# Supplementary material for: Proteomic Portrait of Degranulation Program in Human Circulating Neutrophils Upon Multi-Inflammatory and Infectious Activation
Source: Mol Cell Proteomics. 2025 Sep 29;25(1):101078. doi: 10.1016/j.mcpro.2025.101078 (PMC12804025; doi:10.1016/j.mcpro.2025.101078)
Supplement: Supplemental Table S1 [file mmc1.xlsx]

## Sheet: 2025_neutrophil_cell_proteome
Table S1.The neutrophil proteome dataset.
Protein.Group	Unique.Peptides	Protein.Names	Genes	polyic_0H_1	polyic_0H_2	polyic_0H_3	polyic_15min_1	polyic_15min_2	polyic_15min_3	polyic_30min_1	polyic_30min_2	polyic_30min_3	polyic_1H_1	polyic_1H_2	polyic_1H_3	polyic_2H_1	polyic_2H_2	polyic_2H_3	polyic_4H_1	polyic_4H_2	polyic_4H_3	TNF_0H_1	TNF_0H_2	TNF_0H_3	TNF_15min_1	TNF_15min_2	TNF_15min_3	TNF_30min_1	TNF_30min_2	TNF_30min_3	TNF_1H_1	TNF_1H_2	TNF_1H_3	TNF_2H_1	TNF_2H_2	TNF_2H_3	TNF_4H_1	TNF_4H_2	TNF_4H_3	LPS_0H_1	LPS_0H_2	LPS_0H_3	LPS_15min_1	LPS_15min_2	LPS_15min_3	LPS_30min_1	LPS_30min_2	LPS_30min_3	LPS_1H_1
P04217	22	A1BG_HUMAN	A1BG	655716	813103	802947	1340000	1250000	1270000	427208	395493	616948	1920000	2040000	1840000	1470000	1420000	1190000	1060000	1180000	1040000	655716	813103	802947	503712	611524	566029	823747	801065	1130000	1150000	1120000	1050000	1620000	2010000	2030000	1130000	949661	977585	4060000	3840000	3780000	29200000	27000000	29000000	5610000	5410000	5630000	5910000
P01023	80	A2MG_HUMAN	A2M	2970000	2930000	3120000	4270000	3750000	4010000	625177	224227	322244	9280000	9270000	8750000	4790000	4540000	5970000	3260000	3300000	3880000	2970000	2930000	3120000	4050000	4110000	3870000	6800000	6520000	5840000	4820000	4640000	4700000	7930000	8410000	8400000	4240000	4360000	3970000	20700000	19600000	19700000	130000000	136000000	136000000	33300000	35900000	34600000	26400000
A8K2U0	3	A2ML1_HUMAN	A2ML1										348027						68854.3		15709.7					386352							15026.1
Q9NRG9	1	AAAS_HUMAN	AAAS
Q86V21	2	AACS_HUMAN	AACS	80177.3	98536.1	113737	80021.1		83934.3	117561	96848.1	103883	85759.8	37277.3	132681		158029		70529.2	130713	125252	80177.3	98536.1	113737	82954.8		136141	90107.5	61218.6	112381	133630	64261.5	85896.7	47062.1	139683	102841		113859	80613.3						81933
Q2M2I8	4	AAK1_HUMAN	AAK1	364773	303218	377312	473098	349304	389794	361950	505755	389334	447183	455191	399754	299511	387121	431681	262059	318929	304190	364773	303218	377312	255962	326264	367155	380289	263146	330863	220346	294511	298515	340956	318374	333040	366101	418054	329738	312444	233057	312019	208427	245791	251699	290127	272526	276117	308144
Q9H7C9	5	AAMDC_HUMAN	AAMDC	1190000	315908	345269	342762	222466	339449	289930	375013	333288	310909	356574	329987	339552	343466	261991	338779	353014	374667	1190000	315908	345269	319570	314937	381834	324055	346098	340603	370827	359792	383061	323464	389624	368968	336994	317397	286151	225255	169780	168894	342069	394669	342057	308085	317070	294278	235786
P49588	19	SYAC_HUMAN	AARS1	501973	620310	473550	504439	468851	466417	481459	432475	421410	458661	429012	457719	455956	381943	429964	510188	444522	478988	501973	620310	473550	450739	381882	397396	451471	412667	434284	449258	542829	475658	444302	388116	471857	384190	386204	364166	454254	468933	447906	406809	422031	439841	318353	325810	327849	300342
Q9NRN7	3	ADPPT_HUMAN	AASDHPPT	438223	218981	334897	410486	294020	307904	258624	326898	324483	346974	356298	325746	231830	233348	321277	256841	251221	207372	438223	218981	334897	332843	275936	256748	228545	251243	308705	318764	340058	289495	318993	314265	299827	306632	257258	274527	376867	246684	278997	296546	248251	292772	397123	287968	333041	310318
Q9NRK6	2	ABCBA_HUMAN	ABCB10	78554.9		71057	76056.9	106867	56793	50236.2	102182		104904	91487.6		118096	110367	80325.1	116201	147635	110205	78554.9		71057		100496	77464.9	84621.6	82548.2	113248	153187	120693	135703	121224	110749	101102	70145.1	114669	130192	64000.1	74817		69768.9	68416	70267.4	89113.8	88155.8	67562.2	118927
Q9NP58	1	ABCB6_HUMAN	ABCB6	3760000	4650000	7170000	6390000	3500000	8720000	14200000	10600000	11900000	13300000	10400000	15300000	6110000	6070000	7720000	7120000	5380000	5970000	3760000	4650000	7170000	15400000	14500000	14300000	14600000	15800000	14700000	12800000	11900000	13500000	11400000	12900000	11200000	12000000	10300000	12000000	9540000	9550000	11500000	3210000	2970000	3280000	15400000	16300000	16100000	15200000
P33897	1	ABCD1_HUMAN	ABCD1	260907	251449	106706	319568	250230	253620	226019	228557	230438	222724	154423	205791	249953	303953	371414	227546	270675	217533	260907	251449	106706	208281	232490	235053	251225	223972	205994	245594	225697	180581	184964	237129	197176	223837	199760	220534	226810	203171	186430	275230	146666	174691	216475	193752	211577	192542
P28288	2	ABCD3_HUMAN	ABCD3	201621	169081	150103	156079	154603	99609.9	128480	123004	139942	168217	129954	139785	166913	97481.2	189081	171674	178081	146997	201621	169081	150103	120739	149872	124848	131442	157285	157771	103233	157560	85255	103271	150807	186069	117788	159984	175080	235481	162907	180410	110936	179424	168641	133443	122743	155097	63529.5
Q8NE71	6	ABCF1_HUMAN	ABCF1	355257	360113	286911	374226	331641	313903	225417	321360	323821	327297	354976	277851	353169	355666	271442	386442	335677	412439	355257	360113	286911	348107	304045	268489	324737	342006	328933	521037	384911	471051	387973	263250	281831	287009	374298	296619	339919	283728	271614	299481	406446	411518	334171	314093	293572	408823
Q9NUJ1	4	ABHDA_HUMAN	ABHD10	67189.3	65351.6	107352	128947		71496.4	45982.9	158852	139032	179738	86829.5	100629	117191	117496		161353	147482	177364	67189.3	65351.6	107352	137790	113062	95749.3	153615	138122	177690	228296	213178	246789	218332	105755	203110	261963	143768	130035	252699	305508	203014	79591.1	125111	84090.2	155053	221770	248617	368558
Q96IU4	8	ABHEB_HUMAN	ABHD14B	1410000	1550000	1600000	1540000	1450000	1060000	1110000	1460000	1400000	1270000	1290000	1270000	1420000	1430000	1410000	1480000	1440000	1390000	1410000	1550000	1600000	1550000	1430000	1360000	1830000	1730000	1790000	1760000	1870000	1720000	1550000	1530000	1490000	1450000	1580000	1540000	1510000	1470000	1430000	1810000	1820000	1780000	2010000	2150000	1860000	2100000
O95870	8	ABHGA_HUMAN	ABHD16A	234072	220352	278107	422713	433675	496312	429592	433824	402599	352141	304669	544840	295855	280298	356236	201124	225122	219128	234072	220352	278107	583489	528086	480969	283698	283034	281375	198250	263800	226070	359743	321918	309068	337335	378041	192474	253734	363420	353310	289908	313085	267007	292214	374134	222424	340177
Q5VST6	2	AB17B_HUMAN	ABHD17B		129629	124749	209300	198067			185572		129451	107110		153344	146328			79972.5			129629	124749						139230		73291.1	42370.1	98185	67152.5	55220.4	107192	83825.6	87582.1	92921.5	116686	151633	111574		106265	132600
Q8WTS1	3	ABHD5_HUMAN	ABHD5	68630.5			201338	108224	203362	162154		260005	248123	116948	249420			69884.5	108543	145395	133807	68630.5			241694	261093	298206	163562	176116	256523	234416	230523	161140	211769	177586	282575	299703	227874	288180	251383	237474	264550	248025	194603	214347	241632	229539	229569	195083
Q8IZP0	5	ABI1_HUMAN	ABI1	1880000	2090000	1580000	1790000	1840000	1590000	1690000	1650000	1450000	1590000	1730000	1600000	1360000	1490000	1420000	2310000	1640000	1810000	1880000	2090000	1580000	1700000	1610000	1690000	1420000	1520000	1510000	1660000	2060000	2100000	1630000	1550000	1580000	1440000	1220000	1180000	1950000	1820000	1850000	1530000	1220000	1710000	1210000	1210000	1310000	1410000
Q12979	8	ABR_HUMAN	ABR	575393	340776	681064	539723	629675	462626	333723	686677	374804	761887	617691	540339	749418	690915	405208	748698	659444	618895	575393	340776	681064	516592	708919	533403	693433	596068	619971	622968	663632	696589	753330	529061	647355	781003	771488	621859	458892	532469	411257	466666	476433	290904	352928	478713	503685	455106
Q9P1F3	4	ABRAL_HUMAN	ABRACL	1020000	1100000	1640000	2010000	2130000	1780000	1700000	2190000	2380000	2130000	2230000	2190000	3190000	2670000	1540000	2050000	2420000	2100000	1020000	1100000	1640000	1670000	1590000	1850000	2200000	2140000	1250000	1630000	954327	778396	2290000	2680000	2820000	3060000	3120000	2840000	2040000	2220000	2270000	1410000	1110000	1130000	3280000	4500000	3110000	1700000
Q15018	5	ABRX2_HUMAN	ABRAXAS2	542544	488477	430641	437359	470479	449750	397097	482637	387697	526973	448132	449544	276083	392979	371751	339630	395900	326542	542544	488477	430641	396745	492222	444074	411718	407931	378598	378081	408177	383116	452693	427202	465733	457882	427667	449542	335550	438457	455719	340716	287346	276110	320167	343977	267497	317129
P09110	10	THIK_HUMAN	ACAA1	479116	576768	349150	324534	297360	365855	332501	331292	372969	333236	356616	429395	399628	482934	257928	469166	535386	476238	479116	576768	349150	351256	360178	425653	488345	562812	471065	441108	240897	388927	473119	493962	407238	434502	453625	514807	483518	511446	529403	488799	558568	609793	572876	515029	504652	692728
P42765	15	THIM_HUMAN	ACAA2	411555	552234	428223	673992	568469	627464	644351	773545	781617	838609	793349	786825	732526	728236	774840	618302	589803	694496	411555	552234	428223	580265	589401	673665	789938	635751	815221	618839	680213	636008	807759	864207	766971	851423	764629	733293	777724	682699	817868	913979	853215	838255	659144	665840	655669	565578
Q9UKU7	3	ACAD8_HUMAN	ACAD8	414625	342895	391565	222001	280056	420223	281006	400957	361565	306716	325823	393872	370870	373009	605577	313434	362237	377914	414625	342895	391565	414520	385355	352821	346045	366145	372374	415540	341955	392387	318308	396847	328959	379451	363760	302687	387464	475595	343687	229923	307122	318199	386823	439897	446030	410408
Q9H845	8	ACAD9_HUMAN	ACAD9	488319	401435	386795	453092	433490	515265	469856	454007	483560	526218	455257	358235	423525	504675	355616	467863	478887	460452	488319	401435	386795	430743	449521	522896	421730	483050	358391	403317	425317	417207	427945	377238	407601	385299	394199	468351	472314	373914	361935	458163	376457	637599	363566	328176	343212	332968
P11310	16	ACADM_HUMAN	ACADM	940228	1050000	943641	1080000	985828	1080000	1100000	967299	959685	1030000	842035	1170000	1010000	915614	1610000	912229	846564	876001	940228	1050000	943641	1130000	1020000	1070000	1250000	1200000	1200000	1130000	1230000	1310000	915418	1070000	1160000	1020000	1040000	1050000	1150000	1110000	1070000	1040000	1180000	1190000	1240000	1020000	1170000	954479
P16219	6	ACADS_HUMAN	ACADS		45418.9	68470	110417	111242		75618.2	253299	111820	106820	100901		172710	159082		86286.8	97041.9	80826.9		45418.9	68470	125833	103435	124248	296684	256626	167798	166147	192825	267990	301857	131165	196962	263200	126319	266108	128976	185897	176337	186226	136694	127462	174199	128126	168790	208328
P45954	2	ACDSB_HUMAN	ACADSB	66885.1		83559.4								46659.1					45598.1	53587.4	48022.7	66885.1		83559.4					48774.1	29914.6	66422.6	42916.8	37399.8								55468.6	55391.7
P49748	38	ACADV_HUMAN	ACADVL	3080000	3580000	3620000	3520000	3410000	3570000	4080000	3670000	3640000	3580000	3810000	3890000	3150000	3110000	3970000	3510000	3520000	3710000	3080000	3580000	3620000	3810000	4320000	3870000	3940000	3850000	3980000	3630000	3470000	3510000	3350000	3590000	3600000	3800000	3640000	3500000	3850000	3930000	3990000	2890000	3130000	3260000	3720000	3670000	3720000	3900000
Q15027	28	ACAP1_HUMAN	ACAP1	1180000	1190000	1220000	1030000	996417	1080000	1170000	1270000	1240000	1280000	1280000	1310000	1100000	1150000	952786	1100000	1200000	1050000	1180000	1190000	1220000	1260000	1380000	1250000	1520000	1500000	1430000	1440000	1400000	1330000	1270000	1320000	1250000	1390000	1430000	1380000	1160000	1160000	1180000	1130000	1160000	1200000	1300000	1440000	1440000	1490000
Q15057	24	ACAP2_HUMAN	ACAP2	2400000	2480000	2480000	2510000	2210000	2450000	2330000	2300000	2260000	2270000	2220000	2380000	2510000	2560000	2050000	2340000	2290000	2320000	2400000	2480000	2480000	2330000	2400000	2260000	2450000	2350000	2440000	2510000	2550000	2540000	2280000	2380000	2330000	2530000	2600000	2540000	2740000	2810000	2680000	2690000	2760000	2650000	2570000	2750000	2730000	2740000
P24752	16	THIL_HUMAN	ACAT1	1030000	1240000	958664	1190000	1090000	1330000	1090000	1260000	1260000	1240000	1170000	1390000	1470000	1560000	1580000	1640000	1810000	1660000	1030000	1240000	958664	1250000	1240000	1310000	1550000	1870000	1930000	1750000	1710000	1930000	1910000	1870000	1980000	1760000	1740000	1760000	1470000	1620000	1590000	1570000	1680000	1570000	1580000	1540000	1710000	1800000
Q9BWD1	7	THIC_HUMAN	ACAT2	463587	517172	611064	684524	516021	613218	544212	530006	597728	657685	510429	588163	614447	537186	616998	640351	681556	604666	463587	517172	611064	579017	650169	630075	634990	633806	633908	748968	798692	720065	695298	725911	705499	634659	705624	657620	734743	701144	646273	566461	483938	496933	715521	706520	664600	390652
Q9H3P7	6	GCP60_HUMAN	ACBD3	213537	188184	153648	207646	164812	197898	199665	240168	210912	200453	106746	148162	204333	161109	122826	216043	234208	199178	213537	188184	153648	209608	231563	184003	188817	195078	177717	170307	206866	152908	181301	161619	156022	169833	180803	201591	168529	210349	187650	278297	213243	240089	190637	152386	216854	198191
Q9UKV3	12	ACINU_HUMAN	ACIN1	495173	480278	520429	683346	730446	757477	613549	648789	677586	611267	604791	611757	619756	655663	623480	564615	626082	662079	495173	480278	520429	651013	659223	613299	534782	575202	622047	553888	556226	563866	728161	596084	713828	681330	705933	687614	420039	450551	542134	633863	635097	733203	348687	475275	346966	416227
P53396	49	ACLY_HUMAN	ACLY	5040000	5070000	4710000	4240000	4180000	4440000	5040000	4890000	4770000	4930000	5230000	5030000	4270000	4560000	4320000	4910000	4440000	4280000	5040000	5070000	4710000	5350000	5540000	5220000	5410000	5680000	5800000	5280000	5170000	5400000	4980000	5110000	5320000	5210000	5360000	5450000	5090000	5210000	4800000	4630000	4400000	4600000	5520000	5590000	5600000	5450000
P21399	16	ACOHC_HUMAN	ACO1	319672	374071	314011	267122	338397	239459	312857	299157	284428	326251	271930	292063	324829	257307	299880	295797	239224	244660	319672	374071	314011	325959	317353	356726	389575	386452	423871	417473	409568	415054	333097	415897	359705	377622	313872	359053	338381	335679	377873	276696	328308	344940	394052	322675	373162	267014
Q99798	15	ACON_HUMAN	ACO2	853118	738156	695120	738935	701955	672501	919650	776110	761748	965140	976074	918639	558260	550682	718680	568950	610162	681304	853118	738156	695120	753684	919738	852554	865911	892844	952435	930686	807933	814845	688835	714132	730588	656064	748701	651056	664970	696699	785829	913708	646767	690086	915427	804485	823803	879321
Q86TX2	0	ACOT1_HUMAN	ACOT1				152829		92591.6		110712					76354.5	123645											91179.6		72289					92816.1		69303.8	89868.9	89281.4		123058		167713		155906
Q8WXI4	6	ACO11_HUMAN	ACOT11	101748	166902	195137	139782				150454	153629	157453	154621		174483	250697	212300	202258	147671	272445	101748	166902	195137		144390	128719	172467	205199	248689	186869	171386	202984		158455	197214			214793	95192.8	160076	114748	81647			157830	217970	172090	208446
O00154	2	BACH_HUMAN	ACOT7		46886.6	66055.4					32374.1	91341.7	62959.9	35059.2					85060.7	29124.1			46886.6	66055.4	21674.8	69035.2	70791.8	64542.9	87097.7	135097	109422	83646.8	102591	57244.3	78656.3	74678.5	35477.3	78620.2	57499.4	64435.8	28916.3	56675.1	51004.9	90293.7	53223.3	111071	139766	95766.1	166680
O14734	1	ACOT8_HUMAN	ACOT8								88475.2	44205.6	191838	110742	135261		157415			79974.7					55102.9	60826.7		131902	109861	76719.9	106411	120017	78452.6	139661	145246	122624	111834	147206	139736	67588.2	113621		110209	83567.3	74892.6	141893	160323	93089.9	168590
Q9Y305	11	ACOT9_HUMAN	ACOT9	520135	556552	382812	429807	378972	363606	433210	421325	328543	387564	361125	299735	421230	409222	252453	461382	419690	476956	520135	556552	382812	289160	343953	375560	414458	344972	325505	426385	398065	357634	514121	352437	406057	374838	440294	345175	457276	537763	407651	457204	358746	530748	242137	286420	251554	315272
Q15067	21	ACOX1_HUMAN	ACOX1	1440000	1260000	1450000	1460000	1370000	1360000	1380000	1200000	1440000	1410000	1400000	1360000	1340000	1360000	1270000	1350000	1440000	1230000	1440000	1260000	1450000	1320000	1320000	1370000	1200000	1280000	1190000	1180000	1390000	1300000	1190000	1240000	1310000	1260000	1310000	1340000	1340000	1320000	1330000	1190000	1200000	1260000	1170000	1220000	1150000	836792
O15254	2	ACOX3_HUMAN	ACOX3			39932.8							28117.3	43882.7				27017.4						39932.8			34319.3								20246.7					18338.1						23376			52687.1
P24666	8	PPAC_HUMAN	ACP1	1990000	1920000	2120000	2100000	1850000	1870000	2050000	2060000	2160000	2220000	2040000	2130000	2500000	2540000	1520000	2350000	2490000	2250000	1990000	1920000	2120000	1680000	1760000	1800000	2270000	2110000	2140000	2430000	2730000	2280000	2260000	2170000	2320000	2100000	2270000	2160000	1420000	1520000	1550000	1660000	1800000	1840000	1730000	1570000	1360000	1460000
P11117	4	PPAL_HUMAN	ACP2	308739	218979	201165	302125	236629	270190	269230	206032	146688	259657	209302	254477	194168	154892		175827	130133	89587.7	308739	218979	201165	206491	189780	243000	139505	100206	160211	147564	160876	50657.8	214396	153511	183552	112067	129695	190766	175887	170666	149837	260308		115124	237592	220846	118241	325385
P15309	4	PPAP_HUMAN	ACP3	100649	139613	163848	248846	214257	284004	219818	250872	239724	228334	240671	333505	192211		303892	152376	181539	234847	100649	139613	163848	341818	277013	242484	228112	221380	153784	151461	106672	170659	209394	201932	180149	221871	219757	171199	208859	214650	242406	110131		165546	242512	299502	230654	292926
P33121	28	ACSL1_HUMAN	ACSL1	2940000	3340000	3600000	3440000	3570000	3690000	3680000	3490000	3630000	3800000	3510000	3640000	3560000	3480000	3280000	3660000	3370000	3660000	2940000	3340000	3600000	3400000	3000000	3320000	3680000	3510000	3430000	3730000	3800000	3480000	3630000	3500000	3790000	3520000	3440000	3620000	4640000	4640000	4690000	4780000	4790000	4700000	3650000	3890000	4040000	3680000
O95573	10	ACSL3_HUMAN	ACSL3	263447	257046	287025	724059	230025	466459	321502	303173	292480	355862	256396	293133	401553	302578	311345	413449	424140	265012	263447	257046	287025	237706	281145	294228	510129	473484	323774	447248	457641	428469	383463	395087	316268	229856	278584	455735	548499	623517	696359	343223	568359	536626	518798	515948	521645	513925
O60488	14	ACSL4_HUMAN	ACSL4	327543	193534	289645	234646	359269	265403	302165	281832	281777	311846	347945	256698	309808	293188	295269	247588	312466	352727	327543	193534	289645	285155	269891	326604	350388	298034	300411	345777	338203	290459	330311	313156	283715	290053	223790	336214	363562	284398	266734	348446	529590	552626	301229	251874	326719	405586
Q9ULC5	2	ACSL5_HUMAN	ACSL5			108640	295797																	108640																						36601.9	53882.5	59690.6	125688
Q9UKU0	1	ACSL6_HUMAN	ACSL6	1270000	1170000	1030000	1030000	1160000	923318	1170000	1070000	647422	1320000	1020000	1160000	947040	963399	1150000	1030000	1080000	1010000	1270000	1170000	1030000	898470	1730000	1450000	987625	946987	804235	761731	1640000	1060000	904234		966359	703431	1130000	1150000	693524	303551	444019				974127	1020000	1000000	1290000
Q9NUB1	1	ACS2L_HUMAN	ACSS1			109388		50457.4	69169.9	39692.9	84592.5	101955				190982	91557			92832.8	56974.1			109388			157938	120987	94609.7	117854	98706.7	69823.5	124142	86369.6	57779.5	75455.1	81283.7	102927
Q9NR19	6	ACSA_HUMAN	ACSS2	205164	186143	46890.1	91540.1		71304.6				111244					111749	90870.7			205164	186143	46890.1				98601.8	96029.2			86391		60928.1		189591	90216.9			173651	134007	215042	141346	170388	162790	126840	140958	132106	89792
P60709	1	ACTB_HUMAN	ACTB	911000000	970000000	997000000	974000000	908000000	1130000000	1100000000	856000000	1100000000	901000000	921000000	1080000000	1070000000	986000000	950000000	1110000000	1070000000	1020000000	911000000	970000000	997000000	1150000000	1100000000	1140000000	1040000000	1190000000	1190000000	1300000000	1080000000	1230000000	1090000000	1110000000	1150000000	1060000000	1010000000	1140000000	1270000000	1190000000	1290000000	1330000000	1290000000	1280000000	1120000000	1180000000	1130000000	1020000000
Q562R1	4	ACTBL_HUMAN	ACTBL2	1230000	958373	803601	1420000	530296	1330000	620395	1020000	1010000	876973	1110000	972654	755776	1220000	1040000	2150000	2190000	2480000	1230000	958373	803601	669396	481431	482125	840625	832743	635143	1840000	1240000	2070000	2240000	2100000	1320000	1740000	3090000	3510000	925457	1020000	966549	837378	1450000	1100000	409546	638746	580404	486832
P68032	0	ACTC_HUMAN	ACTC1	9.39066e+07	8.0509e+07	9.3925e+07	7.98849e+07	7.6827e+07	8.9108e+07	7.1881e+07	5.63243e+07	7.62334e+07	6.1821e+07	7.62938e+07	8.12461e+07	7.6396e+07	6.35218e+07	7.47593e+07	9.20785e+07	5.05187e+07	7.81016e+07	9.39066e+07	8.0509e+07	9.3925e+07	8.07861e+07	7.93378e+07	8.27367e+07	7.66867e+07	7.71835e+07	1.01119e+08	9.44052e+07	1.05708e+08	1.11721e+08	8.02532e+07	8.80615e+07	1.09549e+08	8.12916e+07	7.83318e+07	8.90532e+07	7.72872e+07	7.70731e+07	8.17375e+07	7.79282e+07	6.21567e+07	7.37325e+07	5.91395e+07	7.33758e+07	1.2412e+08	3.38381e+07
O96019	11	ACL6A_HUMAN	ACTL6A	488198	519357	524947	474710	587572	520612	625770	623599	534384	616839	613315	560351	627480	558539	258688	536075	504509	458570	488198	519357	524947	472523	554321	620860	595188	678308	641558	487038	562850	538893	670121	654796	604214	567365	521201	552733	619142	635259	598617	656379	472408	539291	655069	441882	529772	581041
P12814	46	ACTN1_HUMAN	ACTN1	20700000	22000000	23800000	22200000	21700000	24700000	23500000	22700000	23100000	23200000	22900000	24600000	24600000	23700000	23600000	25800000	25200000	25600000	20700000	22000000	23800000	23200000	23100000	23200000	25600000	26600000	27300000	25900000	24200000	26500000	28000000	28700000	27900000	27100000	25900000	26400000	24200000	25400000	24000000	23700000	25200000	23800000	22000000	21900000	21000000	21000000
O43707	53	ACTN4_HUMAN	ACTN4	57500000	60100000	59900000	58900000	58800000	61700000	65500000	55800000	60400000	56800000	57900000	60000000	59800000	57100000	60900000	62900000	62400000	61500000	57500000	60100000	59900000	61100000	59300000	62700000	57300000	60100000	60200000	56700000	53200000	57000000	63200000	62400000	64800000	61500000	60900000	63700000	63600000	65500000	66700000	59500000	61300000	62500000	57000000	58800000	57900000	55100000
Q9NZ32	9	ARP10_HUMAN	ACTR10	766724	745979	571979	650389	540751	677641	693628	600132	670660	598864	678391	714727	671669	542365	459920	684542	750792	518537	766724	745979	571979	858327	807447	576299	651054	657955	581250	607877	539835	554009	655466	552505	604151	589453	591283	592523	910855	857053	794498	609602	721764	727102	495761	650180	715761	679608
P61163	11	ACTZ_HUMAN	ACTR1A	3200000	3280000	3240000	3470000	3260000	3310000	3360000	3440000	3060000	3040000	2960000	2970000	3280000	2940000	3200000	2670000	2880000	2750000	3200000	3280000	3240000	3320000	2630000	2980000	3020000	3100000	2890000	3120000	2820000	2980000	2890000	3160000	2800000	2920000	2860000	3340000	3050000	2830000	3000000	3080000	2850000	2730000	1750000	2420000	2030000	1470000
P42025	8	ACTY_HUMAN	ACTR1B	256709	457250	75478.5	606437	615013	345364	383595	774261	307634	363408	234010	313602	164854		355435	371055	272259	336534	256709	457250	75478.5	310766	115219	176579	659108	323354	117596	360975	179223	294587	401854	382305	417867	569779	293396		560311	442660	530623	141592	503648	183972	371348	300079	318929	163793
P61160	27	ARP2_HUMAN	ACTR2	13200000	13500000	13900000	12000000	12700000	13300000	13500000	11000000	12700000	11800000	12200000	12800000	11600000	10100000	13100000	12700000	11600000	11500000	13200000	13500000	13900000	12300000	11700000	11800000	11700000	11800000	11500000	11600000	10700000	12300000	13200000	12700000	13600000	11800000	11500000	13600000	17200000	17100000	17500000	15900000	16700000	15800000	14700000	15200000	15300000	14000000
P61158	28	ARP3_HUMAN	ACTR3	16200000	18400000	18400000	17900000	16800000	18400000	19400000	17100000	18700000	17400000	17900000	17900000	17200000	15900000	17900000	15900000	17100000	16700000	16200000	18400000	18400000	18400000	17900000	18200000	18900000	19300000	18600000	18700000	18000000	18400000	18500000	19200000	19200000	18000000	18200000	18900000	18400000	18100000	17800000	17100000	17500000	16200000	16000000	17400000	15900000	17000000
P14621	1	ACYP2_HUMAN	ACYP2		484460	541425	334358	307660	281360		323097	382222	248183	354353	312379	340696	330538	233160	288465				484460	541425	302276	342736	341477	292832	327708	367208		441829	391309	345360	378778	340638	239713	163158	225812	264992	371459	347899	368565	253418			196917	157024	202474
P00813	11	ADA_HUMAN	ADA	651669	619276	648862	667189	477516	632447	554276	578285	621615	461943	587665	533414	480294	558842	470080	678541	575980	551923	651669	619276	648862	595265	564737	557542	524207	531875	472566	669299	735247	768078	578364	476707	559335	613937	517309	576994	661428	733671	716672	555375	538675	626770	557304	650820	549212	529554
Q9NZK5	16	ADA2_HUMAN	ADA2	1580000	1830000	1890000	1870000	1550000	1800000	2600000	1530000	2010000	2040000	2080000	2140000	1240000	1090000	2770000	948142	1100000	1050000	1580000	1830000	1890000	2140000	2070000	2080000	1590000	1610000	1490000	1250000	1130000	1080000	1320000	1210000	1270000	1190000	1150000	1240000	2340000	2360000	2290000	1670000	1850000	1940000	2280000	2250000	2240000	1980000
O14672	13	ADA10_HUMAN	ADAM10	1300000	1420000	1470000	1240000	1100000	1100000	1570000	1350000	1210000	1450000	1410000	1320000	1100000	1140000	1290000	1010000	1190000	1190000	1300000	1420000	1470000	1400000	1260000	1240000	1230000	1160000	1020000	1060000	1200000	863031	1030000	1100000	1130000	942463	1030000	1020000	1110000	1250000	1310000	1420000	1030000	980781	795285	997931	765610	879817
P78325	12	ADAM8_HUMAN	ADAM8	846421	1060000	1050000	1570000	1230000	1240000	1130000	953332	967628	885100	1050000	937597	755054	779710	999671	898088	869066	917650	846421	1060000	1050000	857108	728336	706648	566807	434745	442666	373778	297398	316049	504633	426308	494366	453229	597463	540500	1770000	1660000	1760000	1110000	895271	1220000	880614	805861	874647	532654
O75689	3	ADAP1_HUMAN	ADAP1	423982	447163	567369	528858	480155	587546	637149	353519	633376	507335	436205	605663	488870	470269	449459	567035	626109	686101	423982	447163	567369	781697	764229	549704	440196	724607	572481	759211	591482	707070	697985	540774	594594	637114	508525	558052	522939	564390	540268	394037	172399		755335	711841	707374	471336
P55265	25	DSRAD_HUMAN	ADAR	3160000	3830000	3250000	3260000	2890000	3240000	3240000	3030000	3810000	3390000	3090000	3670000	2980000	3210000	2870000	2990000	3560000	3290000	3160000	3830000	3250000	3700000	3290000	3660000	3240000	3650000	3810000	3750000	3330000	3770000	4010000	3790000	3790000	3370000	3600000	3470000	2830000	3070000	3280000	2990000	3010000	3190000	3180000	3150000	3310000	3060000
P78563	1	RED1_HUMAN	ADARB1																																						150908		955411	1170000	1350000	306648	354013	226669	164415
P35611	17	ADDA_HUMAN	ADD1	1840000	1660000	2120000	2310000	2170000	2100000	1910000	2230000	2010000	2250000	2010000	1960000	1870000	2040000	1480000	1850000	1990000	2100000	1840000	1660000	2120000	2130000	2070000	2320000	1980000	1690000	1890000	1750000	1700000	1730000	1900000	2230000	2080000	2170000	2120000	2130000	1920000	1880000	1840000	2330000	2370000	2370000	1580000	1780000	1420000	1570000
Q9UEY8	16	ADDG_HUMAN	ADD3	2230000	1950000	2070000	1920000	1930000	1660000	1660000	2040000	1640000	1580000	1560000	1640000	1620000	1650000	1660000	1640000	1610000	1500000	2230000	1950000	2070000	1830000	1820000	1710000	2000000	2100000	2180000	2000000	1950000	1930000	1720000	1660000	1700000	1700000	1950000	1710000	1690000	1480000	1700000	1890000	2010000	1760000	1820000	1390000	1890000	1800000
Q9BY15	5	AGRE3_HUMAN	ADGRE3	466763	493452	461226	389631	567687	475873	329745	411188	433806	388036	455640	459692	378367	376447	406837	421144	431766	444121	466763	493452	461226	324484	326064	277187	335657	298802	297108	282457	261681	270856	299363	316343	325287	328725	309277	349552	468737	377984	449439	338065	316219	302031	260541	239675	230642	293772
P48960	8	AGRE5_HUMAN	ADGRE5	1380000	1510000	1330000	1520000	1330000	1420000	1420000	1420000	1480000	1460000	1360000	1500000	1120000	1490000	1550000	1290000	1450000	1320000	1380000	1510000	1330000	1400000	1360000	1390000	1480000	1400000	1230000	1190000	1200000	1160000	1530000	1280000	1510000	1460000	1530000	1380000	1440000	1530000	1660000	1340000	1380000	1510000	1100000	1100000	1090000	1230000
Q86Y34	10	AGRG3_HUMAN	ADGRG3	2030000	1880000	2010000	2030000	1960000	1960000	1870000	1690000	2070000	1660000	1690000	1990000	1740000	1720000	2190000	2020000	1720000	1900000	2030000	1880000	2010000	1680000	1650000	1470000	1160000	1270000	1330000	1200000	1040000	1070000	1500000	1350000	1620000	1220000	1200000	1270000	2050000	2000000	2030000	2050000	2150000	2230000	978160	1310000	989335	1400000
P11766	12	ADHX_HUMAN	ADH5	1410000	1520000	1240000	1040000	1080000	1220000	1310000	1150000	1290000	1510000	1540000	1540000	1770000	1230000	1340000	1370000	1310000	1300000	1410000	1520000	1240000	1350000	1230000	1310000	1340000	1430000	1780000	1680000	1840000	1840000	1400000	1660000	1410000	1480000	1390000	1590000	1440000	1510000	1480000	1580000	1510000	1490000	1420000	1510000	1310000	1550000
Q15848	1	ADIPO_HUMAN	ADIPOQ
P55263	11	ADK_HUMAN	ADK	274900	319291	220126	194246	236634	213927	316334	219026	270121	198831	286080	235499	206424	210941	282555	208101	330381	98670.8	274900	319291	220126	220673	239275		250100	382280	156002	223893	248157	345318	291997	234450	207921	207519	189540	193803	490843	388556	401381	282683	373580	315809	456785	331401	322454	281707
Q96SZ5	2	AEDO_HUMAN	ADO	159959	148298	145381	180444			161896	223341	189902	177536	175571	167388				173439	177320	177525	159959	148298	145381	166658	202258	205862	228296	178187	170555	220048	225098	168343	239975	186050	127676	142191	168129	106336		146992	207030		177328	239693	204692	122351	241544	270864
Q9BRR6	8	ADPGK_HUMAN	ADPGK	405659	413908	517263	593810	593043	721583	777768	501009	826531	707022	688250	827691	483284	227631	638008	573160	571744	540270	405659	413908	517263	859215	776185	674033	555151	593430	625592	426450	406367	473942	535580	664656	668328	633984	572793	631430	1030000	814426	855383	747391	954417	939376	662431	761214	638098	645917
Q9NX46	8	ADPRS_HUMAN	ADPRS	1040000	1230000	987437	934858	996417	983056	1110000	933102	929417	829332	745894	761640	892755	798554	1150000	944800	645858	912517	1040000	1230000	987437	728265	753297	864149	856811	917036	1140000	976858	1020000	976717	953174	954699	977413	943490	772447	935614	941197	950105	1030000	758456	860231	860977	715283	702603	803355	612114
Q16186	2	ADRM1_HUMAN	ADRM1	586761	760778	576089	793675	818347	776126	603031	809686	767424	741835	767837	713030	748256	753463	377392	668865	670726	483540	586761	760778	576089	757899	754304	605651	758555	647691	743830	573401	756510	554551	746188	692599	723820	761894	727280	785724	688990	622579	652173	566533	401236	527182	468766	690043	649825	419449
P30566	15	PUR8_HUMAN	ADSL	1460000	1580000	1340000	1280000	1440000	1440000	1370000	1510000	1330000	1560000	1370000	1400000	1210000	1680000	1220000	1350000	1420000	1310000	1460000	1580000	1340000	1420000	1510000	1440000	1390000	1390000	1480000	1350000	1390000	1370000	1350000	1370000	1320000	1540000	1540000	1380000	1440000	1500000	1460000	1720000	1590000	1610000	1120000	1310000	1340000	1090000
P30520	29	PURA2_HUMAN	ADSS2	9430000	9400000	8500000	8510000	8230000	8370000	8710000	8540000	9050000	7970000	8430000	8520000	8950000	7690000	8180000	8720000	8990000	8740000	9430000	9400000	8500000	9420000	9260000	9180000	9270000	9420000	9090000	10400000	9290000	9900000	9230000	8940000	8800000	9140000	9100000	9260000	9720000	9970000	9990000	8250000	8800000	9180000	10200000	10400000	10100000	9120000
P51816	2	AFF2_HUMAN	AFF2	494972	328704	494394	262356	364907	479292	459090	234974	425341	323802	327062	409322	446626	423757	571829	397460	442745	345230	494972	328704	494394	445178	507735	443906	192668	214651	320155	322796	264558	335780	307179	327704	317506	252106	211364	264328	612791	482731	589421	284905	338454	315239	182553	227328	228794	190213
Q9Y4W6	2	AFG32_HUMAN	AFG3L2	369447	233093	312028	473132	510568	471487	730106	679028	747125	531943	590992		796867	900412	830507		1030000	979443	369447	233093	312028	800892	978738	980200	1110000	1740000	1230000	1870000	1720000	1660000	1120000	1050000	1130000	752942	745818	1170000	505841	333936	84713.8				2350000	2300000	2150000	4220000
P43652	34	AFAM_HUMAN	AFM	140147	130428	202132	233584	191685	238005	43158.5			403618	405720	446376	173763	240383	277753	240006	217272	247237	140147	130428	202132	140305	75388.7	92928.6	249480	242716	255399	207469	186462	223006	435108	434304	393033	231035	210234	223397	838044	909520	897911	6590000	6000000	6040000	1190000	1160000	1380000	1230000
Q6ULP2	1	AFTIN_HUMAN	AFTPH															20483
P20933	7	ASPG_HUMAN	AGA	2100000	2230000	1870000	2240000	2370000	2540000	2060000	1880000	2190000	1860000	1860000	2020000	2240000	2100000	2000000	2040000	2090000	2160000	2100000	2230000	1870000	2420000	2210000	1920000	2010000	2050000	1820000	2130000	1860000	2000000	1850000	1860000	2000000	1810000	1780000	2050000	2180000	2330000	2720000	2360000	2280000	2820000	2420000	2380000	2400000	2180000
Q99490	7	AGAP2_HUMAN	AGAP2	322887	345012	296378	249570	235775	284079	368492	313610	276383	360161	259824	258439	255674	200031	160799	258112	289377	195020	322887	345012	296378	397708	329907	361518	290135	407521	392430	252462	368555	346721	267898	247796	309378	243953	315937	231066	297868	367292	296942	112982	115358	92993.3	455088	258399	476916	393706
P52594	4	AGFG1_HUMAN	AGFG1	557834	558402	647217	580922	716421	710598	641637	622277	641564	635715	695657	613216	745965	727272	697524	755549	754264	801481	557834	558402	647217	738486	964207	1030000	691024	732331	761618	762627	790274	688238	771202	721059	765606	918032	759450	856401	647184	590983	573496	636420	929866	869617	622524	583194	563239	545267
Q53H12	2	AGK_HUMAN	AGK							42909.1	31293.8	11528.3	76430.3	41004.1	62351			51328.7							43858.8	27145.3	28729.8	16681.5		15015.3			19119.1			20359.2		69174.4		28266.6		54855.7			34512.9			27425.2	19344.2
P35573	49	GDE_HUMAN	AGL	1410000	1620000	1470000	2180000	2010000	2010000	2070000	1830000	1970000	2210000	2400000	2220000	1390000	1460000	2060000	1320000	1580000	1330000	1410000	1620000	1470000	2280000	2350000	2530000	1560000	1580000	1560000	534090	598176	675746	1360000	1420000	1390000	1830000	1760000	1700000	2020000	2080000	1930000	1750000	1880000	1660000	2200000	2280000	2210000	1400000
Q9UL18	3	AGO1_HUMAN	AGO1	653059	558426	558412	475109	293068	443724	364215	435548	519256	395068	537072	433155	356604	415917	777257	386882	377517	359304	653059	558426	558412	508364	535713	378724	425784	402186	515815	406893	471952	463204	468387	442448	459680	391713	461457	377968	355614	492766	438873	594678	365079	244347	518535	515300	535448	408992
Q9UKV8	3	AGO2_HUMAN	AGO2	75531.7	41644.6			64454							32067.7					58366.6		75531.7	41644.6		28551										18152.9	28033.7				33713.3	25509.3		69753.3	31272.1	62709		47482.2	43329.9
Q9HCK5	1	AGO4_HUMAN	AGO4									10900000		6860000			1820000			3090000													2420000	6510000					6610000	870828	1110000	611572	681773	640895	711947		723220
Q99943	1	PLCA_HUMAN	AGPAT1		196168	273797	380338	283400	386714	308564	393450	305221	276378	269454	333763	374996	380259	324845		381951	486006		196168	273797	326932	271198	287544	411951	361324	268870	438078	359545	403138	376178	383952	411956	321244	376069	354762				191884			153549	264864	125911	97673.3
O15120	5	PLCB_HUMAN	AGPAT2	1220000	1450000	1410000	1500000	1570000	1520000	1180000	1150000	1530000	1220000	1300000	1460000	1080000	1360000	1730000	1520000	1150000	1040000	1220000	1450000	1410000	1120000	1210000	1180000	748075	907139	666055	770234	1110000	1030000	1270000	1340000	1140000	852707	1020000	865127	847773	1140000	963121	1250000	1320000	1060000	639055	808516	607012	367845
O00116	12	ADAS_HUMAN	AGPS	366807	371651	359223	428000	463601	404593	459605	361386	433215	501515	465420	509627	245483	396123	511232	221703	272130	213095	366807	371651	359223	490628	430921	441831	377849	382631	348354	280076	298673	303083	425441	343736	373501	315283	330242	383705	459144	538408	506935	392972	409285	430716	463890	465374	453696	492393
P01019	12	ANGT_HUMAN	AGT			40198.7	355191		23960				266975	276387	213988	122866	140383			180776	102950			40198.7				152518	112057	58649.7	55594.5		114944	187603	352097	227473	101614	104622	102796	468426	491881	368370	4770000	4640000	4540000	594669	634227	496103	370495
Q9UPW5	10	CBPC1_HUMAN	AGTPBP1	218880	253117	260835	297250	290063	289158	339940	367249	331191	328995	325360	333060	342082	329115	303512	314205	415883	429944	218880	253117	260835	320413	327517	366037	456023	452211	382686	418483	385430	413177	373050	349921	375761	326601	343058	354574	354651	373255	370800	456010	410727	407922	346356	409948	359009	457359
Q6RW13	4	ATRAP_HUMAN	AGTRAP	586397	775843	726897	1000000	1090000	1190000	1170000	1190000	1180000	1020000	830909	960807	664367	701053	686416	876539	821469	935719	586397	775843	726897	1680000	1510000	1540000	1030000	1110000	904917	718794	764997	851231	925931	932836	780823	1140000	1200000	999793	1000000	975795	951713	1080000	1100000	1080000	539884	774983	522819	935051
Q8WYP5	3	ELYS_HUMAN	AHCTF1	210843	403560	312837	253117	186121		390462	182540		231285	190449	408001	267626	247466	431811	324717	250968		210843	403560	312837	384713	322214	301844	244119		219410	204544	245977	195804	352447	277003	384936		130541	295249	187458	225109	199364	359606	152287	284258	81603.9	89666.5	79615.5	211882
P23526	23	SAHH_HUMAN	AHCY	6060000	5410000	5610000	5190000	5120000	5850000	6000000	5830000	5620000	5220000	5780000	6240000	5470000	5340000	5390000	5920000	5130000	5330000	6060000	5410000	5610000	5730000	5690000	5630000	6370000	6520000	6720000	6370000	5690000	6010000	5470000	6610000	6050000	6490000	6260000	5920000	7280000	7360000	7130000	6070000	5910000	5630000	5810000	6770000	5920000	5950000
O43865	3	SAHH2_HUMAN	AHCYL1	811295	962228	828203	729612	1090000	797580	771523	693601	782610	843710	753118	592676	701164	548551	760562	797461	758890	663441	811295	962228	828203	575323	870684	667250	593814	692850	799654	817485	884982	1090000	683060	888442	865525	815334	717304	818874	1020000	1070000	1130000	961702	850634	1030000	840093	791640	816360	914805
Q96HN2	2	SAHH3_HUMAN	AHCYL2										28753.7	57626.9																	44850.3		54026.5
Q09666	5	AHNK_HUMAN	AHNAK	1170000	1380000	504939	774195	613868	976935	980907	893021	1280000	910474	1860000	1100000	2280000	1850000	1010000	4870000	731455	1960000	1170000	1380000	504939	976562	1440000	696906	1980000	694936	1330000	49813.7	1090000	811682	1280000	784981	1690000	1330000	2080000	1380000	916507	677682	864421	1280000	1060000	809341	285296	887553	636764	762568
O95433	8	AHSA1_HUMAN	AHSA1	568246	563448	607178	422376	391998	532870	604859	356319	519210	484273	564832	464843	517166	298876	577784	701081	522562	599023	568246	563448	607178	615236	661977	564274	455934	436692	596349	675089	630609	698673	371524	551096	616821	520222	405194	627522	551191	648141	681713	521479	651170	720351	308200	425753	491512	549202
P02765	14	FETUA_HUMAN	AHSG	1260000	1300000	1220000	1260000	1320000	1320000	1150000	824748	846346	1370000	1310000	1570000	1690000	1400000	997509	1460000	1370000	1480000	1260000	1300000	1220000	2700000	2240000	3130000	1220000	1510000	1230000	1590000	1530000	1780000	1740000	1760000	1640000	1320000	1210000	1160000	4120000	4500000	5140000	30800000	31600000	31500000	7950000	6980000	8430000	5920000
P55008	6	AIF1_HUMAN	AIF1	3050000	4570000	2110000	1130000	930949	1250000	2340000	633525	2330000	2730000	2450000	2660000	802001	1140000	1320000	1090000	2380000	1640000	3050000	4570000	2110000	2490000	2590000	2660000	2400000	2890000	1900000	1680000	1540000	1820000	1700000	2630000	2020000	1460000	1990000	1360000	3180000	2850000	2830000	691277	834107	896922	2230000	2570000	2440000	3060000
O95831	9	AIFM1_HUMAN	AIFM1	420901	391734	362426	389143	348008	339309	476422	412811	310866	419730	444357	393399	391962	315086	349892	333115	291805	341817	420901	391734	362426	364039	368334	334928	370709	405413	438532	341034	371798	354567	396987	419992	473590	377661	372542	396096	424099	430404	401650	431517	404288	315782	448985	419826	339087	412413
Q12904	7	AIMP1_HUMAN	AIMP1	749162	452270	709058	546878	603901	649513	599933	677542	562203	621327	657424	493510	708207	536082	600564	629003	397043	544675	749162	452270	709058	626648	702275	479749	597369	581660	685636	609754	604542	622946	647135	611657	637560	624266	668718	595718	553826	551864	409937	690360	508944	558190	490994	411630	422159	312342
Q13155	5	AIMP2_HUMAN	AIMP2	630178	607306	696547	727403	774106	640382	691775	519450	661878	479230	527653	548393	659023	646791	531853	621687	670092	620914	630178	607306	696547	629491	634663	534554	488394	592256	578977	501754	626003	540927	662819	569581	622582	535653	614167	689525	309364	647402	601400	518179	550263	575128	554362	547242	590341	593836
O00170	8	AIP_HUMAN	AIP	796665	885021	942183	854247	733115	846223	924794	994349	1110000	828280	952324	930693	988972	1120000	940658	869195	964274	931345	796665	885021	942183	745534	907934	823589	620047	726225	808378	754324	898622	639013	609205	824040	902179	724504	884783	1010000	719791	753491	719974	1080000	790295	1020000	862392	789205	771179	918882
P00568	3	KAD1_HUMAN	AK1	1800000	3940000	3720000	2850000	1940000	2630000	2560000	2730000	2510000	2110000	2200000	1310000	5060000	5730000	2490000	4650000	6880000	6510000	1800000	3940000	3720000	1980000	1950000	1590000	1680000	976726	1390000	2930000	3040000	2570000	3050000	2740000	2400000	1590000	1910000	1470000	2350000	2290000	1970000	2280000	2480000	1860000	707226	657241	718912
P54819	21	KAD2_HUMAN	AK2	2990000	3090000	3150000	3070000	3160000	2840000	3470000	3370000	3490000	3810000	3430000	3540000	2970000	2780000	2900000	3210000	3040000	3270000	2990000	3090000	3150000	3650000	3760000	3460000	3670000	3740000	3940000	3650000	3410000	3650000	3190000	3450000	3260000	3340000	3170000	3180000	3150000	3280000	3220000	3470000	3570000	3490000	3860000	4020000	3820000	3060000
Q9UIJ7	5	KAD3_HUMAN	AK3	1290000	1770000	1410000	1270000	1350000	1430000	1670000	1080000	1400000	1230000	1340000	1800000	1330000	1310000	1690000	1260000	1430000	1300000	1290000	1770000	1410000	1750000	1520000	1570000	1200000	1470000	1680000	1670000	1980000	2090000	1390000	1440000	1620000	1530000	1280000	1470000	1140000	1340000	1350000	1080000	1240000	1050000	1120000	1470000	1400000	1360000
O43572	2	AKA10_HUMAN	AKAP10				21840.4	59901.9					26050.6	52770.4	33357.6	21310.9									27928.4	16989.2	31238.1	33125.2	39547.8	19978	33741.4	39687.7	19731.6		43952.7	51463.1	90609.1	80840.3	44595.1	43772.1	28470.4	18627.9	50999.4	36237.2	58126.4		21197.8	59657.4
Q12802	12	AKP13_HUMAN	AKAP13	929265	985256	937354	777859	825224	853125	799843	1050000	990072	914049	896538	833782	1040000	880956	676307	698799	775536	892568	929265	985256	937354	920736	952153	1000000	864025	747886	812625	915191	1030000	845897	913863	708787	872910	786782	790550	703431	986230	870912	971532	887744	868464	882046	844679	770801	802874	636492
Q99996	2	AKAP9_HUMAN	AKAP9						23748.4					33011.9											179287		17875.7													143790	115167	88067.3				127608	154552	151721	132912
P14550	16	AK1A1_HUMAN	AKR1A1	1520000	1610000	1500000	1550000	1240000	1620000	1790000	1630000	1760000	1670000	1790000	1780000	1800000	1780000	1670000	1750000	1730000	1810000	1520000	1610000	1500000	1750000	1650000	1720000	2030000	1930000	1950000	2180000	1770000	1950000	1660000	1850000	1750000	1750000	1780000	1910000	2060000	1920000	1890000	1490000	1430000	1570000	2090000	2170000	2320000	2150000
P15121	4	ALDR_HUMAN	AKR1B1	379123	174919	167559	330625	293982	269461	136923	336566	292106	284191	240314	217336	453369	547534	513026	347034	481747	453207	379123	174919	167559		157839	218040	439266	519705	381802	430543	278741	438329	279919	340645	310055	342117	350960	347127	411276	464375	436571	292295	207983	216177	249128	266982	343780	275979
P42330	1	AK1C3_HUMAN	AKR1C3	46210.3	121527	105770	96998.6	104387	85732.1	147248	148766	166365	163718	156545	172350	135478	273674	149858	170492	215650	148271	46210.3	121527	105770	195584	202758	163632	215823	226309	191746	219501	242881	245822	164285	184616	179769	170847	215221	201509	120161	117300	134041	92321.4	104150	144860	161648	170480	168820	157223
Q96JD6	2	AKCL2_HUMAN	AKR1E2	1420000	1020000	971243	919954	1030000	1260000	2380000	1450000	1760000	1560000	1670000	2000000	1450000	1420000	1410000	1250000	1320000	1130000	1420000	1020000	971243	2080000	2290000	2050000	1550000	2560000	2510000	2210000	1890000	2290000	1900000	1850000	2040000	2300000	2480000	2310000	2220000	2230000	2880000	1350000	1170000	1570000	2450000	3330000	3220000	2240000
O43488	11	ARK72_HUMAN	AKR7A2	1720000	1640000	1690000	1610000	1450000	1780000	1880000	1670000	1840000	1760000	1700000	1970000	1700000	1540000	1560000	2110000	1740000	1850000	1720000	1640000	1690000	1900000	1860000	1860000	1880000	2290000	2220000	2060000	2110000	2130000	1890000	1930000	2080000	2030000	2060000	1990000	1650000	1940000	1840000	1770000	1730000	1860000	1850000	1750000	1640000	907520
P31749	3	AKT1_HUMAN	AKT1	163635	182387	191289	201591	196485	302063	216882	176182	239364	300535	243424	261379	309298	280092	257529	310853	337409	264609	163635	182387	191289	248458	305832	331695	318878	354689	392567	358409	379074	363098	270911	277169	351958	331484	307907	382317	172330	212668	224987	300135	259893	323203	187319	248115	204879	249351
P31751	5	AKT2_HUMAN	AKT2	59395.4		101630	143098	67418.2	100081	138532	89392.5	91343.2	102648	52627.8	119383	65596.2	48455.4		79252.7	101907	118624	59395.4		101630	96882.4	112178	133325	94543	136787	156858	177896	136936	200588	101605	121546	134987	109774	107125	108177	88696.5	87146.5	108015	107584	125339	126485	72056.9	119462		96345.5
P13716	14	HEM2_HUMAN	ALAD	1230000	1170000	1100000	959438	1020000	1280000	1260000	1070000	1150000	1140000	1170000	1280000	1130000	956160	1370000	1260000	1100000	1180000	1230000	1170000	1100000	1290000	1160000	1320000	1280000	1270000	1240000	1270000	1370000	1360000	1160000	1180000	1220000	1290000	1210000	1300000	1370000	1390000	1390000	1190000	1230000	1200000	1170000	1250000	1350000	1070000
P02768	88	ALBU_HUMAN	ALB	92500000	107000000	111000000	140000000	140000000	151000000	37000000	26200000	33100000	185000000	222000000	210000000	174000000	149000000	187000000	134000000	136000000	135000000	92500000	107000000	111000000	74400000	60400000	62700000	126000000	117000000	87700000	129000000	99600000	107000000	176000000	202000000	192000000	95300000	106000000	113000000	860000000	798000000	829000000	4180000000	4350000000	4440000000	906000000	1030000000	987000000	897000000
Q8IZ83	21	A16A1_HUMAN	ALDH16A1	1410000	1220000	1200000	1180000	1260000	1040000	1400000	1060000	1290000	1220000	1180000	1280000	1090000	916588	1340000	1240000	994221	1080000	1410000	1220000	1200000	1250000	1270000	1190000	1220000	1260000	1140000	1080000	1140000	1040000	1260000	1120000	1250000	1110000	1220000	1280000	1430000	1510000	1400000	1160000	1200000	1250000	1400000	1340000	1320000	1490000
P00352	1	AL1A1_HUMAN	ALDH1A1	354423	307460		226191			304611	101413	192339	231650	175075	295336			310964				354423	307460			55980.4	79120.4									145784								65475.3				96821.1
P05091	12	ALDH2_HUMAN	ALDH2	1160000	1240000	948115	1190000	968583	989649	1290000	1270000	1100000	1230000	1180000	1210000	1020000	1440000	1020000	757518	1170000	1090000	1160000	1240000	948115	1370000	1420000	1320000	1400000	1370000	1410000	1100000	1110000	1090000	1180000	1290000	1240000	1240000	1400000	1420000	1580000	1600000	1560000	1590000	1480000	1510000	1960000	1930000	1840000	1530000
P51648	5	AL3A2_HUMAN	ALDH3A2				49514.9				104594		127331	26007.6	101021				104035									46314.5	88614.6	202168					231785	159888		167815	69111.8	147291	129836	139946		100037	149189	93669.8	110146	62186.5	38197.7
P43353	12	AL3B1_HUMAN	ALDH3B1	1350000	1660000	1790000	1870000	1860000	1840000	2240000	2240000	2060000	2670000	2570000	2750000	1660000	1760000	2130000	1630000	1700000	1730000	1350000	1660000	1790000	2450000	2500000	2670000	2550000	2630000	2560000	1890000	1890000	1860000	2360000	2380000	2530000	2460000	2380000	2520000	2700000	2470000	2360000	2290000	2280000	2580000	2690000	2460000	2770000	2270000
P30038	11	AL4A1_HUMAN	ALDH4A1	1070000	1190000	1170000	1110000	1040000	971152	1260000	1180000	1080000	1320000	1120000	1130000	908697	1030000	1080000	924980	896785	1020000	1070000	1190000	1170000	1130000	1240000	1180000	1190000	1140000	1100000	1010000	950705	987154	1080000	1040000	1130000	1150000	1140000	1140000	1060000	1110000	1080000	881060	770432	735484	996867	1010000	1060000	1010000
Q02252	3	MMSA_HUMAN	ALDH6A1	399504	359533	416430	299023	227615	404188	422530	346685	341450	162288	269874	474894		600472	694191	318659	334931	181932	399504	359533	416430	366326	343624	459153	370178	313874	486583	233021	325079	336189	291543	480675	334017	425195	479221	340365	409226	403258	356624	424310	392144	366298	168137	312365	141233	54987.4
P49189	19	AL9A1_HUMAN	ALDH9A1	685682	806039	924166	911732	746581	786475	866391	871776	958570	1020000	909886	918668	947820	958226	815305	1030000	899388	874706	685682	806039	924166	797126	863954	810797	1090000	1080000	1120000	987470	1050000	1030000	969984	1080000	1080000	1080000	972494	943829	1220000	1180000	1150000	1230000	1200000	1190000	1130000	1220000	1040000	1100000
P04075	32	ALDOA_HUMAN	ALDOA	55000000	53300000	55000000	50200000	49500000	53000000	69600000	52200000	65000000	59500000	61600000	67600000	51600000	50300000	60900000	54000000	55100000	52600000	55000000	53300000	55000000	73200000	67500000	71900000	64600000	71500000	67100000	69100000	59900000	67700000	63000000	64400000	64100000	63600000	62500000	68300000	70300000	69400000	73200000	53600000	55200000	54200000	74300000	76100000	76800000	68900000
P09972	20	ALDOC_HUMAN	ALDOC	3080000	2840000	3330000	3300000	3430000	3720000	4020000	3920000	4000000	4120000	4160000	4010000	3850000	3650000	3770000	3480000	3520000	3430000	3080000	2840000	3330000	4260000	4030000	4120000	4550000	4600000	4490000	4410000	4350000	4320000	3830000	4050000	3950000	4230000	4410000	4290000	4470000	4520000	4750000	3910000	4010000	4160000	4810000	4830000	4700000	4900000
Q2TAA5	1	ALG11_HUMAN	ALG11																											12913.7																41179.5	40167.6	41249.4	34918.3
Q9H553	3	ALG2_HUMAN	ALG2								228073		62661.2				86213.7		207800	160734					112026						57809.1				153064	34176.7				211597	149931	129137	289755	403659	226996	117820	153918	175543	151261
P18054	5	LOX12_HUMAN	ALOX12	190523	178253	161619	164017	214897	211045	91077	46155.6		240279	272935	160471	149622	92919.7	379594	161750	162544	157820	190523	178253	161619	207890	122355	195543	198218	148114	264430	195413	160488	214346	125807	140906	178594	159381	115304	161451	148853	80848.3	118729	91263.5	107195	21232
P16050	5	LOX15_HUMAN	ALOX15	171881	143144	160161	200134	178950	215312	164706	171950	260934	117625	156559	136862	226151	206703	240862	179883	231904	179336	171881	143144	160161				146358	100347	128177	142941	122663	111805	202587	192583	153852	163552	169165	147826	140240	190352	160156	113494	139621	203068
P09917	37	LOX5_HUMAN	ALOX5	4680000	4280000	4300000	5390000	6400000	5670000	5100000	4660000	4640000	4120000	4480000	4550000	5320000	4820000	4690000	5240000	5340000	4870000	4680000	4280000	4300000	4540000	4370000	4680000	4680000	4840000	4340000	4530000	4380000	4160000	4740000	5000000	4880000	4800000	5030000	4930000	5910000	5860000	6010000	5250000	5490000	5680000	4680000	4720000	4710000	4070000
P20292	5	AL5AP_HUMAN	ALOX5AP	23400000	19800000	21500000	30200000	31000000	31900000	36500000	37200000	38600000	44000000	50800000	51100000	24600000	20400000	39900000	17500000	23200000	21700000	23400000	19800000	21500000	48800000	46700000	44000000	37800000	35400000	30500000	18800000	18300000	17600000	31900000	34100000	27800000	32300000	41300000	26400000	44100000	43500000	42400000	71900000	63500000	73800000	54500000	51900000	45200000	42300000
P05186	5	PPBT_HUMAN	ALPL	414166	325779	911970	1240000	1070000	1160000	657742	713648	753478	1430000	930514	972240	1340000		265133		1350000		414166	325779	911970	793394	813090	876657	366102	529809	270848			439590		285860		579747	319652	548736	1270000	541882	799333	318004	513232	388063	529429	445227	593325	450780
Q86V81	5	THOC4_HUMAN	ALYREF	1870000	1620000	2090000	1970000	2180000	2440000	2180000	2050000	2230000	2090000	2760000	2500000	2110000	2390000	1710000	2900000	2880000	3000000	1870000	1620000	2090000	2270000	2000000	2400000	2170000	2940000	2830000	3100000	2980000	3170000	2400000	2170000	2530000	2680000	2330000	2500000	2180000	1990000	2160000	1930000	1910000	1710000	2270000	2200000	2230000	1960000
P02760	18	AMBP_HUMAN	AMBP		430888	322177	449439	393550	365819		218051	335912	695860	689510	519359	798582	711173		396474	506439	680728		430888	322177	585214	390194	458184	336559	312601	502500	432984	605650	674678	750143	591395	787669	323267	380863	427929	1710000	1360000	1440000	9740000	10900000	11300000	2450000	2070000	2850000	2590000
Q9Y303	4	NAGA_HUMAN	AMDHD2	63285.7	51485.4	84940.7	162935	24055.2	20525.8	43467.2		54784	49624.7	179990		104084	68320.9	40013.3	112047	162991	99264.5	63285.7	51485.4	84940.7	74924.2	51764.7	106534	133691	154132	130435	212334	212789	219383	121434	196386	103969	96385.1	71495	119544	114291	135311	66753.9	122440			252580	168686	209909	203426
Q01433	24	AMPD2_HUMAN	AMPD2	1590000	1540000	1480000	1560000	1510000	1330000	1610000	1520000	1720000	1580000	1560000	1720000	1490000	1540000	1560000	1720000	1530000	1520000	1590000	1540000	1480000	1790000	1770000	1800000	1620000	1690000	1790000	1820000	1770000	1820000	1710000	1610000	1640000	1690000	1680000	1700000	1440000	1460000	1530000	1290000	1280000	1630000	1720000	1600000	1560000	1680000
Q01432	34	AMPD3_HUMAN	AMPD3	5110000	5040000	5270000	5660000	5880000	5600000	5640000	5810000	5550000	5340000	5180000	5340000	5630000	5760000	5660000	4970000	5050000	4710000	5110000	5040000	5270000	5770000	5640000	5820000	5500000	5680000	5490000	4550000	4520000	4800000	5480000	5540000	5520000	5830000	5640000	5680000	5430000	5600000	5460000	5640000	6010000	5570000	5400000	5370000	5220000	4500000
P04746;P0DTE7;P0DTE8;P0DUB6;P19961	0	AMY1A_HUMAN;AMY1B_HUMAN;AMY1C_HUMAN;AMY2B_HUMAN;AMYP_HUMAN	AMY1A;AMY1B;AMY1C;AMY2A;AMY2B													30686.8																			80663.7				10880.7	14040.8	14446.5	18798.7	27761.6	37618.9		21982.3		20435.2
P03950	4	ANGI_HUMAN	ANG																						231843	452283	1530000	476969	155002																	285487	201357	159622	685111
Q9P2R3	17	ANFY1_HUMAN	ANKFY1	1220000	998296	1320000	1030000	1270000	1160000	1010000	1030000	1170000	1000000	1120000	1120000	1130000	1120000	941670	1210000	1210000	1210000	1220000	998296	1320000	1100000	1040000	1110000	953390	1070000	934958	1170000	1060000	1070000	1120000	1130000	843597	1020000	936535	1160000	1440000	1410000	1250000	1050000	1070000	1120000	1180000	1070000	1400000	1160000
Q8IZ07	17	AN13A_HUMAN	ANKRD13A	983273	951469	976895	997925	1210000	935040	833429	968060	1080000	1050000	937081	918838	824486	1050000	817795	833013	902730	800062	983273	951469	976895	824267	886293	989631	1070000	987889	1130000	1090000	1020000	1010000	961379	1120000	1110000	1160000	953138	959956	890995	886283	918308	935511	832790	1020000	883180	942840	1020000	1120000
Q5CZ79;Q5SQ80;Q5TYW2;Q5VUR7	0	A20A1_HUMAN;A20A2_HUMAN;A20A3_HUMAN;AN20B_HUMAN	ANKRD20A1;ANKRD20A2P;ANKRD20A3P;ANKRD20A8P	138027	189387	181106	158174	162858	170422	136368	83649.7	125510		116314	134294	146939	196422		148144	194336		138027	189387	181106	147265	98280.2		58076.1	95692	68843	124020	117766		171473		139328	125327	131258	153861		51055.3		39247.7	64661.6	49501.2			57537
Q5VYY1	7	ANR22_HUMAN	ANKRD22	326392	297787	376725	493923	388012	458697	517497	566858	468608	587320	578488	540748	446362	456159	519397	375515	387036	365690	326392	297787	376725	526861	504266	592903	605711	581780	419014	371194	326063	283584	482654	587527	505194	492206	638990	450292	372188	474510	404973	518392	421551	371270	555901	659221	531849	489132
O15084	1	ANR28_HUMAN	ANKRD28	66052.6		91634.4	42582.2	46795	71414.6		65768.9	52110	93293.8	75542.3	111636		90656.3	137817	78477.4	81177.7	101298	66052.6		91634.4	47459.4	64725.9			57852.5	69170.7	17700	61944.5	101225	106343	32138.9	44590.6	71246.1	60606.7	44498	47959.7	71337.8	77137.2
Q8N8A2	26	ANR44_HUMAN	ANKRD44	874109	969071	967523	1150000	1120000	1160000	1060000	1290000	990249	1040000	950289	994835	1150000	1260000	1030000	1210000	1220000	1260000	874109	969071	967523	948456	906491	1040000	1070000	1150000	1090000	1070000	1080000	1040000	1130000	1260000	1170000	1230000	1250000	1130000	1080000	1150000	1040000	1210000	1320000	1250000	785599	919981	821118	762071
Q92625	4	ANS1A_HUMAN	ANKS1A	112198	98128.6	83236.7	77910.2	66344.1	92670.3	107249	90870.2	72549.8	89582.6		108843	126340		117423	95510.3	86961.3	89326.1	112198	98128.6	83236.7	102094	83475.2	95864.3	100461	68962.4	58657.6	86481.9	55977.2	101236	100794	105166	123903	67392.8	71028.2	65795.6	115895	101108	103355	175818	130524	123651	63083.1	23570.3	31906.4
Q9NW15	8	ANO10_HUMAN	ANO10	333149	312172	353062	301069	551750	523614	530697	485477	161854	546647	576384	327492	310208		517695				333149	312172	353062	354800	459456	331086	186473	142293	120150				140308	289975	194119	306786	303670	270850	386482	337762	337431	338042	229064	378388	271795	179559	120439	187281
Q75V66	1	ANO5_HUMAN	ANO5	327488	379563	343297	537085	309672	393274	335582	448554	412739	551739	536764	443623	360003	383811	291731	161442	86251.6	137165	327488	379563	343297	177635	253073	228912	142373		110335	143709	169788	123999	444272	424695	414131	395817	407473	411496	728868	733198	767872	866603	890826	910317		33544.4
Q4KMQ2	6	ANO6_HUMAN	ANO6	221839	158198	222755	270230	288337	228113	154953	121256	244777	214624	244648	263968	185068	86830.6	241200	86790.6	86103.2	267573	221839	158198	222755	277743	209779	177503	154541	238362	112442	90005.8	131792		156569	145101	169944		140103	134698	212730	141730	164915	247653	177831	196081	196095	144893	148005	130464
P39687	7	AN32A_HUMAN	ANP32A	6940000	6490000	7180000	6450000	6530000	6840000	6990000	7550000	8330000	8080000	7910000	8500000	8850000	9090000	6770000	9300000	9430000	9210000	6940000	6490000	7180000	6870000	6590000	7440000	8600000	9040000	8560000	10000000	9030000	9460000	8540000	9060000	8810000	8780000	8640000	9340000	7350000	8220000	8080000	7370000	7100000	7060000	7880000	8570000	8860000	8650000
Q92688	9	AN32B_HUMAN	ANP32B	902411	1360000	1360000	1200000	1180000	1570000	1630000	1690000	1780000	1480000	1870000	2020000	1790000	1770000	1530000	2130000	2450000	2290000	902411	1360000	1360000	1880000	1890000	2080000	2060000	2290000	1930000	2680000	2240000	2460000	2070000	2000000	2050000	2020000	1920000	2150000	1790000	1610000	1170000	2640000	2460000	2620000	2800000	3480000	2370000	2270000
Q9BTT0	8	AN32E_HUMAN	ANP32E	3610000	3780000	3810000	3420000	2980000	3570000	3690000	2960000	3520000	3830000	3680000	3630000	3730000	3450000	3550000	3750000	4060000	4310000	3610000	3780000	3810000	3310000	3310000	3280000	3120000	3260000	3580000	3610000	3430000	3300000	3130000	3200000	3230000	3210000	3080000	3530000	3850000	3950000	4030000	3710000	4020000	3930000	3310000	3460000	3440000	3120000
P15144	37	AMPN_HUMAN	ANPEP	2530000	2560000	2310000	3210000	3000000	3510000	4290000	2700000	2780000	3350000	3320000	3470000	1900000	1880000	4640000	1440000	1240000	1310000	2530000	2560000	2310000	3250000	3010000	3230000	1180000	1200000	1080000	694121	638945	663517	1570000	1720000	1570000	1850000	1970000	1870000	2710000	2720000	2610000	2370000	2440000	2580000	2440000	2370000	2210000	1260000
P58335	2	ANTR2_HUMAN	ANTXR2	35713.1	50277.1	45212.6		45457.6	33808.1	74803.9	71848.6	75302.4		64756.2	77345.3	163789	93527.8	129715		174536	101498	35713.1	50277.1	45212.6	42567.4	57472.9	40693.1		28780		50596.3	35225.3	38336.6	148741	71710	79985.1	65345.8	108267	114326	110527	64420	66852.9	39319.4	106750	72108.8	14464.6	23816.3	23342.4
P04083	42	ANXA1_HUMAN	ANXA1	71600000	74000000	68100000	66600000	65300000	73500000	84700000	60400000	73600000	76500000	74300000	81400000	60600000	61700000	81300000	55200000	59300000	55700000	71600000	74000000	68100000	84300000	82800000	84700000	54500000	60200000	56200000	46000000	42600000	46900000	59400000	55100000	59200000	64600000	64200000	68500000	73000000	74200000	75200000	57800000	58800000	59000000	87500000	84300000	86300000	73600000
P50995	31	ANX11_HUMAN	ANXA11	8540000	9490000	8850000	11900000	11700000	12700000	14100000	9410000	10100000	11400000	12400000	12200000	6840000	6950000	14500000	5230000	5820000	5240000	8540000	9490000	8850000	13100000	12000000	13100000	7100000	7150000	6370000	4660000	4280000	4500000	7640000	7750000	7810000	7850000	8450000	8400000	9780000	9810000	10100000	7010000	6680000	6850000	10300000	10900000	9560000	7900000
P27216	1	ANX13_HUMAN	ANXA13	219872	207585	202175	228307	231428	247253	288165	336603	254191	146110	191964	208843	311090	251848	358879	180390	155976	154274	219872	207585	202175	254897	245067	152260	226590	156310	221691	176931	208060	178561	264764	191604	224897	191599	159284	183935	101876	213066	236145	369944	200600	181645	165470	230335	186992	104950
P07355	5	ANXA2_HUMAN	ANXA2	472080	427999	479216	703169	691976	920358	933456	589807	609092	1120000	826647	778788	506237	347144	1080000	827562	217191	320311	472080	427999	479216	567094	553212	531444	496036	273106	340412	109558	274486	289472	468729	362251	551987	437310	562328	420426	887876	810920	812148	362767	409550	273677	1140000	1000000	953619	802156
P12429	37	ANXA3_HUMAN	ANXA3	61000000	70900000	70100000	66700000	61900000	71600000	75700000	74000000	79300000	74700000	73400000	75800000	86200000	87800000	66200000	86300000	88600000	87300000	61000000	70900000	70100000	74700000	73800000	75500000	89400000	85900000	88000000	100000000	93700000	101000000	83600000	85800000	83100000	84300000	82200000	83600000	75000000	73500000	72100000	68000000	65100000	66100000	69400000	70800000	63600000	60600000
P09525	33	ANXA4_HUMAN	ANXA4	7450000	7790000	7820000	8200000	7730000	9100000	9070000	8090000	8210000	8720000	8400000	9070000	7190000	7180000	8570000	6410000	6610000	6580000	7450000	7790000	7820000	9390000	9000000	8980000	6340000	6390000	5830000	4750000	4530000	4610000	6980000	7050000	6950000	7260000	7750000	7330000	8470000	8070000	8430000	7000000	6980000	6770000	7120000	7430000	6900000	5420000
P08758	24	ANXA5_HUMAN	ANXA5	7700000	8710000	8850000	7530000	6870000	8600000	12700000	14700000	13400000	13400000	13400000	14100000	11100000	9640000	9720000	9890000	9280000	9960000	7700000	8710000	8850000	13100000	12800000	13200000	15800000	15700000	13900000	12300000	13700000	13100000	13200000	14900000	15000000	15100000	14600000	14300000	16000000	16000000	16400000	12300000	13900000	13700000	13800000	13800000	13200000	11000000
P08133	66	ANXA6_HUMAN	ANXA6	13900000	14500000	14800000	18400000	16200000	19700000	22400000	15500000	17000000	19800000	20200000	20600000	12300000	11300000	21600000	10300000	9730000	10200000	13900000	14500000	14800000	20800000	19200000	20000000	14100000	14000000	13800000	11400000	11200000	11000000	15900000	16400000	16300000	16400000	16100000	16900000	19600000	20000000	19000000	15500000	15500000	16000000	17400000	18800000	16900000	12400000
P20073	24	ANXA7_HUMAN	ANXA7	3410000	3410000	3250000	3850000	3880000	3690000	3680000	3870000	3420000	3940000	3840000	3840000	3240000	3040000	3120000	2930000	2760000	2730000	3410000	3410000	3250000	3520000	3430000	3560000	3240000	3050000	3040000	2780000	2900000	2760000	2990000	3270000	3260000	3080000	3220000	3220000	3470000	3470000	3230000	3920000	3950000	3890000	3300000	3380000	3270000	2800000
Q10567	15	AP1B1_HUMAN	AP1B1	1550000	1290000	1610000	1570000	1610000	1520000	1580000	1590000	1570000	1550000	1630000	1710000	1920000	1570000	1620000	1710000	1580000	1500000	1550000	1290000	1610000	1810000	1630000	1690000	1860000	1780000	1650000	1620000	1610000	1870000	1600000	1590000	1490000	1450000	1530000	1510000	1890000	2040000	2150000	2000000	1860000	2010000	1640000	1910000	1850000	1840000
O43747	24	AP1G1_HUMAN	AP1G1	828372	655924	808652	941937	1060000	889815	918121	1010000	1020000	952567	904067	1000000	1110000	1160000	1100000	1280000	1260000	1250000	828372	655924	808652	1200000	1050000	1010000	1160000	1150000	1130000	956700	1050000	1080000	1040000	1170000	929267	1200000	1060000	950390	1140000	964615	1150000	938187	1020000	957516	1240000	1070000	1280000	1200000
O75843	11	AP1G2_HUMAN	AP1G2	730109	942217	963934	983530	826777	977071	1030000	931752	933069	953122	902231	978956	864089	987364	972600	1110000	1050000	926924	730109	942217	963934	1020000	921378	968990	876664	1080000	825504	1170000	1250000	1190000	1170000	1020000	1020000	1070000	923810	1100000	744762	747655	738901	777649	951329	887878	879306	933332	857963	913821
Q9BXS5	11	AP1M1_HUMAN	AP1M1	1330000	1510000	1400000	1310000	1050000	1050000	1510000	1220000	1430000	1680000	1640000	1500000	1010000	1200000	1150000	1370000	1420000	1510000	1330000	1510000	1400000	1460000	1770000	1730000	2030000	1810000	1730000	1710000	1420000	1720000	1570000	1380000	1600000	1400000	1640000	1670000	1440000	1340000	1350000	1180000	1310000	1370000	1540000	1720000	1780000	2090000
P61966	3	AP1S1_HUMAN	AP1S1	113487		151768	210631	113973	126736	100472	111298	167695	175733	179479	176509	201279	107046	193385	245583	183326	187152	113487		151768	176750	167480	152376	171979	138497	172343	153504	99495.5	126341	142112	174895	183449	113424	152906	149132	210374	132241	188335	83112.8	165498			64185.4	266510	100350
P56377	5	AP1S2_HUMAN	AP1S2	781328	886580	1210000	1220000	2020000	1100000	1280000	1530000	1510000	1540000	1470000	1090000	1240000	1380000	1550000	1140000	1330000	1260000	781328	886580	1210000	1490000	1650000	1700000	1470000	1470000	1520000	1580000	1400000	1650000	1460000	1500000	1490000	1610000	1450000	1350000	1000000	1070000	1120000	1470000	1230000	1200000	1310000	1420000	1230000	1400000
O95782	26	AP2A1_HUMAN	AP2A1	1340000	1320000	1480000	1510000	1360000	1290000	1310000	1230000	1330000	1270000	1410000	1250000	1340000	1230000	1200000	1360000	1300000	1430000	1340000	1320000	1480000	1320000	1160000	1290000	1270000	1330000	1210000	1390000	1250000	1270000	1310000	1250000	1320000	1220000	1250000	1230000	1430000	1440000	1490000	1320000	1310000	1280000	1180000	1230000	1190000	1170000
O94973	12	AP2A2_HUMAN	AP2A2	226264	248559	153485	180708	121254	186295	177623	225037	242337	162672	153368	127266	157024	173437	178933	210147	172443	134531	226264	248559	153485	197741	116250	147402	186397	148075	203183	250882	331776	222873	181893	168676	212674	168517	158943	191165	229765	251091	313626	387610	307071	374609	139460	210800	158110	93722.6
P63010	14	AP2B1_HUMAN	AP2B1	903925	840749	811685	913807	1020000	873376	896750	930832	979512	792809	813182	931838	939716	1060000	985095	945843	1030000	946287	903925	840749	811685	896732	918456	938053	1020000	1030000	1010000	958466	892468	941016	964923	1150000	995654	1070000	1070000	1040000	1310000	1320000	1130000	1300000	1240000	1320000	974688	1120000	1110000	1120000
Q96CW1	15	AP2M1_HUMAN	AP2M1	995688	1170000	996950	1130000	1310000	1220000	931366	1290000	1320000	1390000	1290000	1340000	1090000	894890	793053	1430000	1440000	1430000	995688	1170000	996950	1380000	1280000	1490000	1620000	1590000	1480000	1650000	1460000	1570000	1350000	1180000	1390000	1240000	1210000	1330000	1580000	1260000	1370000	1630000	1710000	1780000	1280000	1590000	1370000	1300000
P53680	3	AP2S1_HUMAN	AP2S1	799300	1060000	890036	599696	819987	656636	1470000	1100000	1610000	1270000	1460000	1560000	598540	717231	964516	754081	991819	704943	799300	1060000	890036	1750000	1680000	1250000	1660000	1580000	1850000	1730000	1390000	1550000	2090000	1520000	1530000	1390000	1700000	1980000	2190000	1810000	1890000	2070000	1790000	1990000	1320000	1940000	2080000	2680000
O00203	18	AP3B1_HUMAN	AP3B1	770252	1280000	1470000	1480000	802457	1530000	1900000	1320000	1690000	1730000	1540000	1790000	1370000	1450000	1340000	1480000	1540000	1340000	770252	1280000	1470000	1750000	1790000	1810000	2170000	2010000	1850000	2110000	1940000	2080000	1710000	1800000	1790000	1830000	1730000	1860000	1650000	1560000	1670000	1510000	1330000	1600000	1980000	2060000	2110000	1690000
O14617	20	AP3D1_HUMAN	AP3D1	543170	482295	559896	449549	415480	431062	369167	389111	378447	321659	324942	373635	437764	412656	400148	412417	404652	394387	543170	482295	559896	348790	355803	330073	414131	385159	403747	424388	414933	439179	402682	403932	410175	390097	385018	422834	439634	449579	449854	602179	578184	582592	413336	384805	397613	323172
Q9Y2T2	8	AP3M1_HUMAN	AP3M1	475446	444089	359386	312495	308064	448073	388978	389157	418938	466026	427460	549557	358592	313848	404282	329697	472562	371079	475446	444089	359386	369371	389370	490535	454646	542830	406694	375049	374679	445264	374581	417732	402710	445637	422344	449462	430607	378663	387762	418478	392776	310745	313891	429059	401724	356192
Q92572	5	AP3S1_HUMAN	AP3S1	690367	688971	656354	564013	506023	516845	618347	725817	659931	607025	719943	619054	488013	530634	587388	424834	518613	541511	690367	688971	656354	727082	620929	730737	544914	580017	631113	504964	592055	537892	528369	684193	570728	719071	680020	600812	453773	592906	666740	604256	612404	740861	597918	586907	574827	561034
Q9Y6B7	1	AP4B1_HUMAN	AP4B1	42546.8	22610.3	8784.82		13444.7		17704.8									11494.5			42546.8	22610.3	8784.82																48082.5	60248.5	41580.9	61637.5	47830.2	75707.9			19543.6
Q9UPM8	1	AP4E1_HUMAN	AP4E1	95968.8	88737				50919.7	122293	24747.5	49324.3		78776	58528.6				91652			95968.8	88737		41766.7		45245.8										46456.2			63160.3
Q9Y587	1	AP4S1_HUMAN	AP4S1	62934.6		81895.4	81599.3	44703.9	121878		113679	136605	84730.1	88728.1	103464	137963	102035		98556.1	133949	129864	62934.6		81895.4	74052	105364	123296	123175	130455	101812	120632	97886.2	99048.8	45579.1	172016	142567	118142	129089	113650	47329.1	61874.6	71705.3	97410.5	119388	126767
Q2VPB7	2	AP5B1_HUMAN	AP5B1																																							120317			154797
O14727	46	APAF_HUMAN	APAF1	1490000	1470000	1450000	1360000	1430000	1270000	1370000	1390000	1340000	1200000	1380000	1380000	1720000	1590000	1410000	1380000	1540000	1350000	1490000	1470000	1450000	1200000	1320000	1190000	1410000	1370000	1360000	1470000	1430000	1520000	1400000	1450000	1470000	1280000	1390000	1320000	1790000	1810000	1790000	1500000	1610000	1450000	1520000	1600000	1690000	1710000
Q02410	1	APBA1_HUMAN	APBA1	270386	329567	345263	368034	360904	407481	463564	426972	425769	360492	440525	520629	376550	419410	543645	292953	307449	361718	270386	329567	345263	417082	456611	498380	269603	289242	309475	218557	207839	254932	385403	453753	377594	369955	393819	348007	434155	381449	445235	359549	383279	340842	268226	361004	292917	165481
Q7Z5R6	19	AB1IP_HUMAN	APBB1IP	3360000	3230000	3570000	3800000	3530000	3630000	3460000	3250000	3400000	3200000	3380000	3240000	3340000	3160000	2910000	3520000	3250000	3220000	3360000	3230000	3570000	3350000	3370000	3410000	2840000	2950000	3130000	2660000	2730000	2580000	3160000	3210000	3160000	3470000	3230000	3410000	3040000	3120000	2950000	2840000	3260000	3060000	2970000	3130000	3060000	3000000
P02743	9	SAMP_HUMAN	APCS		60653		123479	72833.2					400728	253399	553944	174473	76509.5	295420	74307				60653					333082			57492.9	61223.2	142400	71218.3	178597	133818	146555		150355	844348	807245	726844	4000000	4450000	4400000	934552	995899	998977	869205
P13798	29	ACPH_HUMAN	APEH	3180000	2900000	3270000	3150000	3120000	3300000	3280000	3130000	3290000	3280000	3180000	3190000	3010000	2780000	3270000	3320000	3220000	3230000	3180000	2900000	3270000	3430000	3330000	3300000	3240000	3200000	3090000	3200000	3300000	3080000	3260000	3170000	3190000	3040000	3070000	3160000	3880000	3620000	3670000	3230000	3280000	3300000	3100000	3240000	3250000	3040000
P27695	18	APEX1_HUMAN	APEX1	5870000	6050000	6420000	6000000	7000000	6010000	7640000	7530000	6820000	6710000	7000000	6930000	6720000	6560000	5660000	6760000	7620000	6690000	5870000	6050000	6420000	6570000	6660000	6930000	8630000	8230000	6600000	7990000	5850000	6620000	6570000	7800000	6880000	7190000	7160000	7530000	8310000	8590000	8540000	7330000	7060000	7470000	7930000	9240000	8500000	8220000
Q9BZZ5	7	API5_HUMAN	API5	1690000	1460000	1480000	1400000	801400	1440000	1830000	1710000	1200000	1420000	1430000	1530000	1330000	1450000	1850000	1260000	1300000	1370000	1690000	1460000	1480000	1310000	1670000	1230000	1220000	1230000	1130000	1790000	1320000	1110000	1680000	1600000	1420000	1820000	1740000	1410000	1330000	1020000	1470000	1250000	1190000	1000000	789821	1410000	1800000	1040000
Q96GX9	11	MTNB_HUMAN	APIP	517154	581447	560213	388191	558624	510236	671638	554432	424942	446842	374938	495449	513950	470396	490239	454640	511203	558817	517154	581447	560213	653506	689708	608716	587639	621997	566837	554809	545750	597793	404428	696556	508552	450522	487793	457312	717191	746655	692645	641671	608643	618600	653462	743900	681160	640042
Q9HDC9	27	APMAP_HUMAN	APMAP	20200000	22600000	23900000	23200000	22000000	24400000	26100000	25300000	25900000	24600000	23300000	25200000	24500000	21300000	26200000	26100000	25500000	25400000	20200000	22600000	23900000	25700000	25400000	24700000	25600000	25100000	24900000	25700000	25300000	25200000	25200000	25800000	25400000	24900000	25100000	24500000	27800000	28900000	28100000	23400000	24400000	25000000	21200000	23000000	21800000	19900000
P02647	40	APOA1_HUMAN	APOA1	8250000	9830000	9180000	9040000	8250000	9990000	3290000	4210000	3990000	16100000	16700000	17400000	18800000	17700000	9700000	12800000	12800000	13500000	8250000	9830000	9180000	21200000	22800000	23500000	19600000	19500000	18300000	19300000	18300000	18500000	26200000	28000000	26200000	13100000	13100000	12100000	36500000	37200000	38700000	294000000	304000000	313000000	39000000	47400000	44000000	21500000
P02652	7	APOA2_HUMAN	APOA2	3390000	3080000	2610000	2830000	3530000	2600000	922808	994672	869001	4610000	5170000	4530000	4300000	4460000	3040000	2510000	2890000	3070000	3390000	3080000	2610000	10000000	9520000	9640000	7530000	7750000	7040000	8050000	7900000	7610000	5970000	6900000	6080000	3330000	3400000	2810000	10900000	10100000	9730000	75800000	79200000	81800000	16500000	16400000	17300000	7220000
P06727	39	APOA4_HUMAN	APOA4	1550000	2200000	2060000	1000000	1020000	1110000	615344	732862	691442	1050000	1050000	1180000	1030000	1070000	1060000	781837	722973	825224	1550000	2200000	2060000	9100000	8700000	8940000	8850000	8990000	8700000	15800000	15200000	15300000	1460000	1540000	1500000	641166	813481	793194	2680000	2770000	2950000	17400000	17100000	18100000	6520000	7000000	6530000	5300000
Q6Q788	2	APOA5_HUMAN	APOA5																							566346	494761			337820	394269	507915	544475			19151.1					233509					370080	510551	226129	662536
P04114	206	APOB_HUMAN	APOB	478886	410843	391732	390201	388788	406214	1070000	1060000	1260000	567767	632441	556428	437810	366111	267001	281442	276403	320124	478886	410843	391732	861986	875445	948734	902834	931561	877869	864549	838101	866418	553263	692350	703797	245224	286578	289489	1260000	1330000	1320000	10200000	9750000	9750000	3060000	3130000	3120000	2600000
Q9UH17	0	ABC3B_HUMAN	APOBEC3B	250805	292056	319333	366554	222916	312959	385107	152314	372301	291627	170613	409778	318697	278045	216036	358566		272082	250805	292056	319333	312877	319961	440605	287782	289711	423428	424295	290591	406193	355771	255199	404736	281329	345983	306453	323401		208925			208745	210340	266244	311191
Q9NRW3	2	ABC3C_HUMAN	APOBEC3C																																					16592	12522.2	10539.9							8963.92
Q0VD83	44	APOBR_HUMAN	APOBR	4170000	4420000	4010000	4610000	4780000	4200000	4270000	4490000	4310000	4010000	4100000	3780000	4270000	4130000	3910000	4050000	3800000	3770000	4170000	4420000	4010000	4090000	4080000	4180000	3370000	3040000	3380000	3390000	3670000	3360000	4090000	3890000	3970000	4110000	4030000	4030000	3450000	3420000	3400000	4310000	4310000	4260000	2500000	2730000	2460000	2410000
P02654	6	APOC1_HUMAN	APOC1						32005.7					53636.8	38075.8					92083.6	65647.9				1270000	1340000	1520000	867004	731792	785470	958606	873553	782990	112087	117098	219405	109416	208928	133976	64238.9	73730.5	74928.7	831197	1050000	1020000	706590	858302	841078	495333
P02655	8	APOC2_HUMAN	APOC2	1510000	1280000	1420000	872256	726499	729401	529852	450127	399692	686370	596147	776411	574076	551379	337291	418188	370500	240283	1510000	1280000	1420000	22900000	23700000	22500000	27700000	28900000	24500000	44000000	47500000	44500000	1030000	976646	995903	396791	364406	386494	1450000	1530000	1530000	12800000	12800000	13100000	12400000	14600000	13600000	31000000
P02656	7	APOC3_HUMAN	APOC3	5880000	10100000	10800000	6190000	4480000	6840000	3530000	5880000	4240000	3630000	3700000	3460000	3770000	4620000	2410000	2130000	1880000	1960000	5880000	10100000	10800000	27800000	31000000	30800000	28600000	30300000	27300000	25500000	28300000	26600000	6130000	6050000	6480000	2280000	2220000	2560000	6970000	6630000	6380000	26600000	31200000	30600000	17600000	19000000	19600000	12300000
P55056	4	APOC4_HUMAN	APOC4																												86233.7	38820.7	65459.9		2010000				3090000					79570.9	64311.5	79699.9	57141.5		76850.7
P05090	12	APOD_HUMAN	APOD	691278	881368	1040000	877398	1090000	1150000	315265	582265	381422	1080000	1240000	1010000	820427	927280	554760	888200	761118	928960	691278	881368	1040000	1670000	1530000	1650000	2040000	1950000	1610000	2090000	2030000	2180000	1280000	1270000	1120000	789491	1130000	1050000	1820000	2050000	1980000	12300000	11100000	11700000	4210000	4240000	4450000	3570000
P02649	34	APOE_HUMAN	APOE	1270000	960129	1040000	925029	929786	838866	641707	358592	417936	1330000	1190000	1280000	865492	746439	784281	855379	801054	700442	1270000	960129	1040000	13500000	13900000	14000000	11400000	11700000	11100000	17000000	16800000	17800000	1330000	1190000	1360000	590064	699838	741506	2760000	2690000	2660000	24500000	26400000	26900000	17300000	18700000	17500000	20900000
Q13790	2	APOF_HUMAN	APOF																							27290.1	36109.3			16525.5	49025.8	71938.8	49229.1										458232	392835	381691		129394		151882
P02749	15	APOH_HUMAN	APOH					500377					669470	470395	274810	325032	272334	97542.9	201210	395369	458371				278537	232074	407539	488683	366508	412613	946477	771704	862464	334966	467500	308313	178026			1010000	1150000	1110000	7390000	6510000	6610000	2150000	2310000	2320000	3420000
O14791	12	APOL1_HUMAN	APOL1	157941	219789	136795							135785	164724	345497	94612.1						157941	219789	136795	515436	493508	362020	335895	342550	400063	341079	320736	298959	62166.7	85813.5	80966.4		491223		433808	345015	381426	2150000	2050000	2250000	939245	921137	867879	770982
Q9BQE5	6	APOL2_HUMAN	APOL2	336691	261204	229742	259868	267424	273283	362624	216157	251956	253571	235185	203907	272412	254621		289411	308769	261192	336691	261204	229742	244303	315778	200406	210948	306604	251505	273932	278208	253057	220923	231370	219782	269178	257865	301034	178827	140821	156445	219001	116720	65799.2	155325	153839	171294
O95445	7	APOM_HUMAN	APOM																						140940		114433	209873	172388		306187	162914	213435							302635	329764	343681	2710000	2560000	2570000	758034	826418	753038	708074
Q9BUR5	1	MIC26_HUMAN	APOO			68994.4	120784		88314.4	49375.1	102302	78443.3	69229.1		48188.4	114728	74445.7		126829	126612	133002			68994.4						85225	96294.2			101111		107423				91708.6		217901	154203
P05067	2	A4_HUMAN	APP	227500	238901	187218	260607	240725	276252	256750	99464.1	236262	258241	183932	367112	124004	115644	333655	224074	159530	125927	227500	238901	187218	237017	196753	236340	114289	112263	86996.8	131552		103739	67006		154254	66096.1	123188	300917	322317	280132	353142	143286	135892	167748	142784	112464	66591.5	96876.1
Q9UKG1	28	DP13A_HUMAN	APPL1	1690000	1660000	1580000	1360000	1760000	1420000	1410000	1270000	1450000	1430000	1570000	1510000	1250000	1380000	1420000	1260000	1550000	1430000	1690000	1660000	1580000	1660000	1700000	1610000	1410000	1460000	1450000	1330000	1460000	1320000	1440000	1370000	1390000	1410000	1420000	1510000	1690000	1560000	1530000	1570000	1510000	1720000	1660000	1600000	1550000	1550000
Q8NEU8	2	DP13B_HUMAN	APPL2	98488.7	144307	167686	114796	85495.7	112207	204788	77807.7	137136	121375	147470	178257	147380	125701	115185	165924	117334	164124	98488.7	144307	167686	271527	205426	191328	145865	110609	132846	146952	160256	187666	107615	108617	162649	84955.6	124516	119366		246510		225673	155839	336884			109822	148264
P07741	11	APT_HUMAN	APRT	1390000	1580000	1330000	1570000	1640000	1520000	1710000	1640000	1990000	1860000	1870000	1890000	1910000	1890000	1800000	1650000	2140000	1800000	1390000	1580000	1330000	1840000	1910000	2030000	2580000	2190000	2320000	2280000	2210000	2120000	1630000	1920000	1980000	1910000	2110000	1820000	2000000	1870000	2000000	1940000	2030000	1930000	1880000	1830000	1770000	767114
P10398	2	ARAF_HUMAN	ARAF	378242	600376	688043	572114	638683	504908	612291	673820	781147	690969	587255	821118	783682	756493	982433	626263	575379	770104	378242	600376	688043	753919	762246	654006	740686	861302	876444	938194	732301	922454	552806	681437	692930	519629	595970	809655	685650	955636	744670	520094	567859	603291	682440	585011	683832	522465
Q96P48	37	ARAP1_HUMAN	ARAP1	1220000	1150000	1250000	1230000	1230000	1400000	1260000	1080000	1210000	1110000	1320000	1210000	1220000	1260000	1210000	1380000	1370000	1340000	1220000	1150000	1250000	1180000	1240000	1310000	1390000	1360000	1370000	1450000	1410000	1420000	1230000	1250000	1330000	1220000	1280000	1260000	1370000	1340000	1450000	1530000	1560000	1630000	1500000	1290000	1410000	1380000
Q8WWN8	4	ARAP3_HUMAN	ARAP3		122831	118892	75965.4		134235	74721.4	36043.7	154357	99852.8	112803	91929.5	127126	48261.7	79198.8	155566	168358	176580		122831	118892	114029	122917	128251	135777	110234	125733	161470	117570	118889	102247	126779	134684	97237.1	119941	141408	227748	213406	211946	84023.2	122475	52470	283906	266768	298890	162551
P48444	26	COPD_HUMAN	ARCN1	1940000	2130000	1980000	1930000	1890000	1980000	1950000	1790000	2040000	1920000	2000000	2140000	1990000	2160000	1820000	2090000	2310000	2040000	1940000	2130000	1980000	1990000	2150000	2160000	2260000	2230000	2210000	2340000	2400000	2380000	2150000	2260000	2170000	2190000	2220000	2120000	2260000	2180000	2280000	2280000	2090000	2190000	2340000	2450000	2400000	2260000
P84077	1	ARF1_HUMAN	ARF1	5500000	7220000	7840000	7460000	7130000	7760000	7940000	8050000	8690000	8530000	7900000	8520000	9080000	6620000	5800000	9860000	8740000	8650000	5500000	7220000	7840000	7110000	7400000	6970000	8280000	7380000	8460000	8090000	8650000	7730000	9680000	9390000	9820000	9300000	9090000	8530000	8730000	8930000	8310000	11100000	11500000	10700000	4870000	5540000	4900000	3740000
P18085	5	ARF4_HUMAN	ARF4	2290000	2460000	2390000	3000000	3210000	2880000	3040000	2220000	3390000	1810000	2330000	2810000	3320000	2970000	1710000	2780000	2990000	2740000	2290000	2460000	2390000	2360000	1460000	2190000	2430000	2050000	2970000	2550000	2740000	2780000	2100000	1970000	2620000	2770000	2970000	2910000	3110000	3070000	2450000	2730000	2660000	2780000	2480000	1540000	2810000	2190000
P84085	6	ARF5_HUMAN	ARF5	1700000	1650000	1950000	1620000	1880000	1840000	2090000	2250000	2210000	2330000	1800000	2180000	2020000	2830000	1660000	2300000	2280000	2460000	1700000	1650000	1950000	2090000	1650000	2410000	2200000	1930000	1800000	1980000	1290000	2140000	2220000	2240000	1980000	2400000	2070000	1820000	2290000	2020000	1890000	2020000	2510000	2260000	1010000	1190000	1140000	1180000
P62330	7	ARF6_HUMAN	ARF6	717664	627173	830436	655286	1110000	756933	762307	773962	915307	862383	768415	793576	657955	684951	592948	653966	673760	581020	717664	627173	830436	680862	595556	556563	705515	620517	615239	445036	580115	485356	670960	697462	742612	723873	621988	616371	994377	916735	1030000	780705	1040000	1060000	465492	538061	568255	504525
Q8N6T3	2	ARFG1_HUMAN	ARFGAP1			132433		158984		195451	227712	232050	166167						153449	165368	150402			132433	146774	234459	80943.4	138835	126194	188616	91196.2	158127	104030	108316	171596	61245.7	228826	113439	125409	157655	195914	193832	98189.3	131480	133380		67703.2	99546.8
Q8N6H7	2	ARFG2_HUMAN	ARFGAP2	178527	72550.1	147464	163940	111782	87265.8	121357	124648	142214	129919	107609	105981	129922	74315.9		156300	73888		178527	72550.1	147464	105108	137220	91637.1	105153	141665	95039.4		123771		161981	129586	143317	85199.8	91676.2	111873	187188	131748	182236	181149	182494	190932	146581	109590	73130.8	90099.5
Q9Y6D6	14	BIG1_HUMAN	ARFGEF1	380847	367503	404605	345574	313097	455296	458925	383435	437776	367143	314862	439333	498473	320171	400030	467012	376949	445503	380847	367503	404605	456894	389570	439781	391572	385767	496533	419118	335399	397705	384895	422749	380918	380220	513012	379079	498017	486595	514924	631157	543421	435308	520137	470729	500154	339738
Q9Y6D5	3	BIG2_HUMAN	ARFGEF2	167315															107964		131845	167315					24915.4									126885
P53367	7	ARFP1_HUMAN	ARFIP1	790169	662485	712553	1020000	1120000	910220	636386	815296	850219	863092	819017	585617	766356	677237	688515	535905	597050	624310	790169	662485	712553	671502	776251	833778	731868	743012	631132	685131	944547	782885	791613	590819	705572	724872	657293	521176	456103	687726	350257	675927	884154	917269	541380	710683	543568	613239
P05089	23	ARGI1_HUMAN	ARG1	10500000	9620000	9550000	12200000	12100000	13400000	14900000	11600000	11600000	12500000	13400000	12700000	8640000	7470000	14400000	8960000	7480000	7300000	10500000	9620000	9550000	12100000	11700000	11200000	9800000	8870000	8460000	9700000	9480000	8930000	9430000	9210000	9570000	9650000	9560000	8850000	8800000	9320000	8040000	10400000	11700000	11700000	10400000	11800000	9940000	6500000
Q9NWB6	2	ARGL1_HUMAN	ARGLU1	356338	324001	285550	277942	289350	311454	251151	242622	271130	171783	200828	244482	324866	319706	547117	384094	381900	394938	356338	324001	285550	260307	246564	250932	251815	334842	306841	304837	269554	321232	311183	318058	332152	284603	297448	326780	242686	279009	251721	253598	273230	265629	284124	340745	278227	323259
Q07960	23	RHG01_HUMAN	ARHGAP1	6860000	6720000	6380000	6760000	6590000	7020000	7430000	7980000	7860000	8810000	7500000	8010000	8110000	8020000	6360000	8580000	8490000	8630000	6860000	6720000	6380000	8350000	9200000	8390000	9410000	9040000	9800000	10000000	9710000	10100000	9350000	8640000	9360000	9270000	9650000	9260000	7710000	7480000	7890000	7840000	8260000	7890000	8550000	8890000	7700000	7330000
Q53QZ3	9	RHG15_HUMAN	ARHGAP15	492950	511281	503460	367326	371719	426580	425691	334134	405743	452406	443915	368829	413195	477184	457130	247021	314377	345862	492950	511281	503460	333120	391385	434372	497740	452784	407092	364656	403276	403096	415652	234954	354736	357733	427115	387502	536753	549981	506420	400758	464896	460871	451205	435097	428784	471934
Q68EM7	2	RHG17_HUMAN	ARHGAP17	294616	336310	430572	456512	583238	538291	411867	519624	575793	589629	602823	696849	591004	566755	619330	682546	857406	669465	294616	336310	430572	563087	598797	660350	799754	887548	1220000	1210000	912188	1120000	828960	780642	750918	679704	673022	654243	525359	486270	469558	312443		539511	731026	716988	742967	1240000
Q8N392	10	RHG18_HUMAN	ARHGAP18	392486	339108	296904	298882	320521	282244	246437	270428	327629	286256	305984	317011	322412	323492	351989	370239	369280	394205	392486	339108	296904	329078	321539	325026	305165	303572	290100	340535	372108	338741	369678	303374	350706	269563	241733	305061	194513	235597	185569	190292	201299	265850	121414	108017	133649	110245
P42331	31	RHG25_HUMAN	ARHGAP25	2070000	2150000	1860000	1830000	1990000	1930000	1810000	1910000	1780000	1860000	1650000	1650000	2100000	1990000	1630000	2070000	1990000	2060000	2070000	2150000	1860000	1720000	1840000	1910000	1760000	1600000	1680000	1790000	1940000	2010000	1910000	2030000	1930000	1920000	1850000	1800000	1990000	1950000	1840000	1880000	2000000	2010000	1500000	1490000	1600000	1350000
Q9UNA1	3	RHG26_HUMAN	ARHGAP26	350563	369012	325611	322011	282734	274802	401774	318259	329389	397111	360903	346431	280298	280414	333894	272828	294847	274169	350563	369012	325611	367542	504096	280475	302387	413604	383066	352461	373319	265852	355082	383662	371299	477478	365175	376325	301161	195335	205540	326274	283234	102883	447169	400452	263548	474753
Q6ZUM4	6	RHG27_HUMAN	ARHGAP27	255291	457232	458293	598346	224328	550296	484107	561314	638590	578468	596374	521131	455238	344048	369058	432499	449519	456501	255291	457232	458293	502439	545633	468454	583135	580339	668286	586504	528621	483604	525781	600953	702209	635351	526233	616386	453937	540537	432726	529160	502327	561934	502450	566679	634501	351439
Q7Z6I6	11	RHG30_HUMAN	ARHGAP30	1220000	1110000	898934	1050000	828837	1110000	1330000	1180000	1150000	1010000	925728	692044	1440000	1360000	407509	1150000	1070000	901789	1220000	1110000	898934	1090000	969463	1020000	1210000	913227	1150000	1100000	936736	1150000	1160000	1090000	1140000	974456	1180000	1260000	1150000	1100000	1100000	1070000	988697	975483	676773	529658	933026	785020
Q2M1Z3	2	RHG31_HUMAN	ARHGAP31	412003	370463	452508	436782	435979	398588	505688	522555	552227	534904	616748	543593	477166	446349	566788	523028	600953	527691	412003	370463	452508	594486	555013	637326	718903	669344	741291	583487	662873	559140	727516	705207	658248	681529	762141	758895	399709	336718	379062	286725			910082	727183	928907	964447
P98171	34	RHG04_HUMAN	ARHGAP4	1910000	2020000	2210000	2080000	1750000	1890000	2020000	2370000	2060000	2130000	2000000	1970000	1960000	2080000	1730000	1990000	2100000	2030000	1910000	2020000	2210000	1790000	1860000	1990000	2040000	1900000	2270000	2060000	2190000	2140000	2010000	2080000	2130000	2090000	1990000	2080000	2000000	2180000	2150000	1880000	2010000	2020000	1970000	1910000	2010000	2320000
Q92619	33	HMHA1_HUMAN	ARHGAP45	2680000	2680000	2850000	2670000	2610000	2930000	3040000	3030000	3110000	3280000	3250000	3400000	2810000	2940000	2790000	2690000	3100000	2860000	2680000	2680000	2850000	3300000	3220000	3440000	3050000	3190000	3090000	2790000	2560000	2600000	3040000	2980000	3110000	3180000	3140000	3260000	2520000	2720000	2820000	2760000	2510000	2650000	2820000	2640000	2650000	2610000
Q9BRR9	15	RHG09_HUMAN	ARHGAP9	1670000	1550000	1730000	1680000	1620000	1710000	1610000	1930000	1940000	1800000	1720000	1700000	1870000	2210000	1570000	1760000	1830000	1690000	1670000	1550000	1730000	1560000	1730000	1840000	1960000	2050000	2270000	2000000	1890000	1810000	1710000	1670000	1850000	1910000	1990000	2070000	2060000	2050000	2070000	1960000	2070000	2210000	2190000	2200000	2160000	2320000
P52565	12	GDIR1_HUMAN	ARHGDIA	13400000	14200000	14000000	14200000	15600000	16300000	13400000	15600000	17000000	15000000	14100000	16600000	15400000	15200000	14000000	17900000	19200000	18300000	13400000	14200000	14000000	17200000	17900000	18800000	20000000	20300000	19200000	21600000	19600000	19500000	18800000	19400000	19600000	19200000	19400000	19700000	15000000	13800000	15000000	16400000	14100000	15600000	19900000	21400000	19000000	18400000
P52566	17	GDIR2_HUMAN	ARHGDIB	88000000	82800000	79900000	74400000	75500000	92100000	100000000	84100000	99600000	81500000	79900000	98300000	87100000	90100000	93500000	101000000	94400000	97100000	88000000	82800000	79900000	102000000	99700000	102000000	88600000	101000000	93200000	98600000	82200000	97600000	99400000	97600000	103000000	96000000	97300000	100000000	83900000	83900000	86900000	97400000	102000000	104000000	84300000	99000000	90800000	75800000
Q92888	39	ARHG1_HUMAN	ARHGEF1	2240000	2200000	2310000	2260000	2210000	2240000	2340000	2120000	2570000	2290000	2510000	2610000	2240000	2270000	2030000	2450000	2360000	2490000	2240000	2200000	2310000	2500000	2130000	2210000	2120000	2220000	2000000	2160000	2290000	2260000	2420000	2320000	2390000	2280000	2200000	2320000	2440000	2680000	2690000	2270000	2460000	2590000	2450000	2510000	2490000	2220000
O15085	3	ARHGB_HUMAN	ARHGEF11	90270.3	92918.8	134066	146151	145169	138908	142495	137819	131690	196380		154915	103609	136810	67347	160307	152012	151865	90270.3	92918.8	134066	136642	114233	149459	159158	165432	122184	177514	300810	147006	165626	152128	173836	143981	107930	154501	139702	114887	154750	145777	161973	42473.3	125064	174100	161309	236164
Q6ZSZ5	7	ARHGI_HUMAN	ARHGEF18	234939	203894	137286	191408	293763	308047	189087	293386	298007	198985	253909	186863	140499			293463	377322	233633	234939	203894	137286	130377	175020		271711	184299	331519	407893	440646	264829	188699	223451	277298	267449		413136	263016	256975	219911	210991	266798	255887	175688	174901	161261	181494
Q92974	26	ARHG2_HUMAN	ARHGEF2	1680000	1600000	1990000	1810000	1890000	1920000	1960000	1960000	2020000	1980000	1980000	2030000	2030000	2100000	1970000	1960000	2070000	2120000	1680000	1600000	1990000	2230000	2190000	2230000	1940000	1950000	1950000	1820000	1810000	1980000	1920000	1830000	1890000	2010000	1960000	2010000	1690000	1870000	1790000	1770000	1720000	1740000	1610000	1660000	1660000	1700000
Q12774	1	ARHG5_HUMAN	ARHGEF5																																								109954			153894		103655	109117
Q15052	17	ARHG6_HUMAN	ARHGEF6	1960000	1930000	1690000	1890000	1730000	1700000	1730000	1660000	1790000	1720000	1770000	1850000	2100000	1910000	1790000	1730000	1670000	1850000	1960000	1930000	1690000	1480000	1570000	1720000	1730000	1740000	1750000	1760000	1730000	1720000	1620000	1670000	1770000	1860000	1750000	1840000	2200000	2200000	2210000	2140000	2030000	2130000	1370000	1650000	1490000	1320000
Q14155	8	ARHG7_HUMAN	ARHGEF7	292902	372685	404799	273716	378955	226690	274815	281802	245456	240587	306195	265709	252830	282954	268662	260762	323474	265873	292902	372685	404799	264621	313119	296436	222663	176398	219429	388367	324449	471867	244018	251722	261417	188941	174202	348671	293957	355574	286600	370729	379090	425111	145743	305646	272434	334637
O14497	1	ARI1A_HUMAN	ARID1A	67595.5	114345	94028.7	136740	123712		42116.5	64758.4	89606.8	71751.7	115076	58193.3	127255	69196		73738.9	110452	96960.3	67595.5	114345	94028.7	110636	117305		40653		38543.2	76488.2	122304		127691	64946.4	107580	92505	60279		86960.2	107553	97655.1			65337.3	64489	43768.4	37090.3	54586.5
Q99856	4	ARI3A_HUMAN	ARID3A	371296	651233	485343	549826	579824	439253	435615	273277	429578	295192	333064	361157	391619	467334	418873	455000	464940	401623	371296	651233	485343	399054	502253	392397	414600	421386	431181	462798	455993	366515	530832	445600	480086	481320	406227	428400	426395	346384	326080	286924	467571	337442	349781	352149	360867	248199
P40616	4	ARL1_HUMAN	ARL1	357417	449553	365948	456924	323523	676953	441548	594460	429936	247830	243674	320929	498785	561524	354307	479522	455209	323320	357417	449553	365948	326487	475264	371445	415279	349773	420809	458267	408147	327277	375691	505340	362291	471920	495247	336954	557163	598259	597177	461714	614892	573798	302132	575555	328087	468422
Q969Q4	1	ARL11_HUMAN	ARL11				96319.5		125616		46551.6					145288				104783	111664							121162							81662.2					257035	297069	297200	202770	159099	217418	236975	185370	223764	129276
P36404	3	ARL2_HUMAN	ARL2	205507			273260	111547	147404		133827		118008	115376	114532	237940	229780	123029	153289	156555	188080	205507			139984		119442	208274	191422	115800	102877	125148	140997		104566	149171	196845	145691	151618	259442	289145	158828			184276			37053.5	109653
P36405	3	ARL3_HUMAN	ARL3				248543	310331		363919	334870	351192	360939	277767	356657		1940000	152215	421472	262832	255159				439463	431096		293342	370912	366669	450065	407799	394202	329211	262936	301309	404411	350166	297439	313197	298053	234937	162728			591740	480523	497317	590157
Q15041	3	AR6P1_HUMAN	ARL6IP1	350944	415005	432814	433276	420488	481496	393009	628050	499693	485212	514268	335742	767256	533792		641802	808461	776474	350944	415005	432814	393838	385695	369738	542322	426643	491003	580096	519999	562008	516092	409836	449057	406033	483293	454477	534493	470283	382565	339959	262827	400713	316951	267351	261455	372625
O75915	7	PRAF3_HUMAN	ARL6IP5	1970000	2270000	2300000	2750000	2700000	2900000	2620000	2800000	3000000	2270000	2510000	2530000	2870000	3270000	2080000	3610000	3530000	3520000	1970000	2270000	2300000	3310000	3280000	3100000	2670000	2510000	2810000	2550000	2200000	2560000	2800000	2900000	2930000	3320000	3410000	3170000	2410000	2150000	2270000	3510000	3310000	3350000	1270000	1480000	1340000	1450000
Q8N6S5	1	AR6P6_HUMAN	ARL6IP6	360906	244781	415881	606117	517474	664055	362617	641946	604661	641958	573500	607481	540920	686497		525928	646773	605995	360906	244781	415881	190832	554822	447047	367837	428061	398998	313640	479934	398723	611020	522238	623879	612500	613131	567559	507468	580594	580144	648569	711184	768467	322615	271415	253376	416682
Q96BM9	4	ARL8A_HUMAN	ARL8A	3020000	3440000	2920000	3630000	3530000	2970000	3210000	3110000	3260000	3610000	3290000	3140000	2760000	2790000	3010000	2970000	2680000	2860000	3020000	3440000	2920000	2980000	2730000	2760000	2770000	2340000	2700000	2630000	2840000	2420000	2980000	2840000	2940000	2700000	2630000	2730000	3110000	3060000	2940000	2150000	2470000	2580000	2110000	2520000	2710000	1920000
Q9NVJ2	6	ARL8B_HUMAN	ARL8B	6010000	5540000	5320000	5470000	6180000	5270000	4480000	4260000	5800000	4490000	4370000	5290000	4470000	5750000	6390000	4340000	4800000	3120000	6010000	5540000	5320000	4580000	5670000	5440000	4480000	4250000	5790000	4700000	5120000	4820000	4140000	3900000	3800000	4090000	4570000	5080000	7870000	8460000	8470000	6010000	6930000	7140000	5440000	6420000	7310000	5830000
Q9NVT9	1	ARMC1_HUMAN	ARMC1	167685	113428	159323	186638	203440	179659	150742	102717	192437	152641	169476	148468	126178	60729.6	146260	175176	155606	157762	167685	113428	159323	175211	141931	170701	103629	103496	153586	135791	169130	190354	152938	153974	193899	117813	124506	205248	151604	165633		167845	103430	161315	95811.1	116522	119121	132831
Q8IUR7	2	ARMC8_HUMAN	ARMC8	239478	189828	266785	104432	83195.5	57379.4		126414	46288.4				66138.3		33653.7	82089.5	71568.2	141739	239478	189828	266785				68939.6	65441.2	89473.8	111452	104375	110863	67649.4	110807	122184	86843	92949.8	75080.3	54889.2	103179	83647.6	115127	102716	133929		43198.7	106588	122665
Q5H9R4	2	ARMX4_HUMAN	ARMCX4		125501	70621.6	351738	215086		172883	173603	235680	245010	309592	127402	433011	513563	440359	138707	842345	289604		125501	70621.6	247335	134974	253349	357316	433983		201227	132742			340048		185126	331091	159715		155629	229521	177645	314867	361513	308193	233082	448908	173694
Q9H993	6	ARMT1_HUMAN	ARMT1	111364	124844	114414	80927.3	32482.6	62728.4	68722.2	21859.5	63699.8	34374.9	27959.1	71398.1	107491	107165	155818	101033	98826.1	96060	111364	124844	114414			58607	26324.2	31306.7	33648.3	83391.6	68462.3	74774.7	70827.4	42756.4		59951.8	22378.4	96672.7	153384	121160	121539	151136	104991	122213	81093.8	117877	106170	89932.5
Q92747	4	ARC1A_HUMAN	ARPC1A	1100000	606960	1100000	984487	576732	1190000	1150000	1130000	1240000	1090000	1240000	1230000	1010000	920906	1120000	1000000	847192	1420000	1100000	606960	1100000	1200000	1230000	1220000	1350000	1430000	1270000	1160000	1180000	1130000	1100000	1520000	1500000	1500000	1300000	1180000	1710000	1600000	1690000	1190000	1090000	1320000	1420000	1460000	1230000	1370000
O15143	24	ARC1B_HUMAN	ARPC1B	10300000	11100000	12900000	13300000	11900000	13800000	15700000	14700000	15100000	13700000	14800000	14300000	14600000	13300000	14200000	12400000	13700000	13100000	10300000	11100000	12900000	14900000	14700000	15400000	16600000	15600000	13500000	14400000	13200000	13300000	13700000	15300000	15000000	14500000	15000000	15400000	17100000	17900000	17100000	11500000	12500000	12300000	15300000	16900000	16000000	15300000
O15144	29	ARPC2_HUMAN	ARPC2	18100000	16900000	17900000	18000000	17300000	18700000	19600000	18400000	17800000	17800000	16800000	17800000	15600000	15300000	19800000	14600000	14500000	14000000	18100000	16900000	17900000	18400000	17800000	17200000	18000000	16700000	15200000	16800000	16000000	15800000	17300000	17800000	16900000	16900000	17100000	16000000	19900000	19700000	20500000	18100000	18200000	18900000	13900000	16000000	14100000	11900000
O15145	16	ARPC3_HUMAN	ARPC3	23800000	28300000	30400000	28500000	25600000	31000000	37500000	33300000	36400000	33400000	34500000	36100000	29300000	26900000	35300000	27600000	26500000	26900000	23800000	28300000	30400000	33500000	35200000	33800000	38100000	38400000	34800000	27700000	26400000	26300000	35200000	37400000	33700000	37100000	38300000	33600000	47200000	46900000	47500000	46000000	48000000	48800000	31000000	37300000	31100000	23200000
P59998	15	ARPC4_HUMAN	ARPC4	22600000	21900000	23500000	18900000	21600000	23700000	27500000	27300000	31100000	25000000	27400000	34800000	26100000	25400000	29200000	24700000	27800000	27900000	22600000	21900000	23500000	36000000	36000000	33700000	34400000	34900000	33300000	30600000	27100000	31500000	28900000	29900000	27400000	30200000	33400000	28200000	36400000	36400000	36100000	26800000	32100000	29700000	41400000	42100000	42600000	44300000
O15511	9	ARPC5_HUMAN	ARPC5	28700000	30200000	31000000	35200000	29200000	36500000	42700000	35100000	36900000	43600000	38700000	44500000	31900000	22200000	44600000	32400000	23600000	25400000	28700000	30200000	31000000	38100000	38900000	39400000	46200000	47600000	49800000	40200000	37800000	42700000	44600000	47300000	45000000	46900000	46100000	49700000	59900000	58300000	60100000	68600000	61400000	65600000	44300000	37200000	49300000	50100000
Q9BPX5	4	ARP5L_HUMAN	ARPC5L	238436						167816	157260		206322	109391	203279							238436			236911	320458	242302	467489	444109	406650	179847	169229	194217	154728	105719		186763	217034	215724	173046	160924	174391	372041	270021	339288	423581	418331	387256	452030
P36575	1	ARRC_HUMAN	ARR3	213047				260524			125358	190196						293444				213047						71013.7				154168		155167		125474			128281
P49407	9	ARRB1_HUMAN	ARRB1	935762	887233	1040000	938798	1020000	999295	859239	788096	814810	963535	915572	1000000	785932	834620	847539	766218	740146	759516	935762	887233	1040000	1040000	976347	1050000	821916	897714	864985	810421	721010	737553	818042	816005	828305	803175	749591	898266	847030	866344	820963	727397	682967	705393	661250	760555	774655	782813
P32121	13	ARRB2_HUMAN	ARRB2	3980000	4120000	4280000	5250000	5310000	5260000	4710000	4210000	4420000	4500000	4610000	4510000	4270000	3700000	4520000	3570000	3540000	3770000	3980000	4120000	4280000	4830000	4420000	4830000	4200000	3470000	3490000	3190000	2840000	3090000	3690000	3880000	4050000	4080000	4080000	4200000	5490000	5090000	5140000	4770000	4930000	5420000	5130000	4580000	4570000	4000000
P15289	6	ARSA_HUMAN	ARSA	518392	701821	603110	617184	637053	455806	656683	468526	555581	676405	644035	592774	342790	459886	474686	494725	523580	472697	518392	701821	603110	563308	642526	538278	578957	439149	453993	534042	542040	422879	410673	456791	425865	321229	359239	388175	481932	454846	503563	565233	510164	542062	565411	550694	568849	792322
P15848	8	ARSB_HUMAN	ARSB	837456	650876	747849	748532	597375	840609	829761	536979	650339	730107	704858	798134	496548	500908	722724	405061	400148	415849	837456	650876	747849	649805	626367	580459	572589	526325	525275	592516	453961	424232	533304	528599	544103	519237	524150	557042	626538	587119	561258	565488	573377	533961	626526	612797	632558	547105
Q13510	14	ASAH1_HUMAN	ASAH1	2210000	2420000	2690000	2730000	2410000	2200000	2340000	2420000	2460000	2260000	2370000	2080000	2300000	1900000	2270000	2130000	2070000	2060000	2210000	2420000	2690000	2320000	2030000	2220000	1960000	1830000	1680000	1630000	1710000	1650000	1760000	1810000	1950000	1550000	1740000	1680000	2850000	2810000	2850000	2640000	2660000	2250000	1950000	2400000	1890000	1950000
Q9ULH1	20	ASAP1_HUMAN	ASAP1	860421	838324	816639	812297	821309	862088	846049	815905	912054	830430	820949	912244	935571	1080000	997062	964945	872446	941145	860421	838324	816639	799744	747563	793345	902207	880446	871240	913337	768363	918461	847209	856106	868218	917480	940197	934620	752503	823503	815034	809462	797131	840899	896123	751955	805096	690688
Q9NWX5	2	ASB6_HUMAN	ASB6	3140000	3450000	3770000	8960000	4090000	5360000	3820000	4340000	4490000	3120000	2810000	3450000	9430000	5410000	4510000	5660000	5330000	5630000	3140000	3450000	3770000	3380000	4170000	3880000	7240000	3710000	3650000	4820000	4330000	4710000	4320000	4710000	4780000	4770000	4250000	4110000	3760000	4050000	4570000	3980000	5260000	4100000	2920000	2910000	2840000	3900000
Q9H1I8	2	ASCC2_HUMAN	ASCC2	32393.5			58938.8		113573	77712.1	122742	55226.5	133083			67657.5	28228.2	86496.4	25141.6	42455	27211.5	32393.5			68459.7	30083.1	54795.4	69263.6	63093.7	61467.3	63981.4	65853.5	74140.2	24483.4	47078.9	7748.41	78170.3	61963.7	34281			63007.8				61175.9	82709.5	91386.1	103670
Q9UBL3	2	ASH2L_HUMAN	ASH2L												76394																							112542								56423.1
P04424	18	ARLY_HUMAN	ASL	2560000	2990000	3210000	2750000	3010000	2820000	2880000	3170000	3250000	3030000	3240000	3060000	2830000	2730000	2770000	3040000	3150000	2830000	2560000	2990000	3210000	3200000	3200000	3180000	3190000	3120000	3220000	3260000	3370000	3280000	3200000	3020000	3390000	3040000	2990000	3210000	2550000	2590000	2740000	2670000	2700000	2750000	3160000	2950000	2810000	2500000
O95671	6	ASML_HUMAN	ASMTL	191011	99160.3	71728.7	89058.4	116763	100162	101242	62593.1		89386.4	41555.8	59451			202857	80028.1	46365.6		191011	99160.3	71728.7	78904.8	56004.5	84262.8	94358.6	62375.1		95786.2				82853.2			32658.6	116427	117997	90746.6	123146	164495	131151	108782	138682	144728	189691	184410
P08243	1	ASNS_HUMAN	ASNS	53199.8	52071.7	85911.1	58458.3	66483.7			55054.4	62199.4	69143.9	71600		81046.9	42139.4		106525	81153.6	76332.3	53199.8	52071.7	85911.1	58932.2	57763.9	51539.5	58587	76962.7	51561.8	67710.7	88105.6	56495.5	62604.2	28256.4		61124.5	93942.1	30481.9	37044.3		19672.3					28347.9	52270.7
Q53RT3	1	APRV1_HUMAN	ASPRV1										136317						118247
Q7L266	1	ASGL1_HUMAN	ASRGL1										132712	44678.7												39194.6						224313	121550	125593		149743			98728.4	257825			345564	265481		148521	135646	99818.6	170756
Q9NVI7	1	ATD3A_HUMAN	ATAD3A	263001	296127	231380	347300	311050	356162	231117	397818	330464	286763	333754	276577	435934	476348	302975	483000	496743	431912	263001	296127	231380	278656	256950	278350	325757	398028	224216	359807	359445	425552	378443	359098	396216	368334	403665	311846	244380	315935	241728	165010	244812	228645	242466	214880	184884	248831
Q9NT62	11	ATG3_HUMAN	ATG3	1400000	1520000	1500000	1410000	1870000	1500000	1420000	1490000	1730000	1340000	1760000	1610000	1320000	1330000	1050000	1660000	1820000	1730000	1400000	1520000	1500000	2050000	2130000	1990000	1740000	1620000	1570000	1600000	2000000	1830000	1490000	1600000	1500000	1580000	1810000	1750000	1010000	1210000	1210000	1970000	1870000	2020000	1320000	1430000	1550000	1660000
Q9H1Y0	1	ATG5_HUMAN	ATG5																		64174.9								98660.7		72286						105502							66059.1
O95352	29	ATG7_HUMAN	ATG7	1540000	1770000	1600000	1540000	1560000	1570000	1610000	1700000	1450000	1730000	1620000	1570000	1550000	1360000	1640000	1840000	1550000	1640000	1540000	1770000	1600000	1620000	1650000	1730000	1950000	1770000	1880000	1760000	1850000	1830000	1740000	1900000	1790000	1690000	1720000	2000000	1990000	2080000	2050000	1770000	1890000	1750000	2020000	2040000	2010000	1960000
P31939	27	PUR9_HUMAN	ATIC	1460000	1640000	1360000	1540000	1310000	1400000	1680000	1570000	1560000	1800000	1560000	1600000	1560000	1380000	1690000	1650000	1620000	1750000	1460000	1640000	1360000	1520000	1650000	1540000	1730000	1940000	1720000	1890000	1930000	1880000	1710000	1750000	1790000	1780000	1700000	1750000	1630000	1700000	1650000	1410000	1370000	1340000	2150000	2010000	2320000	2170000
Q6DD88	13	ATLA3_HUMAN	ATL3	524399	581222	619238	568219	655048	560375	577426	631980	638339	602113	663437	641310	643583	594495	570859	698323	687415	712072	524399	581222	619238	601148	700857	641650	654868	624280	654316	626371	635069	629520	604099	690728	688401	635827	677209	632830	658748	667437	675125	670921	688018	666559	468697	572070	529686	581946
Q13315	13	ATM_HUMAN	ATM	211705	202416	220055	212542	176956	255022	307973	238772	288480	198187	242253	258395	206705	177203	235742	239905	191092	240767	211705	202416	220055	171201	255519	230422	277787	287007	176854	290746	260086	274691	294321	237378	188245	152788	210120	243515	228957	203986	175718	174440	226701	249161	175469	228812	217754	211287
O00244	5	ATOX1_HUMAN	ATOX1	187695	158646	114510	130152	58232	195014	193267	147451	165287	152365	139268	226106	293953	258000	163671	354507	315832	427636	187695	158646	114510	214216	194634	210582	445530	438583	305542	367579	317393	339869	373246	358405	326803	455230	390132	462518	263283	241455	307045	318543	200429	305933	299030	379018	359060	209111
P98196	7	AT11A_HUMAN	ATP11A	456962	545378	549368	604230	601636	586521	633227	485323	579372	512907	628240	557879	418326	505558	712140	419614	477614	504857	456962	545378	549368	425345	442270	461093	369059	409543	412850	279932	497405	415030	483767	383298	479274	323306	487905	510141	528204	498481	510343	415934	365515	490928	467669	419513	442734	383742
Q9Y2G3	16	AT11B_HUMAN	ATP11B	262757	269811	283629	442835	410808	459351	342644	398276	318533	319538	324986	340298	346322	366593	253119	286241	324674	310490	262757	269811	283629	288569	318923	270099	276384	274332	230106	220762	199183	130488	233143	266355	299303	284808	314042	233985	414670	415637	414386	445987	455609	462033	216833	250329	195389	140939
Q9HD20	6	AT131_HUMAN	ATP13A1	207110	184456	224787	176440	34233	78709.3	132411	198159	177140	237958	221622	110139		83348.9	173667	81840.2		75004.1	207110	184456	224787		143270	205286	141852	42070.8	75369.2					135691		50094.5	102266		201822	179688	172749	106099	83108.9		150212	153058	188104	216586
P05023	5	AT1A1_HUMAN	ATP1A1	1150000	996232	1020000	1210000	1130000	1410000	1520000	1030000	938391	1560000	1480000	1540000	868238	953604	1830000		354032	490131	1150000	996232	1020000	1300000	1220000	1330000	430797	505649	516628	260690	310043	197469	696464	584685	665537	784819	837696	803051	1040000	1070000	963617	911016	863190	985152	1100000	1090000	977326	747173
P54709	3	AT1B3_HUMAN	ATP1B3		97748.8	238161	292024	160104	283041		90664.1	214334	333129	306426	289312			335994	111229				97748.8	238161	427743	385146	307227									106279			124928	135036	203751	197096	44060.5	292811	136128	224538	198245	275476	73737.6
P16615	6	AT2A2_HUMAN	ATP2A2	208726	147602	240660	276225	275252	267761	207498	312128	363394	457831	345964	380749	258082	289620	250181	250036	209188	281744	208726	147602	240660	548531	473517	436003	414350	441317	363125	252480	350007	412687	289693	327035	374330	561876	377628	322121	291080	204644	249158	243791		232844	263860	270725	217030	311085
Q93084	29	AT2A3_HUMAN	ATP2A3	3200000	3440000	3300000	3180000	2940000	3070000	3120000	2950000	3000000	3260000	3210000	3300000	2960000	2690000	3000000	3170000	2920000	2990000	3200000	3440000	3300000	3140000	3070000	3060000	2850000	2970000	2870000	2600000	2650000	2480000	3030000	2870000	2740000	2840000	2970000	3060000	3010000	3260000	2950000	2610000	2670000	2760000	2580000	2450000	2400000	2630000
P23634	8	AT2B4_HUMAN	ATP2B4	504392	606268	475897	380334	377424	588608	565929	469587	528257	390731	467478	435251	450499	456380	429650	447781	528191	483136	504392	606268	475897	424834	494461	428561	358167	366086	366105	445407	504249	455760	582001	432105	462669	426093	445353	397292	442136	485314	549742	463501	444162	486615	384483	379298	459581	264849
P25705	40	ATPA_HUMAN	ATP5F1A	8790000	9340000	9190000	9530000	8500000	9740000	9590000	8920000	9790000	10600000	10500000	11100000	10100000	9270000	8190000	10400000	10200000	9990000	8790000	9340000	9190000	10200000	10100000	9740000	9890000	10400000	10700000	8390000	8380000	8580000	10500000	10200000	10300000	10200000	9960000	10500000	9140000	8540000	8450000	8580000	9140000	9240000	8640000	8650000	8210000	9800000
P06576	24	ATPB_HUMAN	ATP5F1B	8530000	8370000	8650000	8600000	8420000	8970000	8730000	7770000	8550000	8570000	7850000	9070000	8440000	7690000	8150000	9430000	8730000	9370000	8530000	8370000	8650000	7940000	7780000	7710000	8000000	7850000	8610000	8030000	7870000	8210000	9650000	8840000	9530000	9190000	9050000	8820000	8970000	8240000	8410000	9270000	9260000	8960000	7560000	7750000	7240000	8100000
P36542	9	ATPG_HUMAN	ATP5F1C	1210000	1130000	1210000	1200000	1200000	1230000	1180000	762300	1050000	1050000	1030000	1040000	856978	582863	762198	1140000	1050000	1040000	1210000	1130000	1210000	1040000	799796	869897	1020000	1030000	870145	906825	763571	935149	951925	894870	885045	1140000	989276	1060000	1310000	1260000	1180000	1050000	1100000	1420000	728441	680700	867944	1410000
P30049	3	ATPD_HUMAN	ATP5F1D	1480000	1510000	1630000	1400000	1380000	1850000	1860000	1190000	1690000	1610000	1280000	1740000	1560000	1390000	1770000	1610000	1630000	1730000	1480000	1510000	1630000	1740000	1610000	1590000	1400000	1380000	1480000	1290000	1300000	1380000	1900000	1580000	1640000	1720000	1700000	1550000	1440000	1560000	1480000	1040000	1370000	1240000	1070000	1090000	1140000	1090000
P56381;Q5VTU8	0	AT5EL_HUMAN;ATP5E_HUMAN	ATP5F1E;ATP5F1EP2		100168		387692	247672	299630	369194	565291	439776	408583	611225		658690	338040		864898	690404	924997		100168		512209	730648	660088	1.18979e+06	1.52091e+06	1.22787e+06	987981	1.05708e+06	887623	733077	613306	685394	906549	800791	639770	634859	337202	272258	163953	350513	196104	780165	1.22121e+06	882002	800470
Q9UII2	8	ATIF1_HUMAN	ATP5IF1	1760000	2100000	1740000	1660000	1860000	1500000	1560000	1440000	1280000	1600000	1610000	1470000	1510000	1490000	1470000	1930000	1790000	1940000	1760000	2100000	1740000	1700000	1440000	1560000	1740000	1700000	2030000	1920000	2190000	2050000	1800000	1960000	2210000	1580000	1740000	1910000	1750000	1630000	1650000	1250000	1030000	1230000	1830000	1570000	1460000	1700000
P56385	3	ATP5I_HUMAN	ATP5ME	2090000	2020000	2540000	2420000	2700000	2170000	1750000	2520000	2490000	2560000	2470000	2280000	2150000	2310000	1270000	2020000	1860000	2090000	2090000	2020000	2540000	2440000	2290000	2190000	2020000	2130000	2370000	1690000	1870000	1820000	2040000	2050000	2230000	1830000	1780000	2460000	1910000	1820000	1660000	2010000	2050000	2230000	1360000	1860000	1380000	1870000
P56134	2	ATPK_HUMAN	ATP5MF	512781	622805	701092	825891	574712	671300	883691	1010000	889186	975418	851261	909206	558577	1140000	586685	616780	627797	619214	512781	622805	701092	597715	713590	627996	837827	727997	772887	482805	501795	369585	801679	964718	840625	868732	886501	804914	1220000	1130000	1160000	1580000	1370000	1450000	528004	560474	460473	285174
O75964	5	ATP5L_HUMAN	ATP5MG	575120	464343	477502	173331			1010000	946230	857219	951050	1130000	1140000	589742	407900	760798	341621		474515	575120	464343	477502	1220000	1420000	1180000	1490000	1320000	1290000	839246	890924	985506	1060000	1130000	951398	1130000	1210000	1200000	508121	771154	712853	1070000	837329	1020000	1320000	1510000	1530000	1210000
P56378	2	ATP68_HUMAN	ATP5MJ	93595.8																		93595.8						155541	92199.5	127516					119189	78521.9		118180	104052	125561	107455	78643.6	179020	213947	210517		110963	52124.6
Q96IX5	3	ATPMK_HUMAN	ATP5MK	346258		438590	429077			235422	371773	335565	365665						305204	454426	403278	346258		438590			177386	265891	260908		259214	209476							238030	799799	629112	740064		108306	350063	410710	388688	378319	378490
P24539	9	AT5F1_HUMAN	ATP5PB	2000000	2570000	2650000	2530000	1940000	2730000	3530000	2270000	2700000	2820000	2370000	3530000	2070000	2330000	3110000	2330000	2690000	2430000	2000000	2570000	2650000	2710000	2680000	2620000	1880000	2460000	1990000	1850000	1290000	1790000	2480000	2660000	2520000	2080000	2220000	2370000	2800000	3210000	3250000	2800000	2960000	3040000	1930000	2360000	2190000	1580000
O75947	10	ATP5H_HUMAN	ATP5PD	2480000	2920000	2820000	3080000	2940000	2850000	2950000	2850000	2280000	2660000	2470000	2760000	2370000	2260000	2560000	1680000	1760000	1680000	2480000	2920000	2820000	2090000	2150000	2480000	2080000	1960000	2160000	1530000	1530000	1710000	2120000	2460000	2350000	2200000	2370000	2580000	2720000	2630000	2640000	1750000	2140000	2220000	1780000	1770000	1660000	1710000
P18859	3	ATP5J_HUMAN	ATP5PF	1500000	1320000	1610000	1310000	1800000	1140000	874213	1260000	1120000	1140000	1650000	1210000	1150000	945402	881397	1270000	1090000	1210000	1500000	1320000	1610000	1040000	1330000	998515	962937	1100000	1070000	835031	1460000	984676	1290000	967553	1400000	1080000	1010000	1010000	945436	957552	885861	974294	918376	1020000	1310000	1040000	1180000	1360000
P48047	14	ATPO_HUMAN	ATP5PO	1400000	1690000	1560000	1530000	1200000	1260000	1590000	1510000	1460000	1710000	1730000	1610000	1330000	1520000	1240000	1320000	1510000	1670000	1400000	1690000	1560000	1920000	1910000	1800000	2210000	2040000	1950000	1650000	1470000	1570000	1680000	1650000	1680000	1710000	1570000	2050000	1270000	1390000	1360000	1120000	1090000	1180000	1790000	1830000	1770000	2240000
Q15904	5	VAS1_HUMAN	ATP6AP1	1630000	1800000	1680000	2010000	1830000	2270000	1950000	1820000	1820000	1590000	1590000	1880000	2060000	1520000	1870000	1760000	1680000	1790000	1630000	1800000	1680000	1570000	1270000	1460000	1030000	1080000	855438	864822	811129	769439	1290000	1520000	1410000	1300000	1270000	1530000	1760000	1500000	1550000	1750000	1620000	1470000	932173	828455	951517	389656
O75787	2	RENR_HUMAN	ATP6AP2	179469	247355					148001												179469	247355
Q93050	8	VPP1_HUMAN	ATP6V0A1	1080000	1230000	1210000	1200000	1190000	1250000	1540000	1240000	1320000	1310000	1270000	1520000	1300000	1230000	1340000	1030000	1190000	1040000	1080000	1230000	1210000	1360000	1360000	1350000	1120000	1200000	1200000	969089	919064	951955	1370000	1130000	1310000	1230000	1230000	1260000	1190000	1330000	1280000	1030000	1110000	1170000	1140000	1030000	938051	902085
P27449	1	VATL_HUMAN	ATP6V0C			580396			509806	501020	1150000	265585	627065		469857				435556					580396		373842			324431	522526	290137	557349	379630	264218	417622	880895	459476		390858	843510	711493	668134	1460000	1190000	1070000
P61421	14	VA0D1_HUMAN	ATP6V0D1	2490000	2850000	3190000	3320000	2920000	2940000	3100000	3400000	3330000	3690000	3300000	3370000	3350000	3450000	2420000	3290000	3540000	3450000	2490000	2850000	3190000	3220000	3280000	3510000	3350000	3560000	3460000	3150000	3170000	3430000	3340000	3360000	3570000	3390000	3390000	3430000	3450000	3540000	3530000	2540000	2240000	2340000	2970000	2950000	3090000	2890000
P38606	30	VATA_HUMAN	ATP6V1A	2530000	2880000	2900000	2420000	2450000	2620000	2970000	2900000	3120000	3060000	3060000	3190000	2660000	2560000	2710000	3240000	3200000	3080000	2530000	2880000	2900000	3360000	3220000	3220000	3120000	3270000	3350000	3370000	3040000	3500000	3100000	3420000	3410000	3390000	3380000	3450000	3150000	3010000	3120000	3050000	3350000	3470000	3520000	3540000	3610000	3490000
P21281	19	VATB2_HUMAN	ATP6V1B2	4790000	4500000	4590000	4150000	4270000	4060000	3930000	4190000	4240000	4550000	4370000	4100000	4300000	3930000	3850000	4400000	4420000	4430000	4790000	4500000	4590000	4070000	4240000	4090000	4500000	4590000	4820000	4990000	4540000	4810000	4520000	4350000	4560000	4830000	4660000	5450000	4600000	4600000	4450000	4950000	4890000	4790000	4680000	4560000	4560000	4950000
P21283	19	VATC1_HUMAN	ATP6V1C1	968255	896981	869357	723571	852537	757400	845149	829647	757487	766087	776150	747118	929904	946704	1000000	823343	1070000	935635	968255	896981	869357	754645	634605	687634	802919	773478	690069	823884	802854	751633	789100	809264	814096	794931	812012	801234	844081	790086	801580	669296	804033	741658	620228	622733	640111	695465
Q9Y5K8	6	VATD_HUMAN	ATP6V1D	130174	202102	210540	355353		174586	285481	352820	341099	383286	223611	432162	283137	338960	238648	325674	357219	487073	130174	202102	210540	451398	376113	341186	601976	684284	633387	546949	505181	651709	449493	482002	368642	431272	535386	553559	153553		126854	50424.4	172208	154448	493975	413877	354305	578185
P36543	8	VATE1_HUMAN	ATP6V1E1	2830000	2730000	2770000	2650000	2520000	2550000	2580000	2570000	2610000	2760000	2680000	2660000	2620000	2850000	2180000	2870000	2710000	2540000	2830000	2730000	2770000	2580000	2490000	2330000	2360000	2400000	2820000	2930000	3010000	2780000	2630000	2470000	2650000	2510000	2550000	2640000	1680000	1590000	1600000	2060000	1700000	1740000	2070000	2210000	1920000	883448
Q16864	1	VATF_HUMAN	ATP6V1F	529283	619194	297701	359400	350257	288814	941312	341739	297560	362152	322841	406001	371474	278677		478283	392983	364801	529283	619194	297701	321060	321216	290048	408630	459235	543952	592857	633539	624015	574039	522740	565192	503587	438478	530164	322732	301200	325141	987746	943384	882777		621082
O75348	5	VATG1_HUMAN	ATP6V1G1	3210000	4110000	3340000	2860000	3160000	3160000	3240000	3200000	3030000	2890000	2660000	2780000	3310000	2900000	2950000	3110000	3040000	3070000	3210000	4110000	3340000	3060000	3080000	3000000	3280000	3130000	2960000	3260000	3370000	3260000	3050000	3030000	3340000	3120000	2860000	3320000	3540000	3400000	3210000	3500000	3210000	3750000	3140000	3650000	3650000	2720000
Q9UI12	16	VATH_HUMAN	ATP6V1H	1090000	1210000	1380000	1560000	1490000	1570000	1130000	1490000	1630000	1500000	1330000	1180000	1510000	1470000	1310000	1680000	1440000	1520000	1090000	1210000	1380000	1480000	1390000	1600000	1270000	1240000	1380000	1450000	1500000	1640000	1730000	1340000	1620000	1620000	1470000	1630000	1340000	1490000	1350000	1370000	1360000	1560000	1530000	1110000	1420000	1380000
Q9Y2Q0	26	AT8A1_HUMAN	ATP8A1	1150000	1020000	916718	1320000	1360000	1400000	1530000	1020000	1190000	1410000	1300000	1520000	822824	886479	1750000	534366	726796	579126	1150000	1020000	916718	1470000	1410000	1410000	839513	953657	794211	502287	627170	498067	886437	947275	878261	921884	975897	969360	1070000	1120000	1100000	1120000	1220000	1240000	1020000	1070000	926412	699660
Q8TF62	5	AT8B4_HUMAN	ATP8B4	167934	210100	165302	185612	159750	230644	173020	132015	181757	178186	182881	218230	160889	44533.5	219184	160457	148299	173977	167934	210100	165302	201108	139715	179405	92185.1	126288	112767	116633	93642.8	133871	180290	132118	170000	132140	140080	142609	157884	149827	137196	181426	167736	164866	167936	145560	161603	173412
O75882	10	ATRN_HUMAN	ATRN											53915.6			266598			29453.3															40193					300769		118916	1090000	1010000	1320000	224180	299736	321772	267845
P54252	5	ATX3_HUMAN	ATXN3	58892.5	160448	232570	254068	226474	146735	157019	133263	91212	82818	170094	116354	169046	69990	80216.3	123332	94376.9	107792	58892.5	160448	232570	172941	133735	242505	124611	174310	174096	148387	157679	98232	121938	135104	132549	158735	163045	204490	170421	217410	167723	124204	107418	148138	149113	154220	187347	309990
Q8NBF6	3	AVL9_HUMAN	AVL9		61202	75493.1		130934	137342	108949	129398	253810	99222.3	96196.6	176873	106638	185708		207733	196700	250375		61202	75493.1	174870	189741	169664	195154	188728	127855	152147	262889	139317	79976.4	219432	166144	162416	172526	227217	215076	145865	157380	159762	213699	113045	168986	168888	133270
P25311	18	ZA2G_HUMAN	AZGP1	372439	454884	284464	356542	338889	426155	147557	351418	132175	746410	827617	679692	492513	486235	268192	663133	430147	496254	372439	454884	284464	201167	217451	226756	348143	389751	336866	414085	378216	381849	637518	494239	848565	306763	395515	352460	1000000	942749	973883	6220000	6630000	6500000	1210000	1280000	1240000	1270000
P20160	10	CAP7_HUMAN	AZU1	360000000	307000000	375000000	456000000	405000000	584000000	531000000	285000000	300000000	315000000	375000000	375000000	259000000	241000000	544000000	162000000	165000000	183000000	360000000	307000000	375000000	401000000	466000000	394000000	372000000	296000000	213000000	289000000	184000000	180000000	184000000	373000000	219000000	239000000	293000000	237000000	843000000	755000000	788000000	579000000	504000000	468000000	629000000	619000000	714000000	649000000
P61769	5	B2MG_HUMAN	B2M	1580000	1920000	2390000	1880000	2180000	2060000	2350000	2720000	2780000	2620000	2760000	2760000	2810000	2980000	2770000	2350000	2900000	3190000	1580000	1920000	2390000	2340000	1890000	2210000	1820000	2210000	1590000	1590000	1410000	1860000	2470000	3050000	2500000	2700000	2410000	2750000	2720000	3280000	2610000	3640000	4350000	4110000	1690000	1880000	2580000	1610000
Q7Z7M8	3	B3GN8_HUMAN	B3GNT8	377898	287850	307932	197893	407983	168854	411081	338721	422492	387309	332948	382769			368067		297536		377898	287850	307932	338669	336237	335652	337102	317606	152109	97054.2	90606.1	148813	193824	211190	282493	569843	697951		309520	243987	291207		294222	262411	223883	253632	280842	168026
P15291	3	B4GT1_HUMAN	B4GALT1							231473				204141	249612				223621						179028		399867	215226				226733			352498	202373	224100	284832	337941	204701	180085	155388	105857	162347	186807	359275	271104	295845	153026
Q9NWV8	3	BABA1_HUMAN	BABAM1	258093	461572	324842	220116	219511	226239	427695	167326	269102	228686	216272	231060	143528	221464	348959	302093	334009	311129	258093	461572	324842	334228	285622	276731	247565	203285	534987	274096	216834	302189	344851	202223	323704	354097	288786	204323	307059	408011	335370	355078	362825	339124	120413	140698	169579	59334.9
Q9NXR7	5	BABA2_HUMAN	BABAM2	373640	375789	377728	417467	504772	326552	303667	452808	285004	383220	338073	317110	339532	354308	68388.1	312343	396544	255245	373640	375789	377728	145989	354816	300749	286205	270213	381211	376249	423713	358230	388243	345605	452013	237689	260168	305954	422692	457816	520441	688900	559353	391073	136498	226086	259570	231825
P46379	8	BAG6_HUMAN	BAG6	864177	888493	1010000	1020000	931839	1330000	924031	916500	1090000	925755	1060000	1140000	1030000	890742	975942	913249	893438	877795	864177	888493	1010000	891293	977199	1070000	1070000	994981	1020000	931309	976221	982974	1010000	958423	1050000	1020000	1180000	773368	1070000	1020000	1050000	938265	1090000	1110000	886725	770572	961219	691497
O75531	9	BAF_HUMAN	BANF1	2100000	2150000	2470000	3520000	2760000	2730000	3150000	2340000	2540000	3240000	3140000	2830000	1300000	1060000	2770000	943120	874132	958777	2100000	2150000	2470000	2330000	2070000	2460000	1050000	1450000	964820	1000000	630232	611042	1280000	1470000	1720000	1590000	1710000	1640000	3490000	3900000	3100000	3960000	3320000	3480000	2300000	2760000	2540000	1680000
Q8IXM2	7	BAP18_HUMAN	BAP18	1830000	1530000	1380000	1550000	1250000	1410000	1700000	1400000	1440000	1410000	1350000	1420000	1340000	1200000	2130000	1590000	1750000	1370000	1830000	1530000	1380000	1450000	1540000	1630000	1310000	1250000	1050000	1510000	1240000	1610000	1580000	1300000	1520000	1240000	1280000	1250000	1510000	1370000	1500000	913790	1150000	1200000	1090000	943330	859791	601253
P80723	14	BASP1_HUMAN	BASP1	15800000	19100000	20200000	22800000	22200000	22200000	20200000	25400000	23500000	26100000	26600000	24600000	24000000	23600000	20000000	20300000	20700000	20600000	15800000	19100000	20200000	20800000	20300000	22400000	23000000	19500000	22100000	18700000	20600000	18300000	23400000	27700000	26100000	26000000	24800000	23100000	19800000	18100000	18200000	24000000	25800000	24700000	11200000	12700000	10400000	8480000
Q07812	8	BAX_HUMAN	BAX	6590000	6750000	6610000	5200000	5660000	5270000	4440000	4900000	4960000	5140000	5160000	5260000	4750000	4620000	4250000	5410000	4160000	3910000	6590000	6750000	6610000	4100000	4540000	4750000	4290000	4530000	5020000	4140000	5730000	4690000	5490000	4900000	4560000	4720000	4160000	4940000	4300000	4680000	4370000	5100000	4670000	4600000	3590000	3410000	2900000	3000000
Q9NRL2	2	BAZ1A_HUMAN	BAZ1A	42043.1	31906.6	69163.2	30556.1		36816.8	46224.5		19460.1	27972.7	36669.3	40839.5	29621.6		44000.4	61874.5	49661.4	43086.6	42043.1	31906.6	69163.2	64410.7	45523.9	27749.3	29465.3	28984	34014	31909.3	58154.4	39051.3	67722.4	48810.1	55018.4	51803.2	42718.4	47204.2		14019.2	35907.6	12673.4			40230.5	16158		22262.2
Q9UIG0	6	BAZ1B_HUMAN	BAZ1B	105777	141289	103082	123163		183463	162509	122777	100047	85222.7	87609.6	153002	21696.3	105548	182902	117666	169318	53598.9	105777	141289	103082	314011	72529.5	57109.8	81261.2	69973.2	75523.6	140023	156019	175080	96029.1	101007	68059.4	94976.7	81971.2	86109.9	163650	152209	141443	194254	138800	159751	64267.5	86359.7	84434.5	166564
Q9UHQ4	3	BAP29_HUMAN	BCAP29			167809	65617.1	176902	220956															167809																36947.1	101939		59245.1	65020.3	46052.5
P51572	12	BAP31_HUMAN	BCAP31	7370000	7470000	7490000	8300000	8480000	8800000	9960000	6890000	7460000	8340000	8820000	8830000	4890000	4680000	9400000	4920000	4570000	4510000	7370000	7470000	7490000	8090000	8040000	8290000	4950000	4860000	4760000	3570000	4030000	3690000	5760000	5620000	5660000	5560000	5600000	5330000	6330000	6270000	6270000	4690000	4280000	4380000	4950000	5280000	4900000	4210000
O75934	2	SPF27_HUMAN	BCAS2		90633	85663.7		73017	58585.3	47138.3				65356.4	47106.3				71185.7	81769.5	88900.3		90633	85663.7			126935	45407.5	31055.9			53458.2	47853.5	45269.8		62502.6	61329.2	86545.1	39162.5	74620.9	88226.6	55481.9		39382.5	20484.5	82995.4	57568.3	39218	77814.4
O15382	5	BCAT2_HUMAN	BCAT2	160694	107356	37013.8	35421.1	32171.6	46479.9	182099	1110000	73243.2	124048	176825	87632.1	42360.5			230324	56130.2	159200	160694	107356	37013.8	90370.2	59318.3	192913	134110	205400	87538.6	180537	147644	203119	242151	176327	196043		51307.2	148833	160759	167532	161972		35001.4	92595.5	124335	177011	69748.5	164864
Q9P287	1	BCCIP_HUMAN	BCCIP		49660.8	44494				82010.2		115714	109159	47108.4	148010	130878		84990.3	49732	42015.9			49660.8	44494	69992.3	54571.3	83361	92062.2	158769	163213	98723.8	59724.3	117640	76288	144894	115362		176250			69318.8		92437.9	54043.5		45097.4	110614		102884
P06276	3	CHLE_HUMAN	BCHE																																						78798.2		654827	616880	696758	39234.3	114869
P12694	1	ODBA_HUMAN	BCKDHA	2070000	1880000	1830000	1700000	1450000	1780000	1670000	1660000	1670000	1580000	1300000	1400000	1720000	1660000	1590000	1630000	1610000	1620000	2070000	1880000	1830000	1370000	914327	1510000	1570000	1380000	1460000	1070000	1190000	871629	1530000	1440000	1490000	1490000	1480000	1620000		1160000				1250000	1210000		1140000
O95999	1	BCL10_HUMAN	BCL10						12130.6	35709.5		46910.2	41343.2		27609.6										32089.9	35367.8	69056.6	31157.2	84460.2	47173.5	32458.3			16967.8		25084.1	46782.3	42756.8	40546.1	20881.2	20903.4					25815.3	32689.5	46494.9
Q16548	1	B2LA1_HUMAN	BCL2A1																															42694.6
Q9BXK5	6	B2L13_HUMAN	BCL2L13	470951	837581	942337	1240000	1150000	1220000	945621	1200000	1320000	1290000	1200000	1170000	1510000	1340000	1020000	1580000	1890000	1550000	470951	837581	942337	1170000	994769	1050000	1170000	997632	1050000	1240000	1520000	1440000	1560000	1340000	1140000	1220000	1430000	1070000	1250000	1250000	965329	1120000	1530000	1590000	579648	696132	860857	438170
Q5TBC7	6	B2L15_HUMAN	BCL2L15	866857	939268	788331	920542	1020000	858042	895448	962935	1030000	796101	777260	970846	1050000	1000000	656443	844925	1020000	1010000	866857	939268	788331	1140000	811348	1010000	917251	1030000	1040000	1120000	963571	1010000	930791	874398	1030000	904667	920074	979778	1360000	1320000	1240000	1150000	1310000	1440000	1260000	1270000	1220000	1070000
Q4VC05;Q8WUZ0;Q9BQE9	0	BCL7A_HUMAN;BCL7B_HUMAN;BCL7C_HUMAN	BCL7A;BCL7B;BCL7C																														118358																266662
Q9NYF8	5	BCLF1_HUMAN	BCLAF1	209456	245815	152488	243482	303593	198813	168915	251704	196443	194769	289220	154474	211082	205542	101757	169194	144696	168622	209456	245815	152488	151921	188217	206133	223379	160532	182634	198451	200707	173148	180398	202786	191574	186668	199273	166122	200425	159163	136034	203448	88085.6	114864	115076	154711	129943	154463
Q02338	8	BDH_HUMAN	BDH1	588866	631443	702581	629245	353661	435830	804038	672371	495334	790486	526190	992493	207212	407597	493293	399446	497201	373113	588866	631443	702581	582921	420707	702699	474822	824548	1130000	664544	590094	783225	577162	747106	778955	699832	714305	598643	963119	759315	861228	787829	1200000	520376	617516	622474	712207	373903
Q8TD16	13	BICD2_HUMAN	BICD2	302598	335209	301894	360335	399450	277003	348648	294852	292610	319128	304301	292802	310938	254148	328226	295194	318422	267746	302598	335209	301894	321544	239952	298343	210227	254723	240215	338143	301781	298289	283920	267038	238778	256584	264886	244968	361949	298900	326124	243626	277746	263875	268213	203001	225833	238166
P55957	8	BID_HUMAN	BID	4450000	4180000	4160000	4180000	4310000	4490000	4220000	3900000	4490000	4020000	3430000	4320000	3500000	3780000	3490000	3880000	3660000	3500000	4450000	4180000	4160000	4250000	4280000	4150000	3420000	4020000	3900000	3800000	4090000	4000000	4130000	3430000	3680000	3530000	3730000	3890000	4360000	4000000	4130000	3090000	4000000	3890000	4220000	4200000	4420000	3760000
Q9UBW5	20	BIN2_HUMAN	BIN2	4720000	4850000	4250000	4280000	4440000	5100000	5420000	5000000	5900000	4900000	5480000	5980000	6470000	5870000	5820000	6600000	6660000	6810000	4720000	4850000	4250000	6200000	5520000	5810000	5530000	5950000	5310000	5780000	5210000	5920000	5820000	6180000	6270000	6270000	6770000	6320000	4750000	4590000	4750000	5220000	5220000	5060000	5360000	5380000	5200000	5320000
Q13490	1	BIRC2_HUMAN	BIRC2		169347	362191	225117	124725	171210	133666	163468			153674	232125	104512	71082.9		45127.6	228560	75211.7		169347	362191	128735	219551	206062	94346.6																	181451		99975.6	141624	149263
Q13867	8	BLMH_HUMAN	BLMH	1600000	1900000	2040000	1650000	1300000	1870000	1530000	2010000	1990000	2310000	2460000	1680000	2600000	1480000	2080000	2840000	1740000	1930000	1600000	1900000	2040000	1790000	2230000	1770000	2290000	2380000	2260000	1880000	1810000	2020000	1650000	2070000	2270000	2100000	2040000	1920000	1810000	1400000	1410000	1070000	1510000	1380000	1930000	1560000	1320000	1350000
P78537	5	BL1S1_HUMAN	BLOC1S1	337640	287706	351252	402283	340840	376472	263549	446408	399015	347083	346553	321473	440850	391514	391443	454228	455741	514493	337640	287706	351252	351181	347879	394178	365613	387013	347175	370583	371765	380049	429836	427086	408148	444820	431407	411406	246170	415620	376946		253703		400568	513084	467764	573899
Q6QNY1	1	BL1S2_HUMAN	BLOC1S2	471128	513628	608765	582054	610210	599306	635664	736124	700596	605101	648542	720937	493781	623751	492785	593979	717439	749945	471128	513628	608765	712447	680512	754023	558196	616871	640369	634120	581070	636122	724223	687657	679442	671278	616299	684521	281000	520369	424412	443471		579162	258719	307751	300984
P53004	19	BIEA_HUMAN	BLVRA	1730000	2040000	2150000	2400000	2050000	2210000	2290000	2590000	2390000	2620000	2230000	2390000	2250000	2230000	1890000	2320000	2730000	2400000	1730000	2040000	2150000	2180000	2510000	2510000	3440000	3290000	3170000	3520000	3660000	3330000	2790000	3130000	2950000	3040000	3080000	2890000	2360000	2470000	2350000	2600000	2330000	2640000	2920000	3050000	3150000	2820000
P30043	6	BLVRB_HUMAN	BLVRB	302418	345884	341960	354945	353124	404203	410939	342045	430594	448779	415522	479173	326872	279479	366379	440244	435645	383130	302418	345884	341960	415953	390572	395430	466664	475159	558276	506433	511899	562365	482878	498572	478768	416647	511317	480484	327518	540905	329661	369084	347901	307489	557184	454247	403155	701887
P51813	7	BMX_HUMAN	BMX	234358	201752	249506	172917	233471	200365	235072	196016	226947	190747	247383	279307	286836	214638	226335	294850	291787	238468	234358	201752	249506	303924	269653	317012	351400	266281	353434	261270	333500	297375	335477	249360	272191	291382	313218	338305	165058	176781	140174	114051	95588.2	117297	366990	354642	367162	454114
Q12982	4	BNIP2_HUMAN	BNIP2	306135	365380	286015	286537	656351	324423	403811	178381	348272	160543	173306	267013	478696	418851	444606	474497	464511	518383	306135	365380	286015	369739	213559	214181	233445	255467	247534	192028	296337	247503	369414	309972	351553	346127	339423	401924	562769	497007	511811	472183	486387	536833	170499	152222	164854	76266.7
Q9H3K6	4	BOLA2_HUMAN	BOLA2B	3250000	3050000	2880000	2910000	3260000	2690000	2630000	2850000	2730000	2510000	2880000	2290000	2720000	3000000	2780000	2680000	2930000	2680000	3250000	3050000	2880000	2750000	2390000	2700000	2230000	2430000	2040000	2630000	2600000	2950000	2250000	2060000	2050000	2530000	2420000	2400000	2990000	3030000	2960000	2600000	2550000	3020000	2700000	2350000	2830000	3070000
Q969J3	2	BORC5_HUMAN	BORCS5								255818		354112														407153												252959	71144.4	140902	150538		131106		139299	193687	198811	260040
Q96GS4	9	BORC6_HUMAN	BORCS6	577763	610160	539458	699620	779992	579569	681053	656186	661112	632691	787131	600795	473526	434063	714530	414328	403788	372216	577763	610160	539458	772362	756798	624152	454976	431605	466256	378113	571791	417406	604292	541750	681361	582523	532661	620123	518206	527790	442222	475173	489879	497686	519711	439176	391707	240679
Q96B45	3	BORC7_HUMAN	BORCS7	434218	518772	275311	1330000	646329	553295	535804	625625	520481	280297	598844	220691	828416	661474	338417	546039	787165	751374	434218	518772	275311	279103		268986	637439	822404	918163	698540	661518	566409	620625	677794	668855	1100000	506220	696100	561122	409830	467347	433714	291547	392983	688055	450880	634625	614097
Q96FH0	1	BORC8_HUMAN	BORCS8	510863	557806	559049	606248	434020	447145	606216	544445	476063	521608	447676	497126	559380	561502	395945	553842	496981	636207	510863	557806	559049	456833	426412	459022	519571	329282	469823	512163	491421		313589	470387	479696	606158	530129	610916	569481	492749	502170	392895	403350	310725	407449	147688	415561	432005
P07738	5	PMGE_HUMAN	BPGM	376543	423536	295502	261769	278775	222100	139696	211254	254917	249733	225587	182736	222355	281912	199429	175349	194273	239128	376543	423536	295502	139577	162546	295033	158781	158806	268337	211706	241429	266641	250105	212345	265141	245851	139200	230620	179775	106638	145459	179532	233425	176426	197703	195375	235000	200389
P17213	28	BPI_HUMAN	BPI	23000000	25200000	27200000	22500000	21600000	24200000	44000000	34000000	40200000	46600000	46100000	50100000	23400000	19400000	29700000	26300000	24900000	24200000	23000000	25200000	27200000	42100000	40600000	40000000	42400000	40600000	40200000	25400000	24400000	22200000	35800000	35600000	35900000	36300000	37100000	36600000	38100000	34000000	35200000	32000000	31700000	32300000	31400000	35000000	31800000	23100000
O95861	9	BPNT1_HUMAN	BPNT1	838183	735536	772654	749117	1040000	729940	820754	886989	993357	763752	786107	965804	1040000	1050000	810322	1130000	1230000	1090000	838183	735536	772654	1050000	1040000	1130000	1120000	1460000	1290000	1510000	1430000	1510000	1040000	1170000	1110000	1130000	1050000	1110000	886456	741376	790105	865036	705667	1200000	888625	1050000	855037	1170000
P15056	1	BRAF_HUMAN	BRAF				72624.3				42524.1	55974.9			81320.1	63399.7	110190		107106	69692.7							72996.8											117172	123404	152854	138463	151503	202988	133684		123716		132073	136890
P46736	7	BRCC3_HUMAN	BRCC3	222931	268341	211325	432451	185454	395870	296182	214056	271475	132011	271223	222976	214788		220613	280322	211612	375827	222931	268341	211325	313418	228078	334647	273412	203167	346203	296039	226122	292022	347211	239632	320722	380194	294886	231247	317589	399014	242713	187133	246422	120028	217225	249654	238139	294980
O60885	2	BRD4_HUMAN	BRD4	378657	480533	504688	577454	480774	697075	321320	573609	580332	442784	397604	491193	498813	461486	627216	428275	510468	642171	378657	480533	504688	388438	305996	566644	384513	414506	408105	303955	464500	468995	597334	438288	490330	495406	540245	474100	496168	624240	581084	464829	436113	479147	547295	337070	578868	271542
O95415	1	BRI3_HUMAN	BRI3																																					144602	162528	110547	119894	71115.6	179223	56463.3	54675.6	120583	89673.3
Q8WY22	3	BRI3B_HUMAN	BRI3BP	3230000	3100000	3300000	3270000	2440000	2440000	2940000	3520000	2880000	3390000	3650000	2990000	2530000	2660000	2690000	2750000	2720000	2760000	3230000	3100000	3300000	2670000	2970000	2640000	2550000	2590000	2540000	2270000	3300000	2730000	3070000	2540000	2830000	2780000	2750000	2480000	2690000	2580000	2860000	2050000	2310000	1950000	2320000	2130000	2080000	2250000
Q8TDN6	1	BRX1_HUMAN	BRIX1		63382.9		38260.3		63887.6	49406.7		90054.3	58985.7	29593.1	49583.7	95475.5		55399.3	72789.8	73798.9	102666		63382.9					71631.1	67196.6	59105.9		77779.5	91167.4	87445.3	69828.1	89415.8	64643.3	50298.3	74257.8	62706	49474.7	68813.6	51557.6	55370	43424.2		51032.4		64222.2
Q8WUW1	8	BRK1_HUMAN	BRK1	392531	384177	563780	515964	512543	611044	632095	489098	716013	477544	557355	550810	792467	590670	415493	691438	676249	728554	392531	384177	563780	515072	415514	455571	448716	556302	276242	448912	377651	432866	671719	587995	438081	559663	668462	544475	632965	647575	650015	716229	790922	825909	547621	459194	471332	591128
Q5VW32	10	BROX_HUMAN	BROX	700372	428798	719161	953586	792405	841176	626400	1290000	1120000	1090000	1100000	1140000	688405	1050000	648482	852546	1010000	830646	700372	428798	719161	1080000	1190000	899660	1440000	1400000	1180000	1100000	1040000	842788	634178	1330000	1040000	990879	1230000	969287	1070000	1010000	997988	895627	952334	526574	1150000	1060000	1080000	1110000
P35613	6	BASI_HUMAN	BSG	2790000	2600000	2810000	3460000	3350000	3430000	4470000	2340000	2630000	4000000	3750000	3440000	1660000	1620000	4720000	882407	1040000	1000000	2790000	2600000	2810000	3090000	3090000	2900000	1360000	1300000	1320000	808437	750424	811864	1640000	1660000	1860000	1980000	1970000	1680000	2480000	2690000	2540000	2080000	2070000	2040000	2020000	1790000	1890000	1490000
Q10588	18	BST1_HUMAN	BST1	9480000	13000000	13900000	18400000	13600000	21200000	22800000	11300000	16300000	17400000	16800000	17700000	9930000	8230000	20400000	7600000	6830000	7250000	9480000	13000000	13900000	16600000	14500000	15800000	6360000	7260000	7420000	4970000	5100000	5120000	9140000	9200000	10100000	9490000	9010000	10000000	19700000	19800000	19500000	14400000	14900000	15500000	18300000	16600000	16600000	10300000
Q10589	2	BST2_HUMAN	BST2	618579	514802	260260	245605	600728	307427	700217			272303	421886	378586			532611	231585			618579	514802	260260	114821	492720		324249										49015.2		401000	404190	313654				477274		395687
P43251	3	BTD_HUMAN	BTD		223740	224617			194968	137105	192508	145007	234465	257263		229703	241770	283614		323529			223740	224617	216980	230019	189712	227373		262054	241608		247464	220011	263139	250971	205333	210447	229334	362229	260519	182208	1230000	1030000	988444	215622	351018	302303	370684
P20290	1	BTF3_HUMAN	BTF3	106839	129809	247586	148060	161675	177867		176733	197064	209719	294743	238447	285518	302972		177555	202781	187238	106839	129809	247586	122083	90365.9		232378	265204	207791	148443	149694	149006	169482	325437	241672	259709	215530	243759	302851	197703	240485	166433	239875	369166	163660	169029	160161	145018
Q06187	11	BTK_HUMAN	BTK	868824	831978	873942	1100000	946395	955479	623704	1020000	807176	958284	1020000	943551	938031	910298	1030000	837526	832485	830247	868824	831978	873942	899105	957892	863954	775967	874856	862834	983614	910531	882035	839378	850986	848465	763765	702287	787908	845274	817332	739965	870141	926422	874123	754765	799812	821201	839551
Q7KYR7	1	BT2A1_HUMAN	BTN2A1	112096	133601	101541	152721	103728	162986	175987	87624.2	122860	139266	135953	196709	68982.4	45146.1	216460	52981.6	27478.8	69178.7	112096	133601	101541	213002	155358	161744	83864.2	101442	49397	86954.4	69959.1	93558.6	101134	116344	118296	64976.8	78984.5	105892	115032	166042	176066	104844	131278	127622	179680	172854	166753	99697.3
O43684	10	BUB3_HUMAN	BUB3	1440000	1230000	1220000	1520000	1240000	1200000	1560000	1160000	1070000	1220000	1330000	1100000	849212	924319	1470000	876097	705125	642610	1440000	1230000	1220000	1130000	956988	1160000	973363	774523	1050000	534491	965178	544146	1010000	1020000	1040000	1040000	975945	916095	1330000	1390000	1320000	857651	1120000	1010000	1440000	1160000	1510000	1050000
P41223	4	BUD31_HUMAN	BUD31	27944.9	119650				47153.2	84031.6	44290.3	80097.8		36134.5	96563.8	31122.2		83545.7	98613.4	55177.5	25317.5	27944.9	119650		96202.4	87205.3	105751	110925	102791	89608.7					44900.9	85484.3	84819.8	92908.3	138446	100552	66487.9	88925.4	108279	86737.8	121998	69193.3	111889	120890	130430
Q7L1Q6	12	5MP2_HUMAN	BZW1	723787	718235	689219	611350	561346	722023	859726	680234	809012	569607	588461	786469	896361	725455	745137	766827	794718	790706	723787	718235	689219	724188	700938	617243	731041	713489	725913	854329	753927	876318	861274	950213	810142	799291	854095	774691	809396	885351	788697	875011	898762	998928	638431	590270	577397	601745
Q9Y6E2	2	5MP1_HUMAN	BZW2	318492	369954	375364	151612	226300	271193	348423	299127	272728	270905	415107	235863	109517	119746	444378	126205	164822	200502	318492	369954	375364	500285	411843	297899	497740	496416	386279	203799	483534	456170	456084	342961	380802	429312	416636	423827	356887	392795	411753	219684	165846	285233	457765	474974	461991	452754
Q8IYJ2	1	CJ067_HUMAN	C10orf67	638527	1240000	2550000	2050000	529192	2000000	2930000	5950000	4140000	8230000	7420000	7760000	1290000	992494	1230000	1450000	1280000	1600000	638527	1240000	2550000	4870000	6120000	5250000	9290000	7750000	6960000	2720000	2840000	2520000	4000000	7150000	6510000	7780000	8440000	5150000	7850000	7340000	7040000	5420000	4580000	5090000	6200000	8720000	6820000	3950000
Q9H0W9	11	CK054_HUMAN	C11orf54	1230000	1240000	1060000	954306	766655	1180000	1260000	1190000	1310000	1290000	1370000	1400000	1230000	1080000	1470000	1200000	1260000	1280000	1230000	1240000	1060000	1170000	1300000	1230000	1200000	1390000	1460000	1550000	1450000	1240000	1340000	1290000	1440000	1170000	1270000	1210000	1130000	1130000	1130000	1200000	926069	1130000	1190000	1520000	1380000	1190000
Q9H3H3	2	CK068_HUMAN	C11orf68	287994	407570	321678	264509	249538	158314	285338	391984	236294	364463	352745	221301	288253	363001		261885	274493	244456	287994	407570	321678	191785	207965	214460	273027	323634	301794	286989	282102	258239	348822	331069	320559	280384	299250	333875			142569	260719		207375	201416	255594
Q6UWD8	4	CP054_HUMAN	C16orf54	71920.6	37250.8	63870.5			27081.9		76555.3	76398.8	76082.2	107012	117926				95804.3		80368.8	71920.6	37250.8	63870.5	79798.9	260074	122178		78617.8			86668.7		72018.2	146276	110614	228631	238514	167971	97329.8	126850	98639.8	83714	152244	167999	182131	46291.4	52688.8	199896
Q9NSK7	1	CS012_HUMAN	C19orf12							141125	140324	180769			145145		105991		146633	173974	154627				168647	159386	159563	161852	189550	178213	172006	157877	194058	158792	175968	148659	170942	161108	144185	336884	167939	176563
P02745	3	C1QA_HUMAN	C1QA					2830000	438564	346625	149807		2470000	2280000	1920000	3410000	2780000	6290000	10400000	7880000	8740000							47652.9									1980000	1990000					690168	691459	579968	326889	401707		206428
P02746	5	C1QB_HUMAN	C1QB				461479	334274	503710	485000	682628	719721	4350000	4360000	3900000	8790000	7330000	7670000	21400000	22800000	22300000				274914	376097	353203	216146	213865	161260		84401.9	136212								164384	117554	1860000	1620000	1330000	1120000	1310000	955724	912793
Q07021	2	C1QBP_HUMAN	C1QBP	183256	247508	209906	260663	170330	263884		119818	130179	219388		306934	204551	154222		234426	156363	172861	183256	247508	209906		42422.4	136530	162229	141016	122345	226681	211862	112572		219394	109747	114236	166397	86738.2	189192		187926	132322	741648	467650	122115	69851.8	152611
P02747	4	C1QC_HUMAN	C1QC				136693	144466	218199	369419	361780	282266	2800000	2590000	2430000	3540000	3140000	5960000	12200000	12100000	12300000				439119	416610	428635	329386	211096	254021	60788.7		171064	47391.2		90515.9	57681.2	91004.2		352399	346825	127019	1500000	1450000	1610000	685799	803222	554180	498267
P00736	20	C1R_HUMAN	C1R															270196							342634	197952	254434	89357.6	132901		330565	204448	234423		68745.8	124351			154975	169560	159228	224145	1160000	1030000	967102	595385	752396	682273	730958
Q9NZP8	7	C1RL_HUMAN	C1RL		66029.5					70758.8	23518.2	58610				43712.3		57225.4			39756.7		66029.5								44502.3			57468.8						108722	129018	104629	272689	310514	431625	92742.3	92005.7	134733	107203
P09871	13	C1S_HUMAN	C1S				201898							320032	356278	162998	220092	464207	471117	520942	408066				671283	725370	617372	326639	376710	361744	473487	411063	686839	323963	309943	408320				875630	913532	850910	5150000	4890000	4680000	1980000	1970000	1960000	1690000
P06681	16	CO2_HUMAN	C2		89558.8									65295	75628.9								89558.8						17708.4	768807		30943.5	13904.1		67452					171307	178089	146683	1390000	1230000	1250000	277542	375520	301706	369775
Q9GZN8	7	CT027_HUMAN	C20orf27	5750000	5190000	4340000	4700000	4090000	4070000	4410000	4490000	3440000	3100000	3060000	4300000	4360000	4790000	4070000	4980000	4170000	3770000	5750000	5190000	4340000	2300000	3820000	4180000	3950000	3440000	4170000	5100000	4020000	4630000	3890000	5230000	4430000	5050000	5140000	5610000	6600000	5340000	4630000	6300000	5390000	5430000	3340000	4330000	3130000	4780000
O14523	2	C2C2L_HUMAN	C2CD2L	42565	55756.7	61993.1	68709.2	32001.7		96020.8		51130.5		46274.1	23956.3	47679.2	45894.8		59461.3	50847.5		42565	55756.7	61993.1	91083.8		37761.1	27830.7	11909.7		22689.9	77768.9	41921.5		23371.7	82420.8		30069.8	48985.1	112379	156096	119290	40382.6	88206.8	114652	36405.3	35112	90655.5
P01024	135	CO3_HUMAN	C3	2570000	2790000	2860000	2920000	2630000	2910000	1310000	1050000	1040000	5060000	5180000	5190000	2470000	2440000	2880000	2010000	2170000	2370000	2570000	2790000	2860000	12500000	12100000	12300000	8080000	8420000	7620000	6390000	6200000	6420000	4820000	5230000	5180000	3030000	2930000	2910000	11200000	11000000	11000000	69200000	70100000	69400000	33200000	35200000	32800000	25700000
P0C0L4	4	CO4A_HUMAN	C4A	705541	672448	622864	779393	692987	766172	504840	403377	463751	1570000	1560000	1560000	1070000	1040000	1210000	1260000	1260000	1250000	705541	672448	622864	2720000	2510000	2450000	2500000	2570000	2350000	3390000	3450000	3530000	1370000	1550000	1580000	1250000	1180000	1250000	2290000	2110000	2130000	14000000	14600000	15100000	5710000	5760000	5670000	5580000
P0C0L5	5	CO4B_HUMAN	C4B_2		135850	98689.7	128225	51859	98195.7	44146.8			352335	295104	307853	129185	90965	246505	175850	222443	236492		135850	98689.7	350161	558273	485214	836562	811265	540861	781045	696418	727076	477072	529763	420110	401160	398690	402883	577058	585326	491126	5290000	5870000	6050000	1960000	2300000	2300000	1650000
P04003	23	C4BPA_HUMAN	C4BPA	431907	3120000	429751	794208	391284	769551		763243	102778	1000000	789389	843509	714388	657294	1010000	3720000	4190000	4340000	431907	3120000	429751	2220000	2510000	2540000	1140000	1120000	722397	1440000	1360000	1450000	566004	686537	726126		577954	578974	2260000	1750000	1710000	7630000	6980000	7040000	5680000	5740000	5600000	5980000
P20851	4	C4BPB_HUMAN	C4BPB				403978		513023	422279		254749			174663			497002								176242	362619	242961	230985								115929	219833					313675	402469	424843	366307	384765	388364	399203
P01031	54	CO5_HUMAN	C5	372401	309219	278240	490567	433427	251783	941813	451258	729542	466521	418694	418696	309231	555201	558310	280814	522508	483866	372401	309219	278240	1640000	1610000	1670000	1100000	1000000	886006	715567	672791	701251	408193	501374	497460	301068	319811	205010	976654	1100000	1030000	6310000	6350000	6310000	3620000	3930000	3880000	3400000
P21730	5	C5AR1_HUMAN	C5AR1	1290000	1660000	1620000	394530	455411	491189	1040000	1590000	1480000	2860000	2060000	2770000	735816	820226	989689	1160000	1230000	1200000	1290000	1660000	1620000	1940000	2420000	2030000	2370000	1640000	1680000	1200000	1640000	1270000	1360000	1260000	1120000	2370000	2030000	2300000	2610000	2000000	1520000	2130000	1870000	1410000	2250000	1710000	2230000	2400000
P13671	27	CO6_HUMAN	C6	123382	173416	91051.4		177746	154137				312635	392407	337254	107906						123382	173416	91051.4	1330000	1070000	1380000	663740	723308	619050	349824	255228	353006	274837	257137	187313	242213		322456	711859	759830	682429	3970000	3900000	4060000	4000000	3800000	3840000	3270000
P10643	31	CO7_HUMAN	C7	82086.5	41122.4	87639.8	52046						87629.6	112266		163598			332042		21008.9	82086.5	41122.4	87639.8	672361	577820	664896	385618	440636	325407	222972	166687	190132	86859.6	90860.4	97353.9			41965.9	467311	483545	467497	3220000	3000000	3050000	1970000	1990000	2030000	1440000
Q9BPX7	3	CG025_HUMAN	C7orf25		333143						281525	292818	233558	247543	222555	388889		428205	348280	356818	357923		333143		257547	317042	318214	271762	330805	322563	337149	419026	376593		304969	268483	267980		289202	264339	269252	270163	346726	289388	320854	273848	235245	402747	412110
P07357	18	CO8A_HUMAN	C8A																						176197	206864	259825	84461.8	113186	168957	36581.4									156720	141386	119005	1170000	960260	973559	642845	632721	593148	480056
P07358	17	CO8B_HUMAN	C8B	74391.1		59574.3							81125.5		103616							74391.1		59574.3	528250	496256	521291	139631	219217	176068	104320	133764	150654			83448.6				269068	313943	270836	1540000	1490000	1580000	1280000	1170000	1390000	1210000
P07360	11	CO8G_HUMAN	C8G		581500	34266.4	61680.5	49794.4	68667.7	380497		14035.1	118795	136739	127220		39914.9		54665.8	44797.7	36938.4		581500	34266.4	592959	662814	671404	447844	393678	413562	202693	253666	263991	72475.5	139947	155380	79798.6	61802.4		342474	303962	290854	2200000	2170000	2090000	1590000	1690000	1670000	1520000
P02748	24	CO9_HUMAN	C9	906205	900949	763353	334947	734292	290514	323477			562612	722768	400175	306526	655138	645526		294622	246192	906205	900949	763353	6800000	7230000	6950000	4200000	4350000	3900000	2020000	1680000	1900000	609632	640147	820011	730407	593885	393144	1370000	1300000	1190000	10300000	10400000	10700000	16500000	15800000	15900000	16000000
Q5T6V5	5	QSPP_HUMAN	C9orf64	220669	282547	278856	270954	298699	325985	312278	212555	321080	254418	255303	276311	324851	291709	309731	360342	283145	358840	220669	282547	278856	156279	265406	237038	286054	244052	247345	311187	353915	324354	238004	278819	294189	246521	254601	270394	313271	281689	286362	299206	322159	294649	212991	325007	295726	285083
P00915	10	CAH1_HUMAN	CA1	2140000	2350000	2770000	1870000	1920000	2110000	1810000	1880000	2190000	2760000	2450000	2400000	2220000	1630000	1940000	2930000	2450000	2480000	2140000	2350000	2770000				1570000	1720000	1820000	2080000	2060000	2020000	2470000	2460000	2460000	2050000	2180000	1720000	795053	783379	884815	1120000	1010000	1020000	288048	123447	202384	745292
P00918	8	CAH2_HUMAN	CA2	1270000	1030000	1300000	1170000	933763	991303	1280000	1360000	1190000	1570000	1560000	1680000	1030000	1460000	1330000	1320000	1470000	1160000	1270000	1030000	1300000	1020000	1060000	843228	1790000	1860000	2120000	2010000	1750000	2020000	1590000	1640000	1510000	1410000	1630000	1260000	894510	916735	920375	831120	1030000	908788	823074	873831	863173	1120000
P22748	13	CAH4_HUMAN	CA4	1900000	1860000	2030000	3290000	2920000	3690000	4110000	2400000	2610000	3630000	3730000	3890000	1090000	866112	4210000	538050	580417	724694	1900000	1860000	2030000	3280000	2960000	3090000	931861	974870	808738	275890	251205	233035	1150000	1220000	1330000	1270000	1420000	1160000	2660000	2740000	2550000	2650000	2930000	3050000	2800000	2770000	2630000	1250000
Q9H8G2	1	CAAP1_HUMAN	CAAP1																										4210.66						15001.3	6252.41					21660.4	21186.8		10362.1
Q9Y376	21	CAB39_HUMAN	CAB39	1120000	976329	1220000	1310000	1510000	1540000	1440000	1880000	2260000	1540000	1630000	1960000	2210000	1930000	1650000	2210000	2210000	2000000	1120000	976329	1220000	1830000	1800000	1740000	2390000	2130000	2240000	2150000	1890000	1920000	2390000	2570000	2350000	2360000	2470000	2430000	1830000	2030000	1900000	2150000	2320000	2170000	985424	1380000	1210000	700357
Q9H9S4	3	CB39L_HUMAN	CAB39L	560743	321734	611579	788710	887568	830597	656209	1440000	1210000	915432	1070000	1030000	2110000	2460000	912755	1820000	1990000	2040000	560743	321734	611579	785123	936360	993655	1540000	1400000	1170000	1320000	1190000	1210000	1460000	1760000	1370000	1510000	1670000	1370000	898259	1020000	973598	1600000	2090000	1930000	564534	730953	637678	344509
Q5VU97	2	CAHD1_HUMAN	CACHD1	2020000	2030000	1860000	1980000	1870000	2050000	1990000	1600000	1590000	1960000	1810000	1730000	1330000	1230000	2790000	901001	751936	791075	2020000	2030000	1860000	1540000	1980000	1510000	890644	856656	922580	623267	560149	522884	1320000	1250000	1240000	1040000	1110000	1220000	1830000	1840000	1680000	1130000	1480000	1300000	1170000	1160000	1050000	1260000
O43497	1	CAC1G_HUMAN	CACNA1G	12800000	15500000	19400000	16600000	10900000	14600000	16800000	8840000	13800000	8800000	13800000	11200000	18400000	16400000	17100000	10000000	21200000	18700000	12800000	15500000	19400000	19100000	17100000	25500000	9650000	12800000	6080000	7630000	3050000	5980000	7310000	7740000	11400000	5660000	9310000	5600000	1610000	1400000	1610000	1990000	3050000	2500000	1460000	2420000	1350000	623473
Q9HB71	10	CYBP_HUMAN	CACYBP	787997	874662	844273	803658	891769	863496	876470	802484	909938	786098	841443	843496	873301	839544	856706	823255	769248	698209	787997	874662	844273	1030000	999790	949233	750833	810103	783365	891142	900520	817271	838469	823029	868794	935190	855355	877042	727172	754240	790388	900374	933848	1030000	830448	876412	914052	727802
P27708	27	PYR1_HUMAN	CAD	1110000	1140000	1110000	1210000	1090000	1150000	1090000	954322	1120000	1040000	1070000	1080000	1180000	1180000	989439	1130000	1140000	1110000	1110000	1140000	1110000	966681	1020000	1080000	899944	1040000	1010000	1130000	1010000	1030000	1020000	1020000	1040000	994363	982092	1070000	1000000	968977	1010000	867036	933441	899136	919245	865662	855840	874228
Q05682	6	CALD1_HUMAN	CALD1	604965	550911	490291	442161	491424	347263	320723	312955	503220	469360	475515	523670	415122	417488		363457	269135	489647	604965	550911	490291	475063	490991	433165	392197	331578	371878	619024	527107	530437	456912	349396	441994	315153	368138	361168			122222	161092	126238
P0DP23;P0DP24;P0DP25	0	CALM1_HUMAN;CALM2_HUMAN;CALM3_HUMAN	CALM1;CALM2;CALM3	3.16839e+07	3.37807e+07	3.85535e+07	3.55143e+07	3.63629e+07	4.1437e+07	3.98081e+07	4.11196e+07	4.69854e+07	4.01027e+07	3.97146e+07	4.78652e+07	5.84907e+07	6.25362e+07	3.74654e+07	5.28038e+07	6.106e+07	5.90256e+07	3.16839e+07	3.37807e+07	3.85535e+07	4.17182e+07	3.96689e+07	4.51997e+07	4.09929e+07	4.70758e+07	4.55035e+07	4.59659e+07	4.69928e+07	4.83088e+07	5.00699e+07	5.4592e+07	4.64325e+07	4.61884e+07	4.65189e+07	4.69389e+07	3.42477e+07	3.10667e+07	3.27555e+07	3.13128e+07	3.28426e+07	3.18703e+07	2.49608e+07	2.86673e+07	2.25484e+07	1.61382e+07
Q9NZT1	2	CALL5_HUMAN	CALML5										261740															50045.2		22037.3		92783.1				48321	117666
P27797	20	CALR_HUMAN	CALR	8590000	9530000	10400000	12100000	11000000	12300000	10400000	10900000	10400000	11600000	11000000	11200000	12100000	11500000	10000000	12200000	12900000	12900000	8590000	9530000	10400000	9860000	9990000	10800000	11200000	11800000	10500000	12300000	12000000	12500000	11900000	11800000	11300000	11700000	11900000	10400000	12600000	12000000	11200000	12900000	13100000	12900000	9410000	10900000	9800000	9190000
O43852	4	CALU_HUMAN	CALU	403422	471363	441663	499091	486548	497217	415381	435302	212906	425827	488788	341843	422884	392017	457298	496836	428209	401454	403422	471363	441663	403091	320507	294940	329018	336385	272289	255873	408472	301266	258477	247636	250838	322166	326390	352159	324314	263138	255546	164514	197076	34454.3	89097.8			143800
Q14012	1	KCC1A_HUMAN	CAMK1	104904	170760	141301	168615	140416	130043	101088	92383	89500.3	131880	101391	144599	126320	110744		160926	142524	170686	104904	170760	141301	113681	144362	154842	185856	175019	130899	201063	178516	193245	132593	113762	124384	92332.6	118586	131357	96020.6	83002.4			64884	103191
Q8IU85	1	KCC1D_HUMAN	CAMK1D	262525	246654	209808	246381	225443	194971	186984	194266	178448	198943	110746	179103	293189	276053	288447	280187	293927	304576	262525	246654	209808	162136	143589	114363	164197	228147	156704	136072	193706	150328	216184	125769	156071	142285	147011	171246	201077	229051	198432	113676	152827	139526	216810	206982	227757	135599
Q13555	7	KCC2G_HUMAN	CAMK2G	776492	821282	728152	731439	764811	703706	907246	777027	797611	667663	732299	763896	672233	603406	599168	775169	772863	827447	776492	821282	728152	727886	711142	811341	784457	726056	789241	783727	720590	789595	804253	744521	816630	698811	760208	716729	892742	914567	914965	731618	765881	725253	779092	867692	798124	770755
Q96RR4	5	KKCC2_HUMAN	CAMKK2	677486	817587	775028	815026	710166	655788	641417	795883	529082	745901	769043	618582	688140	690561	846189	568435	602923	611885	677486	817587	775028	653553	672399	571195	601554	572945	597482	612552	704316	543223	652770	536134	751487	632926	738952	683713	631028	612954	602927	504062	574127	584190	504556	414808	481315	397754
P49913	11	CAMP_HUMAN	CAMP	147000000	146000000	164000000	146000000	135000000	146000000	153000000	142000000	155000000	137000000	146000000	140000000	167000000	153000000	147000000	169000000	169000000	166000000	147000000	146000000	164000000	118000000	120000000	117000000	127000000	118000000	112000000	120000000	112000000	100000000	119000000	126000000	124000000	114000000	117000000	123000000	202000000	206000000	202000000	181000000	204000000	200000000	119000000	127000000	114000000	99600000
Q86VP6	39	CAND1_HUMAN	CAND1	1240000	1330000	1220000	1040000	835450	1190000	1250000	1260000	1210000	1140000	1340000	1440000	1320000	1570000	1270000	1550000	1460000	1530000	1240000	1330000	1220000	1380000	1270000	1250000	1550000	1630000	1510000	1500000	1240000	1420000	1390000	1540000	1370000	1420000	1460000	1410000	1530000	1480000	1430000	1520000	1550000	1610000	1290000	1450000	1410000	1110000
P27824	20	CALX_HUMAN	CANX	9230000	8820000	8320000	10100000	10500000	10600000	10500000	8390000	9060000	10200000	9990000	10300000	7200000	7100000	11300000	7080000	6870000	6790000	9230000	8820000	8320000	9990000	9700000	10500000	6290000	6800000	6680000	5760000	5820000	6160000	7640000	7940000	8210000	8300000	8090000	8770000	9420000	9470000	9270000	8720000	9310000	9190000	8660000	8660000	7820000	6920000
Q01518	45	CAP1_HUMAN	CAP1	21400000	21300000	24300000	23200000	23200000	27800000	27200000	23000000	29000000	25100000	24100000	28700000	27500000	26200000	24500000	30000000	29800000	29600000	21400000	21300000	24300000	27400000	27400000	29000000	27700000	30000000	28400000	31300000	26500000	31100000	30000000	28900000	30200000	27600000	27600000	30600000	27500000	28900000	29900000	35600000	35700000	36400000	25800000	28800000	27500000	23200000
P40121	19	CAPG_HUMAN	CAPG	11200000	11800000	12200000	11500000	10700000	13300000	16900000	14300000	15900000	14300000	13900000	15700000	11200000	10100000	13100000	12400000	11100000	12000000	11200000	11800000	12200000	18100000	19000000	18100000	17400000	19200000	18600000	17600000	15600000	16800000	15500000	15200000	15800000	16800000	16500000	16800000	12800000	12700000	12400000	9250000	11200000	10900000	17200000	18200000	17100000	15900000
P07384	45	CAN1_HUMAN	CAPN1	4460000	4710000	4920000	4950000	4650000	4990000	5480000	5340000	5730000	5990000	6140000	5500000	5340000	5040000	5150000	5170000	5030000	4770000	4460000	4710000	4920000	6280000	6290000	6370000	6360000	5940000	6150000	4700000	5340000	5390000	5540000	5320000	6070000	6050000	6110000	5910000	6690000	6800000	6570000	6050000	6190000	5890000	6550000	6990000	6870000	6150000
P17655	7	CAN2_HUMAN	CAPN2	537773	575418	583884	1020000		1140000	643921	315340	821031	329078	326192	527771	322633	711813	605150	791296		654863	537773	575418	583884	632539	411474	605088	302799	373539	422685	455287	446321	580048	357012	466269	574305	732415	525515	479098	582769	584291	542895	474482	475929	194711	328917	426541	228216	414845
P04632	15	CPNS1_HUMAN	CAPNS1	3570000	3430000	3720000	4100000	3710000	4140000	4040000	3240000	4040000	3000000	3060000	3440000	4160000	4690000	3620000	4320000	4600000	4640000	3570000	3430000	3720000	4260000	3850000	4270000	3800000	3870000	3760000	5150000	3770000	4390000	3910000	3960000	4100000	3970000	3650000	4260000	4320000	4260000	4120000	4330000	4280000	4310000	3520000	3260000	2970000	2680000
Q14444	7	CAPR1_HUMAN	CAPRIN1	508684	449394	597970	505823	642444	548644	414917	560904	559217	492278	569007	529808	528345	566900	353570	586402	570128	612234	508684	449394	597970	477255	461734	527235	606447	684434	643192	665849	678269	612013	644447	615830	674652	593164	562422	555327	400635	515872	568015	646772	783982	566698	557007	642455	394761	556643
P52907	18	CAZA1_HUMAN	CAPZA1	37000000	35400000	40700000	43200000	45400000	41000000	42300000	48000000	43300000	50800000	49800000	44200000	49600000	47000000	39000000	51800000	52500000	50600000	37000000	35400000	40700000	43500000	42700000	45400000	58400000	60100000	60100000	61100000	59100000	59100000	53600000	53300000	53900000	55600000	54400000	57300000	50700000	48400000	45300000	51600000	49700000	50200000	60900000	59800000	58600000	63500000
P47755	10	CAZA2_HUMAN	CAPZA2	4390000	3340000	3160000	2760000	3310000	4260000	3520000	3220000	3690000	3670000	2940000	3740000	3710000	4010000	4150000	3040000	3580000	3500000	4390000	3340000	3160000	4200000	3640000	4180000	4930000	4890000	5000000	5050000	3890000	4690000	4490000	4410000	3970000	4510000	4080000	4130000	4170000	4460000	4140000	3480000	3280000	3720000	4550000	4960000	4430000	4580000
P47756	23	CAPZB_HUMAN	CAPZB	17800000	17400000	21000000	16900000	16300000	17300000	19100000	18900000	18600000	18900000	18500000	18600000	17800000	17500000	18300000	19500000	18900000	18900000	17800000	17400000	21000000	18000000	16300000	17000000	17200000	18000000	17900000	20100000	18900000	20100000	19600000	20400000	19600000	17600000	17500000	18300000	21300000	21200000	20900000	21100000	20900000	21500000	17300000	18200000	15400000	14900000
Q5EG05	3	CAR16_HUMAN	CARD16	1500000	1200000	1550000	1690000	1520000	1580000	892635	1830000	1160000	1480000	1160000	1190000	1560000	1240000	1020000	1910000	1240000	1460000	1500000	1200000	1550000	794551	1040000	1010000	1560000	1340000	1930000	1400000	1900000	1820000	1790000	1760000	1650000	1540000	1270000	1620000	1510000	1290000	1100000	1250000	1380000	1350000	822338	698155	800216	414594
Q9BX69	4	CARD6_HUMAN	CARD6	53819.8			104123		81898.6	54484.4	57320.4	63996.4	60389.2	38734.4	68714.7	55089.8		73666.1	59908.7	65972.3	38773.9	53819.8			71918.7	85728.9	88212.3	95908	84136.4	100690	60549.7	129545	88489.4	88218.9	58245.7	91445.9	38353.2	70501.3	107319	62636.1	70760.7	88602.4	62007.2	45323.7	45022.1	80875.2	72555.5	89903.1	49694.1
Q9Y2G2	5	CARD8_HUMAN	CARD8	269010	355191	393230	360276	304507	362157	255318	303202	353695	373850	349312	309160	367430	330408	417753	395356	326339	335186	269010	355191	393230	341430	306235	281659	407631	388207	387630	378687	407644	462132	348717	329670	356496	355249	352793	427819	225273	326197	341374	330890	440850	382851	317805	328291	355760	393880
Q9Y2V2	3	CHSP1_HUMAN	CARHSP1	1020000	1120000	1350000	1350000	1490000	1330000	1340000	2240000	2220000	1920000	1810000	1560000	2090000	2670000	1190000	1910000	2120000	2100000	1020000	1120000	1350000	1950000	1660000	1810000	1900000	1910000	2010000	2140000	2170000	2130000	2470000	2420000	2050000	2490000	2660000	2070000	944294	1050000	889544	1470000	1820000	1610000	810365	1070000	986683	838153
P49589	17	SYCC_HUMAN	CARS1	643042	589157	639942	548872	494981	607316	577582	571206	623373	583063	562752	559438	540694	555115	575731	583803	546394	471847	643042	589157	639942	630030	611044	608349	574288	529741	547935	559214	551053	622051	599831	568482	602512	504241	545392	576922	653242	642060	608333	538016	697295	746429	596448	532205	600374	533145
Q9HA77	4	SYCM_HUMAN	CARS2	68738.6	217987	235031	148363	188902	268902	243333	152920	240295	251521	232755	294952	93369.9	144376	220696	152710	177610	192256	68738.6	217987	235031	262449	277856	230514	194493	225213	246575	221893	108646	229537	252163	258859	338688	213058	212559	216724	330299		156895	184173	332140	499007				155979
P29466	21	CASP1_HUMAN	CASP1	3090000	3480000	3310000	3130000	3300000	3490000	3280000	3200000	3140000	3260000	3300000	3000000	2910000	2650000	3110000	3030000	2970000	2800000	3090000	3480000	3310000	3410000	3010000	3200000	3540000	3220000	3440000	3460000	3600000	3640000	3220000	3540000	3230000	2920000	3080000	3120000	4130000	4160000	3780000	4480000	4450000	4360000	3660000	3440000	3610000	3430000
Q92851	6	CASPA_HUMAN	CASP10					116661																																65402.8	52657.1		181518	75495.5	104925		101051	74320.8	122364
P31944	6	CASPE_HUMAN	CASP14	124907	59788.5	34658.4	71673.8		34750	53844.4	82073.5	102192	123907	154416	30785.7	174648	165782	174675	503067	38725.3	170281	124907	59788.5	34658.4		79611.1	54670.1	103313	38922.8	91314.3		111968	67837.8	58636.9	59754.7	177531	109194	131749	117519	61038.9		62805.3	276163	192538		25296.1	62641.3	22034.5	61033.8
P42574	7	CASP3_HUMAN	CASP3	1390000	1470000	1180000	1150000	1140000	1320000	1470000	1830000	1760000	1720000	2150000	1800000	1710000	2140000	1990000	1360000	1330000	1610000	1390000	1470000	1180000	1700000	2120000	1660000	1470000	1390000	1370000	1350000	2110000	1830000	1460000	1970000	1170000	1640000	1410000	1320000	2110000	1910000	1710000	1450000	2290000	1660000	1630000	2020000	1310000	1500000
P49662	6	CASP4_HUMAN	CASP4		5690000	1080000	476736	660321	722736	538544	312051	402780	1560000	668080	1530000		293221	577032		621648	521490		5690000	1080000	833879	830890	1030000	278058	716491		722087	443243		1460000	396558	963953	1380000	416621	549345	978535	822174	1020000	1120000	746015	1120000	943182	1140000	920925	1210000
P55212	2	CASP6_HUMAN	CASP6				136591		142990	539794		394255	162366					1260000	202684	149021					440522	166457	234045	213089										119260		1060000	882103	935895		292302	391786	521044	1500000	1040000	1140000
Q14790	10	CASP8_HUMAN	CASP8	761417	478789	578675	423751	535930	539259	518297	791651	715066	665745	815826	637693	509049	430403	365126	434628	449984	507066	761417	478789	578675	856668	751746	668838	658883	793146	612259	640807	555726	566687	776015	558118	637494	747692	703021	581527	731521	756617	811164	585417	787745	754606	595581	795085	769364	612749
Q9NQ75	3	CASS4_HUMAN	CASS4		149476	85483.5	112413	64104.4	104643	99217.7	24963.8	78947.9	136088	86498.9	115033	284953		91859.9	51535.6	58238.8	265933		149476	85483.5		86639.9	110936	72248.1	71224	68318.3	70705.3	95035.7	93758.9	165132	72147.7	74054.7		34406.5		77555.9			55758.6	41918.2	99933.6	90448.3
P20810	14	ICAL_HUMAN	CAST	1950000	1950000	2300000	2590000	2410000	2740000	2630000	2700000	3000000	2410000	2440000	2440000	2670000	2770000	2130000	2800000	2880000	2850000	1950000	1950000	2300000	2520000	2720000	2920000	2320000	2460000	2500000	2780000	2600000	2400000	2960000	3220000	3050000	2950000	2870000	3130000	2160000	2040000	2000000	3590000	3090000	3190000	1500000	1530000	1440000	1290000
P04040	41	CATA_HUMAN	CAT	23800000	28300000	27700000	34700000	31300000	39100000	45700000	36900000	41900000	43600000	46100000	49700000	32800000	31500000	48900000	24100000	23500000	22800000	23800000	28300000	27700000	47800000	47400000	48900000	37700000	39800000	39300000	38400000	35200000	36200000	36300000	38900000	38800000	29700000	29800000	30800000	33000000	32700000	33400000	35700000	36900000	38500000	43600000	44200000	43700000	31900000
Q7Z7H3	1	CATIP_HUMAN	CATIP																219399																		243070
O95810	8	CAVN2_HUMAN	CAVIN2	706237	772294	929365	1350000	1280000	1010000	819991	1020000	885887	1130000	953050	1110000	1050000	1320000	721586	1020000	1210000	1170000	706237	772294	929365	1620000	1700000	1580000	1270000	1540000	1600000	1780000	1510000	1710000	1220000	1220000	1120000	1230000	970606	1010000	398686	278401	364161	304467	343899	384007	101117			460005
Q13951	7	PEBB_HUMAN	CBFB	1230000	1360000	1380000	1180000	1090000	1280000	1460000	1230000	1420000	1300000	1260000	1360000	1230000	1220000	1190000	1490000	1450000	1500000	1230000	1360000	1380000	1260000	1420000	1280000	1140000	988687	1110000	1250000	1170000	1220000	1360000	1280000	1370000	1240000	1210000	1170000	1300000	1380000	1320000	1280000	1250000	1370000	1210000	1020000	1200000	1210000
P22681	18	CBL_HUMAN	CBL	559684	592418	562070	563119	680977	643766	552036	746824	688801	599203	603050	610768	741950	764262	569578	669112	602972	642875	559684	592418	562070	559486	635831	595222	606299	620308	565423	541450	556450	548468	619807	682587	677423	666041	732198	693149	580033	527983	564000	803724	703739	727341	429238	392749	475508	221508
Q13191	1	CBLB_HUMAN	CBLB	293574	294876		283006	409458	388201	296303	352778	338006		350960	342841			310665	334365	354424		293574	294876		362550	327697	352915	349229		405324	161536	432871	394159	382974	371134	293648	249740	343021	418092	381252	407567	471916	394767	385678	511212		351860	304268
P16152	11	CBR1_HUMAN	CBR1	959482	1440000	1260000	1050000	1130000	1120000	1380000	1170000	1240000	1440000	1360000	1310000	1110000	1310000	1310000	1220000	1240000	1210000	959482	1440000	1260000	1370000	1240000	1250000	1290000	1520000	1410000	1480000	1610000	1530000	1200000	1250000	1200000	1240000	1260000	1210000	1370000	1430000	1300000	1170000	1090000	1360000	1630000	1400000	1470000	1540000
P83916	4	CBX1_HUMAN	CBX1	670521	737578	536146	551383	864871	477644	538086	629070	569083	304310	443664	421427	559680	530994	333916	542712	588102	459991	670521	737578	536146	562140	391282	466419	423513	493547	437707	524890	556284	543462	432835	336992	413735	399957	471317	406432	941717	982214	1010000	595234	605153	775048	905153	747241	793231	712417
Q13185	8	CBX3_HUMAN	CBX3	1870000	1840000	1750000	1430000	1460000	1440000	1450000	1670000	1720000	1520000	1430000	1550000	1960000	1900000	1740000	2040000	2010000	1940000	1870000	1840000	1750000	1510000	1620000	1530000	1880000	1870000	1810000	1940000	1890000	1990000	1750000	1680000	1930000	1700000	1880000	1880000	1830000	1840000	1750000	1870000	1850000	1980000	1830000	1810000	1790000	1470000
P45973	4	CBX5_HUMAN	CBX5	111403	207850	242339	365406	230050	196258	235227	323667	192402	234849	212269	188819	365654	220221		339007	222459	277160	111403	207850	242339	203959	265674	252545	231228	328417	277210	240279	287293	174951	182476	307796	180696	267867	283118	221776	211717	220975	248569	235276	305868	293695	148483	177705	120611	131825
Q6P1N0	3	C2D1A_HUMAN	CC2D1A	107089	144847	129731	143060	107459	109972	148410	110508	142047	127951	106956	158915	168597	177889	138894	174938	165248	159588	107089	144847	129731	130542	162197	157812	166014	178264	155654	191264	156469	173203	167274	179571	169097	158774	137138	140684	140562	141152	147779	124727	106462	111846	129183	100724	132682	181172
Q8IX12	10	CCAR1_HUMAN	CCAR1	462904	677571	517981	478014	584675	515890	494399	521307	523669	501577	548272	444800	349578	615599	628640	443930	489389	460573	462904	677571	517981	493739	502508	449877	431173	485321	553168	485398	547085	486109	453512	499456	569079	541431	475575	494339	472679	480945	512753	662693	529786	603234	406620	528411	415180	434145
Q8N163	14	CCAR2_HUMAN	CCAR2	498642	391020	376312	351300	349533	413610	412837	401498	394252	372975	390821	405092	389218	363501	355948	376288	440554	394390	498642	391020	376312	407543	430460	416127	299530	393775	373753	405276	336143	427605	423593	429909	387557	386046	395016	368576	465916	416839	406041	376127	502001	534868	384196	501190	423786	401971
Q96EE4	1	CC126_HUMAN	CCDC126	238102	172580	213510	153072	238984	168034	132113	41266.8	85692	134057	160375	100352	88139.1		191099	108715	127001	113007	238102	172580	213510	129909	125823	105290		43467.4	43452.5		80387.5	78448.5	84317.4	36832.8	40309.7		43048.9	25830.4	64161.9		124591	40151	82685.4	97320.6	62246.9		46083.4	15232.1
Q8NDH2	2	CC168_HUMAN	CCDC168	625688	583847	597845	558374	489545	818092	1230000	771091	893653	914666	1080000	1450000	311803	299588	807801	281264	346008	370523	625688	583847	597845	1050000	993290	1220000	491142	822710	525087	398859	159572	191856	496969	701559	671610	701915	815885	816197	835218	1070000	793198	391560	789412	656074	709493	952113	753662	518782
O60826	21	CCD22_HUMAN	CCDC22	494946	591933	558173	633350	557248	611524	578804	599523	620080	648136	644307	650262	655794	644434	536917	629097	633494	617097	494946	591933	558173	602959	608164	632813	703060	703917	722109	682491	709544	704449	752885	680200	692657	657466	666542	685656	504620	541798	546554	635988	452780	502177	664762	577098	685828	698503
Q9BV29	2	CCD32_HUMAN	CCDC32																																					58082.6	97548.3	88013	520388	733678	885692	53716.7	138782	200596
Q96A33	1	CCD47_HUMAN	CCDC47	37323.8		23768	68897.8		58600.4	39007		70171.7	78236.7	41239.6	70838.9				71305.9	46166.6	28126.8	37323.8		23768	94889.9	60747.8	74829.8	96747.2	77030.6	47234.5	62680.2	78600.8	108650	83052	92523.8	67269.9	83304.5	84946.3	68543.3		80966.5		109340	91362.6	98124.2		110611
A6NC98	54	CC88B_HUMAN	CCDC88B	1770000	1860000	1790000	1680000	1640000	1770000	1840000	1730000	1840000	1610000	1620000	1680000	1780000	1890000	1750000	1830000	1740000	1860000	1770000	1860000	1790000	1800000	1680000	1770000	1510000	1600000	1650000	1630000	1710000	1780000	1740000	1810000	1800000	1790000	1770000	1820000	1520000	1650000	1600000	1600000	1510000	1530000	1390000	1380000	1390000	1340000
Q9Y3X0	1	CCDC9_HUMAN	CCDC9	159910	178783	95178.3	113975		113405	129370	139317	137587	73558.4	85733.4	103361	137000	151327	181292	99332.9	72829.1	86744.5	159910	178783	95178.3	55073.2	68453	103875	57624.9	59381.8	55606.4	67452.7	73273.3	86937.4	74424	78220.1	51835	105067	70060.1	79611.5	151754	560583	480717	53269.2		426565				66352.8
Q567U6	10	CCD93_HUMAN	CCDC93	648948	667817	684116	502661	441445	637257	638206	669354	630994	571680	606404	656431	759712	675999	545799	718123	667334	654937	648948	667817	684116	614799	672007	729826	634947	514197	650727	708955	665006	747311	685335	729697	605717	740394	541338	624940	698680	582476	723760	554379	570286	643267	529561	619120	477487	619643
P55774	2	CCL18_HUMAN	CCL18																													31740.7														57173.7	51435.5	48705.9	220387
Q9BSQ5	3	CCM2_HUMAN	CCM2	137085	219293	248164	237660		169394	100306	354433	212508	187070	185772	207351	257910	161199	266086	283911	171451	202052	137085	219293	248164	183732	164861	192390	243484	212035	141739	258462	251360	215394	214849	139171	256857	146633	359321	226379	172791	173746	217292		145664	148936	168476		146078	185584
Q8ND76	2	CCNY_HUMAN	CCNY	339579	235509	264364	303860	320970	271948	279121	413889	320613	352040	341345	254832	340514	399997	220452	316762	312036	322072	339579	235509	264364	278274	375420	288810	382304	373870	343582	346166	417430	384377	313226	328407	337604	323961	344601	280327	199522	230515	221686	237820	126906	140773	237745	226249	209683	246428
O14618	7	CCS_HUMAN	CCS	631163	657273	530780	684970	350240	369436	502489	368113	455342	523362	476138	535803	394874	417103	576617	477687	447400	437677	631163	657273	530780	504625	544007	510493	430896	512143	419426	552218	474119	481287	405667	329343	519944		334250	325971	492188	556420	478939	407932	516167	366843	347034	297117	238436	366741
P78371	30	TCPB_HUMAN	CCT2	2410000	2180000	2380000	2430000	2420000	2470000	2540000	2260000	2480000	2330000	2190000	2590000	2560000	2560000	2250000	2480000	2650000	2610000	2410000	2180000	2380000	2580000	2390000	2410000	2560000	2640000	2680000	2830000	2480000	2820000	2720000	2710000	2730000	2710000	2670000	2760000	2380000	2430000	2700000	2380000	2420000	2580000	2450000	2470000	2440000	2280000
P49368	27	TCPG_HUMAN	CCT3	3170000	2940000	2930000	2760000	2670000	2930000	3220000	3090000	3060000	3140000	2790000	3080000	3110000	2990000	2990000	3610000	3210000	3310000	3170000	2940000	2930000	2790000	2860000	2990000	3150000	3240000	3310000	3280000	2980000	3300000	3460000	3140000	3600000	3200000	3480000	3470000	3370000	3530000	3350000	3390000	3210000	3340000	3240000	3100000	3020000	2650000
P50991	30	TCPD_HUMAN	CCT4	1180000	1220000	1210000	1120000	1270000	1210000	1280000	1150000	1240000	1280000	1220000	1340000	1390000	1440000	1290000	1500000	1600000	1500000	1180000	1220000	1210000	1310000	1330000	1170000	1280000	1400000	1360000	1670000	1450000	1530000	1400000	1330000	1320000	1280000	1330000	1390000	1720000	1730000	1630000	1580000	1550000	1620000	1500000	1600000	1600000	1580000
P48643	28	TCPE_HUMAN	CCT5	3290000	3280000	3220000	2650000	2820000	3280000	3080000	3180000	3170000	3080000	3160000	3500000	3510000	3130000	2570000	3590000	3580000	3490000	3290000	3280000	3220000	3250000	3560000	3220000	3710000	3720000	3430000	3880000	3740000	3770000	3760000	3810000	3820000	3800000	3740000	3950000	3530000	3720000	3620000	3370000	3390000	3720000	3350000	3330000	3230000	3740000
P40227	21	TCPZ_HUMAN	CCT6A	1600000	1840000	1660000	1800000	1640000	1870000	1860000	1730000	1920000	1700000	1610000	1700000	1930000	1790000	1820000	1890000	1910000	2000000	1600000	1840000	1660000	1820000	1730000	1740000	1730000	1870000	1720000	1900000	1800000	1910000	1780000	1830000	1760000	1740000	1770000	1790000	1710000	1910000	1830000	1570000	1660000	1610000	1730000	1560000	1630000	1830000
Q92526	1	TCPW_HUMAN	CCT6B	1300000	1340000	1570000	1440000	1290000	1510000	1660000	2010000	1810000	2050000	1890000	2100000	1650000	1920000		1790000	1780000	1870000	1300000	1340000	1570000	1600000	2070000	1800000	2120000	1970000	2100000	1920000	1700000	1860000	2020000	2280000	2430000	2790000	2480000	2010000	1090000	1110000	1160000	907147	890618	826002	1120000	1220000	1060000	1020000
Q99832	28	TCPH_HUMAN	CCT7	2120000	2180000	1640000	1540000	1690000	1410000	1950000	1860000	1800000	1730000	1630000	1770000	1810000	1750000	1770000	1820000	1780000	1650000	2120000	2180000	1640000	1490000	1460000	1550000	1910000	1960000	1740000	1590000	1740000	1580000	2150000	2060000	2010000	2000000	2200000	1780000	1850000	1780000	1780000	2120000	2000000	1830000	1430000	1560000	1310000	1360000
P50990	38	TCPQ_HUMAN	CCT8	5160000	5710000	5290000	5080000	4400000	5200000	5460000	5100000	5360000	5360000	5040000	5680000	5180000	5110000	4300000	5480000	5010000	5240000	5160000	5710000	5290000	4830000	4880000	4570000	5500000	5160000	5530000	5360000	5030000	5410000	5720000	5760000	5790000	5600000	5730000	5470000	5670000	5370000	5320000	5930000	5880000	5810000	4560000	4900000	4710000	4640000
P86790;P86791	0	CCZ1B_HUMAN;CCZ1_HUMAN	CCZ1;CCZ1B		89239				74783.7	90457.7	75659.7			73054.6			139812	79333.6		100729	133606		89239			3888.16	55053.5			82509	59425.8	34029.7			83016.1	83430.4		79833.6	137678	119079	140856	110603		65689	86087.5	165252		113741
Q93033	5	IGSF2_HUMAN	CD101	147335	192597	105856	195742	203009	237693	129409	383821	200997	199112	213174	178229			267986	122869	164190	169285	147335	192597	105856	173880	180390	152325	191725	149713	151236	199155	178058	108635	156730	202829	166395	225036	69284.6	111736	230861	222300	213848	187660	165261	154392	166985	119533	163717	130022
P08571	6	CD14_HUMAN	CD14	273925	208931	251333	369056	506353	347525	390583	258227	274103	338500	352812	308918	131574	172947	294462	309023	150274	152642	273925	208931	251333	405631	401009	409312	282607	205420	263381	314610	155939	165486	180204	224417	141854	151873	148250	120996	412278	425868	417520	699497	630776	669041	673410	630368	596179	466604
Q8N6Q3	12	CD177_HUMAN	CD177	9230000	9130000	9000000	9690000	11400000	9570000	9540000	7610000	7670000	7400000	7620000	6230000	7630000	7160000	8800000	6220000	7290000	7230000	9230000	9130000	9000000	7570000	6420000	6610000	5940000	5430000	3230000	4030000	2460000	2920000	4160000	4220000	4120000	3680000	4950000	5680000	14300000	13500000	13800000	8990000	8980000	9390000	9260000	9050000	9270000	9290000
Q8TD46	3	MO2R1_HUMAN	CD200R1	195120	159226	104696	239381	171615	204090	211956	243747	156539	157826	223628	182477	193320	241776	212562	103116	191301	228122	195120	159226	104696	172745		189486	216201	168901	140285	94534.8			154305	171866	131334	126808	195300	155852	159282	192160	178596	217870	157839	148315	202469	204798	119784	174942
Q9Y5K6	5	CD2AP_HUMAN	CD2AP	388098	472226	450763	739123	454630	618743	469468	543553	482143	573615	532920	411903	684517	789734	529263	402157	534807	248186	388098	472226	450763	755104	582595	671626	387864	483563	596860	504310	518737	567738	529751	601329	684948	636551	681550	647952	461714	328138	293748	439880	276879	321077		401817	258632	348884
Q9UGN4	4	CLM8_HUMAN	CD300A	126054	208189	181005	150619	192247	194167	196200	208861	84668.7	157144	235031	238115	222448	192373	122163	170893	96280.1	151295	126054	208189	181005	214036	151560	169436	190397	140942	164287	137151		124919	148260	165025	138402	111158	138962	190262	269577	244419	256942	305136	294819	359763	146208	201138	211055	33526.1
Q8TDQ1	4	CLM1_HUMAN	CD300LF		194240	298625	227643	227675	170917	279531	120756	234095	217109	453514	466929			142187	164016	140079			194240	298625	167282					31271.8										219522	257817	195650	272091	165535	346857		179942	116100	209312
P16671	5	CD36_HUMAN	CD36	593357	566566	591043	847695	524367	656495	564066	400129	503468	872508	828027	768698	318110	239859	972341	268627	252002	418497	593357	566566	591043	1080000	974865	1010000	316400	326536	210652	246991	304953	241270	367709	400582	344978	270283	342014	300106	326619	308908	231697	266202	349656	415551	337406	322093	267523	555736
P11049	2	CD37_HUMAN	CD37				65827																																	307766	338165	405992			234590	194455		157781	270366
P28907	2	CD38_HUMAN	CD38	260433	281670	312224	146707	128517	222613	281043	197767	305299	234750	253861	302195	294782	278163	290617	265599	335769	333286	260433	281670	312224	38357.9	88693.9	59517.6	168183	191950	216825	371352	293467	318516	281517	189417	282018	198502	223390	194362	328250	295189	246011	6622.07			213632	269678	226116	310911
P16070	10	CD44_HUMAN	CD44	1850000	2130000	2210000	3340000	3050000	3130000	4220000	2290000	2600000	3060000	3210000	3150000	1470000	1270000	5230000	902788	937709	919986	1850000	2130000	2210000	2980000	2800000	3150000	1330000	1140000	1370000	1130000	1060000	1290000	1690000	1730000	1710000	1560000	1790000	1890000	2340000	2570000	2760000	2470000	2310000	2390000	3570000	2790000	2670000	2090000
P15529	2	MCP_HUMAN	CD46				220876																																	527342	621667	858325	458760	698443	490667	668106	511876	556109	524497
Q08722	6	CD47_HUMAN	CD47	2020000	2680000	2520000	4050000	2530000	3750000	5420000	3110000	3260000	5070000	5540000	5070000	1130000	1300000	6830000	1250000	967239	847555	2020000	2680000	2520000	5270000	5080000	6040000	989158	1310000	1540000	514317	628178	869219	1830000	2320000	1870000	2150000	1950000	2290000	3310000	3740000	3620000	4010000	4340000	4500000	3660000	3470000	3490000	1670000
P09326	5	CD48_HUMAN	CD48	313206	235793	259507	253613	182391	244584	304674	248140	309356	245299	319768	352873	218611			478136	276818	366942	313206	235793	259507	247874	259952	259567	269638	300667	215095		174068		213116	226430	176300	223341	249330	197784	292795	303374	278681	217212	223662	242922	167541	208443	206201	268237
P19397	2	CD53_HUMAN	CD53	1370000	1460000	1810000	2050000	1640000	1740000	1640000	1360000	1610000	1610000	1460000	1650000	1290000	1180000	1710000	2400000	1830000	1490000	1370000	1460000	1810000	1620000	1190000	1790000	1560000	1630000		992077	840855	1010000	1670000	984859	1630000	1790000	1140000	1690000	3070000	3120000	3000000	2870000	2800000	2430000	2000000	2170000	2100000	2020000
P08174	5	DAF_HUMAN	CD55	526363	442516	520225	544221	933779	744866	922960	339214	488745	693307	839713	423067		288431	1060000		252113		526363	442516	520225	755258	380114	645354	218952	196432					138055	214290	242707	104536	159925	173253	1330000	1410000	1370000	873622	753125	721103	946973	925785	1050000	631891
P19256	2	LFA3_HUMAN	CD58		212546	318819	365417	300984	460635	440847	341803	290749	324273	254815	562323		182577	443263	95151.9	181015	115684		212546	318819	347033	392999	452747	190838	122409	230793	66124			251756	238431	286042	311727	245411	292798	252038	130076	238618	380665	364530	339276	148960	149795	177650
P13987	5	CD59_HUMAN	CD59	2150000	2130000	1830000	2720000	2900000	3470000	3680000	1340000	2190000	2210000	2530000	2490000	1140000	1150000	3930000	635724	663481	609929	2150000	2130000	1830000	2540000	1660000	2290000	775179	891690	525033	371446	266825	276811	824747	982527	929023	809818	1080000	1160000	4160000	4330000	4510000	3860000	3970000	4070000	3590000	3710000	3820000	2420000
O43866	17	CD5L_HUMAN	CD5L		164705	168936	214342	377126	213600		942646		452202	577133	488097	287187	230810	491650	427585	317762	344814		164705	168936	388330	364710	418777	314531	349793	300157	364228	293673	302949	346412	374801	334005	194325	174400	168765	1160000	1160000	1270000	6720000	6530000	6900000	3000000	2720000	2930000	1730000
P08962	5	CD63_HUMAN	CD63	1170000	1020000	1110000	1320000	1370000	1150000	1130000	2030000	879534	919244	1140000	896990	611035	571829	1080000	816691	922077	888112	1170000	1020000	1110000	958402	575273	837552	726173	1060000	1000000	608762	925898	314977	1270000	1390000	1270000	1320000	1190000	1180000	1840000	1590000	1670000	1680000	1520000	1590000	986360	1100000	1100000	873938
P21926	2	CD9_HUMAN	CD9			258312	183448			42741.3	153636		219088	314286	195269	61627.1					109856			258312				341402	208075	173550	111332	215300			165021		118682	173938		195938	121383	258362	194508	139533				101903
Q9NPY3	9	C1QR1_HUMAN	CD93	1570000	1350000	1470000	1520000	1530000	1420000	1740000	1330000	1260000	1200000	1400000	1290000	1300000	1500000	1550000	886019	1210000	1150000	1570000	1350000	1470000	1360000	1080000	1060000	1050000	1070000	641184	721234	393394	523651	603091	880062	767553	726443	1010000	801288	1660000	1690000	1660000	1140000	1310000	1350000	1470000	1410000	1310000	1220000
P32320	6	CDD_HUMAN	CDA	8230000	9960000	11100000	11000000	11100000	10700000	10100000	11500000	11800000	9570000	11200000	11700000	14900000	14600000	8840000	11900000	13500000	13900000	8230000	9960000	11100000	11300000	9030000	9670000	13600000	14000000	10700000	14500000	8520000	10800000	9910000	12900000	13000000	12700000	14400000	16000000	17000000	15200000	15800000	17200000	16200000	17200000	16900000	15700000	17000000	16000000
O75794	1	CD123_HUMAN	CDC123															28815.9
Q16543	17	CDC37_HUMAN	CDC37	5530000	6060000	5270000	5030000	4490000	4880000	5660000	4930000	5010000	5080000	4840000	5080000	4560000	4460000	3680000	5410000	4920000	5050000	5530000	6060000	5270000	4570000	4510000	4900000	4940000	4690000	4880000	4860000	4630000	4740000	5040000	4960000	5340000	4990000	5120000	4830000	4850000	5220000	5070000	5580000	5380000	5170000	4180000	4220000	3760000	3650000
O60508	2	PRP17_HUMAN	CDC40			138440	114290	73960.2		124855	113078		126092	140793	85505.6	139414	85212.3				37436.1			138440		136599		150157	114015	108112			77524.7	85793.8	125383	102234		121170	104906	110173	134011	168045	140490	227412		142523	164929	153052	160311
P60953	11	CDC42_HUMAN	CDC42	5910000	7350000	7210000	6580000	6670000	7500000	9220000	7800000	8630000	10700000	10400000	11600000	6230000	7350000	7750000	6670000	7220000	6030000	5910000	7350000	7210000	10900000	11300000	10500000	11600000	10800000	10400000	8660000	8420000	8470000	8860000	8930000	8910000	8630000	9110000	8970000	10200000	10100000	9960000	8120000	8460000	8340000	12200000	11600000	12100000	12500000
Q9NRR3	1	C42S2_HUMAN	CDC42SE2																																								38853
Q99459	5	CDC5L_HUMAN	CDC5L	1370000	2050000	817041	933308	992362	1490000	1880000	699246	1950000	1390000	1220000	1400000	1320000	1680000	1150000	1550000	652788	1480000	1370000	2050000	817041	1430000	845607	788086	1040000	1050000	1210000	876382	1230000	1200000	1270000	1200000	1200000	905680	1010000	995765	1410000	1560000	1370000	11300000	4970000	2420000	1300000	1560000	1550000	2280000
Q6P1J9	2	CDC73_HUMAN	CDC73							27276.8																			41041.2											46703.5	53765	54057.4				97322.4	55070.7		186014
P12830	1	CADH1_HUMAN	CDH1																						252778	261524	276011	102381	175068	116061	454758	379060	419435										48382.2	50659.6		304668	372432	491945	219982
O14735	4	CDIPT_HUMAN	CDIPT	540429	559298	612485	700746	714986	713457	665365	628433	458695	598730	645753	471119	494369	173335	455408	397478	787626	414584	540429	559298	612485	502884	441423	515146	488610	598617	366510	1830000	386334	467503	521218	743753	717110	869439	761669	637538	684843	758311	776936	774152	1020000	961505	184110	384697	247211	126738
P21127;Q9UQ88	0	CD11A_HUMAN;CD11B_HUMAN	CDK11A;CDK11B	184880	377394	437882	172778	255960	371102	313226	379134	495378	361003	403451	498682	394365	417654	333719	465022	506646	506378	184880	377394	437882	409127	243252	450022	321971	362870	357181	431727	416533	391923	479586	373002	488813	408880	336456	409055	460640	348634	409486	303109	378788	418001	310387	484122	195727	377695
Q9BWU1	1	CDK19_HUMAN	CDK19								52185.8			27401.4	39258			64003.5		45703	32982.8				50762.6	67395.1	43795.2	60393	55980.4	81574.4	69252.7	75260.2	93085.7	56212.7	109330	50826.7	48200.6	45340.1		34073.5	36518.4		79122			85580.6	83041.8	65525.2	65357.7
P24941;Q00526	0	CDK2_HUMAN;CDK3_HUMAN	CDK2;CDK3																										61111.4										103775	34900.4		54162.1			54414.8	55901.4		56511.1	60265
Q00535	4	CDK5_HUMAN	CDK5	276595	244712	266685	258579	250399	286063	224589	205262	310028	258546	212600	211374	287539	354001	271868	270414	284344	306835	276595	244712	266685	213308	216704	230360	258918	256738	285414	273177	214709	218731	250943	310960	261384	289968	249147	300799	297462	399046	418303	349593	306378	350770	213782	262990	225627	220048
Q96JB5	4	CK5P3_HUMAN	CDK5RAP3	119586	146008	200930	115854	235271	224142	274106	228012	247273	255318	208816	266666	264787	287677	212549	303589	299829	242602	119586	146008	200930	138118	263066	290532	260572	254231	355329	249750	281162	352156	340787	321482	263892	284277	209550	270632	119776	203801	245973	235961	187209	303028	142223	144543	153385	145354
Q9NXV6	6	CARF_HUMAN	CDKN2AIP	244769	237882	307981	270794	304446	337458	279964	300437	352262	293792	323028		215903	241557	227809	300029	227955	342264	244769	237882	307981	282511	239976	283102	329707	300198	206559	282753	290479	301848	412221	329141	421152	306324	310249	365690	318315	286828	301908	379738	383659	326522	274461	257616	233793	281242
P55273	2	CDN2D_HUMAN	CDKN2D	282051	254725	268976	234748	285395	178184	191198	184436	276992	215237	258539	240959	158138	259230	87324.8	193223	237214	211486	282051	254725	268976	299336	379568	330300	337301	298426	287269	339179	369039	440287	265550	207744	295887	198305	124603	232184	138018	149280	67088.3	178120	173400	171726	119205	187331	54152.1	193864
O95674	3	CDS2_HUMAN	CDS2			6587.32													18280.9					6587.32																	22695.2			28343.5
Q9UKY7	3	CDV3_HUMAN	CDV3	1310000	1210000	1100000	711371	697555	704434	1250000	819109	936884	907539	1160000	1090000	793246	798297	1390000	909979	1100000	970469	1310000	1210000	1100000	1370000	1290000	1330000	911309	876465	893464	1400000	1300000	1400000	1130000	1000000	1130000	944404	899885	1000000	858081	715855	887480	1310000	1080000	1020000	899016	1300000	1080000	1800000
P13688	7	CEAM1_HUMAN	CEACAM1	4590000	4040000	5720000	6680000	6060000	6710000	6480000	5190000	5820000	4680000	5620000	6160000	5990000	5620000	7530000	4540000	4730000	4720000	4590000	4040000	5720000	5990000	7210000	6350000	4310000	4540000	4340000	3440000	3090000	3280000	4540000	5880000	4820000	4750000	5470000	5150000	8420000	7200000	7550000	7600000	7030000	7260000	7720000	6150000	6840000	6130000
P40198	3	CEAM3_HUMAN	CEACAM3				194967		89291.6	108213	138275	219151	215202	248391	261919	264249	267300		92104.9	90747.2	98459.8				96584.3	169560	162279	72507.3	95707.5		22944.3	163334			165160	212961					110854	142585	184211	230911	253768	147323	157353	167033
O75871	1	CEAM4_HUMAN	CEACAM4	114015	297895	113987	132457	214695	181898	136672	151643	175436	149940	150633	150286	147735	93224.1	204298	107939	97657.5	143732	114015	297895	113987	139862	146710	112394	142474	85284.3	108147	87511.4	132445	107680	112860	132820	196760	143554	131476	137188	190855	176615	193718	36720.5	110417	119170	119360	85728.4	130643	97774.1
P40199	5	CEAM6_HUMAN	CEACAM6	2500000	1670000	2050000	2690000	3530000	3130000	2310000	2270000	1970000	1950000	2120000	1950000	1750000	1530000	3080000	1160000	1270000	1210000	2500000	1670000	2050000	1910000	2600000	2010000	1950000	1350000	1300000	1200000	1030000	1020000	1740000	2360000	1940000	2020000	2110000	2050000	2290000	2280000	2160000	2070000	2320000	2300000	1850000	2230000	1480000	1690000
P31997	6	CEAM8_HUMAN	CEACAM8	41500000	43100000	44900000	61100000	62300000	75300000	70500000	47400000	51500000	57100000	61000000	58100000	33900000	31600000	70900000	19900000	20500000	21500000	41500000	43100000	44900000	49400000	51300000	49900000	25100000	23000000	20000000	16000000	14400000	13300000	32900000	37300000	35900000	35400000	38300000	34400000	53500000	50200000	46100000	51500000	58200000	52100000	47200000	45000000	39100000	27900000
P17676	1	CEBPB_HUMAN	CEBPB					431771			430579					605692	563763																							1410000	603739	553217	578944	451314	535658	478244	356004	993789	773347
Q15744	2	CEBPE_HUMAN	CEBPE		174571	157771	350782	87392.5	68418.3	244137	157214	234319	365916	131562	111828	214762	143613		84409.5	99771.1	102611		174571	157771	137242	189944	200786	224483	190229	251288	275803	165871	269275	143848	217878	138070	222895	173761	108712
O95319	10	CELF2_HUMAN	CELF2	2700000	2190000	1740000	2020000	2090000	1940000	2070000	1700000	2000000	2080000	2040000	2760000	2230000	1850000	2380000	2060000	2140000	1770000	2700000	2190000	1740000	2220000	1950000	1890000	2240000	2360000	2390000	2640000	2470000	2640000	2090000	2150000	2220000	1880000	2560000	2140000	2490000	2150000	2540000	1890000	2170000	2440000	3160000	3330000	3530000	4890000
Q9UHN6	9	CEIP2_HUMAN	CEMIP2	266066	486037	394744	335827	400373	365306	363213	345548	314870	223453	348414	313188	220945	263993	422265	313809	173029	251104	266066	486037	394744	361747	184642	336294	230348	260468	181704	237786	142452	218193	250626	260728	184368	140150	103088	245294	351624	483297	365820	231902	454322	172890	214499	391582	312357	240158
P49450	1	CENPA_HUMAN	CENPA							26675.3		30551			29946.6										23885.1	25145.8	17037.9		15470.8		17960.8				17459.1				8511.52			16095.6				35703.3	19555.9	23495.9	34711.5
O15078	2	CE290_HUMAN	CEP290	1440000	1300000	1100000	887957	1270000	918608	780497	755582	650750	705963	717579	639388	788669	1020000	806471	876239	949568	823459	1440000	1300000	1100000	891890	1020000	893892	635849		515287	717057	806202	733990	407807	384960	424689		565180	624525	691656	733592	689678	1090000	1060000	1160000	787259	812792	927499	984047
Q6P2H3	2	CEP85_HUMAN	CEP85	759633	589229	643038	700660	488970	690853	652143	456606	638264	445175	585590	709179	294702	323260	641250	263252	473165	343450	759633	589229	643038	540279	742289	1040000	248043	558653	263513	280747	258337	319699	385088	335822	312321	285686	305699	285628	548252	584370	659206	448953	453802	454093	332978	499379	361913	314699
Q8IW35	2	CEP97_HUMAN	CEP97																							60157.2				69817.5											38940.6	52055	45730.5			81569.8	58702.4	102603	32753.7
Q9Y5P4	16	CERT_HUMAN	CERT1	570609	412253	414480	446336	446945	404925	436102	377094	438095	357901	354764	355725	344763	311108	359986	344668	434324	369315	570609	412253	414480	532638	433056	517665	360718	420842	429529	396662	344030	418864	453496	415282	322563	413988	493674	449626	626361	626070	727061	682669	599670	617500	537066	523165	495032	464577
P41208	1	CETN2_HUMAN	CETN2	58399	16050.2																	58399	16050.2							67486			28572.7		45101.9			12215	51817.9	36753.9	32935.6	49415.2	9354.82	56864.7		41529	12757.1	22087.8	41017.4
P11597	7	CETP_HUMAN	CETP				115436																		150737	288748	247227	231254	319631	182071	267178	310736	352009										302373	322836	321524	380258	467412	374496	619209
P00751	35	CFAB_HUMAN	CFB	308946	138028	210863	229150	371731	181425	146969	184795	1040000	574934	582390	518794	421308	385408	413609	364664	305761	336693	308946	138028	210863	248137	286013	217801	308161	320684	296704	272815	289694	279087	493551	488368	534389	314759	296484	366573	963804	1020000	946924	6670000	6780000	6800000	1820000	1780000	1630000	1710000
P00746	5	CFAD_HUMAN	CFD																						80889.9	88629.6	112546	101872	86470.2	56708.9	57301.8	47943.3											114470	255983	193919	317027	427359	389446	354391
P08603	54	CFAH_HUMAN	CFH	367787	432054	359349	535622	585751	552330	88575.5	93141.4		989651	942458	979389	347319	375595	594424	1640000	1780000	1780000	367787	432054	359349	714962	792491	850486	552181	530609	449727	444822	581634	434000	530402	505785	455480	180252	257180	253912	1810000	1840000	1710000	8880000	9450000	9430000	3290000	3540000	3380000	3100000
Q03591	2	FHR1_HUMAN	CFHR1																176314	165866	143289				361669	586297	467156	226358	162775	174358	103077	175678	134239							59308.4			543882	608617	546445	893240	741415	867310	718108
P36980	3	FHR2_HUMAN	CFHR2						80413											127791																	25654.2			54429			556807	386516	356229	227483	213558	290625	185590
Q9BXR6	19	FHR5_HUMAN	CFHR5					30007.6			93811.3								359027	286756	313834				544525	545724	736683	415081	442970	492297	324592	369364	365690		34695.3		32084.3	99118.6	57159.8	147861	113963	110416	1210000	1250000	1000000	2610000	2260000	2480000	1980000
P05156	19	CFAI_HUMAN	CFI	124378									289729	231944	197632							124378				106901			58478.3		40663.2			96573.2						665736	505438	553282	3450000	3550000	3620000	810852	855405	816137	879446
P23528	12	COF1_HUMAN	CFL1	21600000	25800000	26600000	30300000	32600000	30500000	33800000	35400000	37600000	35100000	31800000	34300000	55000000	48000000	31000000	58500000	54200000	52800000	21600000	25800000	26600000	36000000	28800000	34800000	52300000	56700000	55200000	59300000	54900000	58100000	54900000	54700000	54800000	54100000	56700000	63500000	24500000	25600000	22800000	32500000	38500000	39400000	51200000	60700000	51700000	54500000
P27918	13	PROP_HUMAN	CFP	2860000	2440000	2530000	3010000	3070000	3220000	3650000	1850000	2040000	2590000	2530000	2180000	1180000	1180000	3500000	990594	982362	796174	2860000	2440000	2530000	2150000	1880000	1710000	908349	804138	745367	387335	273128	178060	716727	751653	631398	764392	937010	1040000	2930000	2650000	2680000	1350000	1310000	1120000	2970000	3000000	2960000	2860000
Q0VF96	1	CGNL1_HUMAN	CGNL1	1070000	1160000	1230000	1230000	1190000	1090000	1070000	1260000	1100000	1140000	1270000	1260000	1060000	1020000	1060000	1160000	1300000	1220000	1070000	1160000	1230000		966718	1420000	1050000	1440000	1060000	1120000	1070000	1160000	1140000	1410000	1290000	1220000	1270000			918902	773442		1260000	1150000			488415
Q96JM3	1	CHAP1_HUMAN	CHAMP1							36377.5		21980.6			17606.8										34366.9		23469.9	31003.2		94754										17456.6	92798.4	27387.7			8256.57	68105.6	39164.4	60114.4
Q9Y6H1	1	CHCH2_HUMAN	CHCHD2			167663							89026.5		117331									167663			241682				159774				127556	164106				185277	122656	155031	122019	142035				136729
Q9NX63	5	MIC19_HUMAN	CHCHD3	168416	114899	204930	199339	200939	222979	166130	216452	166834	212918	188528	155302	185965	214946	138565	193698	214590	156712	168416	114899	204930	173277	212172	160795	190919	134442	143522	120038	147530	125927	182562	194523	164527	182081	174967	208929	180217	170987	168541	121346	189460	212821	112298	200531	172980	164402
Q14839	6	CHD4_HUMAN	CHD4	318994	397533	444473	482562	370365	513323	657871	349297	374854	257392	199631	493901	407486	331546	494465	390134	261273	315959	318994	397533	444473	463563	325201	427200	387337	390894	453378	371996	384848	420744	363883	312603	401154	418529	464836	520538	306057	377834	277036	404846	264621	350728	388430	377084	423288	332199
Q8IWX8	2	CHERP_HUMAN	CHERP	174588	171177	233499	188817	263017	217601	167923	218012	180488	211874	165588	233159	262394	302098	119072	155839	223467	181597	174588	171177	233499	181091	196517	184315	181847	181258	215060	214128	128309	195133	225861	237276	192629	280727	266385	229673	129690	209571	233840	199827	123571	160553	105459	196075	135008	76045.2
P36222	24	CH3L1_HUMAN	CHI3L1	15800000	20200000	23200000	20600000	19400000	24300000	23400000	19100000	21700000	20700000	21800000	21700000	18900000	16500000	26100000	18700000	17900000	17600000	15800000	20200000	23200000	19200000	19200000	18300000	14100000	13800000	15500000	13400000	12700000	12800000	14800000	15100000	16000000	16100000	15500000	16500000	22600000	22600000	22800000	16900000	17900000	17800000	11800000	12100000	12300000	10800000
Q13231	24	CHIT1_HUMAN	CHIT1	16900000	17500000	16800000	15400000	15400000	15900000	16800000	15000000	17100000	16000000	14400000	15900000	14300000	14300000	16400000	15100000	15900000	15300000	16900000	17500000	16800000	13600000	14000000	14000000	11600000	12400000	12700000	13400000	13000000	13100000	10400000	10800000	11300000	10500000	10500000	11200000	17800000	17200000	17700000	11600000	11300000	10900000	12200000	12000000	12100000	11400000
Q9Y259	6	CHKB_HUMAN	CHKB	368301	432021	295484	361086	376515	337972	403300	255403	254113	325467	354917	229321	226420	332948	330974	328386	221292	282978	368301	432021	295484	134418	243679	321598	282179	329393	318565	307252	339215	276747	237116	353510	326190	228106	250679	250081	250588	422891	361107	524343	259915	391498	334240	295964	314890	236803
P24386	2	RAE1_HUMAN	CHM																																											10242.7
Q9HD42	3	CHM1A_HUMAN	CHMP1A				265111	341761	389969	418805	504349	526714	300063	357028	476913		388909	340423	499964	396642	494300				745006	702124	596281	727115	644525	876467	727267	574787	644459	628194	405920	430191	566949	543310	585947	358090	581317	611836	906158	928092	813351	671747	862610	584197	1700000
Q7LBR1	6	CHM1B_HUMAN	CHMP1B	314781		278925		470017	363008	296248	343057	402883	260659	227303	398596	341526	335810	446695	664720	634538	696196	314781		278925	545779	559252	543709	609456	744064	815312	795759	685272	836719	686559	712971	660700	637693	479322	788198	705450	655248	669705	878612	733714	850022	809488	880042	810667	816065
O43633	8	CHM2A_HUMAN	CHMP2A	731213	775365	1170000	1220000	1230000	1110000	1200000	1180000	1080000	995182	1040000	891288	1570000	1640000	1550000	1560000	1360000	1530000	731213	775365	1170000	1530000	1380000	1430000	1000000	1110000	1210000	1510000	1510000	1460000	1220000	1070000	1090000	1270000	1250000	1370000	996346	932861	982377	1310000	1130000	1160000	754299	743723	665416	842855
Q9UQN3	4	CHM2B_HUMAN	CHMP2B		112698	95718	307037	366196		318394	542249				315145	418784	251207	253893	160749	224905	205298		112698	95718	378489	504478	437967	177752	372812	304454	262456	303641	1080000	363820	567027	818865	464824	436793	428194	165377	134908	178499	369032	425203	327652	132531	320323	106985	222642
Q9Y3E7	4	CHMP3_HUMAN	CHMP3								134835		371124	317581	187061											301124	483020	404967	274751	382798					359542		447236			498119	451756	460748		557087	648864	423113	478049	313858	335227
Q9BY43	4	CHM4A_HUMAN	CHMP4A	137458	131786	172174	174909	172379	156984	214402	260569	224036	176098	153641	178534	197221	301152	282851	247958	223943	227022	137458	131786	172174	265667	264240	266082	223863	206465	296783	280653	328230	198846	263437	204045	240298	222544	243416	243807	163374	148417	151497	287504	280087	269836	307145	210908	246337	400741
Q9H444	8	CHM4B_HUMAN	CHMP4B	1080000	1030000	975572	1270000	1430000	1650000	1530000	1130000	1440000	803523	1030000	1130000	1110000	1080000	1190000	1430000	1240000	1300000	1080000	1030000	975572	1550000	1620000	1520000	972068	1060000	1200000	1180000	1320000	1360000	1470000	1200000	1340000	1250000	1230000	1310000	1340000	1330000	1400000	1420000	1580000	1560000	932366	861825	832508	1080000
Q9NZZ3	2	CHMP5_HUMAN	CHMP5	124748	188637	155919	287197	280195	279639	268387	352284	144725	178047	161315	222232	337772	424136		243079	218109	284878	124748	188637	155919	245931	318812	258474	295717	239941	258423	182117	253876	257308	257251	323812	280154	281307	328118	306188	180586	358989	314171	509906	334763	466421	224646	224622	209420	126024
Q96FZ7	4	CHMP6_HUMAN	CHMP6	661789	855578	695590	626722	655366	576663	634645	530752	581734	398627	615372	399722	458299	358124	527647	579289	460996	543727	661789	855578	695590	558952	334762	360695	494627	353526	295255	493200	423390	397942	377096	439675	500293	468804	524678	689364	405241	479051	441753	623857	566615	617972	312529	260995	247771	326630
Q8WUX9	2	CHMP7_HUMAN	CHMP7		19569.8	21015.1												17684.7					19569.8	21015.1			22517.6										10995		12369			29407.9
Q9UHD1	4	CHRD1_HUMAN	CHORDC1	306753	261337	283630	252465	219333	231728	228244	278561	292349	291905	287876	253538	332485	370856	235602	285548	280204	272713	306753	261337	283630	188149	196144	200106	357202	316891	201972	249647	360251	313196	248089	228905	296519	199466	216453	214064	291058	271015	316478	172712	153948	164268	365612	314196	348697	360737
Q99653	11	CHP1_HUMAN	CHP1	919654	893946	1100000	1110000	960169	1130000	1060000	1370000	1170000	1180000	1180000	1150000	1300000	1350000	1020000	1190000	1280000	1130000	919654	893946	1100000	905178	1050000	1190000	1110000	1080000	1110000	1040000	1010000	931617	1230000	1290000	1180000	1290000	1190000	1180000	864598	952159	952312	883907	835296	800389	563640	749356	574324	382271
Q9H2X0	1	CHRD_HUMAN	CHRD	320073	322833	549998	548471	547461	558129	600917	1060000	728283	708035	733454	644750	729087	981501	309724	499842	749579	603228	320073	322833	549998	470228	533571	621305	491240	508285	488966	611105	376741	416238	742925	828584	715733	733321	772367	674346	382334	437508	364696		362611		178476	233054	212549
Q9GZX3	1	CHST6_HUMAN	CHST6
Q9Y3Y2	3	CHTOP_HUMAN	CHTOP			185172	252940	149829		48911.5	249202	289015		51422.3	42767.3	88086.8	105394	34627.6	175010	137661	157094			185172			154982	117390	89853	119664	153130	143677	126647	122807	118597	140463	93010.4	95683.1	147055	106054	31013.2	123715	97190.7	121772	73438.3	105497	77618.7	80478	87504.7
O15111	5	IKKA_HUMAN	CHUK	192636	115686	152250	157150	163923	177828	182732	174717	225883	164921	208799	216375	146855	209867		155743	169620	146367	192636	115686	152250	158227	198592	151093	246850	184143	203727	182958	190982	183986	167616	248633	163300	185118	231003	191472	210853	217258	234547	281144	194690	540099	178263	224147
O76071	4	CIAO1_HUMAN	CIAO1	118811	54117.7	66431	117296	73849.8		85281.8	134276	72108.4	134090	125454	138932	101227	41745.5	55781.9	102075	145525	100145	118811	54117.7	66431	81517.3	85046.9	112195	100398	102671	151326	116859	173323	173647	88359.2	112704	96865.5	66375.9	99088	72996.9	88884.6	192468	153448	157922	175320	174097	80776	103931	128187	154918
Q9H5X1	4	CIA2A_HUMAN	CIAO2A	659281	688770	437842	525724	664083	576554	563080	553433	707167	645376	633790	780144	565618	489802	857478	505883	642322	708738	659281	688770	437842	467069	814940	802174	714871	688339	700734	727076	677874	754576	709476	675297	607455	578304	734848	729139	575916	498934	546269	610922	707773	621459	517262	483715	427031	389722
Q99828	8	CIB1_HUMAN	CIB1	1070000	1040000	771584	881823	869933	845095	809134	894196	852316	826839	802956	772876	862148	853746	907429	720857	843400	747586	1070000	1040000	771584	731716	712212	750540	838119	808019	869925	685033	609602	574091	755801	779786	806611	917986	869703	847901	1030000	1010000	1130000	783536	805082	751426	670340	745251	757338	504973
Q9NZ45	1	CISD1_HUMAN	CISD1																																					102762	42211.2
Q8N5K1	1	CISD2_HUMAN	CISD2	118343	108626	186038	98245	145358	96329.3	115757	161208	128137	104983	127774	139367	111806	163764	129549	199683	194762		118343	108626	186038	158450	180097	111573	103485	179956	128801	228771	174584	189575	123465	197883	173313		147491	86564.7	306112	274750	319881	205553	263858	230826	202136	182695	213280	207914
O14578	2	CTRO_HUMAN	CIT	388317	269811	367234	376991	345481	322636	288691	469084	297660	380565	352426	277734			187812	278744	293464	206942	388317	269811	367234	215054	347001	235078	222192	164547	199344	252343	207081	226682	210813	230021	213789	264929	161296	189503	263297	232301	300971	274959	241585	180478	195893	189466	204759	161278
Q07065	30	CKAP4_HUMAN	CKAP4	1360000	1350000	1460000	1430000	1330000	1390000	1400000	1330000	1300000	1300000	1290000	1370000	1230000	1150000	1300000	1220000	1200000	1190000	1360000	1350000	1460000	1230000	1120000	1160000	925574	945094	1030000	791197	858423	895835	1180000	1260000	1230000	1280000	1290000	1260000	1200000	1230000	1280000	1020000	1040000	1170000	923406	930154	817940	819132
Q14008	9	CKAP5_HUMAN	CKAP5	98434.1	130525	268849		334180	319781	461232	264890	260126	233878	217397	444975	253880	277013	255971	242180	221860	348403	98434.1	130525	268849	423457	286866	288230	386466	293837	364381	299170	316529	483658	267020	339874	261073	383353	287521	371928	362877	300868	312315	284410	312438	370807	205242	312569	262833
O75122	0	CLAP2_HUMAN	CLASP2	193066	164154	189387	162609	170458	167974	190703	204695	274381	205600	177656	210906	167580	190072		161639	241970	245268	193066	164154	189387	179211	244226	239175	229263	213592	149652	244980	211232	239294	199880	219990	149187	227197	167354	146801	218514			225307	129190	200521	98838.3	162392	210305	135552
Q05315	6	LEG10_HUMAN	CLC	4680000	2920000	2740000	3630000	3630000	3460000	4570000	5510000	5580000	4500000	4260000	6670000	2590000	2660000	3420000	4750000	5040000	4960000	4680000	2920000	2740000	7060000	7500000	8090000	12300000	17400000	12100000	13500000	11500000	12000000	7230000	7610000	6920000	7970000	9020000	8370000	6220000	6600000	7060000	8160000	6650000	9140000	17900000	18200000	17100000	17600000
P51798	1	CLCN7_HUMAN	CLCN7								21171.5	21728.3		26705	45893.4										66509.2	31958.1			45557.9					31839.2						52341.1	41567.7	50049.1				46698.7	43072.6	55171.4	33657.8
Q5QGZ9	9	CL12A_HUMAN	CLEC12A	1390000	1530000	1360000	1630000	1370000	1710000	1500000	1420000	1650000	1150000	1510000	1600000	1510000	1370000	1480000	1410000	1510000	1490000	1390000	1530000	1360000	1510000	1610000	1470000	1300000	1320000	1490000	1050000	1030000	1060000	1400000	1420000	1400000	1390000	1470000	1120000	2070000	1780000	2030000	1450000	1510000	1400000	1010000	1090000	1070000	806744
Q92478	2	CLC2B_HUMAN	CLEC2B		112253	151246		199376	153426	220904	217953	218362		209236	143154	129962	121036	144512	112107	139558			112253	151246	195776	106076	165187	146704	144468	110984	130445	160888	75095.8	189452	182514	170050	187638	170727	128203	195295	179920	145739	186726	123759		168740	148576		83067.9
P05452	6	TETN_HUMAN	CLEC3B										15227.5						27830.4		15585.3				17176.8		234557							146860						48946.5	82255.4	103445	596223	701227	709656	184741	182554	170764	131016
Q9UMR7	3	CLC4A_HUMAN	CLEC4A				149737		30112.7	58865.6		47556.4	54848.9							45894.8														73570.4						58662.1	85824.7	106583		72540.2	44926.4		74592.9	45947	113271
Q8WXI8	4	CLC4D_HUMAN	CLEC4D	136195	339213	107297	167346	492829	161987	126554	176958	86464.8	163884	193957	188397	96136.8	53340.5	135276	105514	63338.6	115027	136195	339213	107297	132034	116574	212024	131909	80814.4	105188	45847.8		80135.1	149631	91733.8	78980.4	13031.6	52759.8	58563.9	262765	247705	256781	133914	157637	194176	199563	205777	252102	166787
Q9ULY5	3	CLC4E_HUMAN	CLEC4E	203799	268698	244316	365528	321209	337810	257034	193861	179131	155781	203696	185884	175560	164604	305480	153259	128177	129536	203799	268698	244316	120344	93265.8	146868				35041.4		41175.2	105621	93745.6	119913		77541.5	108213	468684	460179	368550	338489	279291	132510	183095	178692	161623	134341
Q9NY25	4	CLC5A_HUMAN	CLEC5A	819283	832399	733968	1020000	895026	908780	975655	815242	720360	927592	841302	857272	840656	801735	720691	349812	601930	656250	819283	832399	733968	757528	727605	778176	612079	556681	396928	322557	393866	298031	504793	603298	565830	688629	756359	561804	941052	853985	904811	536603	715022	918188	716910	617834	638838	507139
O00299	18	CLIC1_HUMAN	CLIC1	17900000	19800000	19700000	21000000	21700000	22500000	22900000	20400000	23200000	20900000	24900000	23400000	23300000	22800000	20100000	20000000	20100000	21600000	17900000	19800000	19700000	25400000	24300000	23700000	28800000	31700000	27100000	28600000	24700000	25200000	19400000	20500000	21100000	23900000	24400000	24000000	29800000	28600000	31300000	25600000	22300000	22600000	37900000	38300000	38000000	33800000
Q9Y696	4	CLIC4_HUMAN	CLIC4	257681	260580	251090	310565	305427	266299	136676	172265	147915	207660	194902	191443	226959	214504	292283	180830	219917	255547	257681	260580	251090	209848	123245	213197	200183	230357	182982	225778	208069	236533	127880	129117	268368	159608	211570	192923	339872	385099	303739	259052	213557	221635	287608	251307	286678	218603
Q14677	7	EPN4_HUMAN	CLINT1	611762	722015	595180	585005	766082	422335	518414	692958	563061	639442	679220	521682	436064	520325	400611	376000	546932	500037	611762	722015	595180	665490	636279	785592	530013	590493	557159	570519	651270	536790	510888	481247	570302	511187	549229	536557	474378	524736	432960	484681	342921	420510	515788	485727	442914	437004
P30622	13	CLIP1_HUMAN	CLIP1	509104	401195	452899	378207	399386	512807	467766	292147	503147	367417	355390	473226	305692	254273	368924	379309	410864	323351	509104	401195	452899	435266	304919	432949	524157	388901	483720	336181	438610	294842	470036	385911	492957	658705	487725	423993	303249	347595	266054	254053	287221	282805	187640	194894	166644	180877
Q9NWW5	3	CLN6_HUMAN	CLN6		118454	94103.5	95628.1	52262.8		119736	77102.8	53565		77473.2	107303						111258		118454	94103.5		88360		106996	104773	47247	49063.6	82501.3	42392.5	57357.3	88102.3	68889.7	92089.5	95717.4	45780	70034.8	92900.8	97297.6				120805	85203.6	134343	127491
P54105	1	ICLN_HUMAN	CLNS1A						220039		185534	549719						97780.8									704132	258675	528181	603650		470670		457892	253845			189167			554695	281711				131205	155297	214854
Q96KA5	1	CLP1L_HUMAN	CLPTM1L																											48811		10810.5	8338.88						11842.4							21284.8		28878.7	51443.3
P09496	7	CLCA_HUMAN	CLTA	2580000	2860000	2980000	2940000	2870000	3090000	3030000	3090000	3110000	2840000	2840000	2950000	3490000	3420000	2930000	3460000	3250000	3290000	2580000	2860000	2980000	2740000	2800000	2750000	3160000	3010000	2830000	2670000	2480000	2550000	3220000	3390000	3220000	3480000	3420000	3060000	2390000	2600000	2790000	2800000	2990000	2860000	1810000	1870000	1840000	1890000
P09497	5	CLCB_HUMAN	CLTB	1200000	1360000	1370000	1430000	1230000	1060000	1060000	1350000	1410000	1320000	1190000	1250000	1450000	1290000	1410000	1350000	1430000	1220000	1200000	1360000	1370000	1320000	1380000	1260000	1220000	1220000	1170000	981475	942383	1170000	1430000	1240000	1370000	1430000	1280000	1160000	791327	959745	886632	1040000	1120000	1040000	412188	694843	475651	299290
Q00610	66	CLH1_HUMAN	CLTC	5190000	5910000	6280000	5800000	5470000	5980000	6050000	5950000	6490000	6220000	6320000	6450000	6260000	5850000	5980000	6220000	6330000	6140000	5190000	5910000	6280000	6810000	6790000	6550000	7290000	7460000	7270000	6850000	6780000	6820000	6610000	6620000	6390000	6840000	6830000	7080000	7500000	7510000	7290000	6600000	6930000	7420000	7620000	7470000	7440000	7710000
P10909	24	CLUS_HUMAN	CLU	2630000	2760000	2630000	2470000	2170000	2180000	1870000	1940000	2090000	2420000	2330000	2610000	2350000	2380000	2100000	1710000	1840000	2010000	2630000	2760000	2630000	15300000	15000000	14500000	9390000	9740000	9160000	13400000	13600000	13400000	2750000	2530000	2810000	1660000	1890000	1950000	3000000	2770000	2880000	13000000	12500000	12800000	14800000	14800000	14700000	16100000
Q8NFW8	2	NEUA_HUMAN	CMAS		24551.2													27416.9					24551.2																									180516	93577.8
P30085	11	KCY_HUMAN	CMPK1	865922	913076	982260	780003	813358	865123	699101	807873	823772	862624	679046	791918	876556	875957	683164	878325	706788	910457	865922	913076	982260	845604	772648	816807	981042	915534	952391	1190000	1010000	1200000	813695	832944	858676	929958	867415	977751	759045	853081	794472	754390	733704	726632	849114	896571	775794	843794
Q5EBM0	10	CMPK2_HUMAN	CMPK2	578946	682327	680186	703525	598057	746859	698314	702713	716115	657298	631921	528994	566584	605184	670210	641356	567017	554808	578946	682327	680186	677805	651982	766557	645629	723146	752736	662790	677405	630622	611990	638752	691701	630026	549969	748141	597119	663669	645187	720478	570748	652368	773421	829176	855553	868146
Q8N1G2	4	CMTR1_HUMAN	CMTR1	138143		115896			305794	87880.5	203307	207116	86690.8	155669	93220.8	449512		376801	336692	239729	287062	138143		115896	180530	309665	253904	285505	312176	252631	200399	329347		240885	145619	236401	277641	184991	239852	251667	237305	231567	171373	277490	236203	268183	224624	299313	212905
P62633	3	CNBP_HUMAN	CNBP	231524	174577	252076	248366	313443	204600	212992	330273	256113	205372	249667	127625	280047	364518	255763	76705.7	139292	150072	231524	174577	252076	187050	202974	171328	326661	214716	160304	264162	181093	202575	185035	202559	178540	170700	193840	167691	310335	264621	307190	321026	267031	321517	280888	237617	314230	356869
Q96KN2	3	CNDP1_HUMAN	CNDP1																																					95054.9			713716	663329	743392
Q96KP4	18	CNDP2_HUMAN	CNDP2	3080000	3190000	3160000	2930000	2900000	2890000	2920000	3220000	2280000	2880000	2760000	2760000	2610000	3180000	2230000	2880000	2680000	2130000	3080000	3190000	3160000	2450000	3340000	2900000	3100000	2910000	3210000	3130000	3190000	2970000	2570000	2820000	3110000	2880000	2930000	2660000	2640000	3100000	3080000	2640000	2820000	2650000	2790000	2920000	2810000	2810000
Q9P003	1	CNIH4_HUMAN	CNIH4		42346.8	102582			34613.2	84797.2			61383.4	72685.4	102130								42346.8	102582	41577.1			54358.8		53644.6					53536.2	76327.7	43317.8	33189.9	34815.8	75520.8	84470.7			100075
G9CGD6;Q8WWN9	0	CNIPF_HUMAN;ICEF1_HUMAN	CNK3/IPCEF1;IPCEF1	374942		340906	346131	420281	509072		414920	297860	509284	447306	317315	382098	473976	192659	712374	474653	278545	374942		340906	275265	331666	331079	489496	328209	440717	379055	375362	180083	312791	484505	351856	290806	387210	326959	356185	375541	370870	464123	579713	381901	366821	304467	279398	371490
Q99439	17	CNN2_HUMAN	CNN2	7190000	7770000	7870000	10300000	9320000	10100000	9450000	10100000	10700000	8860000	9000000	9330000	10300000	10100000	7570000	10200000	9750000	9790000	7190000	7770000	7870000	10200000	9490000	9870000	9420000	9280000	8700000	9950000	8340000	8940000	10100000	10600000	10600000	10400000	10000000	11100000	9660000	9300000	9180000	11100000	11400000	11900000	7570000	8130000	7390000	4120000
A5YKK6	12	CNOT1_HUMAN	CNOT1	374891	283592	325103	301965	312110	289572	300687	291401	285331	338149	277600	322370	297756	359046	312493	334723	308349	269095	374891	283592	325103	299255	286748	283374	282470	294092	288994	255620	249230	290051	327041	262783	281728	273689	287912	269553	268574	295637	288351	196547	270052	310864	236315	249504	250354	234341
Q9H9A5	1	CNO10_HUMAN	CNOT10	23428.5	54582.9	49653.6	31227.5		19781.8	52062.3		21067.8	16538.4		12205.1			32614.4	46765.1	11916.1	32879.9	23428.5	54582.9	49653.6	33103.9							31441.5	23005.5			30039.7				38446	37659	30211.3		68197.4	47259.1		29882.5
O75175	3	CNOT3_HUMAN	CNOT3	732256	997396	780339	1520000	1300000	1180000	1080000	841611	666513	791450	734197	666752	805877	627599	1450000	831602	967182	903645	732256	997396	780339	724282	679000	732356	795222	681917	711051	909192	777758	897300	552907	499181	533919	524726	456605	666754	635572	417102	479647	267077	263355	222097	571149	573482	558300	437040
Q92600	2	CNOT9_HUMAN	CNOT9		65470.9	58634.1	58105.1	47808.1	67391	54581.6	48235.8	62134.6	50017.1	70240.8	67717.7	77141.2	44727.5		58199.7		83318.1		65470.9	58634.1	64888.8	70445.8	62519.9	64199.1	65459.5	83137.9	74737.6	39894.6	69552.5	71410.6	47709.9	88628	59708.3	81562.2	81443.3	96323.9	74250.4	83813.6							55776.8
P09543	15	CN37_HUMAN	CNP	705544	900346	774728	913354	717786	644925	717948	756983	836706	583888	711539	648834	826891	553903	768583	838301	765160	828337	705544	900346	774728	758330	737559	776952	619298	685494	684541	562761	622951	710643	711021	739713	667874	610573	599300	576771	819063	998599	869047	915636	750721	706972	770526	697330	749515	785949
Q9Y2B0	9	CNPY2_HUMAN	CNPY2	1350000	1220000	927704	1020000	1110000	874996	1020000	742273	773519	765688	682850	669838	777099	801956	1020000	877182	776743	797662	1350000	1220000	927704	950297	647831	694325	727537	724921	650457	951358	1020000	959446	675377	711915	704309	797893	708687	605438	1060000	919458	972778	893571	929085	859567	1030000	878962	984255	954257
Q9BT09	12	CNPY3_HUMAN	CNPY3	465686	564935	556598	525925	545356	524257	570049	635928	521027	547338	559407	625943	558810	450057	535589	625973	621493	675437	465686	564935	556598	652151	499810	663522	592904	604653	537105	666350	691376	685150	544558	494259	558836	481002	499260	594694	574908	536579	562176	612611	594839	583203	624688	697076	581894	738337
Q7Z7A1	2	CNTRL_HUMAN	CNTRL	1280000	1340000	1150000	1390000	1720000		1180000	1380000	1100000	1060000	1080000	1050000			1040000		809955	835783	1280000	1340000	1150000	1070000	1160000	1060000	933365	920280	800649	1100000	1100000	1060000	954091	839487		1050000	793526	1010000			1020000	1140000	647414		793787	1020000	1000000	767587
Q13057	10	COASY_HUMAN	COASY	422569	473167	408012	599486	620914	617668	480545	536900	411654	440692	399187	444080	678255	878391	371268	318777	863544	456312	422569	473167	408012	514253	476736	515666	572285	414645	595213	620073	685608	479376	455419	664709	492419	548248	537618	570255	409102	324113	348314	433040	486409	420949	457116	373208	375050	385805
Q8WTW3	3	COG1_HUMAN	COG1	147082	176200	182824	150247	266595	107275	107647	133541	195424	134636	199694	173075	167517	283574		243463	225693	153093	147082	176200	182824	162112	155848	180947	134548	108204	119289	177739	228913	204183	251588	224806	180540	174693	195823	178386	134152	179676	262310	319113		141954	371838
Q8NBJ5	10	GT251_HUMAN	COLGALT1	626461	608915	550375	686721	545257	701901	639785	604495	470742	485741	540825	472334	476321	481480	588096	588524	572092	488535	626461	608915	550375	550564	662173	566660	487912	547424	658844	569076	616816	588812	642419	454317	511490	620757	584078	440160	592911	861272	668844	674408	469478	579951	514514	676396	593830	727515
Q8N668	3	COMD1_HUMAN	COMMD1							43710.2				34854.9	64518.5			50188									106999			61517.7			45387.2									33175.6					43865.4	48758.6
Q86X83	6	COMD2_HUMAN	COMMD2	545190	429055	350030	558600	684863	695851	757494	589195	756075	644624	632400	712447	575543	565100	1120000	533278	473405	556638	545190	429055	350030	709827	696766	658493	628558	521797	526687	501079	460868	581669	652849	591654	633496	617883	690712	681582	617042	708674	617696	692392	645848	703523	571722	469695	464501	690094
Q9UBI1	5	COMD3_HUMAN	COMMD3	539168	604501	545283	536584	575533	466413	548252	569710	366397	420420	405783	393992	594348	597935	588390	447298	562944	442970	539168	604501	545283	409676	300669	443759	482681	460712	403244	360884	475833	462962	417693	478236	357375	373237	514896	459408	446282	456581	455089	315688	433676	423084	332783	401019	476346	369708
Q9H0A8	1	COMD4_HUMAN	COMMD4	58394.1	88263.5		98795.9	101753	53158.8	14394.3		35604.9	50122.8	26095.3	55647.6	82311.1		100179	133442	58564.9	110467	58394.1	88263.5		50900.1		48777.8	12689.3	35800.5	26922.5	54720.9	58721.2	93055.9	130759	106756	131973	139753	38394.4		88465.2	94311.1	90568.9		125611	116047	64761.9		39410.6	34737.9
Q9GZQ3	6	COMD5_HUMAN	COMMD5	311812	292528	215834	277335	404639	254973	301718	330091	254904	307482	222165	294708	201396	537788	257800	379889	294395	207057	311812	292528	215834	143046	222092	190422	328657	348778	371840	385184	371806	360786	235642	214866	333164	272351	263169	361658	378863	310714	326580	424675	296309	388447	258789	317700	403961	537166
Q7Z4G1	2	COMD6_HUMAN	COMMD6	373192	329224	283823	325490	355680	349486	250415	411411	310765	394205	259413	316011	264180	234116		344424	292490	288600	373192	329224	283823	203622	426893	280026	343393	300899	261534	228238	159572	203897	374495	347830	350741	387350	414678	367930	321231	306309	353298	402566	347642	368999	301713	218629	219704	179094
Q86VX2	2	COMD7_HUMAN	COMMD7	1980000	1230000	1450000	841839	1350000	863018	1020000	1440000	1680000	1120000	951723	1030000	1050000	1400000		916299	1120000	1140000	1980000	1230000	1450000	859896	1630000	1160000	836989	750985	763026	659389	532503		780246	407262	671850	728705	813716	976605	1260000	1500000	1490000	509423	850592	882985	498524	430986	674390	698688
Q9NX08	2	COMD8_HUMAN	COMMD8	233537	298718	210656	151148	109453	186063	275241	168906	286765	233571	121330	253190	217922	173103	56363.1	245913	111046	283043	233537	298718	210656	188991	187455	165807	195965	279649	235576	200261	147455	193104	128102	146646	119705	177422	186671	264071	284242	287085	270400	158140	187141	233243	326008	239547	294205	273938
Q9P000	4	COMD9_HUMAN	COMMD9	356639	555443	433101	421089	284173	435721	476208	369174	392865	323809	373758	537627	476404	486976	458152	640703	457855	429772	356639	555443	433101	439297	449793	523597	390655	205639	354458	453727	270061	451820	352734	328304	392831	450988	517332	507605	426699	447180	398292	516551	425691	852380	482799	398140	459455	435672
P21964	15	COMT_HUMAN	COMT	1240000	1420000	1150000	1360000	1310000	1420000	1090000	929713	1250000	1050000	1010000	1120000	1470000	1070000	1110000	1320000	1480000	1350000	1240000	1420000	1150000	1000000	755348	964215	835941	1010000	733565	1060000	704073	955019	830542	1030000	1060000	849477	913675	1160000	1880000	1730000	1650000	1750000	1710000	1680000	1570000	1430000	1660000	1850000
Q86VU5	1	CMTD1_HUMAN	COMTD1	130354	185089	222574	336819	181922	239779	155383	240529	205065	192295	162693	155776	222926	296573		177398	254738	230791	130354	185089	222574	232894	251005	266230	233821	196181	164296	141640	139246	147739	221960	215067	238109	190353	214963	203739	181534	145047	115105	196037		141205	93762.3	100677	62175.6	102328
P53621	51	COPA_HUMAN	COPA	1940000	1940000	1870000	1990000	1980000	1940000	2060000	1970000	2230000	2240000	2160000	2280000	1790000	1970000	1870000	1930000	2000000	1930000	1940000	1940000	1870000	2190000	2160000	2230000	2190000	2140000	2190000	2060000	1830000	1900000	2180000	2110000	2120000	2210000	2310000	2320000	2470000	2370000	2380000	2350000	2320000	2370000	2090000	2210000	2070000	2290000
P53618	25	COPB_HUMAN	COPB1	1360000	1520000	1630000	1400000	1490000	1510000	1600000	1520000	1570000	1540000	1550000	1560000	1640000	1650000	1850000	1680000	1830000	1600000	1360000	1520000	1630000	1660000	1550000	1510000	1600000	1710000	1530000	1580000	1540000	1580000	1840000	1580000	1700000	1550000	1460000	1620000	1820000	1590000	1730000	1670000	1720000	1770000	1280000	1390000	1320000	923733
P35606	37	COPB2_HUMAN	COPB2	2290000	2270000	2580000	2920000	3040000	2740000	2420000	2580000	2640000	2220000	2250000	2270000	2620000	2660000	2470000	2560000	2800000	2600000	2290000	2270000	2580000	2580000	2360000	2230000	2550000	2460000	1900000	2430000	2230000	2450000	2320000	2670000	2440000	2380000	2470000	2190000	3490000	3630000	3590000	3660000	3440000	3520000	2750000	2780000	3010000	3070000
O14579	9	COPE_HUMAN	COPE	847156	990676	797878	937366	762265	846935	760211	729115	789130	729610	639346	801235	1070000	637117	686818	875606	864253	940240	847156	990676	797878	896438	731464	878482	725626	901878	850429	906343	712014	933212	934713	642843	817058	703978	823093	943231	738675	850990	956184	838045	898679	944986	745461	523148	674952	781584
Q9Y678	26	COPG1_HUMAN	COPG1	998507	1230000	1300000	1300000	1150000	1390000	1300000	1440000	1540000	1460000	1390000	1500000	1490000	1210000	1430000	1500000	1550000	1490000	998507	1230000	1300000	1500000	1410000	1430000	1570000	1730000	1520000	1730000	1690000	1700000	1500000	1730000	1550000	1380000	1530000	1490000	1540000	1430000	1530000	1130000	1430000	1390000	1400000	1490000	1450000	1400000
Q9UBF2	17	COPG2_HUMAN	COPG2	560289	559362	599862	587513	581974	572165	539430	706003	588375	475890	629403	564561	563416	539949	412756	491502	618059	561496	560289	559362	599862	609854	558211	524597	541372	554418	527216	669099	655464	649809	581113	594853	597422	658455	508815	643536	635654	584699	524121	668532	477363	650352	407171	459213	499926	583728
P61201	11	CSN2_HUMAN	COPS2	258176	275165	311671	275977	225228	341445	312371	336065	319295	268657	272800	333328	358917	369811	291207	312217	273896	323779	258176	275165	311671	281499	348002	287853	402210	354654	383700	333848	313503	317281	322043	366085	365149	474249	332873	446448	445138	453994	430624	474213	421989	584564	397191	364076	374144	347769
Q9UNS2	8	CSN3_HUMAN	COPS3	401554	406969	471060	317503	420833	286563	208045	383018	377700	360853	388497	379701	272923	236127	256873	299232	307696	301536	401554	406969	471060	311998	348950	299406	331347	333093	314324	322931	370822	321878	310954	337084	282799	318806	237533	356945	233271	302537	271236	261695	220618	269019	244043	224857	250402	252511
Q9BT78	16	CSN4_HUMAN	COPS4	514822	549424	597049	447468	547620	383601	505283	496128	564307	509985	622182	491946	430140	440540	503048	478071	407493	529184	514822	549424	597049	477348	448688	491011	408433	493385	474411	469169	438063	520102	521066	497532	462213	487463	495145	471780	582009	519493	551587	537393	495642	607991	385575	468488	466239	456258
Q92905	10	CSN5_HUMAN	COPS5	137695	142654	185613	194255	179395	233338	232207	198549	181565	209080	201732	239112	222632	175025	237284	297770	229715	300001	137695	142654	185613	214361	229418	219151	242436	218434	256165	274475	284923	246166	185138	261406	162232	254377	221591	221574	244130	243110	309354	247928	297318	221128	210133	272236	305948	303373
Q7L5N1	8	CSN6_HUMAN	COPS6	219641	226928	253286	285930	315822	296807	426379	227643	262809	254976	261476	263983	403476	440023	277029	327293	351897	345598	219641	226928	253286	288849	323763	337523	354932	382851	351443	294377	325469	406281	363594	292769	280823	148441	300370	246887	439143	477400	489268	414267	506076	449206	338630	379440	449776	446910
Q9UBW8	2	CSN7A_HUMAN	COPS7A	216188	149973	175977	222844	258532	212721	167694	207288	271424	233572	283441	241314	187556	201333	111817	282993	194447	257182	216188	149973	175977	261854	259946	192301	224315	309005	268352	200747	325419	168743	235089	171590	231463	140585	98259.4	160736	224696	227014	205204		201036		167688	184423	189760	181866
Q9H9Q2	3	CSN7B_HUMAN	COPS7B	149272	157634	165324	323284	311219	362583		548401	338596	452444	355120	350913	257868		196906	236271	327133	212587	149272	157634	165324	490712	456204	389235	537621	528497	443939	424813	460897	510413	369680	513776	407065	545323	460781	423759	345967	423790	318617	611498	1510000	1060000	614461	837496	535311	1310000
Q99627	4	CSN8_HUMAN	COPS8	488916	752650	536310	776452	566814	799378	808217	461477	871160	689268	471428	674768	724246	865211	558433	803646	751921	774955	488916	752650	536310	729412	757597	817855	691547	696403	669012	776737	676599	733779	693152	651871	734892	717986	706184	800734	471835	523588	591802	698906	653254	767725	502671	565728	644497	711244
P61923	4	COPZ1_HUMAN	COPZ1	984855	1130000	1110000	1060000	1080000	1120000	1070000	1010000	1140000	856982	874738	976155	1130000	944884	1120000	1100000	1120000	1090000	984855	1130000	1110000	1380000	1160000	1040000	1100000	1080000	967918	1190000	1120000	1040000	1220000	997336	958614	1170000	1220000	1120000	1010000	969106	800372	1030000	1040000	1050000	969455	1150000	928796	883355
Q96MF6	0	CQ10A_HUMAN	COQ10A																																							17269.3			32363.2			26537.2
Q8NI60	2	COQ8A_HUMAN	COQ8A																																					43711.2	39407.6	40872.2			29633.9			11761.5
O75208	2	COQ9_HUMAN	COQ9	21238.2		230373												45088.3				21238.2		230373								11967			15017.5		45651.4	11824.6	48716.3	54532.7	36486.8	49072.1	21636	65797.6	42150.9
P31146	31	COR1A_HUMAN	CORO1A	63100000	67500000	69900000	54700000	57900000	66200000	88400000	66700000	80700000	72400000	74500000	87300000	78000000	73200000	80300000	79600000	79100000	79500000	63100000	67500000	69900000	90200000	93400000	86200000	99600000	105000000	96800000	95800000	83500000	88400000	84600000	90400000	85700000	84200000	85500000	88200000	93600000	92200000	95700000	68400000	68600000	70500000	118000000	132000000	131000000	116000000
Q9BR76	9	COR1B_HUMAN	CORO1B	1020000	1250000	1140000	1090000	1140000	829621	1360000	1280000	1170000	1560000	1610000	1560000	1360000	1390000	1190000	1240000	1720000	1670000	1020000	1250000	1140000	1660000	1430000	1270000	1680000	1790000	1450000	1370000	1380000	1010000	1450000	1520000	1450000	1530000	1450000	1080000	1460000	1540000	1440000	1420000	1460000	1630000	1520000	1700000	1620000	1300000
Q9ULV4	20	COR1C_HUMAN	CORO1C	2600000	2990000	2720000	2970000	2850000	3010000	3620000	2830000	3230000	3430000	3360000	3670000	2950000	2600000	2750000	3050000	2960000	3050000	2600000	2990000	2720000	3510000	3290000	3600000	3590000	3900000	3300000	3320000	3180000	3390000	3300000	3240000	3430000	3210000	3280000	3650000	3750000	3510000	3730000	2920000	3140000	3150000	4060000	4140000	4040000	3780000
Q92828	5	COR2A_HUMAN	CORO2A		51931.9		115747	106451	75936.7	80022.4	120360			176747		117852	66530.6		199525	97679.2	238142		51931.9		44738	67919.8	87568.1	69461.3	77127.9	101309	84566.6	100395	122199	160770		135411	124406	101732	119112	125305	90558.2	110590	170351	177276	247064	240651	151138	216877	88867.6
P57737	33	CORO7_HUMAN	CORO7	3250000	3230000	3270000	3360000	3470000	3480000	3490000	3570000	3310000	3590000	3580000	3530000	3430000	3630000	3080000	3460000	3630000	3220000	3250000	3230000	3270000	3330000	3230000	3470000	3550000	3750000	3450000	3550000	3440000	3730000	3400000	3600000	3440000	3920000	3870000	3840000	3280000	3370000	3370000	3430000	2940000	3420000	4460000	4310000	4610000	4980000
Q14019	18	COTL1_HUMAN	COTL1	6610000	7150000	7570000	8030000	7140000	7420000	7870000	8780000	8300000	8240000	7760000	7910000	9280000	8960000	7400000	9470000	9200000	8950000	6610000	7150000	7570000	8380000	8000000	8260000	9320000	8920000	9150000	9830000	8830000	10100000	8810000	9130000	8770000	9480000	9570000	8790000	8600000	8030000	8030000	8630000	8770000	9140000	8630000	9070000	8620000	8680000
P13073	4	COX41_HUMAN	COX4I1	559929	689444	571106	656349	605527	655902	828894	495961	600376	1050000	1110000	1270000	505867	356732	781843				559929	689444	571106	759667	891433	947341	197342	260170	425602	275211	48630.9		267480	413301	410706	451161	517952	452122	283871	421810	423315	608579	597021	382820	619328	714421	525744	555077
P20674	4	COX5A_HUMAN	COX5A	720587	805579	680899	1260000	1350000	1130000	1080000	1270000	1060000	1880000	1850000	1740000	644410	623998	668400	447007	375907	203208	720587	805579	680899	1010000	1070000	1160000	508472	575686	579116	308325	318190	366719	764696	730046	825461	916366	1110000	1060000	989978	1140000	1000000	900618	796240	839416	1140000	958227	1110000	897448
P10606	4	COX5B_HUMAN	COX5B	919673	1170000	817087	1280000	1290000	1240000	1650000	1130000	1260000	1410000	1270000	1470000	679683	781870	1610000	494745	483044	419457	919673	1170000	817087	1270000	1550000	1330000	556998	589892	578209	281504	277285	334766	683909	804020	824619	1060000	964104	973050	1170000	1150000	1100000	895207	753300	901313	1110000	1030000	1060000	1050000
P14854	4	CX6B1_HUMAN	COX6B1	1490000	1380000	1360000	1400000	1450000	1370000	1490000	947620	1370000	1330000	1470000	1440000	1020000	864394	1400000	442079	562988	553066	1490000	1380000	1360000	1270000	1050000	1030000	653948	542631	503969	238670	383007	128855	685367	668556	805378	643347	693496	706192	1570000	1390000	1560000	1220000	1170000	1250000	954423	1390000	1400000	1270000
P09669	5	COX6C_HUMAN	COX6C	1040000	1140000	1480000	2290000	1570000	2340000	2050000	1160000	1280000	2040000	1980000	2360000	907988	1000000	2590000	444053		404460	1040000	1140000	1480000	1400000	2010000	1720000	631675	821524	728834				983909	673230	723455	974839	781157	652663	1640000	1710000	1700000	1280000	1190000	1330000	561894	1410000	890309	878528
P14406	2	CX7A2_HUMAN	COX7A2	1860000	1820000	1800000	3150000	3320000	2920000	2960000	2340000	2660000	3360000	3730000	3830000	1300000	1420000	2970000	636425	401579	482352	1860000	1820000	1800000	2720000	2650000	2660000	703721	707134	550840	194371	331954		1530000	1600000	1630000	1910000	1770000	1820000	840865	1690000	1340000	1710000	1620000	1750000	1590000	1940000	1640000	944562
P15954	2	COX7C_HUMAN	COX7C	65746.9		85444.5			121140	121956	281300		109043					200844				65746.9		85444.5			95379.3		62903.7									38736.4	173011				377390	291990	252558
P00450	45	CERU_HUMAN	CP	974380	1140000	908190	1160000	1020000	1050000	120992			2300000	2300000	1950000	1080000	1220000	1330000	946634	830951	764174	974380	1140000	908190	1150000	1210000	1130000	2020000	1940000	1650000	2550000	2730000	2710000	2640000	2860000	2950000	3540000	3550000	3720000	4310000	4120000	4040000	27300000	27400000	29100000	6530000	6530000	6200000	5690000
Q96IY4	4	CBPB2_HUMAN	CPB2									50081.2																															251890	231499	229337		18243	74206.4	50955.4
P15169	6	CBPN_HUMAN	CPN1			165902								166193										165902																59374.2	57896.5	63009.7	706942	810559	785995	125368	150625	153657	128408
P22792	10	CPN2_HUMAN	CPN2																												49648.7									275607	311993	354361	2470000	2660000	2810000	504440	507996	710555	419858
Q99829	22	CPNE1_HUMAN	CPNE1	4060000	4870000	4770000	4230000	4140000	3950000	5480000	4640000	4800000	5020000	4800000	5070000	3760000	3930000	4600000	4290000	4570000	4600000	4060000	4870000	4770000	5380000	5140000	5110000	5520000	5850000	5460000	5270000	5380000	5680000	4940000	5020000	5000000	5000000	5100000	5500000	5140000	4990000	5080000	4440000	3800000	4580000	5590000	5860000	5920000	5490000
Q96FN4	18	CPNE2_HUMAN	CPNE2	545203	438756	465735	617930	592331	730875	891691	460450	508948	617800	641084	742909	353879	389408	983697	254496	224650	244923	545203	438756	465735	707742	691734	679826	441430	454863	353164	288015	335015	289131	414098	454819	379296	446641	479486	431695	726422	744135	744859	428520	534311	618742	848614	779088	816684	533278
O75131	32	CPNE3_HUMAN	CPNE3	5290000	5570000	6490000	7820000	7030000	8460000	9650000	7030000	7030000	8040000	8180000	8330000	6310000	6280000	9980000	6100000	6750000	6430000	5290000	5570000	6490000	8870000	8690000	8810000	7470000	6920000	7430000	6360000	6030000	5810000	6840000	7450000	6690000	8280000	7940000	7630000	9700000	9700000	9540000	8290000	8000000	7890000	9090000	10800000	9530000	8180000
P36551	3	HEM6_HUMAN	CPOX	187769	106327	153721	204674	170727	258575	162373	145372		78528.2	150693	169439	172067	190277	94448.4	167657	74938.4		187769	106327	153721	141316	141162	168863	188884	203557	234729	201462	195831	155628	125509	225954	204064	169837	138910	162517	90691.8	62620.8	98776.6		114507	71333	191320	150431	154177	156494
Q9BRF8	14	CPPED_HUMAN	CPPED1	1010000	831636	1100000	1110000	1130000	1250000	1290000	1520000	1270000	1200000	1160000	1250000	1370000	1290000	1330000	1430000	1560000	1480000	1010000	831636	1100000	1240000	1240000	1360000	1660000	1630000	1380000	1620000	1560000	1510000	1490000	1640000	1390000	1480000	1480000	1420000	1980000	2070000	2100000	1890000	2110000	2140000	1590000	1910000	2010000	1800000
Q9Y646	3	CBPQ_HUMAN	CPQ	303356	340820	420563	349138	327314	370420	465460	349779	528201	340022	495726	474401	310704	333840	733682	353127	419510	515199	303356	340820	420563	563327	536950	413726	268179	444213	447388	563430	541924	578676	390889	447363	431989	292291	297373	379656	304700	296768	312570	295888	416546	371372	718525	585187	617444	601338
Q10570	5	CPSF1_HUMAN	CPSF1	149084	168165	170153	167516	180365	142900	151039	92018.1	124296	72794.8	100786	115751	129595	121782	155692	81823.3	161916	115366	149084	168165	170153	125309	84129.3	122243	122616	88193.8	74376.8	80563.6	137876	111371	103435	100140	96138.6	101008	108887	122612	144107	168317	168762	153550	174193	193764				126541
Q9UKF6	3	CPSF3_HUMAN	CPSF3	177309	146857	170424	203039	297569	248714	173179	246242	340334	222228	197475	287779	258647	310105	338402	238264	271065	233950	177309	146857	170424	171898	262192	249350	248380	276354	248780	241712	203905	208173	253056	261706	243535	247509	259808	303621	295900	359186	303800	290463	202929	240580	268464	228888	220489	163200
Q16630	4	CPSF6_HUMAN	CPSF6	213580	225437	284763	224463	343350	288862	220029	270242	241832	203704	219480	293220	321334	351254	238107	305277	273136	264526	213580	225437	284763	249458	255626	208128	204586	250970	299242	220752	179063	227280	394356	380947	303563	311262	312133	335124	255441	233887	221071	270156	188697	349285	230493	198219	224146	214804
Q8N684	2	CPSF7_HUMAN	CPSF7		264006		316214	114141		252717	179661		324721	285566	212604	217445		279600			151242		264006		169089		127272	169669	222135				410326	231142			480931			199982			454887	365002			297225		525409
P50416	16	CPT1A_HUMAN	CPT1A	365432	427816	461681	480181	553104	425963	361645	482235	534233	654480	525206	459083	377583	425273	390489	392339	403453	391366	365432	427816	461681	484933	553363	533057	542469	517814	507525	391688	364311	284383	428675	434323	454352	469603	456249	434153	553507	449478	453552	797045	668482	429973	331520	442817	380123	565858
P23786	10	CPT2_HUMAN	CPT2	452448	458294	488797	446583	498396	445555	428314	374192	433975	455122	435218	453160	426166	344323	490236	472302	447924	449957	452448	458294	488797	443341	390036	463039	349593	311566	294994	419339	388685	394876	439030	348529	393766	344159	372254	492745	488462	491669	384932	461536	417047	377674	296641	315464	252268	247465
P17927	19	CR1_HUMAN	CR1	1010000	1080000	926855	1440000	1160000	1410000	1640000	691462	788319	1290000	1240000	1110000	446411	427570	1930000	355407	385252	278872	1010000	1080000	926855	1010000	881143	925408	387403	478130	487646	250417	279650	511692	533255	713672	502700	560022	559563	576201	1120000	1240000	1080000	523050	610585	602653	1020000	839987	937804	795027
Q9BSW2	10	EFC4B_HUMAN	CRACR2A	217069	313249	192353	304900		187171	157130	206611	155879	188236	307910	222015	208416	240900	301819	208619	158138	234277	217069	313249	192353	223332	234988	221538	183889	171334	244152	281348	207865	103246	133686	230400	253607	219519	146705	194092	197892	250288	203549	215152	176365	345358	256908	168883	231946	176313
P16220	1	CREB1_HUMAN	CREB1	127443	221743	249486	258670	321678	273184	239639	362212	279039	249059	198190	238023	277017	325310		319553	234357	278141	127443	221743	249486	217627	194823	211942	245544	242480	202128	151944	160312	190450	267453	320152	239652	268342	295384	271621	119023	69261.9	58528.7	526457	362254	373400	45329.2	63031.9	295149	241312
O75629	4	CREG1_HUMAN	CREG1	418908	1400000	1710000	1140000	910784	1560000	1670000	1110000	885157	1000000	1170000	980717	945951	742563	1390000	1310000	1130000	1110000	418908	1400000	1710000	1500000	901673	1030000	737285	700447	1170000	700134	1270000	1170000	757257	818530	1030000	688819	711293	1080000	1080000	1030000	1210000	643551	1080000	1290000	1060000	1040000	1330000	1190000
Q6UXH1	2	CREL2_HUMAN	CRELD2		79979.4	87778.9	62807.2								80109.7			98583.5		90628.1	85695.9		79979.4	87778.9	125732	99939.8	125458		84356.9	79417.6	155672	90699.2	122932	124519	88017.6	122614			122226	101845	72002.6								67617.4
P54108	8	CRIS3_HUMAN	CRISP3	11600000	13500000	11900000	10700000	12200000	10400000	11800000	14000000	12100000	12100000	12600000	14100000	13100000	14500000	11400000	15300000	17100000	15000000	11600000	13500000	11900000	8380000	9320000	8510000	11200000	12100000	10000000	12400000	11800000	12000000	11000000	10500000	9570000	9060000	9680000	8440000	12100000	10900000	10500000	11500000	9890000	11000000	11200000	9950000	10600000	14500000
Q9H0B8	2	CRLD2_HUMAN	CRISPLD2	319794	355704	294222	492804	478304	376169	344238	266742	289680	239394	246245	265216	348324	344047	273568	291336	318705	315358	319794	355704	294222	200759	292223	108743	125406	166794	111538	119048			216031	140076	101785		145979	282079	286831	480689	485590	341716	296212	120681	269142	271006	487096	286245
P46108	2	CRK_HUMAN	CRK	195290	196779	137119	180386	86737.7	125324	132561	128017	132885	145414	135179	99645.9	115557	128707		132038	71560.2	161818	195290	196779	137119	114338	141020	123635	149689	48170.4	113830	187245	192051	148797	114152	37039	121683	113384	130865	107020	57772.8	98775.8	49185.7	110305	99670.1	69656.1	59621.3	115505	165802	135399
P46109	10	CRKL_HUMAN	CRKL	1070000	848892	1180000	1200000	1340000	945591	1100000	1330000	1460000	1530000	1370000	1440000	1710000	1530000	1070000	1810000	1830000	1940000	1070000	848892	1180000	1430000	1550000	1480000	1920000	1950000	1990000	1870000	1780000	1950000	2000000	2030000	2010000	1910000	1930000	2120000	1160000	1220000	1020000	1860000	1790000	1490000	991506	1150000	878252	1190000
Q8IUI8	15	CRLF3_HUMAN	CRLF3	580259	618991	786611	1020000	932383	925434	827271	953730	1000000	889988	844928	773793	970604	1010000	740836	922897	1000000	1010000	580259	618991	786611	911797	855842	974987	922285	916971	803076	869935	802516	768687	878038	949649	943594	957005	966203	1020000	1000000	1040000	1050000	931959	1170000	1180000	575000	702913	699780	658636
Q9BZJ0	5	CRNL1_HUMAN	CRNKL1		155651		256734	168514	215519	178834	177745	125764	111077		184863	185535			213826		127664		155651		113296		145726	218004	71774.8	97899.5		172362	132930		115461	235725	169395	173979	122012	207377	243373	202736	207191	143732	195299	154823	142335	206883	283300
Q9Y4K1	12	CRBG1_HUMAN	CRYBG1	134238	238503	167803	306130	190766	313000	232072	305775	260495	217400	159549	220628	371060	302240	261207	348286	255098	287495	134238	238503	167803	230466	198727	280857	176659	234559	183697	267808	197694	311536	269686	235273	348925	303139	221794	262940	235904	264421	224083	283205	480783	253403	250538	255352	300691	275057
Q9Y2S2	9	CRYL1_HUMAN	CRYL1	328002	370650	452785	387536	362518	359084	324811	310223	395162	423767	352039	338694	438970	338468	278683	402391	483636	461928	328002	370650	452785	390535	378360	451647	473325	468667	458538	472672	483957	440351	449871	596287	370656	436706	443579	448760	305385	282076	277538	264311	457655	299149	441663	423804	470092	434629
Q08257	5	QOR_HUMAN	CRYZ	512230	609475	470061	482502	646965	421937	304870	565336	520142	413250	281912	401558	439306	860207		485784	642939	440896	512230	609475	470061	482679	639687	483225	409494	401942	465647	594931	487101	575755	355192	499955	509355	555821	319314	535150	753861	514989	690153	386621	420768	419366	824211	587934	718435	426369
O95825	7	QORL1_HUMAN	CRYZL1	115181			24509.2		63164.2	33931.3	27219.7	141441	101397	64158	74847.6	134769	91557		70422.1	144288	130712	115181			107078	95592.9	83289.6	114061	65120.9	124432		117208	239411	43401	119820	271475		75588.7	74990.7	126139	161374	166822	84301.8	128498	126509	133404	133456	187127	119485
O75390	17	CISY_HUMAN	CS	5460000	5260000	5430000	4660000	4520000	5050000	6100000	5490000	5870000	6040000	6040000	6390000	4120000	3860000	5810000	4980000	4590000	4740000	5460000	5260000	5430000	6450000	6570000	6190000	6580000	6740000	6990000	6590000	6010000	5950000	6110000	6150000	5970000	5670000	5610000	6160000	6030000	6150000	5970000	5320000	5380000	5600000	6500000	6520000	6330000	5150000
O75534	3	CSDE1_HUMAN	CSDE1	463482	448752	574375	573110	593860	544648	653982	611484	519229	468633	523600	482014	406019	449271	790121	163887	265462		463482	448752	574375	652578	631044	613291	333505	259375	266542	567253	660340	291733	371433	126532	352137	309603	319088	241032	532316	281226	352179	395612	466160	423511	308294	365662	327843	295109
P55060	20	XPO2_HUMAN	CSE1L	973000000	952000000	830000000	1010000000	903000000	936000000	940000000	833000000	1020000000	918000000	829000000	916000000	956000000	1050000000	934000000	925000000	1060000000	950000000	973000000	952000000	830000000	892000000	884000000	870000000	1020000000	1020000000	997000000	942000000	914000000	912000000	1050000000	1070000000	1030000000	1170000000	1150000000	1190000000	918000000	972000000	987000000	898000000	1080000000	974000000	731000000	952000000	875000000	802000000
P15509	2	CSF2R_HUMAN	CSF2RA	77254	97169.6	72023.4	72735			62051.7		52723.6	50048.3			30556		87534.9	37822.5			77254	97169.6	72023.4																64344.6	65030.2	18451.2				38988.6		26128.8	13052.5
Q8N6G5	4	CGAT2_HUMAN	CSGALNACT2			295590		41428.2	28428.3	273543			105399			75740								295590		51139.2	32204.8	80043.2					32524.7						70164.2	111161	90554.5	117813	191800	154257	159828	49848.6	52625.8	69983.9	63306.8
P41240	24	CSK_HUMAN	CSK	1910000	1740000	1920000	2010000	1960000	2040000	1870000	1870000	2090000	2050000	1910000	2030000	2250000	1880000	1590000	2360000	2200000	2150000	1910000	1740000	1920000	2280000	2200000	2030000	2230000	2330000	2300000	2520000	2200000	2340000	2300000	2210000	2320000	2320000	2070000	2250000	1930000	2120000	2220000	2080000	2300000	2260000	2390000	2460000	2220000	2080000
P48729	4	KC1A_HUMAN	CSNK1A1	359253	366786	225638	190014	378776		83461		408942	159229	475392	238827	130933		99475.2	113434		224241	359253	366786	225638			325707	177100	336745		61386.9	110879	116354	244692	118648	112846	394137	110933	296010	242521	242813	178341	257894	243217	167468	108571	331829	210479
Q9Y6M4	0	KC1G3_HUMAN	CSNK1G3	27512.7	119041	164037	191989			188515	201904		216552	180583		107733	187675	140431		197082	176734	27512.7	119041	164037	192829	217823		201479	278369	12543.8			46443.1			6254.57	173351	227976	262463	208019	189021	206854	157552	212542	206324	264778	229940	228209	171807
P68400	0	CSK21_HUMAN	CSNK2A1	672919	815102	714933	760969	716871	792703	832439	750739	748431	774809	812319	869863	761820	717156	831283	718986	704474	631844	672919	815102	714933	927265	830587	871035	841926	841751	931965	969627	747820	705823	820666	944710	951665	723649	854924	971824	838337	779854	774977	674487	759517	545319	732642	759415	630004	742699
P19784	6	CSK22_HUMAN	CSNK2A2	158220		127891		69328.8		122928		108011						114971	142951	86403.4		158220		127891		168458	75174.6	130934	127397	262948	88826.6	96867.5	124076	139221		107785		250277	174665	141081		84932.1	80786.3	74351.6	220033		97663.6	98765.5	98208.9
P67870	4	CSK2B_HUMAN	CSNK2B	790560	634104	816606	993498	931993	785521	761950	596000	586413	806879	730168	584185	716962	693430	387716	587977	577213	502015	790560	634104	816606	549754	616745	670788	609135	481372	593717	628110	571797	739632	583573	810302	719274	640100	637754	843266	778151	719882	710338	672130	606175	662463	541718	684451	741166	530100
P21291	7	CSRP1_HUMAN	CSRP1	573921	697426	694053	380690	747099	557345	558992	676300	859371	3270000	482790	566825	651453	803352	539870	836331	756679	712470	573921	697426	694053	565375	858984	666181	557319	581074	705027	552462	635790	569644	694447	594148	685483	656275	811320	599367	458664	651519	666768	535820	666292	719239	484252	537629	650565	479789
P01034	2	CYTC_HUMAN	CST3	337728				392731		171410	160862	59104.3	200114		126023					188046		337728						170473							196595	180793			161811				366534	606120	683037			277928
O76096	1	CYTF_HUMAN	CST7	198588	301571	280765	255546	248890	201138	398640	361202	345947	409888	405916	399395	261385	236276	340998	195307	222497	233142	198588	301571	280765	355181	348582	368043	320691	390636	391819	189285	248976	155921	254950	274302	245788	286200	259615	258992	220287	261141	189155	283895	216490	284902	395082	271593	337488	249811
P01040	8	CYTA_HUMAN	CSTA	1330000	1280000	2260000	871045	907075	1200000	1320000	1300000	1030000	1240000	1570000	1240000	785868	800589	1670000	826578	800612	845593	1330000	1280000	2260000	1260000	2000000	1510000	1760000	729423	842968	1140000	1390000	829518	3170000	530311	846717	185444	741718	362960	730695	668667	677136	395954	656225	475967	1470000	2430000	1350000	2600000
P04080	6	CYTB_HUMAN	CSTB	4760000	5180000	4810000	4920000	6060000	4510000	4790000	5090000	5090000	5250000	4370000	4440000	5080000	6000000	4150000	5620000	5980000	5780000	4760000	5180000	4810000	4830000	5010000	5280000	6260000	6080000	6210000	7900000	8240000	7780000	6080000	6310000	5890000	5840000	5670000	5660000	4840000	4860000	4340000	4700000	4160000	4530000	5710000	4590000	5280000	4270000
Q05048	5	CSTF1_HUMAN	CSTF1		266057	258666	154729	231313	103477	300365	217430	189256	204301	135928	203413	209967	190545	198760	177086	134321	161478		266057	258666	230508	191650	272576	217139	227848	244024	232972	171003	164483	279384	173471	256732	233234	218049	220743	303359	169434	158616	379659	167217	139668	283732	282851	285150	435386
P33240	1	CSTF2_HUMAN	CSTF2	203891		256899	270437		224478		231169	250320	371190	282988	268928	373879	155275	126142		139051	288341	203891		256899	302838	257203			131891	265710			222358						360635	284592	302517	303393		345569	361700	42047	189720	271242
Q12996	1	CSTF3_HUMAN	CSTF3		13071.4																		13071.4
Q13363	6	CTBP1_HUMAN	CTBP1	1130000	1090000	743123	877498	927703	1020000	1010000	957359	1280000	957647	886845	1040000	1190000	918690	760184	913000	974644	1030000	1130000	1090000	743123	1140000	983614	887823	891503	838228	966477	939913	956939	976790	1070000	955068	1110000	1030000	1020000	928535	964826	956753	1000000	833430	826222	857773	1160000	993597	1050000	1040000
P56545	2	CTBP2_HUMAN	CTBP2	203593	139785	279372	111181	169053	176140	306780	189679	321346	243048	247213	316202	267037	276044	201882	368939	409494	270582	203593	139785	279372	297808	342572	296175	412479	289578	299041	379264	334922	338327	350427	318276	301384	252873	274035	306278	185396	186831		304177	249511	262208	327232	291306	244538	402945
Q01459	13	DIAC_HUMAN	CTBS	1970000	2050000	2180000	1950000	2030000	1950000	2130000	2360000	2240000	2210000	2440000	2050000	2640000	2390000	2250000	2820000	2790000	2800000	1970000	2050000	2180000	1990000	1700000	1980000	2300000	2200000	2210000	2360000	2520000	2240000	2020000	2200000	1940000	1920000	2050000	2020000	2410000	2250000	2390000	2820000	2970000	2780000	2070000	2260000	1950000	1890000
P49711	2	CTCF_HUMAN	CTCF	39450.8	40934					30038.9	44213.4	42060.2			40292.1			8343.58	40276.2		30455.4	39450.8	40934		27925.2	26980.6	28077.3	21618.4	25146.5		21865.1	37705.1	46940.7	48611.6		52103.3		49870.5	35762.4	14490	19315	21157.4
Q9Y5B0	1	CTDP1_HUMAN	CTDP1																		24972.1					9145.13						24346.3				9162.42					22816
Q9GZU7	2	CTDS1_HUMAN	CTDSP1	366314		619792	578944	544716	647190	219174	747141	722922	723799	675646	392486	787104	429284	170368	392165	354564	411261	366314		619792	572187	612803	716602	482517	441168	483710	449984	449269	423733	527954	297042	555885	561644	482739	533075			357178	349400	334151	2210000	322596	384478	413275	323057
P35221	0	CTNA1_HUMAN	CTNNA1		24247.1	65769.4	60776.3													94734.1			24247.1	65769.4													117638	86950.7		28639	19050.3	25023.2	18755.8	16981.4		51094
Q8WYA6	4	CTBL1_HUMAN	CTNNBL1	196836	113644	158599	124167		68076.4	89174	163402	128277	143034	54711.7	97132.5	112185	306301	136717	133545	62706	186449	196836	113644	158599	57467.1	120651	123278	127116	225343	118196	147718	106492	136182	132427	144616	146769	146316	187134	166483	203383	121578	99184.6	367265	249148	229779	128886	108433	151960	229813
P17812	10	PYRG1_HUMAN	CTPS1	586672	774838	642315	668660	611849	643915	624792	749431	777170	825161	750752	743014	962832	857563	612442	863936	811986	1020000	586672	774838	642315	821940	741075	796676	794035	824058	870256	904814	695327	645742	665051	787654	801313	836517	784690	713466	1080000	973805	889239	810807	1140000	1190000	1050000	1100000	1250000	977336
Q9NRF8	8	PYRG2_HUMAN	CTPS2	188526	400100	329967	250882	248755	256620	271039	282343	294177	259764	279195	239774	382305	365301		438160	394026	409503	188526	400100	329967	247143	387483	224904	305561	282860	358633	435065	204701	386562	318502	341566	333256	294721	353527	405685	271181	294849	340544	323874	183093	397085	418687	340704	328909	396163
P10619	13	PPGB_HUMAN	CTSA	1410000	1690000	1660000	1760000	1600000	2080000	1990000	1670000	1920000	1750000	1740000	1900000	1990000	1940000	1950000	1900000	1940000	1980000	1410000	1690000	1660000	2130000	2010000	2020000	1840000	1750000	2060000	1930000	1870000	2110000	1830000	1660000	1700000	1600000	1540000	1480000	2370000	2390000	2460000	2230000	2150000	2250000	1590000	1700000	1820000	1110000
P07858	3	CATB_HUMAN	CTSB	277535	340254		143664	312783	133820	358349				170684		228533	344309	331757	107628	182414		277535	340254		322858			160152	182793	91769.2				113368	293914	129033	205957	286978	287760	764621	718743	732975	804864	721349	616391	565053	640472	553727	450467
P53634	13	CATC_HUMAN	CTSC	3010000	3440000	3290000	4070000	4110000	4560000	3710000	3720000	4150000	3560000	3600000	4370000	4480000	4220000	3580000	4340000	4440000	4560000	3010000	3440000	3290000	3740000	3570000	3890000	3410000	3830000	3550000	3140000	3250000	3210000	3490000	3750000	3840000	3900000	3610000	3890000	5110000	5420000	5410000	5300000	5840000	5960000	4620000	4110000	4620000	3580000
P07339	11	CATD_HUMAN	CTSD	2090000	1930000	2030000	1790000	1700000	2180000	2250000	2030000	2210000	3290000	2320000	2530000	1960000	1860000	2250000	2510000	2120000	2390000	2090000	1930000	2030000	1940000	2040000	1980000	2120000	2130000	2300000	2170000	2290000	2280000	2100000	2080000	2370000	1920000	1870000	1840000	2460000	2340000	2540000	2920000	2700000	2950000	2050000	2440000	2250000	2100000
P08311	24	CATG_HUMAN	CTSG	363000000	426000000	427000000	521000000	416000000	651000000	869000000	377000000	477000000	707000000	635000000	783000000	164000000	163000000	951000000	113000000	127000000	127000000	363000000	426000000	427000000	488000000	479000000	454000000	183000000	198000000	161000000	136000000	111000000	124000000	273000000	324000000	283000000	266000000	279000000	264000000	567000000	562000000	580000000	319000000	305000000	309000000	500000000	462000000	449000000	348000000
P09668	2	CATH_HUMAN	CTSH	144570		116449	134055		74919.3	128211	79476	151019	126631							58192.6		144570		116449	208104	142694	114603	90865	129726	89989.2	129825	87766.9	112204		95873.3		133284			177266	167088	170480	167684	142477	120068	33993.9	106731	90934	86428.3
P25774	18	CATS_HUMAN	CTSS	2830000	3070000	3420000	3240000	3210000	3600000	3240000	3760000	3620000	3630000	3610000	3550000	3650000	3500000	3410000	3100000	3430000	3380000	2830000	3070000	3420000	3400000	3540000	3650000	3600000	3600000	3280000	3420000	3140000	3350000	3230000	3230000	3340000	2910000	2800000	2660000	3250000	3380000	3550000	3890000	3830000	3680000	2930000	3270000	3020000	2690000
Q9UBR2	8	CATZ_HUMAN	CTSZ	4020000	4230000	4020000	4000000	4370000	3830000	3560000	3890000	4300000	3640000	3940000	3680000	4070000	4080000	3060000	4430000	4530000	4330000	4020000	4230000	4020000	3580000	3880000	3600000	3650000	4000000	3780000	4260000	4470000	4000000	3910000	3570000	3960000	3320000	3600000	3930000	4550000	4780000	4560000	3430000	3800000	4010000	3910000	3380000	4060000	3770000
Q14247	5	SRC8_HUMAN	CTTN	143227	193121	140664	220811	175617	208670	222252	119812	150736	175849	165045	205862	159288	109201	271154	148612	204259	177667	143227	193121	140664	242888	272123	266502	224187	261643	141706	208336	191373	235899	79294.6	173462	168457	174903	166470	188166	93467.6	172176	110703	125610	139526	169129		172385	261091	104782
Q13616	5	CUL1_HUMAN	CUL1	171272	232815	206376	172938	84227.6		201648	133569	118949	132421	85525.7	182836	190249			248382			171272	232815	206376	214001			181593	154608			166646	156667	243666	152121	191832	170908	133215	166835	245586	269736	235453	292541	243012	207081	193232	214268	190611	186972
Q13617	17	CUL2_HUMAN	CUL2	442807	360458	400716	342652	336035	251057	370776	256174	365247	332609	397722	318032	294905	214572	362292	375783	286398	290597	442807	360458	400716	376304	293702	361106	453366	360908	373041	470192	499052	514097	423235	308334	360588	320099	358751	213129	466535	458202	434110	608641	574919	524595	337465	374990	351840	312827
Q13618	21	CUL3_HUMAN	CUL3	400996	341256	508450	469158	564053	412668	470511	717762	556129	529165	542231	498526	598821	511496	496377	637851	612988	699971	400996	341256	508450	402085	577541	509252	629195	549054	595528	601509	556565	461652	619284	786106	593771	707207	567232	628986	483896	527699	548005	797832	653460	676806	474469	583101	254704	566588
Q13619	2	CUL4A_HUMAN	CUL4A				82993.3				77474.5					158931				161872													121943	141566		70050.9			58847.7	62503.4	74082.3	52909		48546.3	122964	40112.8
Q13620	4	CUL4B_HUMAN	CUL4B	158193	130114	196496	216070	244461	176804	169134	123892	216959	186334	245113	201134	297160	266538	221829	208582	238930	252343	158193	130114	196496	203399	211006	221064	296735	202250	222064	336047	276540	147491	251144	182998	183704	198469	244978	223252	344161	348210	302858	248204	366425	352441	266311	269893	298007	231340
Q93034	7	CUL5_HUMAN	CUL5	269605	305508	220243	359845	255106	361226	291929	390491	419288	412619	388739	426652	369050	497086	403837	379713	405596	483487	269605	305508	220243	410661	403257	319448	502944	451164	433640	410100	341562	358672	348366	308940	415464	452212	548291	391426	425973	363052	407338	428179	358886	693739	385696	455139	366942	462186
O60888	3	CUTA_HUMAN	CUTA	1620000	1840000	2450000	2320000	2110000	1740000	1600000	2020000	2150000	1390000	1820000	2180000	2750000	2270000	1600000	2300000	1890000	2340000	1620000	1840000	2450000	2120000	1920000	1090000	1840000	2040000	2230000	2360000	2740000	2240000	2050000	1710000	2190000	1750000	1930000	1350000	807125	755165	846273	468075	986890	610627	835082	910873	838044	1140000
Q9NTM9	5	CUTC_HUMAN	CUTC	290249	357278	316622	352628	545950	468718	431003	402948	399414	303839	325559	496472		238509	300020	467302	320546	374568	290249	357278	316622	294368	308141	298195	525241	486353	329693	285686	279404	394669	558899	332290	453553	418973	380860	584235	515753	392483	447636	469448	438120	512170	389928	416366	356090	464849
P10145	3	IL8_HUMAN	CXCL8						52739.2	34221.4		35843.7			45480.1			58736.6							36760.8		32055.7	123291	69302.9	135119	192426	156839	190247	354714	346392	366713	338242	280302	393326	29258	52049.5	22069.7	76203.6	48448.6	102459	238070	206069	167065	315091
P25024	1	CXCR1_HUMAN	CXCR1									61353.6	79875.9	97549.3	35111.4										111927			67908.4												206777	183961	181908	152369	136315	133875	135604	135766	128105	100641
P25025	2	CXCR2_HUMAN	CXCR2		170936	161593	218028		218290	253922	182543	200504	184556	211494	215706	121083	82282.1				115521		170936	161593	243747	174336	233224	271569	257006	45431.9	94854.2				131985	60892.9	61369.2	101063	108860	536494	547618	575576	376013	470264	464158	447987	512779	486331	555769
P61073	1	CXCR4_HUMAN	CXCR4																																								24071.3
Q8TB03	3	CX038_HUMAN	CXorf38	1060000	864838	1050000	974375	1060000	794070	646043	1040000	1150000	1250000	1170000	1400000	1400000	1550000	1170000	1320000	1470000	1630000	1060000	864838	1050000	1100000	1160000	943362	1410000	1800000	1630000	1490000	1320000	1390000	1350000	1290000	1340000	1280000	1100000	1310000	895542	1040000	1030000	1200000	978101	1110000	1420000	775300	1100000	507189
O14569	1	C56D2_HUMAN	CYB561D2	247341	281766	264029	307650	245010	316725	306045	148908	305646	341292	299930	269094	63012.9	75760.6	326850	261453	355460	92232.9	247341	281766	264029	337936	255000	369404	137686	195362	158844	198448		177046	205635	210677	250587		129649	142214	108590	165111	187803	210156	181870	150172	213178	437026	152374	165498
O43169	2	CYB5B_HUMAN	CYB5B	127719	195942	178435	161915	200352	96492.7	104653	99028.7		330869	399056	221947			676294		173849		127719	195942	178435	150579		169544	95007.2				77528.4		224726	226498	226496	166989	124796	177941	148809	211082	159981	319275	221603	256766	128220	157654	265442
Q9UHQ9	8	NB5R1_HUMAN	CYB5R1	212352	246515	301859	252428	324176	344124	265442	428032	321286	403272	380554	507281	340648	310050	176671	310803	354273	438144	212352	246515	301859	368267	440460	252271	392742	314032	334394	172339	237445	223511	412764	390489	442674	355376	373703	409356	347435	333917	373962	389266	233526	346607	123383	220858	519134	120677
P00387	8	NB5R3_HUMAN	CYB5R3	499463	450961	616121	708330	494519	776528	984469	834399	834004	1040000	1120000	1150000	747902	593002	707802	625666	600233	709477	499463	450961	616121	911295	869787	883347	692889	720069	793760	558180	450892	444831	774523	898029	858899	803469	747826	708409	523771	581886	626581	741835	578135	497087	626310	720156	563606	414251
Q7L1T6	8	NB5R4_HUMAN	CYB5R4	131603	125020	124532	167620	115024	138098	174411	207291	160632	154350	131048	153430	180959	168566	176647	205530	174133	212849	131603	125020	124532	183606	172562	202488	263920	233823	269964	301770	260707	258150	151962	185060	132467	152389	187454	202959	156946	159509	168086	76066.3	130995	174806	177154	190207	175215	137401
P13498	4	CY24A_HUMAN	CYBA	17100000	14900000	17800000	19200000	20100000	21000000	23000000	17500000	24300000	19500000	21600000	23000000	22300000	23000000	25400000	18800000	24300000	18500000	17100000	14900000	17800000	19300000	19600000	21200000	9410000	9710000	10000000	6670000	6560000	6520000	15600000	14300000	15800000	18300000	17600000	17100000	16700000	16900000	18000000	21400000	20900000	21300000	9710000	11000000	9200000	5570000
P04839	27	CY24B_HUMAN	CYBB	13300000	14200000	13500000	16700000	15800000	19900000	19400000	16400000	20700000	17300000	16400000	20500000	14900000	14400000	16200000	14000000	14500000	14600000	13300000	14200000	13500000	20900000	20800000	20600000	13200000	15100000	14000000	6760000	5820000	7480000	13800000	14200000	14200000	16700000	17000000	18500000	18800000	18800000	20600000	18100000	18300000	18200000	16500000	17800000	16300000	14200000
Q9BQA9	4	CYBC1_HUMAN	CYBC1	178645	213644	151987	227303	173782	284521	391562	236804	340202	277324	305103	305990	320769	297150	325094	216185	216559	218886	178645	213644	151987	273150	325302	276858	241601	270706	316696	175488	113492	191827	300332	313414	267811	284419	324472	284964	416119	395052	354814	342810	332593	366072	317501	296814	274260	223959
Q53TN4	3	CYBR1_HUMAN	CYBRD1	401961	634255	871829	1250000			471714		532974		644455	807871		690028		687283		696230	401961	634255	871829	668197	1390000	386761	386988	1070000	1090000	546628	1050000	476066	969861	591269	917472			615009	451289	408365	271197	1150000		519466	987281	884033	970864	719562
P08574	5	CY1_HUMAN	CYC1	456319	511546	473971	550126	694722	967927	1140000	340339	552682	881729	813939	901248	124288	53304.8	870477	33880.4	187350	112484	456319	511546	473971	662427	713131	614473	308000	188866	213956	230351	335402	226859	344240	369214	503878	474263	354126	294892	324892	482908	478554	270181	417180	324615	376727	435315	432425	396381
P99999	7	CYC_HUMAN	CYCS	507108	716248	655809	498412	541926	550761	621172	460736	581147	609054	647015	639469	543053	440315	684585	627217	654315	554828	507108	716248	655809	600404	658578	670921	721997	609090	688632	668688	688664	743393	756891	657442	723586	617299	640787	514711	826879	715385	601454	716451	695944	704014	466508	430685	437715	385281
Q7L576	4	CYFP1_HUMAN	CYFIP1	386007	324778	404045	162680	117300	285514		177559	225879	237903	107840	187955	89682	333711	152605	136932	243998	148241	386007	324778	404045	157483			257864		192202	179803	205122	101325	185427	116991	240221	166045	173755	233396	141050	160613	148663	330855	134299		196243		83963.9	145652
Q96F07	26	CYFP2_HUMAN	CYFIP2	1030000	1260000	1370000	1190000	1170000	1180000	1450000	1300000	1370000	1430000	1480000	1480000	1060000	1100000	1390000	1100000	1120000	1070000	1030000	1260000	1370000	1490000	1410000	1420000	1620000	1540000	1440000	1320000	1270000	1270000	1370000	1340000	1370000	1440000	1460000	1510000	1760000	1660000	1660000	1550000	1540000	1670000	1640000	1680000	1590000	1660000
Q9NQC7	3	CYLD_HUMAN	CYLD	117752			212619	199728	193150	217698	167914	180509		165947	178999				202078	168339	205700	117752			113298	94173.1		47134.8	112398	91702.2	122605	195223	155515	225252	126525		233327	114618	132847		154404	154243						78888.3	121725
Q6UW02	2	CP20A_HUMAN	CYP20A1	118590	150178	136032	146058	128268	152619	151275	131946	151756	127424	144797	156682	96754.5	107554	175627	83137.2	84262.1	88290.3	118590	150178	136032	139371	147035	133087	95610.6	116228	108924	94923	92770.2	106352	114447	108931	139217	101771	114628	114585	104074	117959	104384	76591.9	100986	57883.9	92978.7	85181.4	55496.2
O43174	2	CP26A_HUMAN	CYP26A1	161335			155084	172107														161335										167507					136792			36767
Q08477	6	CP4F3_HUMAN	CYP4F3	5410000	5660000	5960000	5710000	5700000	5750000	6420000	5510000	5940000	5750000	6280000	6160000	5300000	4820000	5700000	5330000	5810000	5670000	5410000	5660000	5960000	6470000	6010000	6110000	5480000	6030000	5520000	5470000	5560000	5690000	5470000	5480000	5190000	5390000	5590000	5230000	7580000	7350000	7730000	5710000	6420000	6490000	6570000	6620000	6920000	7820000
Q9H0Q0	1	CYRIA_HUMAN	CYRIA	109184	104321	79168.7	86121.5		80991.4	99546.2	60389.9	106675		99037.6	112324	96637.5			89205.5	124826		109184	104321	79168.7	151537	144351	111896			37631.7	162647	166312	162916			61754.1	112670		143576	147553	171228	140540	186995	108620	139947	177923	161801	158855	196044
Q9NUQ9	23	CYRIB_HUMAN	CYRIB	6770000	6360000	6580000	6130000	6280000	6090000	7420000	7200000	7430000	6960000	7220000	7580000	6700000	6470000	6820000	7550000	7150000	6270000	6770000	6360000	6580000	6920000	7860000	7330000	7700000	7550000	8790000	7340000	6850000	7660000	7660000	7690000	7710000	8430000	7400000	8670000	8250000	8350000	7930000	9240000	9420000	9280000	6810000	7520000	6250000	6970000
Q15438	8	CYH1_HUMAN	CYTH1	1670000	1530000	1950000	1560000	1510000	1550000	1910000	1850000	1840000	1790000	1750000	1920000	2090000	1680000	1990000	2040000	1970000	2080000	1670000	1530000	1950000	1740000	1630000	1670000	1720000	1710000	1710000	1940000	1760000	1840000	1800000	1990000	1960000	1750000	1780000	1850000	1660000	1840000	1810000	2090000	1800000	1700000	947550	1300000	1030000	1080000
Q9UIA0	5	CYH4_HUMAN	CYTH4	359568	500812	268067	328191	327287	256823	322699	342082	337468	363389	316177	317745	288427	310071	551210	324344	320425	270768	359568	500812	268067	308995	205101	330673	293122	301105	300389	231771	304192	321119	266749	286373	262269	327308	221320	191971	340601	462744	403935	296926	305249	418433	373673	349875	442691	377856
Q9NWV4	5	CZIB_HUMAN	CZIB	1260000	1270000	1140000	1260000	1240000	1250000	1090000	1680000	1530000	1150000	1430000	1110000	1490000	2000000	821117	1420000	1310000	1390000	1260000	1270000	1140000	1080000	1230000	1370000	1600000	1520000	1200000	1790000	1350000	1540000	1200000	1290000	1440000	1230000	1540000	1480000	973816	1380000	1250000	1530000	1650000	1360000	1370000	1330000	1410000	1420000
P61803	3	DAD1_HUMAN	DAD1	784527	609981	784980	1060000	1210000	1090000	587167	1240000	747132	1040000	826641	608825	893754	934507	890933	952869	971136	927941	784527	609981	784980	601481	719792	572694	902838	740997	874928	351666	576810	692454	529103	895557	790154	952518	848352	792774	656055	692538	708873	839697	538742	787875	630909	679790	391040	635272
Q8NCG7	8	DGLB_HUMAN	DAGLB	158512	128475	84973	85602.8	286448	203644	162015	194317	213991	67946.3	185579	167867	298402	194552	228912	299753	214039	315448	158512	128475	84973	205855	166993	186193	179658	169677	186148	194804	42883.9	239561	217893	237924	232788	176349	139373	237036	299276	264792	287539	296476	295375	213153	125463	253831	212877	258202
P51397	1	DAP1_HUMAN	DAP							36582.8			32999.7		30723.2		34437.6	32219.9	67350.5	68947.6	46530.7				58196.7	31853.6	11142.2	28850.8	49122.7	40662.4	36896.5		42417.3	32238.1	38839	56214.8	46401.2	46487.5	35872.2		35388.2	20006.9				64928.7	83829.7	68512.8	73944.3
Q9UIK4	3	DAPK2_HUMAN	DAPK2	43916.9	44459.2	43829.5			80133.5		32440.5		66637.3	60969.7	46702.5	97285.3			156530		124646	43916.9	44459.2	43829.5	93636.2	101972	103131	14512.7	59127.7	80607.6	77363.5	70481.2	124292	67359.4	79089.6	120381		53557.9	26441.3	39226	32651.9		108324			50979.3	34116.7	88898.8	68441.8
Q9UN19	3	DAPP1_HUMAN	DAPP1	106311	66020.8	87088.8	71063.1	52399.4	36810.8	57771.8	24430.4	31937.8	70982.1	54919.7	32930.9	24015.7	19567.8	91808	84667.3	59604.4	18083.3	106311	66020.8	87088.8	88393.6	81589	79038.8	38738.5	27449.7	67480.3	42618.7	50316.6	65269.9	26676.5	44557.6	23582.4	24262.5	31850.3	52548.3	69224.5	101917	99642.6	20223.2	79632.1	64521.9	49891.1	37463.2	54728.7	17833.8
P14868	30	SYDC_HUMAN	DARS1	1760000	1840000	1750000	1820000	2060000	2140000	1910000	1580000	1850000	1800000	1730000	1840000	1600000	1550000	1990000	1750000	1670000	1760000	1760000	1840000	1750000	1770000	1760000	1740000	1760000	1680000	1790000	1560000	1490000	1530000	1660000	1670000	1840000	1680000	1520000	1620000	2300000	2140000	2180000	2070000	1860000	1930000	1960000	1900000	1820000	1540000
Q6PI48	2	SYDM_HUMAN	DARS2	389445	422583	468463	538354	466296	551737	511993	452383	532562	507373	405066	508019	489518	537019	485438	524522	341718	512312	389445	422583	468463	520536	548177	505499	548119	539632	494764	491446	469430	544363	515326	453445	457896	470753	491833	501719	277699	329704	371253		335875	334678	392094	465141	382641	551669
Q96EP5	4	DAZP1_HUMAN	DAZAP1	801543	1290000	1260000	1820000	1870000	1500000	1320000	2110000	1400000	1070000	1460000	1260000	1420000	1260000	1510000	1260000	1240000	1230000	801543	1290000	1260000	1210000	1190000	1190000	1070000	1090000	944758	1110000	1160000	1030000	1100000	1340000	1320000	1190000	1190000	1200000	1550000	1360000	1250000	565884	798347	993442	1040000	1070000	996372	947530
P07108	6	ACBP_HUMAN	DBI	2890000	2790000	3110000	2520000	2330000	2400000	2660000	3500000	3030000	2350000	2380000	2840000	3270000	2610000	2300000	3020000	2670000	3140000	2890000	2790000	3110000	3020000	2510000	2640000	3420000	3010000	3200000	3450000	3090000	3050000	2790000	3060000	2860000	3200000	3070000	2480000	2720000	2340000	2850000	2280000	2820000	2680000	1930000	2210000	1950000	922851
Q9UJU6	23	DBNL_HUMAN	DBNL	11400000	10800000	10400000	10800000	11700000	10900000	10900000	10500000	11300000	10000000	10400000	11500000	11100000	10500000	9660000	11800000	11600000	11600000	11400000	10800000	10400000	12400000	11300000	11300000	11000000	11000000	11700000	11500000	11500000	11600000	12300000	11600000	12200000	11700000	12000000	13000000	11500000	11000000	11400000	12300000	12300000	12300000	11100000	10400000	11100000	8580000
Q9UK59	1	DBR1_HUMAN	DBR1						64848.6			67121.1							72648.6		39103.5				74993.2	68823.6	50036.1	50272.1	70917.8		82858.1	91360.3	98093.9	101245	48938.4					63992.8	50168.3	89416.9			83562.7	108067		76272	115946
P61962	2	DCAF7_HUMAN	DCAF7	347605	428760	329612	301244	275112	360123	406698	514959	356172	332705	354643	324391	277680	569131	72323	380462	189285	201448	347605	428760	329612	322413	352064	335790	373407	301952	293035	250228	299387	328162	235003	299321	296733	357152	263350	324374	217278	197199	232778	190341		204343	209003	228313	190291
P81605	3	DCD_HUMAN	DCD	229166	97654.3				115031	166244	289190	177089	248776	337571	173268	369756	396292	219755	483432	266954	461284	229166	97654.3		144013	139385	203883	362853	134846	244877	100009	201907	227156	220047	321228	507636	377143	391166	234914	144445	91560.5	111899	295954	367805	321632	103032	159933	93706.9	86599.5
P27707	3	DCK_HUMAN	DCK	269650		322370		268603			286957	335365	313048	299887	338202		279537		286157	260516	302161	269650		322370	319368	271229	292892	281196			327792	310332	304060	273649	294807	320829			241544	124715	295576		252508	248854		306889	313251	328837	309491
Q96C86	13	DCPS_HUMAN	DCPS	2040000	2010000	1960000	2020000	1840000	2080000	2090000	1990000	1860000	2000000	1830000	2010000	1750000	1890000	1830000	1850000	1940000	1830000	2040000	2010000	1960000	1800000	2010000	1930000	1890000	1930000	2200000	2300000	2360000	2320000	1640000	1800000	1890000	1850000	2050000	1870000	2370000	2260000	2220000	1530000	1650000	1830000	2290000	1980000	2180000	2110000
Q14203	35	DCTN1_HUMAN	DCTN1	1840000	1600000	1830000	1770000	1630000	1510000	1640000	1710000	1720000	1650000	1710000	1590000	1750000	1700000	1340000	1700000	1840000	1970000	1840000	1600000	1830000	1470000	1490000	1510000	1620000	1710000	1640000	1770000	1720000	1750000	1740000	1680000	1710000	1730000	1840000	1800000	1690000	1770000	1650000	1680000	1830000	1520000	1610000	1470000	1600000	1690000
Q13561	21	DCTN2_HUMAN	DCTN2	4110000	4000000	3900000	4440000	4000000	4140000	4180000	4420000	4100000	3750000	3780000	4040000	4460000	4550000	4130000	4610000	4690000	4310000	4110000	4000000	3900000	4170000	4070000	4170000	4140000	3840000	4020000	4170000	4070000	4540000	4680000	4350000	4590000	4590000	4290000	4520000	3670000	3960000	3910000	4220000	4040000	4540000	3350000	3500000	3080000	3160000
O75935	8	DCTN3_HUMAN	DCTN3	945793	853887	625233	1050000	867266	842040	1010000	882683	937399	621794	794294	1120000	1030000	1410000	996606	1360000	1140000	1220000	945793	853887	625233	1320000	1360000	1210000	1060000	1110000	1180000	1330000	1060000	1340000	1030000	1050000	720146	833060	768296	755389	839350	903200	974370	930081	932880	849972	1120000	1040000	893784	597568
Q9UJW0	7	DCTN4_HUMAN	DCTN4		293882	122176	118351	116041	267732	383140	132428	421178	606364	279342	181781	330722	288219	366005	337291	502813	327486		293882	122176	214547	348202	222851	314102	367124	210764	258095	358617	392739	287234	255150	571770	198371	305081	295654	376699	389287	313316	484199	453234	368892	497133	464166	482479	340593
Q96GG9	7	DCNL1_HUMAN	DCUN1D1	313227			230805		206053	209780	339441	249669	278590		119329	364457	655945	520352	169381	327156	362499	313227				182114	115003	272736	285256	251628	147231	140237	332082	199628	92305.3	257830	219292	442121	220630	249748	237706	235581	173431	201021	194119	234408	172765
Q7Z4W1	10	DCXR_HUMAN	DCXR	1420000	1500000	1440000	1300000	1470000	1180000	1610000	1230000	1720000	1370000	1470000	1560000	1620000	1420000	1910000	1720000	1870000	1820000	1420000	1500000	1440000	1540000	1390000	1580000	1570000	1510000	1440000	1740000	1840000	1770000	1760000	1600000	1690000	1320000	1290000	1460000	1610000	1670000	1770000	1640000	1480000	1570000	2060000	2290000	2250000	2000000
O94760	2	DDAH1_HUMAN	DDAH1	188690	190968	159082	199766	258457	138580	185874	245823	226518	193359	246485	131450	200200	230782	228720	201768	164930	173201	188690	190968	159082	209523	207439	159030	184938	172987	177525	182280	255430	191317	169563	148636	190891	138786	147687	177397	188294	167991	129488	74502.5	141116	192610	145351	112616	162044	155801
O95865	8	DDAH2_HUMAN	DDAH2	533601	523894	577739	546125	548215	504500	460334	525737	495372	507718	493522	589829	638616	596193	502080	662607	608587	585805	533601	523894	577739	548119	525415	503951	583563	555837	534580	606272	595641	668363	569017	594329	591819	580685	543620	603184	594345	610027	556036	560946	565875	576545	418135	471036	529684	431804
Q16531	37	DDB1_HUMAN	DDB1	822868	990983	1000000	894562	856001	885627	937500	883909	975039	839848	864133	973315	1030000	896843	996459	1080000	1070000	1170000	822868	990983	1000000	999181	980314	932835	1040000	986428	844837	1070000	1020000	991072	963680	919459	950086	850041	985695	926145	1300000	1380000	1410000	1190000	1210000	1370000	1100000	1070000	1120000	1250000
Q8WTU0	2	DDI1_HUMAN	DDI1		55102.6																		55102.6															28212.4		185102	205366	213974	208752	265411			83669.7	71024.2	148506
Q5TDH0	7	DDI2_HUMAN	DDI2	513256	525179	452851	391005	474519	473971	463998	350062	404529	411844	400207	442413	448188	435903	519150	517708	429980	464493	513256	525179	452851	301439	448084	365629	339739	436826	415963	460448	447471	425241	357944	449963	457660	484766	496672	536808	365528	469583	482705	546130	501220	457996	400154	345076	425561	490942
P39656	11	OST48_HUMAN	DDOST	2430000	2620000	2600000	3110000	3340000	2920000	3150000	2940000	3000000	3860000	3960000	3870000	2400000	2150000	2680000	2520000	2180000	2630000	2430000	2620000	2600000	3810000	3630000	3410000	2940000	2720000	2570000	1690000	1950000	1790000	2860000	2730000	2650000	3000000	3200000	3310000	2860000	2680000	2620000	2920000	2770000	2780000	3660000	3300000	3690000	3020000
Q96HY6	4	DDRGK_HUMAN	DDRGK1	207110	242613	181739	341755	290275	247591	173017	271002	143200	251845	249088	217698	218418	215426	205298	233206	182691	240981	207110	242613	181739	236296	277462	222973	231294	202238	168543	248733	264162	268803	281815	253898	211188	255334	301215	180620	399216	420430	372549	348613	290037	288642	312082	228720	403238	245175
P30046	2	DOPD_HUMAN	DDT	2640000	2670000	2970000	4660000	3990000	4920000	3610000	4620000	4900000	5070000	5050000	5300000	7240000	6180000	3480000	7450000	8510000	7480000	2640000	2670000	2970000	4040000	4200000	4620000	6940000	6930000	6550000	9370000	8290000	9100000	7850000	7300000	7700000	7450000	7520000	6960000	3970000	4170000	3870000	5790000	6140000	5600000	5840000	5850000	6000000	5420000
Q92499	16	DDX1_HUMAN	DDX1	955518	933113	1100000	948185	1030000	1120000	1090000	1090000	1270000	1100000	1040000	1250000	1080000	947303	1350000	1160000	1240000	1170000	955518	933113	1100000	1250000	1150000	1040000	1210000	1170000	1310000	1250000	1230000	1210000	1490000	1240000	1200000	1520000	1470000	1220000	1070000	1120000	1050000	827674	1070000	827589	1480000	1480000	1350000	853694
Q92841	22	DDX17_HUMAN	DDX17	1050000	1160000	1340000	1330000	1220000	1270000	1330000	1440000	1530000	1590000	1520000	1490000	1400000	1410000	1200000	1440000	1380000	1460000	1050000	1160000	1340000	1520000	1440000	1560000	1670000	1560000	1620000	1550000	1480000	1460000	1540000	1740000	1570000	1650000	1510000	1680000	1550000	1390000	1340000	1540000	1490000	1590000	1660000	1620000	1480000	1750000
Q9UMR2	1	DD19B_HUMAN	DDX19B	970236	1120000	834494	1020000	752708	679227	796961	716338	768897	715414	620618	698469	901657	730468	432636	615009	342713		970236	1120000	834494	674173	618426	620518	784294	1050000	847565	774962	529825	739381	787382	534230	882326	687722	766711	725174	890290	884277	782512	704980	842016	866444	719955	845380	637311	436347
Q9BUQ8	4	DDX23_HUMAN	DDX23	433445	546627	336689	440416	283469	430294	540416	401345	427075	299713	341736	375545	555516	407349		410629	424222	413852	433445	546627	336689	307957	336068	363631	333713	340658	323474	381633	330219	361776	375887	360231	350879	307836	343391	373220	466254	429056	362998	286605	305273	342802	317323	341130	323758	355523
Q9UHL0	1	DDX25_HUMAN	DDX25	518921	402953	469492	565058	562675	528755	624014	435345	465480	521569	457677	284786	788432	256903	541576	724034	660040	503501	518921	402953	469492	324153	429998	429919	498198	487180	680235	592226	604984	435157	846223	630552	312833	780508	321212	400935	370268	424365	445762	622296	205308	187646	191013	163298	195536	118637
O00148	5	DX39A_HUMAN	DDX39A		69293.4			36968.7	41888	93019.7	72760.4		101185	92767.4	112078				57222.5				69293.4		120690	57131.5		106959	64028.2	72939.2	36043.3	50853.3	41796.8			86320	55183.3	37247.1		255245	216999	219730	89082.9	164389	234986	111927	125368	135965	113220
Q13838	10	DX39B_HUMAN	DDX39B	5240000	5200000	5600000	5700000	5910000	5430000	6060000	5660000	6090000	6030000	5970000	6800000	5030000	4740000	4900000	4470000	5190000	4560000	5240000	5200000	5600000	6230000	6070000	5920000	6480000	6660000	6630000	6170000	6020000	6010000	6300000	5700000	5750000	6280000	6160000	6010000	7450000	7250000	7700000	6020000	5480000	6230000	6830000	7410000	6880000	8160000
O00571	8	DDX3X_HUMAN	DDX3X	778265	845002	954614	895536	958382	818241	859013	945950	941891	867009	970109	913640	807819	819806	798654	908022	767223	791546	778265	845002	954614	891442	848700	800483	846489	816180	733338	733329	940671	938382	964818	894158	910822	908137	922595	871415	854062	801323	883807	862825	777358	844259	773121	741863	708921	844898
Q86XP3	2	DDX42_HUMAN	DDX42									640413																160338	157508	102570	90115.6		228774	482291	121299	263069					125509	210613				133875	85005.1	84437.2	121231
Q7L014	10	DDX46_HUMAN	DDX46	639689	654332	388951	558215	543089	325180	506148	661204	441241	664263	337649	500075	462136	472739	536576	502482	587819	420238	639689	654332	388951	657468	629523	693719	742498	629096	617073	733670	628847	610097	535327	565565	618084	567581	510695	498795	519128	579382	653097	537276	595789	571578	539156	540470	652200	673899
P17844	9	DDX5_HUMAN	DDX5	351985	260367	272387	349165	280244	104571	327702	289233	195373	393446	241688	278330	277422	400370		365846	362351	380922	351985	260367	272387	242162	242981	248016	459390	456660	571846	512227	357871	442968	407963	414272	453249	490115	397269	434904	350385	560369	381809	271933	345880	403546	471440	510641	488289	726041
O95786	31	DDX58_HUMAN	DDX58	1390000	968669	886475	1050000	1020000	982187	1020000	937909	1080000	878694	888248	980765	1150000	1030000	1060000	1140000	1070000	1110000	1390000	968669	886475	767971	924811	854918	904726	891136	825617	1080000	1020000	855384	1070000	1020000	1130000	981268	1040000	1050000	929294	891621	817549	986187	835049	923576	776083	802480	617679	634091
P26196	12	DDX6_HUMAN	DDX6	609657	651693	607142	499995	608938	591194	702365	708497	598142	716975	657489	661212	907786	825790	578454	603389	596699	547879	609657	651693	607142	642484	822242	645426	892253	774085	913348	823076	797140	756968	830740	711048	717876	786882	782466	721100	707282	872424	710814	631433	555156	689949	802374	855825	745111	891830
Q8IY21	7	DDX60_HUMAN	DDX60	175101	88153.3	122355	122897	145388	149713	103355	135471	100720	88342	176290	141947	167755			103505	132995	84725.3	175101	88153.3	122355	59381.1	225106	98778.7	159209	239769	93871.1	138400	248669	337604	92531.9	161765	94998.4	117287	95114.3	124939	148311	152981	114253	260287	160652	195249	171567	172980	170442	132861
Q16698	13	DECR_HUMAN	DECR1	1430000	1560000	1580000	1430000	1250000	1540000	1550000	1310000	1350000	1470000	1380000	1560000	1370000	1270000	1690000	1540000	1580000	1510000	1430000	1560000	1580000	1510000	1380000	1390000	1530000	1560000	1610000	1620000	1610000	1590000	1300000	1430000	1420000	1440000	1300000	1420000	1150000	1180000	1260000	1420000	1290000	1290000	1480000	1450000	1430000	1490000
Q9H4E7	20	DEFI6_HUMAN	DEF6	2360000	2300000	2190000	1870000	2080000	1880000	2380000	2010000	2080000	2060000	2160000	1960000	1870000	2020000	2290000	2000000	1980000	1900000	2360000	2300000	2190000	2070000	2050000	2070000	1990000	2020000	2120000	2040000	2160000	2050000	2110000	2110000	2110000	2180000	2090000	2030000	1920000	1890000	1750000	1710000	1570000	1630000	1760000	1790000	1600000	1790000
P59665	2	DEF1_HUMAN	DEFA1B	3240000000	2830000000	3020000000	4180000000	4130000000	4120000000	3010000000	3050000000	2770000000	2950000000	3040000000	3210000000	3530000000	3830000000	2830000000	2860000000	3090000000	2430000000	3240000000	2830000000	3020000000	2990000000	2500000000	2540000000	2850000000	2390000000	1950000000	2160000000	1710000000	1820000000	2150000000	2670000000	2520000000	2640000000	3390000000	2880000000	3970000000	3760000000	3310000000	3930000000	4030000000	4130000000	2850000000	3090000000	3150000000	2750000000
P59666	2	DEF3_HUMAN	DEFA3	10200000	7940000	8060000	9970000	11600000	7550000	6600000	8400000	6030000	7240000	8650000	5950000	5980000	4540000	6010000	3760000	3910000	4480000	10200000	7940000	8060000	4090000	3550000	3620000	1830000	1460000	896784	708376	211583	258641	801254	1420000	1220000	812572	1060000	1160000	6970000	5490000	4600000	4830000	4200000	4150000	1290000	1230000	1220000	648638
P12838	2	DEF4_HUMAN	DEFA4				395559	566657	375274	240519	130514	89882.8	159918	146108	144058	438388	166688	324501							49287.2									60710.1	181436	57039.6	87201.2	172746	229525	1430000	1230000	1380000	1770000	2420000	2000000	532058	682624	556662	88660.5
O15121	4	DEGS1_HUMAN	DEGS1	558355	454831	308049	570385	705899	620214	565222	393756	554368	486911	601400	634612	184232	188532	481121	259357	297884	246257	558355	454831	308049	632044	505640	605839	367268	391047	310980	225698	185866	285085	399161	291658	438406	368754	568209	339726	379028	341631	332362	115210	178090	199956	427561	354217	272558	526276
P35659	14	DEK_HUMAN	DEK	1970000	2190000	1960000	2040000	2000000	1820000	2050000	1810000	1790000	1640000	1830000	1680000	1970000	2120000	1720000	2030000	2100000	1940000	1970000	2190000	1960000	1860000	1660000	1780000	1680000	2000000	1730000	1880000	1740000	2070000	1810000	1830000	1960000	1870000	1790000	1940000	1800000	2150000	1820000	1830000	1900000	2120000	2150000	1910000	1840000	1440000
Q8TCE6	1	DEN10_HUMAN	DENND10	298285	490398	389654	455702	511108	390372	397805	453940	352548	414560	365854	307546	495857	529234	498188	456091	489633	536063	298285	490398	389654	366446	553548	578971	493971	503513	496586	628543	633913	619896	561183	502099	556644	457500	395736	568308	507676	494703	519246	504521	355733	461003	432361	423793	445083	483941
A2RUS2	4	DEND3_HUMAN	DENND3	36226		69238.2				60913.9	109909	61200.8				244732			103475	240902		36226		69238.2	38704.7	66284.9	147070	104222	110223	73907.7	106756	82074.9	99863.5	51827.7	125886	65498.5		108626	119975	152410	39976.1					157089	63902.2	172923	293299
O75064	3	DEN4B_HUMAN	DENND4B	397118	325249	399408	247664	170575	197600	390608	255618	307999	382247	244161	352217	180005	160360	131920	140780			397118	325249	399408	430587	289805	307599	285487	303960	321918	252934	278707	223327	252075	208334	238012	284103	315066	291663	194346	220078	236088				403275	240645	233301	110005
O43583	2	DENR_HUMAN	DENR	703486	669356	761913			292254	779681	484561	503351	282208		395401					339782	352578	703486	669356	761913	510804	398691		173844	257487	277709	325010	369558	237459	309939	337245		363788	315649		374945		477289	1060000		294647	742683	296243
Q9Y315	15	DEOC_HUMAN	DERA	1440000	1400000	1450000	1590000	1490000	1570000	1900000	1510000	1670000	1660000	1660000	1740000	1220000	1670000	1890000	1540000	1420000	1450000	1440000	1400000	1450000	1770000	1970000	1910000	1990000	1950000	1940000	1630000	1500000	1660000	1620000	1670000	1660000	1760000	1620000	1660000	1280000	1150000	1160000	1110000	1090000	1120000	1730000	1720000	1780000	1820000
Q9BUN8	2	DERL1_HUMAN	DERL1	711197	588356	667117	698827	623468	1140000	528321	798967	848489	1740000	619563	624732	834728	878235	1620000	886589	468959	875030	711197	588356	667117	771391	830947	784491	785857	520211	541739	692319	383610	327773	609753	1100000	684219	601620	785503	1020000	758714	664431	469971	726424	569305	670050	376581	680603	531946	841296
P0CG12	5	DERPC_HUMAN	DERPC	531858	470642	581651	480659	592270	566747	676687	617026	568466	586997	765291	620537	496585	518642	513422	472082	503257	392557	531858	470642	581651	588734	714125	644851	392293	493673	567030	436438	481194	351330	566081	549192	588454	616527	358058	486006	411560	467414	515515	408431	317366	497150	614667	433390	571096	438332
Q9BSY9	1	DESI2_HUMAN	DESI2	1230000	1310000	1380000	1110000	1090000	1370000	1520000	1130000	1330000	1080000	1260000	1380000	1320000	1520000	1540000	1200000	1460000	1200000	1230000	1310000	1380000	1490000	1650000	1490000	1050000	1060000	1020000	1430000	1180000	1270000	1490000	1500000	1430000	1220000	1270000	1270000	1780000	1910000	1680000	1250000	1280000	1570000	1430000	1150000	1390000	618079
O00273	4	DFFA_HUMAN	DFFA	157206	148270	156922	161627	132456	123683	220971	155277	174464	204114	146754	162702	130138	105423	125853	172494	127457	166085	157206	148270	156922	171290	134703	146958	114111	135674	128539	165100	150270	181829	140411	136124	145249	110407	110479	138209	113945	164198	151214	126212	176480	179127	120926	85552.8	90891.3	106496
P23743	15	DGKA_HUMAN	DGKA	524033	655240	675467	623014	556921	620120	567376	761360	539168	575399	588589	518775	744962	713197	570591	593530	653778	704331	524033	655240	675467	533850	584063	624900	733400	658100	758779	691722	687894	771640	652387	707756	630038	640629	571131	686091	713192	816710	671729	566300	684243	719901	752372	599264	776524	739178
Q13574	5	DGKZ_HUMAN	DGKZ	111146	116854	56364.2	74889.3		81507.6		58741.1	81272.2	62886	35378.6	29586.7	62052.6			46275.2	34006.3	33180.7	111146	116854	56364.2	26275.3	83468.4	102347	75694.6	93764.5	57110	81309.6	68556.5	66873.4	77127.6		57816	83591.8		122208	85800.3	86215.7	75013	70285.9	111300	75835	100829	92381.5	49063.2	141770
Q7Z3D6	4	GLUCM_HUMAN	DGLUCY		139179		227897	330144	121204	158041	96358	167470	150650	226394	164153	141769	198590	175456	236923	310610	236992		139179		203271	224314	253889	260699	371968	415615	370597	306548	392114	288665	244718	245548	248536	222023	250006	281369	250441	384653	230828	170855	248551	241974	359333	233698	434382
Q16854	2	DGUOK_HUMAN	DGUOK		241303	198405					220295		198795	271843	197384				123947	169691			241303	198405			169037	208054	232393	201890	216654	215464		229045		225525	183644	174896	175642	293486	239452	401223		237153		232154	273324	306514	253328
Q9UBM7	4	DHCR7_HUMAN	DHCR7	154847	241435	225272	212091	270422	247698	333629	231529	304663	555109	506060	381072			534964	397373	254168		154847	241435	225272	403947	458347	459558	384042	297481	261120	260554	342935	272776	56986.9		332050	362398	255776	276081	322759	260035	288943	402746	483716	462675	287525	238264	272079	298748
Q96LJ7	10	DHRS1_HUMAN	DHRS1		361065	406943		365432	354047	307567	386690	677256	369661	143978	252537	304568	404011	570512	457998	421373	403277		361065	406943	356211	229919	354077	348532	296163	303955	347203	234880	341191	454858	331055	291473	268259	306320	416096	358179	386745	285884	299740	296542	417994	419242	468097	388130	534199
Q9Y394	16	DHRS7_HUMAN	DHRS7	3750000	3390000	4000000	4630000	4100000	4440000	3690000	4010000	3970000	4510000	3840000	3840000	3870000	3640000	3810000	4160000	4160000	3950000	3750000	3390000	4000000	4020000	3660000	3840000	4430000	3870000	3450000	3680000	3940000	3240000	4200000	4010000	3920000	3570000	3870000	3890000	3730000	4400000	4170000	3870000	4240000	4320000	2720000	2950000	2860000	3130000
Q6IAN0	3	DRS7B_HUMAN	DHRS7B	40988.6	63498.7	59820	48852.6		88076.4	109904	38861.2	61254.2	81296.6	112171	192654			90330				40988.6	63498.7	59820	53213.1	125880	140031	124227	95175	113291				41309		86741.9	114577		84897.9	81301		30803.3	65656.5			115340	113123	101618	115230
O43143	27	DHX15_HUMAN	DHX15	1280000	1190000	1240000	1200000	1110000	1190000	1100000	1200000	1270000	1040000	1070000	1120000	1040000	984389	1290000	1110000	1040000	1080000	1280000	1190000	1240000	1220000	1140000	1120000	1160000	1230000	1200000	1170000	1150000	1130000	1190000	1180000	1070000	1180000	1220000	1230000	1230000	1320000	1290000	1020000	1200000	1100000	1270000	1280000	1290000	1100000
O60231	1	DHX16_HUMAN	DHX16
Q9H2U1	1	DHX36_HUMAN	DHX36		155919			77123.9		66677.3	150994	100907	82586.6	64605	114861	90121.3				105004	220674		155919		142883		193368	209428	132195	122960	237295	239068		253001		300977	233986	220687		144580	157595	126662	86983.6	87392.8			90781.8	202192	60123.7
Q92620	2	PRP16_HUMAN	DHX38	58155.9	63136.2	17993.5	64914.9	72632.9	45660	38587.7	46418.3	31924.8	55110.4	58965.6	45274.1	38790	53756.2	50370.8	39109	49800.9	22571.5	58155.9	63136.2	17993.5	59866	57541.6	30762.1	60293.1	42547.2	25212.5	31539.7	39148.2	61957.7	66435.6	46372.5	44682	46590.6	42261.7	47456.6	46500.5	46842.2	53106.8	47865.4	25326.2	48424.8	33056.3	26792	38382	87310.2
Q08211	42	DHX9_HUMAN	DHX9	2500000	2340000	2400000	2420000	2840000	2960000	3050000	2740000	2870000	2550000	2990000	2900000	2710000	2880000	2800000	2420000	2660000	2480000	2500000	2340000	2400000	2890000	2640000	2790000	2910000	2930000	2790000	2660000	2170000	2350000	2660000	2990000	2800000	2670000	2950000	2840000	3260000	3380000	3270000	2970000	2950000	3090000	2630000	2900000	2710000	3070000
Q9NR28	5	DBLOH_HUMAN	DIABLO	360874	312090	301690	268050	277017	272770	365269	219313	275940	218717	281598	261091	293966	317918	320073	357543	317829	338997	360874	312090	301690	295427	386191	321143	359629	331764	292873	404072	369814	432316	327146	300939	291166	298590	290977	332203	333596	281903	254788	242371	188933	337421	338277	226674	285122	372549
O60610	50	DIAP1_HUMAN	DIAPH1	2390000	2540000	2520000	2500000	2440000	2440000	2350000	2440000	2440000	2390000	2340000	2380000	2470000	2420000	2120000	2400000	2360000	2340000	2390000	2540000	2520000	2330000	2410000	2600000	2360000	2390000	2510000	2380000	2500000	2360000	2540000	2470000	2540000	2600000	2470000	2550000	2080000	2170000	2200000	2210000	2280000	2170000	1760000	1860000	1860000	1360000
O60879	15	DIAP2_HUMAN	DIAPH2	364921	374707	389773	427792	346479	396964	351056	325750	346333	358301	369531	371709	327015	287122	400993	377366	361491	429659	364921	374707	389773	449622	387919	334520	356358	329496	323324	378900	347542	390188	356865	337242	414187	348606	313411	337432	244391	332588	279319	316269	359691	415650	308401	299268	336786	361664
Q9UPY3	3	DICER_HUMAN	DICER1																																					107674						61520.9	76972.7		61511.4
Q14689	1	DIP2A_HUMAN	DIP2A	154969	175668	171193	484107	175737	346089	126291	186378		179817	145950	155499	520094		195112		55136.4		154969	175668	171193	159046	290270	139877	203833						199814	72119.5		87768.4	34994.8	141237	187943	158631	104103		105948	94022.9		130677
Q9P265	14	DIP2B_HUMAN	DIP2B	304131	299323	321682	467083	513388	449416	475407	392769	441754	447676	387935	301854	364070	338357	389185	270313	258504	273826	304131	299323	321682	384477	416370	400848	352043	284307	285628	241524	182250	243152	334644	339890	326564	315435	338805	376009	344511	386142	285247	354764	400503	438043	420341	345127	458340	315001
Q9Y2L1	2	RRP44_HUMAN	DIS3															149396														44082														53791.9	53037.8	40424.1	64804.5
O60832	9	DKC1_HUMAN	DKC1	598438	448853	361331	781008	743540	662507	536158	398854	477949	552574	553900	549955	438590	449574	459977	347975	247345	313783	598438	448853	361331	493053	543882	441551	294192	349474	282606	304200	220824	244404	374088	267888	395056	505405	503847	448560	471621	549115	549178	400331	508440	459771	551635	437908	467973	459981
P10515	3	ODP2_HUMAN	DLAT	407362	500609	406131	430974	385949	443172	400876	289718	500697	448891	468008	401843	421002	395601	511592	500240	564721	454699	407362	500609	406131	429730	269966	433245	303377	477245	514261	346527	361248	563350	544370	393248	589269	395516	413638	379315	566638	695325	617379	556331		343813	465406	577115	374519	463015
P09622	16	DLDH_HUMAN	DLD	1580000	1790000	1680000	1550000	1560000	1620000	1720000	1330000	1420000	1510000	1770000	1540000	1380000	1410000	1820000	1770000	1550000	1510000	1580000	1790000	1680000	1630000	1620000	1620000	1550000	1530000	1670000	1490000	1470000	1620000	1660000	1650000	1610000	1410000	1490000	1520000	1880000	1930000	1800000	1460000	1480000	1200000	1170000	1450000	1270000	1360000
Q12959	1	DLG1_HUMAN	DLG1		122224	137731						178549	84445.8	97341.3		133569	136835		120705		118011		122224	137731				130297	134432	137266	106675	101804	87628.3	100992	142000	148427	91946.9	110191	105632		121450					142087	172567	158134
Q9Y2H0	3	DLGP4_HUMAN	DLGAP4	162464	138091	125769	113318	105121	91590.6	122989	83514.9	133331	86714.3	52566.9	59918.2	155545	136484	142854	151553	156999	179144	162464	138091	125769	118839	92690.4	107849	114776	108505	91180.5	123018	80367.8	91315.8	69783.3	73882.5	91734.1	93944.8	97822.4	129089	118111	130745	172326	102974	136157	142541	64152.2	70265.7	93492.8	66662.2
P36957	9	ODO2_HUMAN	DLST	780513	909656	1210000	1210000	1150000	1200000	1110000	1070000	1140000	1390000	1120000	1240000	820216	927583	1080000	868333	822469	780503	780513	909656	1210000	1060000	838995	1070000	947572	885509	885475	594111	474471	685346	837942	1000000	979270	926687	1170000	982226	968809	980173	1150000	1160000	1200000	1210000	1030000	1270000	1320000	1460000
Q99766	2	ATP5S_HUMAN	DMAC2L			155993	173316	81498.2	191801	90937.7	183098	125397	123842	96556.6	165174	169608	173950		175122	194061	105713			155993		107998	197016	236611	182927	203887	188907	151603	143323	143926	177901	205420	150451	137584	130426	153237	101091	84232.4	79784.6	99638	101246	159395		210674	171315
P11532	1	DMD_HUMAN	DMD			41521.3	63201.8					85915		19236.7			66087.7	104370			64011.1			41521.3	86727.1		90084.6			58468.3	71899.4		37600.8		92777.2	74499.9	75288		91681.9	86784.9	95064.9		114014	81441.2		65474.7	51215		76392.7
Q8TE73	2	DYH5_HUMAN	DNAH5	16000000	15700000	15500000	13500000	14700000	16200000	9740000	7570000	6790000	20500000	23300000	16900000	13100000	14000000	29300000	7140000	7800000	7330000	16000000	15700000	15500000	10300000	8850000	10200000	13600000	13600000	11300000	8720000	8120000	8450000	14800000	15800000	16000000	11700000	12000000	11000000	49300000	49900000	52100000	147000000	55100000	38500000	74200000	68800000	82200000	57100000
Q9C0G6	2	DYH6_HUMAN	DNAH6	57122.1		712957	754886	603960	608486	652071	567151	601237					369155		583805			57122.1		712957	486083	577942		436314			543718			577150		586576		494889		630195			741908	837560	684203	508045	466876	448926
P31689	8	DNJA1_HUMAN	DNAJA1	121247	246676	224155	171472	250469	288057	259698	308238	326485	378769	322532	455090	292471	249039	195167	389099	392080	360355	121247	246676	224155	375431	392412	355039	400413	448666	393272	358597	304779	375179	375360	452758	416768	341980	247440	416644	305594	279949	302121	396062	351013	402191	414771	461133	409740	402289
O60884	7	DNJA2_HUMAN	DNAJA2	1190000	888197	1240000	1330000	931808	963854	691815	1490000	1150000	1050000	1460000	1070000	1550000	830197	784911	1100000	596176	1300000	1190000	888197	1240000	1090000	1200000	1020000	928177	1050000	955814	737481	846564	981088	1230000	1110000	1220000	1370000	1260000	1250000	1550000	1320000	1350000	1310000	1240000	1090000	1350000	1210000	1360000	1080000
P25685	4	DNJB1_HUMAN	DNAJB1		125648	93150.8	171953		219102	163072	87026.2	169157	117961	66111	189889	90467.3	68144.4	248110	174874	148252	169152		125648	93150.8	202470	180932	229990	213439	292703	224750	216657	75140.5	219173	210345	185369	174213	200367	212438	231102	165910	202429	178203	205922	136395	201298	289985	219546	226129	249706
Q9UBS4	3	DJB11_HUMAN	DNAJB11	179719	166832	179886	225776	189276	142369	131081	158706	157696	173115	131235	110904	106087	280723	116397	152567	193454	126189	179719	166832	179886	114427	161149	86964.7	81251	91119	82847.4	87802.5	96871	53966.5	127007	119626	105956	50449	100395	109119	221723	186814	273139	292319	229114	404371	218915	152106	202614	163823
Q9UDY4	1	DNJB4_HUMAN	DNAJB4					335909						270577											437359										433305		371245			320666	354643		298388		311826	262087		305683	242122
O75165	81	DJC13_HUMAN	DNAJC13	1430000	1430000	1320000	1390000	1400000	1330000	1380000	1530000	1500000	1360000	1420000	1410000	1540000	1610000	1410000	1410000	1540000	1490000	1430000	1430000	1320000	1420000	1470000	1440000	1580000	1540000	1490000	1560000	1450000	1500000	1580000	1580000	1560000	1530000	1650000	1580000	1590000	1560000	1570000	1610000	1600000	1690000	1400000	1410000	1440000	1620000
Q13217	5	DNJC3_HUMAN	DNAJC3	366011	301953	354681	400656	370454	559178	343307	366561	614645	400552	385002	492357	546781	580224	370785	470264	608623	652449	366011	301953	354681	581322	442197	525576	435637	563532	492223	479878	598305	623820	574051	532253	535981	566661	537746	547146	425084	330080	292765	326923	461134	213142	530992	460946	570407	599909
Q9H3Z4	2	DNJC5_HUMAN	DNAJC5	187141	483696	204531	613248	779829	644112	454592	1350000	403235	840421	367421	194313	389581	655229	307412	716487	548303	593807	187141	483696	204531		293767	436287	878958	593882	553487	331393	329717	152870	432941	1080000	616609	1020000	887570	656990	455596	456550	415042	549863	921501	965496	436778	512056	360296	181127
Q99615	6	DNJC7_HUMAN	DNAJC7	343188	361873	174013	191496	314405	141820	291981	120032	139258	174603	162621	111708	156665	110418	191085		175390	107649	343188	361873	174013	213745	176760	160012	130206	212175	155679	179663	63336.8	217333	174012		163253	296313	481999	109797	259039	247393	206784	186650	307135	313943	284896	339906	249121	260863
O75937	7	DNJC8_HUMAN	DNAJC8	981874	1050000	937720	873406	873945	1060000	1110000	923388	968136	867806	1160000	962171	819273	914221	980944	1030000	1160000	1020000	981874	1050000	937720	1060000	965714	1020000	873378	926573	929247	1150000	989642	1120000	1100000	1110000	1070000	1030000	1130000	1090000	841180	878940	691916	770973	762001	817640	1080000	998969	1000000	820010
Q8WXX5	8	DNJC9_HUMAN	DNAJC9	672254	833013	738260	809356	754027	770475	744923	776582	703507	796983	682904	661299	894615	959101	833969	838127	766207	882091	672254	833013	738260	597710	743686	731010	746342	855412	831517	941109	844831	833593	745802	849430	827892	692524	798736	857662	653930	628794	671366	753398	693847	741533	744687	715916	748080	739564
O00429	16	DNM1L_HUMAN	DNM1L	859222	780794	1090000	797176	733316	815458	843465	715116	834313	849520	868309	691481	917513	722551	534006	833269	1040000	856463	859222	780794	1090000	907197	906395	809385	1030000	1150000	1030000	870494	872623	740184	735831	771907	819162	887052	866100	809274	760838	796473	739093	651618	637287	820374	602573	683249	480576	599257
P50570	24	DYN2_HUMAN	DNM2	5810000	6300000	5680000	5560000	4630000	5580000	6390000	5460000	5800000	5470000	5380000	5860000	4680000	5330000	5660000	5300000	5150000	5130000	5810000	6300000	5680000	6510000	6030000	6150000	6440000	6470000	6500000	6110000	6250000	6060000	5940000	5760000	5790000	6100000	5880000	5990000	5670000	6210000	6030000	5060000	5420000	5640000	6710000	6720000	6890000	6590000
Q9UQ16	2	DYN3_HUMAN	DNM3	534829	486346	545200	432485	280754	403133	449479	568081	389357	418489	557419	701638	579696	593405	855489	534770	464290	525385	534829	486346	545200	443837	400208	558938	623883	556104	534734	449129	474632	513216	468271	543602	515700	705047	717450	680625	535026	620989	650741	690827	443929	702319	487894	442797	471027	331043
Q9ULA0	2	DNPEP_HUMAN	DNPEP			1590000					31700000	15700000	8570000						15500000	21400000	13000000			1590000	11200000			2600000	1550000	3180000	373867	3460000	7170000	9820000	2870000	4710000	1790000	2360000	3400000	862653			1190000				282463	465486	167687
O43598	2	DNPH1_HUMAN	DNPH1			53418.1	161902	109166			174046	215432	140319	222757	198940	68669.3		97830.4	236530	185227	201672			53418.1	247967	185417	258665	468498	530289	288803	394791	256480	334455		187804	172345	230745	319739	324737				387778	241752	271649	458734	494152	395887	779280
Q5JSL3	32	DOC11_HUMAN	DOCK11	428762	345513	470611	484939	538650	509060	441670	543820	525814	606579	680515	504804	471959	509625	412243	427697	590825	484866	428762	345513	470611	471245	522090	564780	576838	555931	594887	506690	445989	530046	582787	531036	510292	580521	587383	644264	509455	494799	480949	561533	476097	453610	479251	372738	473551	467983
Q92608	62	DOCK2_HUMAN	DOCK2	1460000	1460000	1400000	1570000	1310000	1500000	1580000	1600000	1560000	1460000	1450000	1570000	1650000	1610000	1170000	1610000	1390000	1550000	1460000	1460000	1400000	1400000	1440000	1350000	1610000	1610000	1670000	1540000	1600000	1570000	1660000	1870000	1770000	1660000	1620000	1510000	1870000	1840000	1800000	2010000	1840000	1960000	1420000	1460000	1450000	1370000
Q9H7D0	21	DOCK5_HUMAN	DOCK5	640082	419274	489271	604764	548671	469146	504497	396936	575650	424355	545904	620604	493754	560032	623743	582306	543017	584051	640082	419274	489271	546508	455135	564193	371317	489614	485718	618606	501460	562380	407555	507994	448802	522459	519401	489020	532704	572265	523881	577606	392827	575057	449395	500918	515477	505460
Q8NF50	47	DOCK8_HUMAN	DOCK8	857525	1060000	1060000	1000000	885667	814850	920833	1190000	978347	1150000	1190000	1050000	970060	1100000	811982	997874	1090000	1040000	857525	1060000	1060000	863422	946926	1020000	947234	1020000	1050000	937040	986551	878226	925189	1090000	1070000	1040000	1010000	1020000	1070000	1110000	1000000	1030000	1060000	1100000	841057	886532	853937	776702
Q99704	5	DOK1_HUMAN	DOK1	675187	625422	642993	733496	820882	641191	635627	649431	535651	626304	555607	577318	514428	568567	538344	460132	521652	425791	675187	625422	642993	682269	564352	597645	531055	462005	433655	333082	473365	415505	466203	524259	586837	475275	459345	635232	661674	632959	632767	696568	674644	770433	648191	627281	559214	556682
Q7L591	18	DOK3_HUMAN	DOK3	2570000	2270000	2180000	2580000	1900000	2060000	2440000	2170000	2310000	2180000	2160000	2220000	2090000	2130000	1920000	1890000	1870000	2060000	2570000	2270000	2180000	2830000	2600000	2740000	2270000	2600000	2320000	2330000	2280000	2310000	2020000	2080000	2110000	2140000	2360000	2220000	2140000	2220000	2150000	1700000	1770000	2010000	2490000	2630000	2540000	2720000
Q9Y3R5	20	DOP2_HUMAN	DOP1B	301585	209826	158483	241695	207431		188642	197772		120152	251898	196459	243886		210881	192618	194300	258189	301585	209826	158483	159503	261231	223259	442087	338522	192854	212853	233324	104378	122275	202167	322031	225981	204760	196575	308350	248877	369218	474699	268830	285069	257569	377822	144200	293956
O60762	4	DPM1_HUMAN	DPM1	243483	174789	320533	204181	234129	240240	169085	337916	273825	276428	240148	217386		399661	274672	274014	424822	419964	243483	174789	320533	385531	290037	349559	334002	210710	168837	200715	217321	254434	378008	202488	250927	315329		246468	267916	218931	221719		286436	315866		276979	196663	274081
Q9P2X0	1	DPM3_HUMAN	DPM3														19888.1																							10140.6				35544.8	47912
Q9NY33	27	DPP3_HUMAN	DPP3	1930000	1800000	2070000	1810000	1810000	1860000	1990000	2250000	2090000	2070000	1980000	2120000	2190000	2220000	2140000	2230000	2040000	2230000	1930000	1800000	2070000	2010000	2220000	2120000	2440000	2230000	2310000	2230000	2080000	2280000	2130000	2230000	2270000	2170000	2190000	2120000	2050000	2110000	1960000	1920000	1940000	1890000	1940000	2010000	1980000	1600000
Q9UHL4	16	DPP2_HUMAN	DPP7	3050000	2970000	2810000	2550000	2520000	2430000	3250000	2460000	2390000	2260000	2580000	2510000	2190000	2450000	2820000	2530000	2570000	2360000	3050000	2970000	2810000	3000000	2600000	2290000	2870000	2510000	2510000	2250000	2530000	2630000	2090000	1840000	2180000	1990000	2010000	2110000	3710000	3580000	3730000	2950000	2870000	3120000	3250000	3090000	3110000	3210000
Q6V1X1	1	DPP8_HUMAN	DPP8	49248		37197.1			30200.5		25207.4		24829.1	40329.3		20315		25049.9	51763.6		56326.6	49248		37197.1	65318.5				35966.3		20410.5	92478.2	79292.4							81235.2	86970.7	67722	63506.9	63684.4	59633.4	106446	69958.4	94620.3	69935.2
Q86TI2	7	DPP9_HUMAN	DPP9	388592	384294	459403	443939	348936	272632	482859	431125	343565	403222	482368	525254	342830	389740	313749	296379	248223	306907	388592	384294	459403	425551	430933	455587	397829	317395	297269	513498	372339	421168	504113	329712	511849	369398	290785	429039	717597	828435	811271	340776	296698	442635	203491	350460	358581	384802
Q9C005	2	DPY30_HUMAN	DPY30																									17963									31942.3	24764.1	39579.5				38799.3	29951.1	26525.9			17543.5	32703.3
Q12882	16	DPYD_HUMAN	DPYD	324475	296389	311861	314765	334241	341146	327337	350433	425881	458414	449780	583410	390656	468928	419508	377522	438534	408873	324475	296389	311861	350235	333899	321853	496609	515706	488095	243683	423174	429097	405741	450651	542485	541743	382984	382212	251786	325514	371477	317829	317885	271577	322454	516433	415875	514589
Q16555	17	DPYL2_HUMAN	DPYSL2	1560000	1730000	1600000	1830000	1600000	1850000	1920000	1700000	1830000	1960000	1970000	2120000	1450000	1250000	1760000	945195	949386	877446	1560000	1730000	1600000	2200000	2070000	2170000	1320000	1360000	1410000	1230000	1160000	1280000	1560000	1480000	1510000	1370000	1400000	1500000	1220000	1390000	1230000	1330000	1560000	1310000	1860000	1980000	1910000	1560000
Q01658	2	NC2B_HUMAN	DR1			263640	573389	529430	571433		725962	640923	503142	459478	403499		649786	305202	551927	510635	631969			263640	390672	521572	555293	527112	495603	535625	656435	571720	630709	723146	700088	654060	583850	572221	630197	402492	312903	393876	652469	601558	557139		278772		536987
Q14919	3	NC2A_HUMAN	DRAP1	144758														107483				144758			44072.1								155483					90917.5		114716	110195	132854	91242.9	134671	97730.1	62154.3	60391.9	121265
Q9Y295	9	DRG1_HUMAN	DRG1	345506	342765	376588	362103	336794	343895	361561	419758	374108	345779	332160	343833	439036	216052	409389	337412	241835	236231	345506	342765	376588	343377	405553	292326	415502	362362	322480	392710	275086	311699	388864	339915	421272	444734	383674	371994	281163	325990	297069	424619	440900	366770	518226	398452	307479	402465
P55039	3	DRG2_HUMAN	DRG2	64830.7								5232.77			21513.1			40681.9				64830.7				30860.5	20918	21160.5	15468.8	24130.8										40772.3	33744.3	40455		36942.7		75483.1	63233	82853.3	48119.9
Q08554	5	DSC1_HUMAN	DSC1	238311	47621.1					88944.1		116981	40341.1	139769	109018	305159	218874	155053	859880	35003.6	210150	238311	47621.1					95023.6				70904.7	119643	87250.8	57922.3	267998		479626	159356	86576.9			261395	207704	110079
Q14574	1	DSC3_HUMAN	DSC3								329475			209078		1180000		863370	1610000		1430000							689102								652332
Q02413	10	DSG1_HUMAN	DSG1	124336	144921	62827.3	144259		267012	212978	291061	134069	458944	389088	221038	816668	414170	375060	1710000	117290	364182	124336	144921	62827.3	208222	258136	289985	399125	211828	211424	146754	296883	334129	213575	335228	677342	286413	369558	373664	246640	118298	141527	359038	233364	230389	191402	280418	231353	273553
P15924	43	DESP_HUMAN	DSP	538123	517936	365555	480738	564594	917585	858127	819798	793347	2140000	1660000	965900	2990000	1540000	848084	5580000	545628	1490000	538123	517936	365555	688803	1000000	967787	1530000	825691	982079	503683	1150000	986783	724843	859206	1920000	1080000	1210000	1310000	950748	507652	523682	1210000	917972	791813	713910	657902	615011	710301
P60981	3	DEST_HUMAN	DSTN	295252	410567	459259	582985	528922	533964	486187	630697	354233	593937	709051	515105	605225	511292	526841	417272	660887	690762	295252	410567	459259	516035	515325	616174	940732	917467	595698	869695	801158	800371	681431	541360	578304	617915	649443	628449	481475	508600	498340	468730	445374	515582	891038	765139	756773	1060000
Q8TEA8	1	DTD1_HUMAN	DTD1	278960	445316		272099		154311		202710							155659	124962	108293		278960	445316																				57995.8	47436.2
Q96EV8	1	DTBP1_HUMAN	DTNBP1	1170000	228047	672107	73243.5	890287	300743	2810000	85918.5	507879	879716	1100000	169747	129184	225358	2500000	48771	108633	24571.1	1170000	228047	672107	1500000		1210000	16029.9	16979.5	94441.3	62323.7	72774.9	67717.5	611426		733136	334342	713601	248699	429121	413380	758591	221267	187661	247084	214493	218671	70190.7	76145.5
Q8TDB6	10	DTX3L_HUMAN	DTX3L	499417	492790	456687	516460	524217	534734	524635	483565	527296	461724	506357	467802	525239	524731	719086	594876	520498	654286	499417	492790	456687	515019	502465	507355	432746	399268	419838	425258	398127	431109	477233	404705	440724	337224	394814	416153	479089	481040	401992	499574	594238	481998	369573	412556	404935	299117
P23919	10	KTHY_HUMAN	DTYMK	581510	612518	610981	790815	296330	605316	572771	863078	456309	740437	728508	607233	844188	602129	575715	986839	848007	988260	581510	612518	610981	514030	600064	695489	952370	838177	734942	571699	775202	808042	747332	772374	931787	849377	854798	807490	748151	513193	600240	569364	510589	430901	975173	674126	737650	780829
P28562	4	DUS1_HUMAN	DUSP1																									55310.6	54939.6	74559.9		160871	45614.5										141630		83424.2	88574.2	64466.4	148754	69663.3
Q9BVJ7	11	DUS23_HUMAN	DUSP23	449617	503380	549124	399062	558322	438025	636874	748844	695518	643470	688543	760173	695823	870004	738603	765044	934139	792557	449617	503380	549124	751555	749870	864108	946526	872305	804255	949784	845265	912611	876294	804175	830342	855103	888188	879415	676939	684398	668845	819373	818018	817508	490099	744368	555667	694310
P51452	4	DUS3_HUMAN	DUSP3	492240	459582	475915	377385	323353	439869	502797	292352	371057	527209	445556	480756	374224	449422	491004	549994	582002	484479	492240	459582	475915	619126	655369	473877	422408	432182	430077	572645	569925	641078	464345	329342	421130	429424	410597	439701	363243	299716	270660	262973	337005	292460	412123	424707	260509	467044
A6NLW8	1	DUXA_HUMAN	DUXA	1120000	799430	945727	1290000	1370000	1240000	612648	852469	1120000	1220000	1390000	1370000	2060000	2080000	811373	1870000	1890000	1790000	1120000	799430	945727	777935	664905	627545	1180000	1220000	1310000	1450000	1300000	1460000	1740000	1510000	1910000	1580000	1590000	1790000	728468	501809	409397	680588	676593	621164	318768	527494	782110
Q14204	187	DYHC1_HUMAN	DYNC1H1	2550000	2470000	2560000	2400000	2370000	2340000	2350000	2560000	2460000	2450000	2480000	2480000	2460000	2430000	2370000	2460000	2410000	2450000	2550000	2470000	2560000	2450000	2430000	2370000	2670000	2620000	2630000	2470000	2520000	2510000	2580000	2680000	2560000	2660000	2650000	2650000	2620000	2590000	2620000	2480000	2470000	2410000	2460000	2410000	2420000	2410000
Q13409	8	DC1I2_HUMAN	DYNC1I2	555432	464513	575987	503657	514128	506023	523583	555142	507192	492409	500610	473795	559072	575170	356803	609914	657685	604095	555432	464513	575987	533386	467185	581716	592646	581670	635894	579998	621813	627149	496978	609665	583190	622569	646786	551960	465079	396702	397174	418109	483078	418574	328132	432512	421384	518334
Q9Y6G9	9	DC1L1_HUMAN	DYNC1LI1	455809	437101	522318	501245	391835	486452	457259	454406	472195	408081	427231	498995	549037	589657	498658	558985	668678	705887	455809	437101	522318	358182	424916	461657	502848	466689	423667	622297	452277	576500	529685	502634	508364	597021	427560	506781	532395	506787	500604	459061	613265	617255	546356	416328	528649	865380
P63167	2	DYL1_HUMAN	DYNLL1			87938.7	74914.8	93393	90996.9	77343.5	217186		182390		149791	31248.9			86297.7					87938.7	151899	55796.3	182889	79310.4	76124.2				66419.4		90664.8		44574.9	117676	85433.1	244394	61767.1	93747.2	208894	121073			67665.2
Q96FJ2	3	DYL2_HUMAN	DYNLL2	1450000	1590000	1160000	1250000	1170000	1730000	1550000	1390000	1610000	1620000	1330000	1350000	1590000	1340000	2050000	1890000	1180000	1340000	1450000	1590000	1160000	1650000	1090000	1590000	1260000	1480000	1490000	1360000	1650000	1210000	1340000	1890000	1550000	1500000	1370000	1810000	2890000	3460000	2830000	3070000	3070000	3320000	1660000	1690000	2000000	1590000
Q9NP97	2	DLRB1_HUMAN	DYNLRB1		130653		239376	334404	72964.5	121801				110782					228347		320755		130653				359914	171797	355879	165199	165585	97400.2	87737.4	251274	123898		269328	208845	110163	386374	297621	250021	302763	274697	333339	254783	325716	360151	245575
P63172	3	DYLT1_HUMAN	DYNLT1		13808.9				68905.9	120585	144827	152762	281572	307873	169273	166787	145940	143193	216438	274816	222698		13808.9		162922	160907	171052	224636	172154	210779	216561	25829.7	177650	104890	196923	162916	229028	166352	194611	230198	419013	287603	351671	316897	254415	295110	335628	218722	81818.5
O75923	83	DYSF_HUMAN	DYSF	3610000	3680000	3860000	4340000	4160000	4360000	4810000	3950000	4140000	4640000	4610000	4990000	2970000	2950000	4810000	3080000	3120000	2910000	3610000	3680000	3860000	4740000	4660000	4610000	3530000	3660000	3530000	2570000	2510000	2410000	3840000	3640000	3800000	3910000	3860000	4070000	4960000	5130000	4920000	3520000	3540000	3540000	4000000	3990000	4080000	3460000
Q14209	2	E2F2_HUMAN	E2F2		1770000	1550000	931425		540259	850107	647951	721956	655688	549566	503369	865863		2650000	898773	903926	788394		1770000	1550000	608606	646347			264567	342359	401640	480995	474142	460984		431226	370633	383284	434733	845650							871216	1150000	1480000
Q13011	14	ECH1_HUMAN	ECH1	1030000	1220000	1190000	1130000	1280000	1140000	1150000	1140000	1180000	1030000	1030000	1270000	983181	1070000	1120000	1010000	1240000	1120000	1030000	1220000	1190000	1130000	1250000	1220000	1190000	1270000	1330000	1450000	1350000	1470000	1140000	1120000	1210000	1030000	847330	1090000	1030000	955415	1050000	862882	942928	950051	1240000	1180000	1180000	1250000
Q9NTX5	3	ECHD1_HUMAN	ECHDC1	220101	264245	258287	261055	244792	264011	356616	371888	398742	306393	271414	398755	171838	147214	265030	364911	401594	368994	220101	264245	258287	270632	294904	333349	404033	359345	357963	465089	523780	503714	423928	370397	449953	342104	331198	416971	286790	393969	346966	337599	400140	333037	496234	439757	454407	518857
P30084	7	ECHM_HUMAN	ECHS1	724365	514407	673459	848139	815233	802020	864117	615907	870864	556631	689419	762502	943674	805511	660131	770582	853892	816169	724365	514407	673459	635838	652192	573818	859870	762119	852347	835692	763579	838470	771472	819342	869706	959189	998145	790866	836100	826977	1100000	1050000	828447	561049	881398	772047	742122	540202
P42126	5	ECI1_HUMAN	ECI1	749178	744647	382324	422132	579703	469981	597950	743218	374653	461241	423573	538090	421018	504378	441115	619946	366640		749178	744647	382324	274549	446033	269556	470976	507125	652091	373386	365006	467708	598067	587793	591147	428979	631541	522539	628010	685391	551067	490614	526636	673342	466604	340279	467329	224451
Q16610	8	ECM1_HUMAN	ECM1						306596								321099		282907		548912																	198426		157917	137198	169496	761144	793448	829540		443692	226677	235418
Q5VYK3	17	ECM29_HUMAN	ECPAS	413239	280397	289803	229548	203530	188585	211953	259497	219164	239729	242967	250362	311725	267701	349696	320065	295485	298975	413239	280397	289803	238780	284881	205685	282838	302412	335632	362141	335542	308972	283573	248861	302068	208506	275761	289388	397510	284285	290588	402396	402750	388407	200569	223872	219518	218846
Q6P2E9	4	EDC4_HUMAN	EDC4		177810	135314	142058	241187	176477	129459	167131	136576	152990	139323	165838	142878	152947	143623	177820	183847	138075		177810	135314	153078	137270	165558	97063.8	110971	140992	158063	127209	141571	191899	218182	156513	138098	120739	200898	116377	160564	159444	146314	178048	178472	245939	163400	180664	161761
Q15075	14	EEA1_HUMAN	EEA1	472256	471787	530610	454625	478201	330783	440963	400399	372383	553480	400122	411258	396039	411565	552934	457435	310062	323690	472256	471787	530610	407089	400304	411631	375968	381380	384044	236437	353453	256762	395006	375313	390894	330294	356321	365198	278657	329698	374621	360918	265278	272838	239849	314898	235780	341142
P68104;Q5VTE0	0	EF1A1_HUMAN;EF1A3_HUMAN	EEF1A1;EEF1A1P5	2.63397e+07	2.91078e+07	3.18656e+07	2.73738e+07	2.55179e+07	2.85109e+07	3.08466e+07	3.13656e+07	3.20784e+07	2.99103e+07	3.00234e+07	3.34769e+07	3.09441e+07	2.80427e+07	2.54627e+07	3.5842e+07	3.44084e+07	3.44566e+07	2.63397e+07	2.91078e+07	3.18656e+07	3.08224e+07	3.03745e+07	3.05534e+07	3.67936e+07	3.94195e+07	3.5598e+07	3.55565e+07	3.34915e+07	3.35162e+07	3.51297e+07	3.73471e+07	3.44726e+07	3.48115e+07	3.59146e+07	3.26662e+07	3.3941e+07	3.14624e+07	3.14453e+07	3.08705e+07	3.3295e+07	3.17842e+07	3.12787e+07	3.59117e+07	3.28917e+07	3.09229e+07
P24534	8	EF1B_HUMAN	EEF1B2	3740000	3710000	3090000	2440000	2470000	2960000	3560000	3300000	3600000	3210000	3160000	3330000	3510000	3800000	2690000	3610000	4100000	3700000	3740000	3710000	3090000	3690000	3330000	3880000	3290000	3410000	3680000	3760000	3760000	4370000	4050000	3570000	3610000	3580000	3500000	3780000	4110000	4000000	4360000	3070000	2600000	3650000	3460000	4130000	3630000	3360000
P29692	13	EF1D_HUMAN	EEF1D	3600000	3750000	3680000	3980000	4010000	4120000	4020000	4420000	4160000	3750000	3510000	3900000	4350000	4240000	3660000	4610000	4410000	4470000	3600000	3750000	3680000	3770000	3940000	3870000	4120000	4070000	4430000	4030000	4330000	4100000	4510000	4610000	4460000	4790000	4410000	4840000	4120000	4330000	4290000	5010000	4640000	5040000	3470000	3280000	3580000	2990000
O43324	3	MCA3_HUMAN	EEF1E1	511502	497523	494705	704789	598866	756756	403032	639083	697960	394574	462859	506733	808541	831663	749390	622342	778345	568542	511502	497523	494705	646944	480471	543404	661295	577148	564761	744013	644884	636986	718167	629511	698463	702124	552552	723518	585940	525021	526870	537679	551658	487193	555640	861909	593585	350503
P26641	21	EF1G_HUMAN	EEF1G	3780000	3700000	3880000	4020000	3930000	4180000	4310000	4010000	4240000	4140000	4120000	4240000	4090000	4040000	3680000	4370000	4290000	4450000	3780000	3700000	3880000	4710000	4650000	4560000	4720000	4630000	4490000	4710000	4870000	4380000	4440000	4500000	4450000	4360000	4450000	4750000	4360000	4620000	4630000	4430000	4350000	4640000	4400000	4390000	4310000	4360000
P13639	43	EF2_HUMAN	EEF2	4040000	4230000	4360000	4530000	4490000	4990000	4990000	5130000	4970000	5150000	4980000	4830000	5150000	4760000	4370000	5030000	5010000	5140000	4040000	4230000	4360000	5040000	4950000	5040000	5380000	5490000	5270000	5080000	4900000	5010000	5420000	5700000	5510000	5380000	5510000	5440000	4460000	4670000	4640000	5900000	5520000	5750000	5310000	5630000	5190000	5250000
P57772	3	SELB_HUMAN	EEFSEC																							168122		145586					82434.7								50038.3							166918	118091
Q96C19	20	EFHD2_HUMAN	EFHD2	8970000	8780000	8440000	9900000	10600000	10200000	9390000	9370000	9990000	8400000	8730000	8520000	9960000	9920000	8460000	10300000	9660000	9840000	8970000	8780000	8440000	10700000	10600000	10600000	9700000	9710000	10000000	9950000	10300000	9760000	10200000	9310000	9810000	10500000	10600000	10600000	9590000	9720000	9770000	10000000	9900000	9930000	9850000	9410000	9870000	9430000
Q7Z2Z2	4	EFL1_HUMAN	EFL1	291440	380636	327303		304254	266396	273839	294320	344655	273238	251646	220542	383545	424817	234863	396179	442663	536645	291440	380636	327303	215458	227785	255370	329546	297455	200351	341972	330262	269751	239466	344124	285107	360967	342782	376254	283050	292308	253548	310211	245638	377505	246474	159114	213051	204618
Q14156	1	EFR3A_HUMAN	EFR3A			24053.2													8755.92					24053.2																10420.5		15797.1		21377.8
Q15029	23	U5S1_HUMAN	EFTUD2	572760	419223	553538	564743	648685	604081	753038	848562	831189	842738	817624	863014	590941	595730	598987	505559	582127	572768	572760	419223	553538	775287	780027	881463	839087	822913	806996	588711	571117	663789	770387	858596	822052	814529	835223	827601	628221	811629	774090	680815	744179	738838	665983	625047	589470	726821
Q9H6Z9	0	EGLN3_HUMAN	EGLN3	39794.5	69323	71202.2	54477.6	37055.4		38266.6		51499.6				96253.5		104101				39794.5	69323	71202.2	68655.3	24948.1	32312.5		54027.8	71571.4	29657	66637.3		53061.3	84341.1	58649.7		83782.4	62793.9	100160	56899.1	73116.1	45135.3	80690.2	90498.8			55601.6
Q8N3D4	6	EH1L1_HUMAN	EHBP1L1	267040	344180	227223	234798	346188	200248	190617	278919	262152	220961	262393	205114	195538	224529		166817	194944	169934	267040	344180	227223	265638	267529	212592	190555	174902	204973	192079	219873	204939	215639	204784	225415	180555	187351	234922	281398	150616	222879	231315	237607	219649	279669	181947	238710	238590
Q9H4M9	22	EHD1_HUMAN	EHD1	5450000	5540000	6430000	5780000	5530000	5870000	6210000	6400000	6800000	6580000	6820000	6510000	6620000	5830000	6090000	6750000	6510000	6480000	5450000	5540000	6430000	6620000	6090000	6120000	7000000	6550000	7360000	6780000	7230000	6820000	7370000	7270000	7460000	7620000	7500000	7660000	7310000	7020000	6840000	6520000	6730000	6700000	5430000	5530000	5280000	4230000
Q9NZN3	3	EHD3_HUMAN	EHD3	247641	241152	226917	275843	181861	89614.2				232451	246864	193792	141584			189442	115348	103217	247641	241152	226917	248018	199958	143274	188951	220813	189916	179149	251436	201712	207104	137312	148671	70823.7	129123	114013
Q9H223	6	EHD4_HUMAN	EHD4	708670	582713	605762	496035	435298	418787	455271	439805	464445	523452	463067	424856	485840	409717	523876	406663	390790	433885	708670	582713	605762	402852	581217	449043	426032	397314	568811	430473	366872	377560	426675	405264	372397	483795	427869	411194	480545	527526	536488	560015	589985	616158	357049	371692	414153	277871
P41567	1	EIF1_HUMAN	EIF1	184396	195973	180478				63339.3	92886.1	79492.7	279302	189785	242454	193372	121950		109542	72615.6	92065.1	184396	195973	180478			26251.5	267817	190293	206500	132901	62324.3	107936	169770	160988	165580	169856	125680	142729	109276	131511	140101		56064.9	39804.4	288812	213250	234818	283224
O14602;P47813	0	IF1AX_HUMAN;IF1AY_HUMAN	EIF1AX;EIF1AY	1.42196e+06	1.24609e+06	1.65229e+06	1.45815e+06	1.44905e+06	1.5218e+06	1.33951e+06	1.72129e+06	1.44353e+06	1.51457e+06	1.54868e+06	1.12229e+06	1.76299e+06	1.79187e+06	865904	1.68609e+06	1.4718e+06	1.51809e+06	1.42196e+06	1.24609e+06	1.65229e+06	706118	1.1115e+06	939808	1.32977e+06	1.04498e+06	1.44456e+06	1.25736e+06	1.2978e+06	1.3241e+06	1.57478e+06	1.67347e+06	1.46735e+06	1.76975e+06	1.54063e+06	1.63834e+06	1.26767e+06	930752	1.19935e+06	1.02607e+06	940946	729788	715679	462271	463749	831129
Q9BY44	2	EIF2A_HUMAN	EIF2A				77657.6		138486	253975	40180			242121	127939	59707.3		53587.1	247372		171074							129139	77889.4	104183			176846		100083	100465	69406.5	90913.7	110001	170301	104232	82774.2			38995.8		47336.8		212367
P19525	12	E2AK2_HUMAN	EIF2AK2	350622	350913	278805	205217	312666	363064	247664	260218	313734	330169	361115	346988	309314	309929	214734	366365	444546	320917	350622	350913	278805	369042	307466	403427	513335	480027	473104	414296	416091	466025	407913	320536	406754	465000	423747	455720	395937	313181	293181	159208	266141	427467	414201	450103	495978	450080
Q14232	3	EI2BA_HUMAN	EIF2B1	4520000	4170000	4510000	3980000	5520000	3610000	3100000	3730000	3490000	2730000	3420000	2240000	3720000	3570000	3300000	3860000	3750000	3570000	4520000	4170000	4510000	2640000	2560000	2440000	3510000	2370000	2610000	2930000	4530000	3300000	3140000	2980000	3440000	2970000	3150000	2960000	3190000	3410000	2950000	2340000	2850000	3780000	2290000	2160000	1930000	1080000
Q9NR50	2	EI2BG_HUMAN	EIF2B3			100861				52981.4				56512						77266.5	75961.2			100861	100658				91366.6		56909.2	45842.7		80108.1			43999.9			66652.9		90203.1					120789
P05198	19	IF2A_HUMAN	EIF2S1	941193	1170000	1170000	1150000	988371	1410000	1500000	1270000	1460000	1480000	1400000	1550000	1350000	1370000	1160000	1400000	1340000	1390000	941193	1170000	1170000	1340000	1340000	1350000	1400000	1450000	1370000	1230000	1250000	1270000	1500000	1510000	1380000	1430000	1390000	1430000	1570000	1340000	1410000	1110000	1110000	1200000	1090000	1150000	1030000	950225
P20042	10	IF2B_HUMAN	EIF2S2	346248	416893	311385	204211	343273	236112	250171	286936	141303	274390	209099	225292	288595	342316	237911	142087	108742	139102	346248	416893	311385	295658	282545	306657	212891	193425	320585	234223	280079	220752	218466	257840	266732	273140	227711	245735	202360	227225	315837	265687	385034	413644	149338	156348	156683	156566
P41091	2	IF2G_HUMAN	EIF2S3	993853	998309	1050000	965771	871393	1120000	1330000	1240000	1380000	1290000	1430000	1420000	1280000	1170000	987296	1270000	1520000	1440000	993853	998309	1050000	1420000	1400000	1320000	1360000	1560000	1390000	1260000	1100000	1270000	1350000	1440000	1390000	1220000	1250000	1260000	1390000	1440000	1370000	1220000	1260000	1160000	1310000	1500000	1240000	1410000
Q14152	34	EIF3A_HUMAN	EIF3A	1470000	1550000	1620000	1540000	1340000	1470000	1420000	1450000	1500000	1550000	1290000	1410000	1510000	1400000	1530000	1650000	1540000	1430000	1470000	1550000	1620000	1190000	1280000	1360000	1300000	1260000	1170000	1280000	1350000	1320000	1510000	1450000	1500000	1440000	1490000	1450000	1560000	1670000	1440000	1500000	1500000	1450000	1150000	1070000	1020000	1250000
P55884	20	EIF3B_HUMAN	EIF3B	545238	543479	575791	570267	622247	489423	577382	615311	505298	631968	649290	581527	335187	344657	422590	405154	366810	340294	545238	543479	575791	602366	635794	645458	637706	591438	653718	485724	529433	510052	588715	631919	617693	707343	720572	665762	722494	602971	665265	627649	554520	602506	660059	558808	621378	660891
B5ME19;Q99613	0	EIF3C_HUMAN;EIFCL_HUMAN	EIF3C;EIF3CL	1.25018e+06	1.11953e+06	1.27856e+06	1.05559e+06	1.1483e+06	1.20094e+06	1.22632e+06	1.23359e+06	1.20766e+06	1.16212e+06	1.14013e+06	1.21821e+06	1.15696e+06	1.19159e+06	1.11453e+06	1.39329e+06	1.52153e+06	1.37826e+06	1.25018e+06	1.11953e+06	1.27856e+06	1.16811e+06	1.27439e+06	1.20274e+06	1.30977e+06	1.35537e+06	1.33106e+06	1.42226e+06	1.41292e+06	1.34478e+06	1.38298e+06	1.41837e+06	1.3769e+06	1.37107e+06	1.31053e+06	1.40716e+06	1.22678e+06	1.21694e+06	1.23967e+06	937615	977136	1.03363e+06	1.11858e+06	1.03492e+06	1.05502e+06	1.17653e+06
O15371	11	EIF3D_HUMAN	EIF3D	608542	611820	746828	611838	685242	588047	372128	592408	531507	563549	587671	657568	719587	703544	455145	563064	471248	438647	608542	611820	746828	623989	451138	493526	470160	388017	497039	432700	368587	392166	417572	538129	428807	428763	528877	495940	775627	724473	647214	557881	556442	560291	463338	464487	614435	843776
P60228	15	EIF3E_HUMAN	EIF3E	549822	559826	587864	608145	562598	577073	613691	595743	598840	570233	556889	615207	675084	619841	580734	618282	614567	680796	549822	559826	587864	612775	567362	564074	632679	625520	563336	582586	552136	567475	623290	649627	622554	618622	625655	614135	700468	704853	661209	638229	700736	768387	483109	644847	507171	472236
O00303	10	EIF3F_HUMAN	EIF3F	296302	327282	465658	353185	272589	342040	422853	392090	383412	405103	367920	397040	350505	426818	218446	492718	464684	484129	296302	327282	465658	400740	431557	426040	531707	515005	515723	496512	504202	536926	527745	525532	520068	535860	500644	585837	454831	489405	499716	588110	606610	514003	455642	456104	447182	357727
O75821	2	EIF3G_HUMAN	EIF3G	99905.6	147018	131685	181286	195959	161220	168473	172082	164377	145862	158436	167636	120263	118970	208586	176949	186359	194540	99905.6	147018	131685	149618	149921	149844	117992	109574		135624	160080	90431.4	160942	176946	182524	132111	129207	122034	190933	246536	241293	175984			104409	152157	200678	135532
O15372	9	EIF3H_HUMAN	EIF3H	702989	631038	904972	801368	852556	938446	758463	1030000	675077	827756	794473	754162	955294	875261	379919	972520	838728	835155	702989	631038	904972	758100	845359	717963	784746	659272	776767	719855	811182	604065	884195	885232	938680	749548	785675	699984	910459	755482	742725	807741	915570	860020	623402	774269	610981	765244
Q13347	10	EIF3I_HUMAN	EIF3I	1380000	881305	664724	807716	809316	831647	711042	775915	824667	518151	703004	647989	755030	763363	826669	483970	698379	713844	1380000	881305	664724	692279	762997	743234	644827	635232	617999	600493	640476	611311	789055	670278	621301	840172	638226	732964	878999	990610	959609	815296	1030000	1030000	759236	757414	717926	785715
O75822	2	EIF3J_HUMAN	EIF3J	405585	456839	327074	287020	232551	379359	421983	324428	343243	283661	340710	454826	329228	373220	401294	249760	338526	250601	405585	456839	327074	149172	84174.9	158383	278038	341116	335988	354629	351613	372819	310386	263556	346141	268779	359927	330934	341405	393008	365404	177015	231112	188401	442826	355055	399182	369943
Q9UBQ5	3	EIF3K_HUMAN	EIF3K	932850	934897	936200	920182	998262	916512	830565	504511	977105	885724	929137	849382	788266	786800	961622	815525	785077	722934	932850	934897	936200	972572	960033	1100000	931852	838178	417465	866508	908928	989124	589079	788132	531823	868335	865980	684127	791724	931650	1050000	739976	599288	592893	650721	739587	614016	1050000
Q9Y262	18	EIF3L_HUMAN	EIF3L	865711	866713	879820	1020000	888843	853112	851264	1060000	897341	945649	1080000	941979	886264	864641	852741	1030000	964455	947817	865711	866713	879820	977594	1050000	971875	1210000	1060000	986811	1070000	966288	955211	1010000	977586	960311	1000000	995545	958149	1020000	1080000	1060000	1080000	1130000	1130000	917640	1060000	1030000	900095
Q7L2H7	9	EIF3M_HUMAN	EIF3M					64432.8	90968.2				132976	49191.3	77262.3				56655.6	71859.7	119650					97350.8	96196.5		188263		196430		63865.2				162204		206075	199771	204068	258144	174832	234735	338397		71783.7		201434
P60842	7	IF4A1_HUMAN	EIF4A1	7190000	7710000	7180000	5430000	5380000	5780000	7120000	5770000	6630000	6890000	7440000	6900000	5680000	5660000	6950000	5580000	6720000	7100000	7190000	7710000	7180000	6990000	6780000	6510000	6080000	5880000	6120000	6500000	6680000	5580000	6430000	6290000	6970000	6060000	5850000	6420000	7630000	7490000	7600000	6930000	7250000	7330000	5640000	7040000	5980000	5520000
Q14240	6	IF4A2_HUMAN	EIF4A2	763458	738298	612917	754748	785892	762838	762702	684418	641961	693638	575686	721617	773758	708308	883087	753993	692794	783566	763458	738298	612917	583719	652230	671685	711352	638128	617417	566539	565460	608878	786328	692531	634160	610404	703812	573409	854113	917751	896677	754257	963273	969015	690039	796013	578751	541249
P38919	18	IF4A3_HUMAN	EIF4A3	1200000	1080000	1250000	1520000	1450000	1640000	1270000	1430000	1310000	1390000	1170000	1210000	1330000	1410000	1190000	1350000	1280000	1310000	1200000	1080000	1250000	1060000	1020000	1160000	1080000	1180000	1000000	1010000	907553	779024	1190000	1140000	1310000	1160000	1430000	1240000	1050000	1290000	1140000	1140000	1300000	1310000	854936	1160000	1110000	1130000
P23588	12	IF4B_HUMAN	EIF4B	861304	1150000	1020000	761074	1000000	916702	951607	870771	942787	749656	762414	804380	851096	824118	847953	1080000	741498	943197	861304	1150000	1020000	955580	944095	844791	978297	782012	1010000	933234	1010000	952927	1050000	879669	1100000	983057	896966	1010000	911281	566498	679463	926032	870776	847050	800657	718561	758121	724823
P06730	5	IF4E_HUMAN	EIF4E	581162	464300	565543	841243	632888	766630	795032	689967	887855	1020000	948019	1120000	685931	587502	825621	567068	440208	586369	581162	464300	565543	781685	936605	996204	1060000	987791	976880	858957	750711	736955	892855	860594	966879	945690	1060000	1030000	935652	795621	1110000	889381	1010000	877629	1180000	1140000	1180000	1050000
Q8N5X7	2	IF4E3_HUMAN	EIF4E3	252895	239224	222474	258329	451032	258529	312724	366756	247218	155002	345610	224628	271990	230975	418969	227358	261953	297354	252895	239224	222474	262889	321089	218322	284804	267750	316359	325485	259130	356788	263243	259733	330299	299548	261206	314911	268618	269784	417861	304154	129344	97699.8	256886	291043	240477	273427
Q04637	4	IF4G1_HUMAN	EIF4G1	295177	367715	480952	443784	519928	498363	452223	474207	320133	433807	414843	350940	484685	461077	402929	655690	324779	376467	295177	367715	480952	439114	157474	447619	379884	376305	384484	453613	525814	445687	308645	317511	387334	327210	311766	307767	320761	407389	324757	311490	345667	383488	259344	255564	238682	200309
P78344	18	IF4G2_HUMAN	EIF4G2	458815	600199	539350	447896	391757	478369	550506	602534	521545	478999	519226	646404	594364	526447	472257	646027	537917	537524	458815	600199	539350	582175	534722	607089	579973	608886	610923	611896	551755	541857	546368	604723	595407	574019	491870	585267	506648	568724	560154	674393	576251	698745	419092	421855	394466	257522
O43432	5	IF4G3_HUMAN	EIF4G3							22789.8								27900.6							24744.5		91327.3			70238.4		75001.2	95159.6		81406.9					56642.4	52737.1	19584.5	23206.4	63029	108869		57246.4
Q15056	5	IF4H_HUMAN	EIF4H	488661	362371	572775	257307	418727	452781	408338	492472	468138	422341	528640	552011	769324	605169	482309	516355	567101	531271	488661	362371	572775	524443	526403	444246	595051	519581	686806	529589	790086	523033	569111	701842	690852	623224	696441	636051	496570	320147	291337	511077	554056	554760	386789	436580	301043	290692
P55010	10	IF5_HUMAN	EIF5	472225	497705	370344	333249	540885	540162	536321	424206	495081	461903	458255	391609	437831	578503	698907	446147	429440	475110	472225	497705	370344	485805	492244	543497	467240	478257	522071	603077	586716	634740	583293	490461	509732	538619	549553	480516	584378	568535	529976	525890	334749	559866	433587	352416	631445	587674
P63241	2	IF5A1_HUMAN	EIF5A	834079	1230000	869056	889007	851149	996110	1000000	875136	1110000	926024	884974	793450	950993	1000000	648538	1110000	1280000	1030000	834079	1230000	869056	1240000	1070000	916769	1050000	1180000	1270000	1200000	1220000	1250000	1050000	1110000	1010000	1050000	1130000	1140000	1400000	1260000	1290000	1360000	1140000	1070000	1060000	1100000	1280000	1840000
P56537	6	IF6_HUMAN	EIF6	2710000	2510000	2580000	2850000	2590000	2450000	2460000	2890000	3160000	2880000	2990000	2830000	3100000	3470000	2540000	2680000	2740000	2590000	2710000	2510000	2580000	2590000	2940000	3050000	2780000	2590000	2650000	3560000	3100000	3040000	2490000	2990000	2670000	2460000	2720000	2470000	3470000	3440000	3020000	3740000	3220000	3760000	3470000	3460000	3380000	3170000
Q53HC9	4	EIPR1_HUMAN	EIPR1	300859	333039	290526	177815	284220	419896	373139	259368	299015	221704	329557	286506	302683	379926	323309	348782	334562	243520	300859	333039	290526	343149	298100	315742	313074	302934	268434	382619	375726	415442	274749	298401	215644	312784	326194	135161	222039	219743	203082	218223		292842	208716	266164	180867	176448
P08246	17	ELNE_HUMAN	ELANE	643000000	627000000	644000000	914000000	659000000	1110000000	1440000000	415000000	642000000	563000000	769000000	735000000	341000000	256000000	1950000000	218000000	236000000	226000000	643000000	627000000	644000000	936000000	611000000	728000000	340000000	378000000	202000000	236000000	166000000	184000000	218000000	267000000	247000000	211000000	305000000	350000000	2160000000	2320000000	2240000000	1170000000	1350000000	1410000000	1790000000	1670000000	1980000000	1360000000
Q15717	9	ELAV1_HUMAN	ELAVL1	996500	996910	797380	1170000	784755	916706	893619	981944	1240000	1060000	936092	1140000	1080000	1130000	855040	984485	944364	1000000	996500	996910	797380	1000000	1050000	1060000	1390000	1370000	1240000	1090000	1250000	1180000	1410000	1100000	1220000	1150000	1050000	1240000	1020000	843352	943367	1110000	920038	1030000	1220000	1150000	1180000	1810000
Q92556	28	ELMO1_HUMAN	ELMO1	1440000	1600000	1880000	1460000	1450000	1530000	1690000	1800000	1730000	1810000	1800000	1720000	1630000	1630000	1450000	1640000	1620000	1590000	1440000	1600000	1880000	1600000	1690000	1620000	1790000	1700000	1720000	1750000	1770000	1710000	1730000	1780000	1740000	1760000	1680000	1690000	1900000	1810000	1810000	1720000	1870000	1840000	1510000	1480000	1380000	1440000
Q96JJ3	14	ELMO2_HUMAN	ELMO2	865037	1110000	969670	1000000	870175	813454	967201	927068	1070000	1030000	1000000	1070000	1210000	1170000	612360	1030000	1070000	1150000	865037	1110000	969670	1060000	970607	1070000	1160000	903247	930589	1190000	1080000	1140000	1030000	993251	996297	1030000	998219	1060000	891110	1010000	948691	854800	945303	874402	1010000	992479	1010000	1000000
Q8IZ81	6	ELMD2_HUMAN	ELMOD2	299722	313185	486550		258329	317095	421085	609385	467437	494691	390441	401380	353220	259159	464482	363706	276077	341238	299722	313185	486550	403770	261159	466113	602606	659358	516191	244026	523164	356300		390817	373118	459190	504599	474753	393818	520269	433985	436346	443520	426583	436133	330476	335123	476449
Q15370	4	ELOB_HUMAN	ELOB	405294	422702	430986	309849	356362	271653	473268	416187	417984	361281	395038	284438	366494	359306	484349	505587	439364	424048	405294	422702	430986	428100	389268	363109	378269	490504	462421	412703	506589	543947	434527	416554	494801	402715	386387	402181	413948	470868	407290	407305	510560	410074	334260	345619	193351	265169
Q15369	8	ELOC_HUMAN	ELOC	1600000	1380000	1370000	1160000	1070000	908813	1130000	1180000	1240000	1170000	1310000	1290000	1060000	1010000	1130000	1110000	1100000	1070000	1600000	1380000	1370000	1270000	1350000	1200000	1170000	1340000	1180000	1340000	1390000	1450000	1200000	1150000	1120000	1040000	1210000	1150000	1540000	1400000	1460000	1070000	1060000	936555	1230000	1340000	1400000	899012
Q6PCB8	4	EMB_HUMAN	EMB	279387	207576	239338	315006	384829	216555	411077	130871	209465	260051	309570	239133	97194.2		361345			40989.8	279387	207576	239338	221137	264625	296804	101133	81871.2							55062.3				298108	248748	223788	150351	73387.3	141732	184692	169512	244516	100185
Q8N766	3	EMC1_HUMAN	EMC1	125531	115095	88946	231289	118995	137131	77674.8	72353.2	70538.6	85446.4	118709	124412			55260.5	91875.1		75659.3	125531	115095	88946	172801	165784	175796	72437.6						49833.1	34788.8	32741.6	41237.8	74827	68873.5	91464.2	109437	94727.7	86364.5	63421	97255.4	158942	145319	150031	129864
P50402	3	EMD_HUMAN	EMD	718060	670625	501818	709692	812001	358500	458199	777687	511189	526922	564481	423602	372497	529537	586514	404470	576033	482227	718060	670625	501818	718837	722365	615066	681367	520895	566250	404908	587370	476092	396622	465314	455769	441284	495156	525454	628978	601616	549685	470829	519989	660364	562741	362718	502245	568627
Q9Y6C2	1	EMIL1_HUMAN	EMILIN1	250478	200621	280644		156095						245369	244075		192690			212089		250478	200621	280644		276738	279103					166294	125666			241304	230054		306226
O95834	22	EMAL2_HUMAN	EML2	1060000	1170000	1310000	1440000	1380000	1250000	1110000	1500000	1390000	1240000	1110000	1270000	1560000	1530000	967464	1340000	1380000	1380000	1060000	1170000	1310000	1270000	1330000	1230000	1440000	1290000	1400000	1460000	1190000	1280000	1300000	1270000	1290000	1370000	1340000	1420000	1610000	1620000	1530000	1330000	1510000	1530000	1470000	1260000	1400000	1190000
Q32P44	7	EMAL3_HUMAN	EML3	465793	485745	602567	507004	458331	453740	484466	489933	468219	438663	466718	518391	475674	504002	378611	455450	479871	491921	465793	485745	602567	348439	418515	353149	561218	592011	437833	662519	388599	431953	457181	479386	431864	519699	493123	455249	380150	491118	421336	421355	335591	370788	267165	409336	370072	321952
Q9HC35	20	EMAL4_HUMAN	EML4	619236	575587	675578	709094	604307	650266	536464	488120	489554	497803	510684	533055	477718	497997	531024	412783	562469	441250	619236	575587	675578	505610	528032	551136	521109	464338	464936	454566	512804	423971	523452	600673	578489	465987	537665	561468	527624	617039	611092	631162	684618	762440	665408	585582	618180	598053
Q05BV3	1	EMAL5_HUMAN	EML5	993991	1010000	791581	1180000	1210000	1220000			986563	934100		899564	1320000	1150000	1350000	1040000		1110000	993991	1010000	791581				830793	821434					899934		867697			905533		1310000	1390000	1460000	1390000	1460000		1030000
Q6ZMW3	1	EMAL6_HUMAN	EML6																								801254					625881	658406		876631													984487
O94919	2	ENDD1_HUMAN	ENDOD1	505035	410665	329837	418100	295173	416801	409366	264817	248887	431614	299513	393246	355893	240719	468569	226411	294062	196006	505035	410665	329837	414222	454338	379111	281538	264025	316911	242283	435415	406660	221991	238195	226275	221088	258288	277426				163712	123632
Q8TC29	2	ENKUR_HUMAN	ENKUR	209639	176775	182132	320995	221984	273282		225604	225466	132704	154733	232043	249796	264984	305677	196087	272809	224898	209639	176775	182132	299197	94408.6	248761			120832	166955			216127		171623	159634	180418	247179		179271	228002	200222	196824	193392		201621	142769
P06733	40	ENOA_HUMAN	ENO1	43600000	49500000	51800000	49300000	45800000	54800000	64100000	56000000	62500000	61600000	57700000	69500000	60100000	55900000	51300000	62600000	61300000	59600000	43600000	49500000	51800000	65200000	62600000	65700000	68700000	76200000	79600000	73100000	66000000	77000000	69000000	70700000	69400000	71600000	68900000	72300000	49900000	47800000	50300000	56500000	56300000	53700000	61400000	66900000	62700000	62400000
Q9UHY7	6	ENOPH_HUMAN	ENOPH1	262664	312618	311171	300377	251197	343216	234446	222307	279497	123851	224030	191605	250683	174022	353787	211116	261986	242587	262664	312618	311171	304900	249277	137120	192777	195662	179688	284402	205681	278948	236502	165104	240257	204443	183736	223119	301537	329474	305112	183200	271727	295334	165220	201633	300961	207525
Q9Y6X5	4	ENPP4_HUMAN	ENPP4	469294	386813	453910	489998	417750	508906	446317	340043	485176	416337	460561	435276	438074	442671	415034	454432	403653	436640	469294	386813	453910	435634	307484	401661	366581	337774	302188	332141	331762	312937	374264	370551	346385	241339	301034	364235	473966	460879	420874	229124	472019	350891	250025	179060		127651
O43768	2	ENSA_HUMAN	ENSA	400518	284699	357890	407011	317339	269370	459129	322950	294358	297812	305196	271100	330703	295434	351600	281046	261575	246128	400518	284699	357890	293102	295749	271772	305065	278132	300858	298350	370698	320341	286643	267594	266523	238092	264442	281007	378168	430133	425536	362538	322880	355083	325077	364432	297617	284646
P49961	3	ENTP1_HUMAN	ENTPD1	694511	636409	707341	593130	284154	452512	685778	541240	368825	639398	641553	505744	372534	313570	671318	541990	341092	308647	694511	636409	707341	437688	507632	419047	465059	298230	503280	271993	517761	368105	309162	485472	416416	449592	380608	546911	638341	655272	537271	632244	675392		761312	411998	624448	881892
Q9NPA8	1	ENY2_HUMAN	ENY2			69640.1			48728.3	132328	113321		159246	162271	103908			89036.7						69640.1	210635	107539	96611.7	201644	132831		228983	198350	139314		123180		71793.5	91510		127343	194977	129909	196086	175792	211009	266562	306661	279655	267845
Q09472	1	EP300_HUMAN	EP300		31372.5	34782.8	43958.9			50468.4	30684.7			41543.7	74591.8			62045.4					31372.5	34782.8	19001.1	32164.3	51115.9	32573.2					45162	62098.9	39450	71863.7					40842.6		86485.4	42183.6	42593.3	50560.7	43764.6	56579.8	165313
P11171	10	EPB41_HUMAN	EPB41	289243	275602	206106	218792	363737	276946	194266	289323	225915	215380	164357	223339	228382	203339	227593	216881	255307	211163	289243	275602	206106	295512	239615	331266	218189	204531	170312	247425	204471	191588	219041	231459	248710	229784	209156	292003	194856	229348	277962	238451	278434	302362	267604	219896	210324
Q9HCE0	2	EPG5_HUMAN	EPG5	164705	46837.8	71155.2	32908.8	86493.7		27468			29604.8	39881	61614.8							164705	46837.8	71155.2	47476.7	46764.4	49352.3	49079.1								72697			43012.9	27079.7	37255.3		47382.3	15941.5		24371.7		23062.6	54206.2
P07099	12	HYEP_HUMAN	EPHX1	1170000	915167	1210000	981861	817881	1010000	971432	1180000	1080000	1110000	1170000	1100000	1180000	1030000	1360000	1070000	1140000	1240000	1170000	915167	1210000	788620	1050000	1140000	1080000	1070000	920283	979690	1010000	1010000	994726	1090000	933552	991861	1110000	1230000	1090000	1100000	980994	1150000	1130000	1130000	959760	825290	859146	900928
Q9Y6I3	2	EPN1_HUMAN	EPN1	187150	178180	189915		198741	99827.1	142049	146888	294324	201023	186490	163768	179520	136291	177638	183216		211964	187150	178180	189915		230264	166410	216337	201776	130063	241421	189382	340103	174596	182280	189243	130099	161678	159361	265656	112072	145199	1280000	384431	507986		259009
P07814	41	SYEP_HUMAN	EPRS1	1370000	1210000	1240000	1180000	1260000	1070000	1220000	1230000	1080000	1170000	1240000	1160000	1100000	1240000	1180000	1090000	1140000	1080000	1370000	1210000	1240000	931155	1080000	1090000	1290000	1240000	1200000	1160000	1190000	1090000	1250000	1180000	1270000	1260000	1190000	1320000	1530000	1390000	1490000	1230000	1260000	1250000	1450000	1400000	1440000	1590000
P42566	12	EPS15_HUMAN	EPS15	519380	535512	536432	474651	516897	482075	509270	494877	555033	413308	483968	475859	509754	490776	483046	519464	489771	470883	519380	535512	536432	610903	543269	547807	442452	428829	537283	540693	572074	539177	490933	529938	457315	452000	463152	503505	480813	465933	446388	412488	459406	473808	384447	401367	330889	394930
Q9UBC2	14	EP15R_HUMAN	EPS15L1	848758	1080000	924194	816025	662119	885261	835338	737317	827080	783167	859476	837802	848152	856713	836748	949328	949818	842288	848758	1080000	924194	730080	750361	751673	696935	773139	690776	765763	791677	802952	780007	776821	849556	774599	809755	779602	638287	547613	542334	650435	797950	663669	507011	584520	510630	467971
P11678	37	PERE_HUMAN	EPX	10000000	10200000	10100000	20700000	15300000	23600000	30400000	12100000	13400000	20300000	19100000	20800000	3350000	3070000	29400000	1590000	1270000	1550000	10000000	10200000	10100000	5370000	5020000	4920000	2910000	2860000	2750000	1140000	1230000	1060000	6280000	6940000	6470000	8290000	8510000	7870000	15400000	15900000	15500000	4490000	4420000	4240000	3600000	3310000	3520000	6360000
Q9NZ08	28	ERAP1_HUMAN	ERAP1	917442	822464	879541	841275	851789	770448	795997	812361	774890	775936	800359	819296	735892	672651	772749	862217	683549	797013	917442	822464	879541	643450	646071	709946	831506	729825	701697	784267	733734	796845	721951	693736	792517	739943	731716	784780	862470	861175	799340	765236	704783	781858	731812	721412	737782	643125
Q6P179	1	ERAP2_HUMAN	ERAP2			27637.9	16734.2			39460.2	13922.6	41853.8	23723.5		33706.5			28044.3		24617.8	31378.6			27637.9	35239.4	45688.6	33239.7	41235.4	20297.3	23601.6		38824.8	26979.5	29722.2	33311.6	37618.4	17424.4	20560		41660.4	48879.6	60236.8	53784.7	42673.9	40888.8	34621.7	44941.2	15538.1
Q96RT1	6	ERBIN_HUMAN	ERBIN	440062	426817	427803	444501	448020	482231	370565	369216	480972	445347	331924	449545	460312	514139	515490	432166	413046	349611	440062	426817	427803	338576	495773	403634	358331	360546	379595	360042	389562	328129	369366	399166	447075	427493	395981	479371	387285	422701	404568	391666	381960	348822	305966	328251	312015	281451
A0A1W2PQ73	1	ERFL_HUMAN	ERFL	43435	123654	92932.1	54141.5	157929	175951	14083.1	5073.25	20907.2	22015	74410.5	76069.7	91422.9	126991	489927	33369.8	69478.7	117092	43435	123654	92932.1	67303.2	53208.2	35036.9	122752	54047.8	28492.4	78124.3	48638.6	40904	52792.4	95505.2	128903	27726.6	64879.3	51087.7	542223	813472	1500000	2290000	3950000	6280000	443212	858780	1810000	757762
Q969X5	2	ERGI1_HUMAN	ERGIC1	87557	148577	153028	138823	129811	189417	190516	226665	252288	290719	256164	307332	184527	225959		234898	201330	244386	87557	148577	153028	198333	291140	344632	338298	334312	318517	193032	173625	202458	295187	284721	307770	347492	338838	382967	336499	258156	269717	168396	236085		252457	283988	314446	331809
P84090	3	ERH_HUMAN	ERH	294753	450757	277074	336913	350537	331579	308370	313715	362920	260919	296673	244955	312277	285963	266837	311665	311020	300612	294753	450757	277074	217492	218396	233261	308413	323396	303383	314836	279488	302455	296570	340738	355836	299991	318282	367809	382116	346090	331370	458194	427129	404277	232500	256110	198577	146600
O75477	10	ERLN1_HUMAN	ERLIN1	2110000	2020000	1930000	2520000	2680000	2550000	2710000	2530000	2320000	3110000	2840000	2880000	1760000	1740000	2920000	1730000	1360000	1630000	2110000	2020000	1930000	2630000	2490000	2420000	1820000	1780000	1640000	816496	1070000	1040000	1560000	1640000	1680000	2170000	2530000	1810000	1390000	1490000	1410000	1350000	1550000	1550000	1850000	1850000	1910000	1660000
O94905	10	ERLN2_HUMAN	ERLIN2	702931	745286	535358	618725	835685	682048	676172	566277	697088	798505	772613	742879	337388	276076	492157	431412	345139	335924	702931	745286	535358	663774	667798	570709	257540	277161	262844	165761	133797		334171	312404	356623	553371	454056	582337	453430	562153	572235	686085	458829	495999	520292	433911	419710	231306
Q7Z2K6	3	ERMP1_HUMAN	ERMP1		122958	119489	211722		173905	123118	123846	155367	189374	118413	176860			229947	41622.8	79362.2			122958	119489	128313	186987	147059	124918	71036.5		115924			136675	95210.9	110267	159144		48657.6	95003.1	46083.9	153587		125085	126449	100714	105212	120710	108233
Q96HE7	22	ERO1A_HUMAN	ERO1A	2270000	2440000	2370000	2080000	2450000	2430000	2760000	2400000	2880000	2470000	2390000	2610000	2510000	2480000	3060000	2840000	2620000	2670000	2270000	2440000	2370000	2720000	2560000	2550000	2840000	2810000	2720000	2970000	2690000	2520000	3030000	2830000	2830000	2810000	2850000	2880000	2920000	2980000	2880000	2800000	2690000	2890000	2170000	2530000	1880000	1980000
P30040	13	ERP29_HUMAN	ERP29	4180000	3850000	3660000	4220000	4040000	3690000	4810000	4780000	4620000	5090000	5350000	4780000	5110000	4990000	4480000	5370000	5150000	5390000	4180000	3850000	3660000	5510000	5940000	5920000	7530000	7220000	8200000	7230000	6730000	6900000	5980000	5590000	6320000	6470000	6120000	6430000	4870000	4550000	4590000	5430000	4680000	5830000	8820000	7890000	8710000	8510000
Q9BS26	17	ERP44_HUMAN	ERP44	2550000	2810000	2180000	2640000	2360000	2310000	2510000	2470000	2270000	2190000	2460000	2030000	2080000	2290000	2430000	2510000	2210000	2270000	2550000	2810000	2180000	2210000	2220000	2190000	2190000	2240000	2240000	1970000	2000000	1950000	1860000	1700000	1910000	2180000	1720000	1910000	2940000	2800000	2880000	2340000	2610000	2570000	2570000	2640000	2270000	2440000
P10768	16	ESTD_HUMAN	ESD	5240000	4020000	4410000	4250000	3930000	4060000	4470000	4440000	4840000	5020000	4810000	4600000	4570000	4470000	3600000	4240000	4330000	4160000	5240000	4020000	4410000	4370000	4420000	4610000	5230000	5150000	4550000	5050000	4270000	4300000	4260000	4420000	4420000	4510000	4790000	4450000	4830000	5550000	5400000	5190000	4700000	4730000	5670000	6250000	6200000	5560000
Q9BSJ8	22	ESYT1_HUMAN	ESYT1	1520000	1780000	1420000	1990000	1290000	1850000	1400000	1360000	1440000	1550000	1600000	1500000	1360000	1270000	1360000	1250000	1150000	1200000	1520000	1780000	1420000	1370000	1520000	1620000	1270000	1260000	1430000	1090000	1320000	1310000	1400000	1200000	1320000	1360000	1310000	1420000	1620000	1590000	1550000	1090000	1010000	1170000	1350000	1340000	1140000	1590000
A0FGR8	12	ESYT2_HUMAN	ESYT2	603768	579932	572924	644257	522781	657517	660834	506793	552980	521343	477639	585813	503362	453352	424644	593208	519181	529995	603768	579932	572924	566900	628136	504690	514792	503977	599782	570028	588043	618004	562722	567757	533813	482832	562816	569706	505375	492934	491531	387210	406586	475259	641212	582126	567450	511921
P62495	3	ERF1_HUMAN	ETF1	1790000	1890000	1710000	1570000	1760000	1790000	1970000	1430000	1850000	1620000	1820000	1730000	1040000	1060000	1780000	1210000	1110000	1130000	1790000	1890000	1710000	1840000	1810000	1790000	1350000	1540000	1580000	1710000	1900000	1770000	1660000	1340000	1390000	1560000	1490000	1330000	1740000	1650000	1790000	1010000	1280000	1410000	1690000	1590000	1610000	1660000
P13804	15	ETFA_HUMAN	ETFA	1580000	1720000	1790000	1850000	1900000	1960000	2170000	1880000	2020000	2130000	2080000	2310000	2170000	2420000	1660000	1900000	2290000	2090000	1580000	1720000	1790000	1820000	1770000	2040000	2430000	2230000	2580000	2530000	2290000	2360000	2070000	2330000	2370000	2170000	2260000	2250000	2110000	2090000	2070000	2450000	2280000	2190000	2300000	2380000	2050000	2410000
P38117	11	ETFB_HUMAN	ETFB	2020000	1820000	1670000	1700000	1630000	1680000	1880000	1730000	1840000	1540000	1560000	1710000	1840000	1780000	1920000	1980000	1930000	2130000	2020000	1820000	1670000	1630000	1670000	1680000	1880000	2140000	1880000	1790000	1630000	1580000	1490000	1570000	1640000	1510000	1530000	1610000	1680000	1630000	1710000	1560000	1720000	1600000	1840000	1840000	1910000	2030000
Q16134	5	ETFD_HUMAN	ETFDH	65181.1		42049.8	81684.9		72324.1	154921		98914.8	44331.6	28989.1	108530	59159	71300.8	88272.8	102602	62834.1	109532	65181.1		42049.8	109175	118695	93394.2	24900.4	74783.2	80535.7	85366.1		92115.4	91191.3	80516	96880.9	85805.3		64640.1	117209	182682	152244	131300	120179	109285	190900	139419	84701.1	158179
O95571	15	ETHE1_HUMAN	ETHE1	2080000	1750000	1780000	1940000	1740000	2020000	2090000	2110000	2280000	1770000	2340000	2210000	2260000	2110000	2280000	2070000	2140000	1870000	2080000	1750000	1780000	2520000	2110000	2100000	2320000	2490000	2350000	2160000	2260000	2260000	2210000	2130000	1970000	2220000	2120000	2240000	2430000	2510000	2560000	2360000	2140000	2640000	3320000	2970000	3060000	3340000
P34910	6	EVI2B_HUMAN	EVI2B	539405	650747	722096	948516	851597	910882	911419	1120000	986115	818232	809984	796989	1000000	742376	864650	883384	1010000	1070000	539405	650747	722096	1540000	1520000	1630000	1060000	1000000	955030	1100000	1060000	1100000	1210000	1290000	1290000	1410000	1400000	1400000	725332	852033	847742	2170000	2300000	2240000	581956	756185	711101	714859
Q9UI08	3	EVL_HUMAN	EVL				236179		180810		136375	309886					231441		232723	295810	300646							106337	174061	164600	123294	145037	130654	180030		183292	150482	159239	167066	207027	172213	131872	323676	438790	265243		102257		65624.8
Q01844	5	EWS_HUMAN	EWSR1	695348	722259	838949	824702	792768	800762	696915	833276	727167	998693	846437	753131	836171	843286	712146	778129	912621	744047	695348	722259	838949	680686	719908	751649	810536	718849	674697	769865	680010	717658	853596	876571	853221	808539	834054	757514	591389	641920	536391	745321	961338	859142	436217	605822	548234	582628
Q9NV70	8	EXOC1_HUMAN	EXOC1	388088	487847	392312	379288	232665	358288	415769	311725	366686	335379	255383	361337	434556	288114	291989	367352	330916	318358	388088	487847	392312	441321	318428	315101	332636	370844	339305	363996	325043	397127	340162	274821	337736	295548	284221	364682	224388	304768	312598	207073	214610	233453	254021	195583	268053	293593
Q96KP1	9	EXOC2_HUMAN	EXOC2	471779	524875	488612	449737	454404	306396	398777	379593	301023	505854	547560	539092	314268	378189	442284	543417	496625	441497	471779	524875	488612	383589	476151	314254	631648	602846	561406	568139	490482	389016	273709	414833	399430	462863	387500	516474	541482	494866	489735	482550	391650	423754	490582	470776	521422	759809
O60645	6	EXOC3_HUMAN	EXOC3	360391	356245	407893	292918	333367	325299	423180	381246	409262	322187	352668	353108	399486	322585	537841	345804	335973	380055	360391	356245	407893	377517	352278	378820	378415	363829	330641	412937	376150	389114	445190	399257	376268	325420	336936	336499	223339	350996	352301	361126	352561	426236	326703	297015	322372	369430
Q96A65	14	EXOC4_HUMAN	EXOC4	252680	214914	201161	313036	211873	207732	231412	123595	140778	165904	263771	158458	164437	250844	338750	143494	157342	148023	252680	214914	201161	171490	173636	170079	165959	134614	189995	130210	137362	196806	134256	213144	152800	171956	185304	156110	264314	241162	323372	333526	236080	320886	242821	239809	243420	274732
O00471	9	EXOC5_HUMAN	EXOC5	198638	297553	310323	275364	497598	176807	340952	335528	231858	243597	199378	269433	209416	356474		184664	188082	241714	198638	297553	310323	211581	232742	255498	317767	251279	250901	291134	204887	236889	252046	288001	268885	219337	365229	305912	351513	289017	300126	279702	204275	346120	250404	371219	213698	240460
Q8TAG9	8	EXOC6_HUMAN	EXOC6	327483	327032	68496.6	254076	443776		110634	99719	95491.6	97353.8	149074	120595			61648.2			89320.9	327483	327032	68496.6	131473	130673	149549	150518	175672	122093	96401	102553	114972	106325	147349	102206	123150	127852	149992	77698.7	119648	154342		84423.7	86166.7	129939	83093.4	78441.4
Q9UPT5	11	EXOC7_HUMAN	EXOC7	834468	553857	531190	542159	332034	495213	486044	409942	211965	324061	355504	393039	362696	335505	482819	329477	320489	405734	834468	553857	531190	453320	445424	369332	340678	347071	292288	274231	409480	392337	349127	297261	359887	329107	275800	369984	343383	392526	328293	393657	657889	543381	307670	292149	353729	322865
Q8IYI6	11	EXOC8_HUMAN	EXOC8	459630	370347	344786	348600	330462	328286	369290	301058	370116	275169	223438	284584	332591	364434	424540	330531	318988	319772	459630	370347	344786	394569	420902	379731	301461	317778	323555	386276	366256	391982	346678	308858	345417	404029	282093	363282	406210	366213	358475	306738	237788	358601	254069	428531	299252	370713
Q5RKV6	2	EXOS6_HUMAN	EXOSC6	98127.6	87094	106091	117845			143729	573577	175071	184115	170917	156464	125662	111497			93307.2		98127.6	87094	106091	131728	119344	155190	221220	203004	202862	94853.1	64567.9	96655	149510	136397	150382	165009	207020
Q06265	1	EXOS9_HUMAN	EXOSC9																																					69579.1	75108.1
P15311	30	EZRI_HUMAN	EZR	4870000	4910000	4540000	4710000	4750000	5320000	5320000	4500000	4730000	4590000	4570000	4670000	4340000	4200000	5610000	4550000	4160000	4290000	4870000	4910000	4540000	4730000	4540000	4490000	4050000	4090000	4310000	3690000	3670000	3660000	4340000	4190000	4510000	4370000	4280000	4650000	4380000	4410000	4000000	4430000	4550000	4820000	3800000	3580000	3540000	2940000
P00742	2	FA10_HUMAN	F10																																								1060000	1140000	871293		553290		408374
P03951	48	FA11_HUMAN	F11				129386									143608			649591						12800000	12400000	12000000	9570000	9510000	6230000	1940000	1550000	1720000							63401.4			13000000	13200000	14100000	31700000	32800000	33400000	26600000
Q9Y624	5	JAM1_HUMAN	F11R	430324	565471	666935	749890	621533	719324	792504	545285	534867	916164	758294	736661	427777	276869	858767	379787	412680	481437	430324	565471	666935	774003	726560	851650	526622	402913	407496	452691	250174	368282	266131	289331	522378	368690	483200	502408	595621	479743	682309	641249	530439	583077	471943	492617	588601	405756
P00748	8	FA12_HUMAN	F12	1620000	1760000			1710000						252196							873945	1620000	1760000						530554								502652			80337.1	93945.5	64954.8	714594	599193	715248	165505	153952	175574	92932.7
P00488	22	F13A_HUMAN	F13A1	937339	972361	1050000	982604	921787	960603	750584	697845	728880	1140000	1120000	1130000	669120	776043	657376	794822	766342	695966	937339	972361	1050000	1270000	1160000	1170000	1120000	1060000	1020000	1340000	1190000	1240000	917556	1090000	992480	833089	932614	906433	368851	399490	476477	685388	748087	628920	260289	323690	253480	368042
P05160	7	F13B_HUMAN	F13B																		316344															121199				93874.3	78848.3	122108	504448	609587	568785	160867	208332	170172	183517
P00734	24	THRB_HUMAN	F2	432895	313464	380742	331470	412381	398384	254823	181032	141722	551190	653538	502070	378669	439401	482950	383624	331335	502481	432895	313464	380742	416643	449419	348862	449868	393465	370497	359710	234310	330562	501381	338751	524127	236688	291322	267396	1380000	1360000	1260000	9140000	9160000	8980000	1780000	1850000	1770000	1780000
P12259	17	FA5_HUMAN	F5	313802	219322	338441	260091	228292	362505	170854	161671		391122	405174	404445	272408	212309	124828	305599	216951	252412	313802	219322	338441	1200000	1090000	1100000	863544	759873	762842	1150000	1160000	1140000	243544	254718	255689	221713	200168	253039	123521	286639	170635	475234	512690	415696	546747	537235	423086	603491
P00740	7	FA9_HUMAN	F9												474954										69038	59226.7						41003.3	46316.5									36863.8	462319	511361	668755	159854	215240	241644	290664
O00519	3	FAAH1_HUMAN	FAAH	71855.9		71863.6	107502	112033	29856.8	73398.5		56184.6		171162	76790.7						36507.7	71855.9		71863.6			28361.5								22625.3		77448			147481	152513	177984	72868.5	54324.7	53586.9	199195	144611	133313	157106
Q01469	11	FABP5_HUMAN	FABP5	3630000	3800000	3930000	4060000	3990000	3710000	3470000	3820000	3370000	3620000	3400000	3070000	4990000	3900000	3320000	4350000	3890000	3990000	3630000	3800000	3930000	3140000	2900000	3160000	3000000	2710000	2900000	3280000	2900000	3240000	3580000	3620000	3850000	3750000	3890000	4540000	4260000	4380000	4400000	5620000	5640000	5450000	3190000	3450000	3300000	2440000
Q13158	3	FADD_HUMAN	FADD	119745	141670		155571	537576	298675	202510	157783	314132	308037	601754	276776	316883	223139	417991	356639	309163	346610	119745	141670		286660	300075	367704	419909	247810	262663	259068	280927	287637	307801	338282	407759	527943	405795	314911	391320	395375	285150	458228	508819	495921	592048	494861	487841	308953
Q9UNN5	2	FAF1_HUMAN	FAF1			87859.2	162298	168869	297916	92171.1		96366.3	106286	70420.4		115972	128805		203429		82209.1			87859.2	103907	90732		255432	108391		168103	255255	162448		83650.4	131588	218623	267920	123596	139182		153083	82928.2	135849	111946		88876.9	91066.5	134945
Q96CS3	3	FAF2_HUMAN	FAF2						44365.3	35151.9		34666.5							19298.4										15309.1							13359.5				62281.3	27858.8	75911.1	54036	56070.8	62839.8	22798.3	59675.8	13478.7
P16930	15	FAAA_HUMAN	FAH	2050000	1800000	1890000	1850000	1650000	1780000	1860000	2040000	2160000	2120000	2150000	2190000	1650000	1780000	1790000	2140000	1820000	1760000	2050000	1800000	1890000	2280000	2430000	2270000	2240000	2340000	2560000	2420000	2600000	2630000	2220000	2280000	2370000	2240000	2090000	1770000	2110000	2220000	2300000	1950000	1910000	2060000	2310000	2500000	2290000	2120000
Q9H098	9	F107B_HUMAN	FAM107B	1520000	1370000	1500000	1490000	1250000	1550000	1510000	1570000	1530000	1230000	1080000	1230000	1580000	1690000	1340000	1780000	1680000	1630000	1520000	1370000	1500000	1470000	1420000	1330000	1620000	1620000	1520000	1590000	1390000	1670000	1500000	1590000	1480000	1710000	1630000	1750000	1070000	1110000	1120000	1310000	1410000	1430000	1520000	1420000	1210000	1120000
Q9NRY5	10	F1142_HUMAN	FAM114A2	373977	308067	387995	395009	396300	265188	303305	429931	354271	311574	333262	201817	459287	373189	316781	427483	357313	320113	373977	308067	387995	375586	272791	385187	309613	257770	311821	329713	383657	330393	254972	294874	285436	272484	313735	364554	440045	309799	449841	500903	484134	647607	284169	218947	276740	531585
Q9NZB2	9	F120A_HUMAN	FAM120A	545532	619781	465904	587020	616452	596155	442970	495119	406382	440745	349766	296858	452757	724326	388304	423073	432837	512962	545532	619781	465904	362612	478767	410936	403659	357520	371458	393225	449571	417024	454733	404810	431728	495827	385014	395806	311317	401569	420649	362947	405506	368106	451450	337213	427336	266593
Q96A26	3	F162A_HUMAN	FAM162A	97297.8	132609	148054	124279	122708	96879.2		113589		153564	193922		250247	241600	129535	223507	292218	168807	97297.8	132609	148054		37707.3	90473.9	200822	226695	222984	240949	324905	257889		252707	185964	174484	140237	128615			54158.5	338373	148836	227750	118309	143284	151243	419899
Q6P995	2	F171B_HUMAN	FAM171B	136155	66960.3	77053.6	101759	56188.8	91158.9	38269.9	53270.7	54953.2	100134	93213.6	87968.1	86046.2	42908.6			76715.7	86397.2	136155	66960.3	77053.6	48066.4	36488.4	27879.1	28368	110306	66165.4	86400.6	51964.1	45916		38413.2	36929.4	45656.9	27021.2	32506.1	53851.8	45563.2	38888			25703.4			42147.8
Q8TBF8	1	FA81A_HUMAN	FAM81A	175179	289882	258532	280275	113209	654729		205534	692314	285216	250189	835674	642310	573402	652599		743410	663944	175179	289882	258532	855156	902231	782730	543199	808194	835195	847710	497266	830797	696673	796877	763406	697264	803784	710462			813101	640726	524820	619123	471093	769232	591662	450021
Q658Y4	5	F91A1_HUMAN	FAM91A1	343268			219357	359960	254961		214570		188617		196742	356153	324769		332545	379055	300091	343268			330401	188475		302370	305426	85089.6		578812		311448			229084	151001	406365	268792	375684	416624		224205	261120	427225	360038	268514	423897
Q8NCA5	1	FA98A_HUMAN	FAM98A							32038.1		10805.8													14661.7	34211.3		27483.6	29464.1																	31251.4	46396.1	46260
Q52LJ0	6	FA98B_HUMAN	FAM98B	157674	126063	177037	128530	272231	165385	120909	137461	152509	169513	143638	117072	81926.1		81593.6	27845.9	120480	112738	157674	126063	177037	132774	210678	138372	129971	198543	171548	101979	135338	140440	162437	130044	120661	59589.6	66088.8	118916	152890	121544	157070	121368	154572	147267	109356	153598	152846	131108
Q9Y285	7	SYFA_HUMAN	FARSA	201988	260759	220255	258989	274008	230838	235106	272314	218623	136651	273900	222815	229532	198361	318134	268728	225097	248310	201988	260759	220255	218682	186476	212499	183730	174710	209346	202560	226721	243304	205526	195237	195892	211880	199306	233119	231809	248049	268808	160208	189410	222628	231577	192891	225455	224243
Q9NSD9	17	SYFB_HUMAN	FARSB	1240000	1230000	1200000	1210000	1140000	1110000	1350000	1070000	1370000	1230000	1270000	1330000	1090000	1080000	1140000	1090000	1140000	1010000	1240000	1230000	1200000	1280000	1280000	1150000	1320000	1150000	1180000	1280000	1210000	1140000	1180000	1250000	1120000	1030000	980905	1120000	1230000	1330000	1380000	903563	971358	953136	1420000	1510000	1440000	1340000
P49327	24	FAS_HUMAN	FASN	665788	626594	643610	442154	476010	488383	504641	511035	535981	534881	713744	627511	529452	514276	581755	546902	557262	535023	665788	626594	643610	530322	622958	670068	590261	635610	670464	585673	617384	634173	519848	574884	580786	571302	601800	541960	554331	534323	495059	519471	386999	386044	471785	561666	496392	382992
P62861	1	RS30_HUMAN	FAU																																														89637.3
P22087	6	FBRL_HUMAN	FBL	320041	367810	383855	432529	493782	488320	491001	437124	567651	492253	561523	697151	478333	410339	380131	473125	545709	565594	320041	367810	383855	526810	509355	444520	508976	495687	539646	392045	430585	411509	752504	582846	656813	723218	723349	727110	712420	794834	807999	680276	534285	734313	570218	453790	630867	782361
P23142	10	FBLN1_HUMAN	FBLN1	84385.6	75077.4														196353			84385.6	75077.4		196452		188536	142591	150269	162790	134742				146050			61587.6		239100	280062	210841	1310000	1270000	1400000	393809	347196	418849	336024
P09467	6	F16P1_HUMAN	FBP1	635050	552896	664629	680272	592741	654935	646753	879841	783062	804619	799316	735342	368998	565035	684433	275667	121503	113300	635050	552896	664629	681739	801722	782961	883112	864448	883924	911670	867290	836286	696348	852175	847693	714719	715055	573449	609479	702957	542383	815204	735877	664249	689955	749118	709145	538610
O00757	1	F16P2_HUMAN	FBP2		282724	212979	344382	278799		333604	272709	296159	292430	336039	294171	315403	297599	523052			109089		282724	212979	224399	191663		293782	265070	302826	335715		284370	206096	316525	283810	257453	340096	251722					310117	284587
Q96IG2	2	FXL20_HUMAN	FBXL20	52603.4	30537.8	35104.2	27482		46121	69201.9	61200.6	68548.4	51810	52266.3	72325					27103.2	17584.5	52603.4	30537.8	35104.2	73580	93255.2	52692.1	70432.5	70219.4	43298	23451.6	31092.8	28716.8	7918.86	46776.4	57338.5	44364	57230.6	49572.5		183797				23055	20752.9	44606		72911.3
P0C2W1	3	FBSP1_HUMAN	FBXO45	116699	142088	70639.6	17173.7		41495.6	79803.8				12484.2	66434.1			58407.6	59847.2		46379.5	116699	142088	70639.6	98024	23786.2		33626.2	21977.9			38214.2	75661	40728.6		47240.9		32016	42662.2	126863	103245	133439		133676	135207	81281.1	84424	103330	76320.3
Q9NRD1	3	FBX6_HUMAN	FBXO6				256692		239043	274159			129827		226335	212335		211316	126856	155917							169357	333728	270368	220100	49886.6	143748	99776.2	149123	268234		222139	207238	107033	304195	299426	245018	248161	204167	373437	334742	339525	244087	263764
P24071	6	FCAR_HUMAN	FCAR	4670000	4360000	4240000	5040000	6390000	5230000	5460000	3920000	4310000	3780000	4290000	3480000	4720000	4140000	6330000	3400000	4020000	4100000	4670000	4360000	4240000	3880000	2460000	3350000	2080000	3060000	3010000	1410000	1610000	1370000	1730000	2160000	1880000	1320000	2100000	2830000	4530000	5350000	5010000	3350000	4000000	3860000	4040000	3680000	3570000	3770000
P30273	5	FCERG_HUMAN	FCER1G	4880000	3890000	3780000	5590000	6280000	6780000	5550000	6930000	6820000	6540000	6610000	7040000	4190000	7050000	4830000	2900000	3210000	3340000	4880000	3890000	3780000	7670000	8210000	8060000	5220000	5520000	5210000	3800000	3460000	4460000	4830000	5230000	4990000	5560000	5350000	5100000	5590000	5180000	5450000	8500000	8820000	8370000	6710000	7300000	5560000	5400000
P12314	1	FCGR1_HUMAN	FCGR1A		45247.8			88462.4	119378	165570			93157.1	50101.7									45247.8																				82123.2	107157		128611	98947.2
P12318	2	FCG2A_HUMAN	FCGR2A	961466	1360000	1210000	1270000	1120000	1100000	1400000	1310000	1180000	1340000	1440000	1290000	910025	875619	1250000	934987	906790	897185	961466	1360000	1210000	1450000	1390000	1520000	1130000	1120000	941337	793378	700612	736752	925573	920725	888109	981374	1040000	987856	1160000	1270000	1400000	1540000	1480000	1430000	1180000	1250000	1150000	1340000
P08637	2	FCG3A_HUMAN	FCGR3A	25900000	30100000	25100000	30300000	32800000	32300000	36900000	26900000	32200000	32400000	34000000	33400000	19700000	18100000	39400000	16700000	15700000	16900000	25900000	30100000	25100000	27400000	25900000	27400000	11000000	12300000	11800000	6850000	8300000	7640000	12300000	11300000	11200000	12400000	12600000	12300000	33800000	31700000	32900000	23300000	25500000	28400000	26000000	22200000	23700000	16600000
O75015	5	FCG3B_HUMAN	FCGR3B	8960000	8800000	8390000	10700000	11000000	12100000	12300000	7730000	8380000	10300000	11000000	11100000	6590000	5350000	14700000	4780000	4620000	5050000	8960000	8800000	8390000	9010000	8980000	9210000	4060000	4050000	3390000	1910000	1920000	1770000	4010000	3980000	4390000	3570000	3820000	4480000	11400000	11300000	10600000	8890000	8810000	8600000	8950000	8510000	9340000	5620000
P55899	3	FCGRN_HUMAN	FCGRT	159975	177054	113133	122942	84063.9	118608	169581	96431.6	145936	68307.7	120041	105307	154618	71708.1	211186	97231.1	113550	135179	159975	177054	113133	166064	147911	110094	69182.9	109030	90342	71737.7	100119	104046	77963.7	79924.2	108217	78538.5	78570		199656	210548	256444	109677	198448	154891	190381	169424	177058	116438
Q86WN1	1	FCSD1_HUMAN	FCHSD1																168556						113298		109928			72622		140725				121343
O00602	13	FCN1_HUMAN	FCN1	4420000	4550000	5030000	5610000	5410000	5750000	5200000	4500000	4960000	5100000	4530000	5320000	4760000	4080000	5320000	4470000	4310000	4540000	4420000	4550000	5030000	3210000	2820000	3130000	2420000	2250000	1890000	1360000	1290000	1470000	2640000	2590000	2540000	2190000	2340000	2390000	4480000	4380000	4150000	2500000	2680000	2490000	1760000	2060000	1760000	1670000
Q15485	1	FCN2_HUMAN	FCN2																																								44441.2
O75636	8	FCN3_HUMAN	FCN3	308800							290185		196595	228713	209504	145595		341177	440495			308800			155119		234660	61495.9	132324	117163		377245		217809		119754	379994		349978	228561	181064	236804	954876	1710000	1750000	425201	440277	450268	363166
Q8N0W3	2	FCSK_HUMAN	FCSK	33862.6	37253.3	65683.2	22309.9	22757.7	9713.28	59000.2		32765.9	33839	47187.6	43453.2			75049.3	40449.3	34888.2	34496.9	33862.6	37253.3	65683.2	73800.3	61009.3	65873.1	54567.7	30299.3	59660.3	28935.8	93436.6	36989	38631	56310.3	57987.6	30267.9		56840.7	149019	97253.4	127682	74709.8	80699.4	73572.1	107998	111618	122761	106374
P14324	10	FPPS_HUMAN	FDPS	1860000	1850000	1700000	1470000	1520000	1350000	1790000	1700000	1730000	1500000	1470000	1260000	1410000	1320000	1780000	1500000	1380000	1340000	1860000	1850000	1700000	1670000	1370000	1400000	1520000	1810000	1760000	1500000	1670000	1720000	1620000	1790000	1760000	1540000	1600000	1740000	2090000	2130000	2040000	1940000	2110000	2150000	2030000	1900000	1840000	1780000
P39748	12	FEN1_HUMAN	FEN1	820483	465035	630137	873327	568387	823346	638035	774511	758491	807959	625485	798090	740581	701579	392527	954822	873614	860436	820483	465035	630137	512479	585280	687526	813185	867902	879306	1050000	908857	985883	845381	854420	718104	792481	725919	790241	696206	703305	649067	896531	960352	1020000	806675	735795	803509	1080000
Q86UX7	44	URP2_HUMAN	FERMT3	10600000	10200000	11600000	9140000	11100000	10300000	11400000	11600000	11600000	13300000	14100000	14100000	9710000	9340000	10600000	11300000	10700000	10800000	10600000	10200000	11600000	13500000	13000000	13000000	15000000	14800000	13900000	12900000	12400000	12400000	11700000	13100000	13100000	14000000	13400000	13500000	15300000	14800000	15300000	14800000	13600000	14500000	11200000	12400000	11500000	12100000
P07332	31	FES_HUMAN	FES	1320000	1650000	1630000	1420000	1470000	1420000	1510000	1440000	1550000	1480000	1550000	1570000	1510000	1460000	1500000	1420000	1500000	1440000	1320000	1650000	1630000	1490000	1470000	1490000	1380000	1410000	1430000	1460000	1490000	1500000	1540000	1440000	1580000	1510000	1440000	1610000	1480000	1440000	1540000	1550000	1590000	1570000	1480000	1390000	1380000	1380000
P02671	57	FIBA_HUMAN	FGA	9430000	9430000	9770000	11000000	10700000	11300000	8310000	8610000	8780000	19300000	18900000	19100000	12800000	12000000	12000000	15400000	14000000	15300000	9430000	9430000	9770000	24200000	25100000	25100000	21000000	19600000	20400000	23200000	22500000	23500000	15900000	15900000	17200000	15500000	15800000	16300000	17000000	17700000	17000000	77900000	77200000	78900000	28500000	32200000	29600000	21000000
P02675	40	FIBB_HUMAN	FGB	9700000	9660000	9660000	11200000	11400000	10600000	9850000	8530000	8480000	17300000	18100000	16300000	11900000	10500000	11700000	12900000	12700000	12500000	9700000	9660000	9660000	25500000	26000000	25900000	16300000	15700000	14300000	19900000	18100000	19200000	12600000	13200000	13700000	11800000	12000000	13000000	21000000	20700000	19500000	85800000	82200000	83300000	32300000	34900000	31600000	27900000
Q5JSP0	17	FGD3_HUMAN	FGD3	3270000	3280000	2660000	2710000	2780000	3170000	3340000	2740000	3170000	2740000	2760000	3300000	3330000	3830000	3780000	3610000	3690000	3380000	3270000	3280000	2660000	3120000	3220000	2900000	3340000	3320000	3510000	3080000	3200000	3280000	2890000	3000000	2970000	2970000	3190000	3300000	3160000	3360000	3290000	3130000	3430000	3680000	3390000	3450000	3360000	3680000
Q96M96	8	FGD4_HUMAN	FGD4	209670	169816	165642	373417	328754	240799	256785	324728	98335.6	217340	267460	299254	267300	222000	147073	369742	150907	136088	209670	169816	165642	86887.9	230777	237293	222570	205524	424579	168752	235617	183483	167368	170324	183941	234587	231250	397814	241871	211223	183846	287361	234257	247896	215913	176037	171005	195314
Q9NVK5	4	FGOP2_HUMAN	FGFR1OP2	222353	240689	267527	287311	350601	241048	237098	369188	179415	193919	205197	203347	374028	414102	178999	347249	312049	342141	222353	240689	267527	156066	506057	259374	298723	266855	380280	296624	315858	289514	348154	429331	370316	364253	319803	292348	218313	271385	244354	350398	394577	476226	207853	288618	241281
P02679	35	FIBG_HUMAN	FGG	8850000	9800000	9820000	12100000	10500000	13200000	9230000	8800000	9250000	17800000	18300000	18100000	13700000	12700000	11800000	13900000	14300000	15100000	8850000	9800000	9820000	25700000	24400000	27300000	20600000	20300000	17700000	23500000	21700000	23300000	14200000	15300000	15500000	13600000	14300000	13400000	20800000	21100000	20400000	83500000	83500000	89400000	36700000	38100000	37900000	35400000
Q14314	14	FGL2_HUMAN	FGL2	600955	657087	711729	743832	755700	801739	821411	680301	691871	766680	745452	714321	647262	522701	720000	609238	574983	597765	600955	657087	711729	317226	291818	279050	241468	262961	211709	187927	180012	206414	213522	211536	165999	168948	162335	142707	793210	808325	807275	321671	376160	381089	191842	222478	222059	183900
P09769	23	FGR_HUMAN	FGR	6190000	7240000	7150000	7180000	7200000	8070000	7040000	7150000	8150000	7740000	7520000	7670000	8320000	7600000	7110000	8530000	8560000	8120000	6190000	7240000	7150000	7560000	7600000	8200000	8520000	8800000	7940000	8650000	8250000	7790000	7770000	7900000	8140000	7630000	7610000	8270000	7720000	7090000	7030000	8170000	8000000	8150000	7980000	9150000	7720000	7020000
P07954	8	FUMH_HUMAN	FH	399660	351897	380386	495077	478004	342867	415313	411718	443106	549507	619283	526029	320359	336829	676879	343538	369173	175565	399660	351897	380386	541658	513688	675865	789529	608878	599755	620401	689527	583901	506259	514568	442774	580726	459857	518314	314996	233705	258756	383548	536471	234940	894266	784362	687880	694818
Q8N612	2	FHI1B_HUMAN	FHIP1B	89886.3	67287.4		43296	68196.4		54269.6	85229.4	84204.1	50649.7	45976.6	66365.3	176495	210334		149417	168133	207142	89886.3	67287.4		30673.4		25739.5	77915.9	79394.9	62502.8	99049.6	96337.8	81963.6	123124	131305	123536	77903.9	96309.5	123911				88364.9	124891	139481
Q5W0V3	10	FHI2A_HUMAN	FHIP2A	978897	1110000	664021	476920	796186	611066	918465	752763	900750	579044	593123	527789	929249	963627	1030000	747018	796668	943816	978897	1110000	664021	850654	680096	701631	714008	862127	442280	864574	609540	704553	778644	650707	732591	619579	790774	698876	1360000	1380000	1280000	1270000	1130000	1080000	947882	1130000	987605	966195
Q13643	2	FHL3_HUMAN	FHL3	425195	482253	539673	559074	506949	529464	643691	715054	600573	583912	567205	500381	494618	477445	350804	563141	522058	562480	425195	482253	539673	473933	539909	516934	534023	436080	460048	457201	495337	510717	479404	564713	551476	586826	609868	589625	471146	424591	409876	546472	565471	466443	171982	247517	198860	220144
Q9Y613	2	FHOD1_HUMAN	FHOD1	1850000	1840000	1390000	605179	3580000	1120000	2160000	701084	1310000	561624	1460000	1340000	1340000	2160000	6870000	2110000	2090000	1450000	1850000	1840000	1390000	2470000	1570000	1830000	1720000	1420000	1760000	3230000	1870000	2900000	2490000	3310000	1970000	1740000	1370000	1750000	5560000	4800000	5150000	6540000	5100000	5340000	4190000	5320000	4340000	3080000
O43427	1	FIBP_HUMAN	FIBP	172260	103263		266176	141986	276154		196311				245822	105472			224240			172260	103263			151650	170519	349624	249988		116903	93904.5	42380.7	176982		258077	410872		208176			266449					151496
Q9Y3D6	3	FIS1_HUMAN	FIS1	202619	373620	153687	197045	208410	73405.5	126084	203177	122674	31139.5	109826		195408	174694	261322	196783	267989	161138	202619	373620	153687	128195	238586	93759.9	120755	301442	304531	362068	185995	220263		129781	216922		144997	145199	273408	221292	187715	244083	170088	259921	215714	233757	175900	219746
Q5T1M5	20	FKB15_HUMAN	FKBP15	580560	647117	743346	659504	705422	617316	594783	644137	523372	653590	607999	657491	632477	703349	554354	735601	601207	617637	580560	647117	743346	595844	553872	579052	594226	578690	648684	677835	641199	573368	659561	558467	604615	588716	562580	616606	619609	723667	647568	601690	512575	659622	565083	578832	508845	565681
P62942	5	FKB1A_HUMAN	FKBP1A	17800000	18200000	18900000	20500000	17600000	21900000	20000000	20600000	16900000	16600000	15400000	19600000	23300000	17700000	13100000	29200000	29100000	25500000	17800000	18200000	18900000	15100000	15800000	17900000	28400000	22500000	27000000	32100000	32400000	34100000	31400000	28900000	27400000	30200000	26100000	28000000	20200000	20100000	18100000	38800000	39300000	40500000	29200000	26100000	22900000	21800000
P26885	4	FKBP2_HUMAN	FKBP2	551647	658839	960039	964632	845592	712856	667865	836302	944592	1090000	978462	1230000	1090000	1260000	1140000	1260000	1160000	1260000	551647	658839	960039	909917	1000000	960852	1260000	1470000	1590000	1640000	1450000	1430000	1310000	1180000	1310000	1260000	1070000	1410000	620643	662231	589013	678783	621311	705524	1370000	1220000	1210000	1060000
Q00688	8	FKBP3_HUMAN	FKBP3	1150000	1420000	1330000	1500000	1580000	1270000	1050000	1530000	1610000	1420000	1320000	1170000	1740000	1520000	1430000	1680000	1690000	1860000	1150000	1420000	1330000	1390000	1490000	1620000	1750000	1830000	1800000	1990000	1800000	2010000	1730000	1740000	1510000	1920000	1960000	1860000	1080000	1290000	1520000	1170000	1170000	1210000	1110000	1560000	1010000	1390000
Q02790	5	FKBP4_HUMAN	FKBP4	343311	226540	372879	206693	176164	172209	281886	256881	197930	265564	226204	253966	221576	227763	102657	373036	287580	468065	343311	226540	372879	328904	377720	310874	176235	188465	181400	361450	396836	254253	337869	307462	215287	241174	201060	157586	165086	228378	264863		238588	141059	95112.1	125003	206279	113401
Q13451	12	FKBP5_HUMAN	FKBP5	892401	896934	848625	952797	914473	766420	677254	838286	729203	802196	778947	800974	987245	847583	441403	669621	770807	749590	892401	896934	848625	766522	597222	738535	757971	709034	783341	830934	777627	816334	752605	713003	757385	657939	684432	677943	750519	810307	758683	690309	629058	539649	617711	711002	764613	615129
Q14318	9	FKBP8_HUMAN	FKBP8	441529	379185	332180	330113	293630	270305	458020	320316	309691	345541	262585	379578	220198	205240	354563	338937	386033	292252	441529	379185	332180	312604	292146	430953	318529	381949	435272	440294	358606	440201	355156	499699	372075	357849	310908	334059	339189	345916	285779	485078	439647	256428	111085	171302	155678	181832
Q8NFF5	1	FAD1_HUMAN	FLAD1																																											81543.6
P20930	5	FILA_HUMAN	FLG						232022		88634.8	145240	163151	242475		121379	91389.9		208758	104981	85975.8							100203		128847		86493.1	96736.1	169777	174541	201686	150203	132911	100381				39248.5
Q5D862	18	FILA2_HUMAN	FLG2	465229	731089	159392	331848	331077	477916	518715	641106	563118	500815	979347	462441	1270000	1060000	1040000	2800000	379190	801930	465229	731089	159392	324732	447121	398000	994415	278210	768621	167684	600574	602659	422267	524219	1160000	619090	858126	709324	385075	255390	300781	516294	751495	337943	275274	417342	257608	222906
Q01543	3	FLI1_HUMAN	FLI1	264743	230187	116495	108777	201901		72655.7		149963		79845				274430			160388	264743	230187	116495	69964.2		163044				61091.2							66379.3			182803	227795	132191	62155.9	53481.2	46587.3	71609.9	48589.5	83938.4
Q13045	39	FLII_HUMAN	FLII	2180000	2340000	2090000	2200000	2300000	2320000	1990000	1920000	1950000	1940000	2110000	2050000	2120000	1810000	2060000	1970000	2120000	1970000	2180000	2340000	2090000	2050000	1930000	2070000	2220000	2030000	2080000	2110000	2090000	2300000	1980000	1980000	2230000	2030000	2050000	1940000	2340000	2330000	2410000	2260000	2410000	2310000	2650000	2470000	2570000	2710000
P21333	154	FLNA_HUMAN	FLNA	23000000	23300000	24500000	22500000	22600000	24300000	24300000	22800000	23400000	25000000	25500000	26700000	24900000	25100000	25000000	25000000	26200000	25400000	23000000	23300000	24500000	25800000	26200000	25900000	28200000	28200000	28200000	27400000	26300000	26500000	25900000	26700000	26100000	27100000	26700000	26100000	20100000	20300000	20200000	20500000	20100000	20700000	19700000	20700000	19300000	20100000
O75369	18	FLNB_HUMAN	FLNB	335749	314674	318622	254063	232422	301350	314084	288479	261395	293154	241196	287646	241777	378132	274915	290631	330040	335965	335749	314674	318622	297822	300665	250329	322387	324168	327224	344019	274124	346376	284993	303195	303372	303965	313327	323534	306532	265175	310658	246832	215493	233053	305744	318397	295486	351184
O75955	34	FLOT1_HUMAN	FLOT1	4690000	4850000	4790000	5790000	5770000	5820000	5390000	5120000	5500000	5890000	5500000	5840000	5110000	4570000	5390000	4340000	4250000	4350000	4690000	4850000	4790000	5170000	4950000	5010000	3860000	3850000	3730000	1480000	1470000	1500000	4130000	4290000	4280000	5370000	4940000	5260000	5430000	5120000	4960000	5140000	5200000	4870000	4370000	4090000	3880000	3470000
Q14254	38	FLOT2_HUMAN	FLOT2	4120000	4070000	4260000	4420000	4500000	4770000	5110000	4220000	4450000	5060000	5370000	5310000	3860000	3830000	5190000	2920000	3080000	3050000	4120000	4070000	4260000	4530000	4490000	4640000	3180000	3150000	3090000	1100000	1130000	1140000	3590000	3460000	3490000	3900000	3870000	4050000	4500000	4670000	4500000	3850000	4270000	4250000	3190000	3560000	3400000	2470000
Q96CP2	2	FWCH2_HUMAN	FLYWCH2	148413	269824	317678	224810	260291	206496	117043	236661	253056	265023	188214	132250	167062	212996	85504.6	429165	326985	102379	148413	269824	317678	137385	128721	142190	206897	165371	140070	145455	207962	171536	164255	112711	151246	305306	333200	267826	205697	126101	201007	140929	119211	168872	115248	152300	123307	121019
O95466	38	FMNL1_HUMAN	FMNL1	8410000	8690000	8610000	8430000	8300000	8680000	8770000	8180000	8430000	8370000	7940000	8300000	7690000	7860000	7620000	8990000	7960000	8120000	8410000	8690000	8610000	8290000	8820000	8570000	8430000	8280000	8670000	8460000	8820000	8980000	8640000	8450000	8830000	8290000	8520000	8730000	8220000	7360000	7250000	8410000	8350000	7980000	7340000	7470000	7470000	7410000
P02751	74	FINC_HUMAN	FN1	480710	464073	448780	589788	516060	505759	209189	311178	218559	1050000	1110000	992213	450582	367911	596030	487394	552913	475023	480710	464073	448780	827278	874143	790859	640630	557884	554580	452115	550280	614257	651620	652311	711885	428163	461195	338277	1780000	1800000	1830000	10400000	11000000	10800000	3620000	3640000	3450000	2790000
Q9HA64	11	KT3K_HUMAN	FN3KRP	821731	1000000	922809	910944	794043	856486	987839	769561	824230	835665	766961	865480	843055	700409	1160000	792077	842311	886763	821731	1000000	922809	939586	861897	780980	914613	909935	917126	889935	956131	930258	766104	956588	845771	774111	835686	968422	1140000	1200000	1040000	898120	885080	857686	1200000	1090000	1120000	1160000
Q96RU3	22	FNBP1_HUMAN	FNBP1	1440000	1450000	1620000	1340000	1270000	1260000	1530000	1370000	1200000	1320000	1300000	1120000	1230000	1260000	1660000	1160000	1060000	1110000	1440000	1450000	1620000	1090000	1140000	1150000	1160000	1100000	1020000	912372	1100000	946915	1210000	1110000	1390000	1270000	1120000	1270000	1310000	1240000	1250000	1060000	1020000	1240000	998541	803651	940714	669478
P49354	13	FNTA_HUMAN	FNTA	533472	695964	677238	684036	558282	704947	577429	711340	691860	645843	642008	617806	696098	648308	630200	748122	726782	753520	533472	695964	677238	725176	695071	626433	615925	576059	556366	641381	686971	695650	614482	612184	644930	650458	631364	528356	538309	618737	556199	534410	610527	587062	569075	488265	394363	516618
P49356	3	FNTB_HUMAN	FNTB		171403	288739	193445	118665	191831	201279	219940	185631	206005	198455	192501	246163	230553		228255	339443	251823		171403	288739	221305	234326	265706	262709	233906	266993	323222	309871	309988	230771	247514	291019	214823	240776	199574	199732	321126	284734	494356	233886	269862	292033	348275	307917	383771
Q6ZUU3	2	FOXNB_HUMAN	FOXL2NB																										94998.1		59889
O14772	6	FPGT_HUMAN	FPGT	206064	281088	236955	164884	247579	230281	123107	240229	106243	338452	135623	340263	140439	342613	138307	249856	281107	77851.6	206064	281088	236955		207193	180481	218131	123387	81962.6	246922	269269	227899		305539	402980	267394	137847	341686	378855	321097	317885	207997			282596	262320		261612
P21462	3	FPR1_HUMAN	FPR1	761529	1140000	1030000	848427	946299	851533	1740000	1240000	1740000	2480000	2160000	2540000	1000000	1080000	873145	715381	738886	677966	761529	1140000	1030000	2690000	2820000	2790000	2350000	2420000	2350000	1160000	1120000	1280000	1660000	1740000	1630000	2140000	2110000	2170000	1830000	2080000	2150000	1170000	1150000	1590000	2890000	2950000	3030000	2410000
P25090	1	FPR2_HUMAN	FPR2	1440000	1470000	1300000	836025	936417	1120000	1740000	1290000	1660000	1660000	1650000	1910000	944625	913619	1050000	1140000	998649	1190000	1440000	1470000	1300000	1850000	2070000	1890000	1550000	1750000	1820000	1230000	1250000	1250000	1520000	1460000	1420000	1510000	1460000	1450000	1950000	1710000	1900000	1460000	1460000	1130000	2130000	1620000	1900000	1710000
O94915	11	FRYL_HUMAN	FRYL	348254	323668	358694	401777	657346	490505	333398	353225	382552	339114	420372	361048	500923	393786	483919	372404	500894	414180	348254	323668	358694	291852	316720	286085	300945	319076	263418	340138	306042	253309	349131	370369	413615	272915	345544	317057	420199	424684	383152	304582	324278	322763	163046	231080	222532	201976
Q16658	3	FSCN1_HUMAN	FSCN1	633179	45831.7	66227.7	42383.5	187263		99584.3	49546.2	499104		172890		79559.4	89195.8	176684	216260	54352.1	315999	633179	45831.7	66227.7			43076.4		307875				372327	22592.9		451664	115150	9411.63		76270.3		200147	136097	143978	177300	204957	203227	228880	193597
P02794	9	FRIH_HUMAN	FTH1	403802	467073	409202	363522	355839	489821	430405	394253	467725	463012	477296	490129	493940	418751	594582	540046	606831	589632	403802	467073	409202	305622	294687	324501	436164	353703	423995	458068	521724	408125	634143	631169	656843	903203	952179	997085	550330	553381	520607	323923	269282	330855	493301	400986	435945	409437
P02792	10	FRIL_HUMAN	FTL	1760000	1760000	1940000	1560000	1650000	1820000	2180000	2060000	1660000	1730000	1370000	1620000	1250000	1220000	2310000	1370000	1250000	1230000	1760000	1760000	1940000	1660000	2700000	1630000	2710000	2050000	1970000	2400000	2290000	1770000	1550000	2170000	1650000	2050000	1770000	2040000	4270000	3760000	3900000	1200000	1300000	1030000	2990000	3340000	2760000	4670000
Q96AE4	19	FUBP1_HUMAN	FUBP1	2240000	2420000	2200000	2480000	2550000	2470000	2390000	2370000	2350000	2170000	2420000	2370000	2490000	2640000	2410000	2450000	2220000	2130000	2240000	2420000	2200000	2330000	2360000	2300000	2040000	1920000	2150000	2240000	2050000	2290000	2530000	2410000	2470000	2460000	2400000	2510000	2550000	2520000	2540000	2280000	2260000	2370000	2360000	2320000	2330000	2270000
Q96I24	2	FUBP3_HUMAN	FUBP3	400858	367658	743273	900115	741105	911898	644551	874542	881566	681922	655192	692968	803364	623771	762697	802744	687004	679900	400858	367658	743273	483601	538734	587981	495023	464634	513830	514269	544581	607712	1000000	960545	822340	865690	765902	729654	686841	455402	479176	1390000	1390000	1310000		337477	247364	175720
[truncated: 2,657 more rows]
[truncated: 26 more columns]
