# Supplementary material for: Proteomic Portrait of Degranulation Program in Human Circulating Neutrophils Upon Multi-Inflammatory and Infectious Activation
Source: Mol Cell Proteomics. 2025 Sep 29;25(1):101078. doi: 10.1016/j.mcpro.2025.101078 (PMC12804025; doi:10.1016/j.mcpro.2025.101078)
Supplement: Supplemental Table S2 [file mmc2.xlsx]

## Sheet: TNF-α
Table S2. Co-regulated proteins clusters in TNF-α treated neutrophils.
clusters	genes	wide.res.TNF_0H	wide.res.TNF_15min	wide.res.TNF_30min	wide.res.TNF_1H	wide.res.TNF_2H	wide.res.TNF_4H	type		Enrichment analysis for each cluster
C1	ADAM8	1.85011	0.321021	-0.361449	-0.971789	-0.573867	-0.264023	mfuzz
C1	ADGRE3	2.00869	-0.0824633	-0.437085	-0.360155	-0.552623	-0.576368	mfuzz
C1	AFF2	1.66234	0.574414	-0.920416	-0.0334471	-0.298318	-0.984576	mfuzz		Cluster	Category	Term	Description	LogP	Log(q-value)	Genes	Symbols	InTerm_InList
C1	AGO1	1.93717	-0.00495201	-0.953201	-0.213092	-0.378873	-0.387051	mfuzz		C1	Reactome Gene Sets	R-HSA-6798695	Neutrophil degranulation	-7.39407	-3.14214	101,411,566,1460,2212,2215,2717,3107,3482,4057,4069,4125,4318,4973,5199,5768,7097,8288,8778,8993,10549,10562,10875,10970,11026,22918,23200,23601,25797,57126,57153,84658,160364	ADAM8,ARSB,AZU1,CSNK2B,FCGR2A,FCGR3B,GLA,HLA-C,IGF2R,LTF,LYZ,MAN2B1,MMP9,OLR1,CFP,QSOX1,TLR2,EPX,SIGLEC5,PGLYRP1,PRDX4,OLFM4,FGL2,CKAP4,LILRA3,CD93,ATP11B,CLEC5A,QPCT,CD177,SLC44A2,ADGRE3,CLEC12A	33/-
C1	ANKRD30A	1.97238	-0.0177675	-0.316322	-0.273432	-0.642752	-0.722109	mfuzz		C1	GO Biological Processes	GO:0090435	protein localization to nuclear envelope	-4.21797	-0.536538	4001,9631,53371,84823,8815,9972,2334,29894	LMNB1,NUP155,NUP54,LMNB2,BANF1,NUP153,AFF2,CPSF1	8/-
C1	ANO5	0.737645	-0.397427	-1.24334	-0.983842	0.900054	0.98691	mfuzz		C1	GO Biological Processes	GO:0141060	disruption of anatomical structure in another organism	-4.04962	-0.536538	566,1460,1668,3273,4057,4069,8993,728358,2212,2214,2215,5197,7097,2219,5199,4790,8288,5806,4318,10949,11213,3482,9972,23601	AZU1,CSNK2B,DEFA3,HRG,LTF,LYZ,PGLYRP1,DEFA1B,FCGR2A,FCGR3A,FCGR3B,PF4V1,TLR2,FCN1,CFP,NFKB1,EPX,PTX3,MMP9,HNRNPA0,IRAK3,IGF2R,NUP153,CLEC5A	24/-
C1	ARRB2	1.54215	0.655797	-0.402326	-1.34013	-0.482854	0.0273565	mfuzz		C2	GO Biological Processes	GO:0042632	cholesterol homeostasis	-7.52622	-3.57844	336,337,338,344,345,348,1645,84263,84649,8644,1191,6622,11315,5444,207,347,54625,65220,829,12,84803,4282,5571,51005,10327,1457,3146,5049,23287,27257,283106,55862,660,10380	APOA2,APOA4,APOB,APOC2,APOC3,APOE,AKR1C1,HSDL2,DGAT2,AKR1C3,CLU,SNCA,PARK7,PON1,AKT1,APOD,PARP14,NADK,CAPZA1,SERPINA3,GPAT3,MIF,PRKAG1,AMDHD2,AKR1A1,CSNK2A1,HMGB1,PAFAH1B2,AGTPBP1,LSM1,CSNK2A3,ECHDC1,BMX,BPNT1	34/-
C1	ARSB	1.86995	0.349554	-0.425304	-0.865553	-0.563968	-0.364676	mfuzz		C2	GO Biological Processes	GO:0051224	negative regulation of protein transport	-4.35082	-1.68578	347,348,8724,10961,11315,29934,51569,207,336,344,345,3146,6622,1173	APOD,APOE,SNX3,ERP29,PARK7,SNX12,UFM1,AKT1,APOA2,APOC2,APOC3,HMGB1,SNCA,AP2M1	14/-
C1	ASAH1	1.83787	0.461647	-0.410251	-0.681035	-0.450709	-0.757527	mfuzz		C2	Reactome Gene Sets	R-HSA-8957275	Post-translational protein phosphorylation	-4.25864	-1.62764	336,338,720,2153,2266,3698,5611	APOA2,APOB,C4A,F5,FGG,ITIH2,DNAJC3	7/-
C1	ATP11B	1.63765	0.470235	-0.759587	-1.07733	-0.537143	0.266179	mfuzz		C3	Reactome Gene Sets	R-HSA-6798695	Neutrophil degranulation	-12.4319	-8.17997	178,290,683,948,960,966,967,1088,1511,1535,1536,1991,2040,2204,2990,2992,3106,3683,3684,3687,3689,3903,3958,4311,4353,4680,5175,5547,5795,5906,5908,5912,6037,8876,8972,9725,9961,10288,10396,51816,79895	AGL,ANPEP,BST1,CD36,CD44,CD59,CD63,CEACAM8,CTSG,CYBA,CYBB,ELANE,STOM,FCAR,GUSB,GYG1,HLA-B,ITGAL,ITGAM,ITGAX,ITGB2,LAIR1,LGALS3,MME,MPO,CEACAM6,PECAM1,PRCP,PTPRJ,RAP1A,RAP1B,RAP2B,RNASE3,VNN1,MGAM,TMEM63A,MVP,LILRB2,ATP8A1,ADA2,ATP8B4	41/-
C1	ATP5PD	1.44899	0.103263	-0.433546	-1.60272	0.152704	0.331319	mfuzz		C3	Reactome Gene Sets	R-HSA-216083	Integrin cell surface interactions	-8.76699	-4.81609	682,960,3385,3683,3684,3687,3689,3690,5175,301,961,1088,3674,4680,5912,6693,8876,10288,1511,1991,3106,967,311,948,1535,1536,5906,5908,2790,5547,5874,5196,476,8913,10396	BSG,CD44,ICAM3,ITGAL,ITGAM,ITGAX,ITGB2,ITGB3,PECAM1,ANXA1,CD47,CEACAM8,ITGA2B,CEACAM6,RAP2B,SPN,VNN1,LILRB2,CTSG,ELANE,HLA-B,CD63,ANXA11,CD36,CYBA,CYBB,RAP1A,RAP1B,GNG10,PRCP,RAB27B,PF4,ATP1A1,CACNA1G,ATP8A1	35/-
C1	AZU1	1.40816	1.03841	-0.0396186	-0.84385	-0.739612	-0.823484	mfuzz		C3	KEGG Pathway	hsa04640	Hematopoietic cell lineage	-6.25218	-2.77841	290,948,960,966,3674,3684,3690,4311,961,1856	ANPEP,CD36,CD44,CD59,ITGA2B,ITGAM,ITGB3,MME,CD47,DVL2	10/-
C1	BANF1	1.56828	0.863266	-0.60437	-1.05161	-0.495882	-0.27969	mfuzz		C4	Reactome Gene Sets	R-HSA-2173796	SMAD2/SMAD3:SMAD4 heterotrimer regulates transcription	-2.82134	0	3065,4904,7311	HDAC1,YBX1,UBA52	3/-
C1	BCKDHA	1.64975	-0.430599	-0.0192842	-1.42338	-0.0323403	0.255854	mfuzz		C4	GO Biological Processes	GO:0051385	response to mineralocorticoid	-2.82134	0	1312,6714,9131,952,9124,10397,57142,3043,6416,7001,54936,2879	COMT,SRC,AIFM1,CD38,PDLIM1,NDRG1,RTN4,HBB,MAP2K4,PRDX2,ADPRS,GPX4	12/-
C1	CCDC197	1.48604	0.331514	-1.18397	-1.08283	0.281993	0.167253	mfuzz		C4	GO Biological Processes	GO:0033559	unsaturated fatty acid metabolic process	-2.42304	0	30,1312,2879,2944,6916,5009,9885,58478,60496,347862,1376	ACAA1,COMT,GPX4,GSTM1,TBXAS1,OTC,OSBPL2,ENOPH1,AASDHPPT,GATD1,CPT2	11/-
C1	CD177	1.77074	0.529366	-0.306116	-0.983922	-0.583575	-0.426488	mfuzz		C5	GO Biological Processes	GO:0019731	antibacterial humoral response	-4.54025	-0.288321	3133,3493,3500,3501,3503,7018,28912,3514,3538,3539,28385,28410,28452,28876,28877,28913,28915,2147,6845,629,3848,139818,1399	HLA-E,IGHA1,IGHG1,IGHG2,IGHG4,TF,IGKV3-20,IGKC,IGLC2,IGLC3,IGHV6-1,IGHV3-72,IGHV3-7,IGKV3D-11,IGKV3D-7,IGKV3-15,IGKV3-7,F2,VAMP7,CFB,KRT1,DOCK11,CRKL	23/-
C1	CD93	1.76162	0.382301	-0.135864	-1.11266	-0.663565	-0.231836	mfuzz		C5	GO Biological Processes	GO:0000041	transition metal ion transport	-2.87357	0	475,1356,2495,3263,7018,335,462,2147,5094	ATOX1,CP,FTH1,HPX,TF,APOA1,SERPINC1,F2,PCBP2	9/-
C1	CFP	1.73011	0.514148	-0.665029	-1.03709	-0.468047	-0.0740909	mfuzz		C5	Reactome Gene Sets	R-HSA-2168880	Scavenging of heme from plasma	-2.69638	0	335,3040,3263,2495	APOA1,HBA2,HPX,FTH1	4/-
C1	CKAP4	1.48862	0.0661485	-0.770697	-1.39477	0.141367	0.469333	mfuzz		C6	KEGG Pathway	hsa04613	Neutrophil extracellular trap formation	-13.9743	-9.72239	292,293,718,727,2357,2358,3012,3014,3021,5879,8331,8336,8338,10013,55766,85235,92815,121504,317772,723790,735,3930,9320,6613,5690,5691,7048,84313,128866,55737,22919,10093,3159,1200	SLC25A5,SLC25A6,C3,C5,FPR1,FPR2,H2AC8,H2AX,H3-3B,RAC1,H2AC14,H2AC17,H2AC20,HDAC6,H2AJ,H2AC12,H2AC25,H4C16,H2AC21,H2AC19,C9,LBR,TRIP12,SUMO2,PSMB2,PSMB3,TGFBR2,VPS25,CHMP4B,VPS35,MAPRE1,ARPC4,HMGA1,TPP1	34/-
C1	CLEC12A	1.95415	0.0301879	-0.20644	-0.824927	-0.516265	-0.436711	mfuzz		C6	Reactome Gene Sets	R-HSA-9824446	Viral Infection Pathways	-9.38565	-6.16719	1650,3012,4736,5479,5690,5691,6129,6136,6137,6141,6152,6175,6191,6204,6217,6224,6633,6635,7841,8331,8336,8338,60559,84313,85235,92815,121504,128866,317772,723790,8662,3035,718,727,735,3014,3021,10013,55766,1977,10093,80324	DDOST,H2AC8,RPL10A,PPIB,PSMB2,PSMB3,RPL7,RPL12,RPL13,RPL18,RPL24,RPLP0,RPS4X,RPS10,RPS16,RPS20,SNRPD2,SNRPE,MOGS,H2AC14,H2AC17,H2AC20,SPCS3,VPS25,H2AC12,H2AC25,H4C16,CHMP4B,H2AC21,H2AC19,EIF3B,HARS1,C3,C5,C9,H2AX,H3-3B,HDAC6,H2AJ,EIF4E,ARPC4,PUS1	42/-
C1	CLEC5A	1.73255	0.629852	-0.51062	-0.977561	-0.476244	-0.397978	mfuzz		C6	KEGG Pathway	hsa04080	Neuroactive ligand-receptor interaction	-4.07892	-1.91335	718,727,2357,2358,3827,3075	C3,C5,FPR1,FPR2,KNG1,CFH	6/-
C1	COX6B1	1.54931	0.723161	-0.552095	-1.29631	-0.239722	-0.184341	mfuzz
C1	CPSF1	1.86231	-0.151532	-0.575376	-0.278654	-1.03381	0.177061	mfuzz
C1	CSNK2B	1.82815	-0.141579	-1.11998	-0.602842	-0.0803152	0.116562	mfuzz
C1	DEFA1B	1.65402	0.0547347	-0.405551	-1.31017	-0.432514	0.439477	mfuzz
C1	DEFA3	1.91665	0.275225	-0.42915	-0.727861	-0.492269	-0.542598	mfuzz
C1	DOCK5	1.59445	0.323315	-1.44697	-0.193145	-0.441839	0.164192	mfuzz
C1	DOK1	1.78194	0.345446	-0.391188	-1.09905	-0.584495	-0.0526494	mfuzz
C1	DSG3	1.69232	0.733261	-0.454901	-0.810077	-0.404648	-0.755957	mfuzz
C1	EHBP1L1	1.82184	0.174874	-0.940786	-0.704307	0.146207	-0.497824	mfuzz
C1	EPX	1.48405	-0.18462	-0.880109	-1.26059	0.269031	0.572242	mfuzz
C1	FAM114A2	1.40421	1.03813	-1.19088	-0.441002	-0.336711	-0.47375	mfuzz
C1	FCGR2A	1.50656	0.827274	-0.686227	-1.20498	-0.333247	-0.109385	mfuzz
C1	FCGR3A	1.5776	0.916599	-0.55427	-0.916336	-0.523123	-0.500472	mfuzz
C1	FCGR3B	1.53705	0.920752	-0.422954	-1.06994	-0.466515	-0.49839	mfuzz
C1	FCN1	1.74392	0.507635	-0.447399	-1.12553	-0.295838	-0.382792	mfuzz
C1	FGL2	1.99575	-0.0471385	-0.280885	-0.490592	-0.554067	-0.623063	mfuzz
C1	FNBP1	1.6053	-0.896804	-0.606159	-0.942356	0.347647	0.492371	mfuzz
C1	GABARAP	1.61384	-0.626282	-0.137494	-1.22812	-0.260779	0.638838	mfuzz
C1	GABRA3	1.70021	0.600542	-0.583599	-0.979604	-0.07177	-0.665781	mfuzz
C1	GARIN4	1.76728	0.402395	-0.890068	-0.909463	-0.0689892	-0.301155	mfuzz
C1	GLA	1.96452	-0.0727462	-0.712187	-0.337857	-0.138239	-0.703491	mfuzz
C1	GNAI2	1.88862	0.305307	-0.640132	-0.768943	-0.516617	-0.268238	mfuzz
C1	GNAI3	1.65552	0.512555	-0.391654	-1.30965	-0.330925	-0.135853	mfuzz
C1	GNB4	1.80721	0.431063	-0.947804	-0.667309	-0.38366	-0.239497	mfuzz
C1	HCFC1	1.8446	-0.0916713	-1.20906	-0.316904	-0.0907027	-0.136267	mfuzz
C1	HLA-C	1.65905	0.55082	-0.706004	-1.13393	-0.398845	0.0289031	mfuzz
C1	HNRNPA0	1.95815	0.163369	-0.492029	-0.625908	-0.529424	-0.474156	mfuzz
C1	HNRNPLL	1.95689	0.0761606	-0.448512	-0.613376	-0.244965	-0.726201	mfuzz
C1	HRG	0.363158	0.420246	-0.685689	-0.188655	1.49143	-1.40049	mfuzz
C1	HSP90AA4P	1.88633	-0.386091	-1.00308	-0.515291	-0.0929989	0.111135	mfuzz
C1	HYDIN	1.92619	0.19021	-0.795452	-0.501742	-0.280011	-0.539191	mfuzz
C1	IFI30	1.73557	0.422848	-0.334838	-1.23414	-0.290711	-0.298729	mfuzz
C1	IGF2R	1.54121	0.903737	-0.179984	-0.815279	-0.551548	-0.898137	mfuzz
C1	IRAK3	1.68028	-0.225656	-1.17746	-0.7655	0.374709	0.113624	mfuzz
C1	JAML	1.92358	-0.457491	-0.421336	-0.77553	0.236428	-0.50565	mfuzz
C1	JPT1	1.70685	0.455357	-0.951863	-0.698657	0.165002	-0.676692	mfuzz
C1	KALRN	1.80271	0.398574	-0.72863	-0.0471425	-0.567512	-0.858003	mfuzz
C1	KTN1	1.93567	0.147083	-0.744046	-0.614022	-0.223897	-0.500788	mfuzz
C1	LGALS9C	1.97414	0.0682055	-0.4645	-0.398967	-0.470469	-0.70841	mfuzz
C1	LGALSL	1.97224	0.0440588	-0.358772	-0.666126	-0.346607	-0.644793	mfuzz
C1	LILRA3	1.9225	0.177739	-0.383179	-0.80329	-0.634087	-0.279685	mfuzz
C1	LMNB1	1.50934	0.321736	-0.478962	-1.53985	0.10465	0.0830838	mfuzz
C1	LMNB2	1.3659	0.13936	-0.364972	-1.68105	0.201266	0.339494	mfuzz
C1	LTF	1.6833	0.601218	-0.0293741	-0.937261	-0.828237	-0.489644	mfuzz
C1	LYZ	1.51025	0.701655	-0.829966	-1.23059	-0.153665	0.00232001	mfuzz
C1	MAN2B1	1.67067	0.556628	-0.244857	-0.115099	-1.13656	-0.730784	mfuzz
C1	MARF1	1.96978	0.107602	-0.442001	-0.45305	-0.524701	-0.657627	mfuzz
C1	MBOAT7	1.77383	0.0066529	-0.133816	-1.17848	-0.644687	0.176499	mfuzz
C1	MMP9	2.02434	-0.175378	-0.462629	-0.565836	-0.425814	-0.394684	mfuzz
C1	MMRN1	1.64363	0.706942	-0.86031	-0.0468774	-0.635937	-0.807447	mfuzz
C1	MTARC2	1.83453	0.318876	-0.976635	-0.155596	-0.38135	-0.639823	mfuzz
C1	MYL6	1.914	-0.103941	-0.93564	-0.645536	-0.175484	-0.0534036	mfuzz
C1	MYO1E	1.89157	0.37201	-0.576114	-0.559403	-0.528799	-0.599261	mfuzz
C1	NEDD4	1.93357	0.0860027	-0.377325	-0.512477	-0.240313	-0.88946	mfuzz
C1	NF1	1.69625	0.569757	-1.04477	-0.704389	-0.0624217	-0.454428	mfuzz
C1	NFKB1	1.77666	0.482426	-0.234845	-1.01471	-0.595292	-0.41423	mfuzz
C1	NLRP13	1.79585	0.298045	-0.500042	0.0927491	-0.893865	-0.79274	mfuzz
C1	NONO	1.68848	-0.239191	-0.898207	-1.04745	0.428048	0.0683158	mfuzz
C1	NSDHL	1.57262	-0.270065	-1.35791	-0.602267	0.45341	0.204217	mfuzz
C1	NUP153	1.10156	-0.833393	-0.490113	-1.04666	-0.0554907	1.3241	mfuzz
C1	NUP155	1.51871	-0.311704	-0.109573	-1.57199	0.254692	0.219859	mfuzz
C1	NUP54	1.41849	-1.03971	0.339267	-0.908407	-0.593462	0.783819	mfuzz
C1	OLFM4	1.43948	0.370772	-0.14092	-1.66296	-0.0536524	0.0472784	mfuzz
C1	OLR1	1.93113	0.124993	-0.281856	-0.456537	-0.88137	-0.436364	mfuzz
C1	PEF1	1.93599	0.103773	-0.735754	-0.153932	-0.489028	-0.661051	mfuzz
C1	PF4V1	1.96894	0.0583809	-0.351139	-0.542184	-0.739664	-0.394334	mfuzz
C1	PGLYRP1	1.80523	0.296512	-0.30539	-1.09325	-0.594013	-0.10909	mfuzz
C1	PHF5A	2.01842	-0.234555	-0.415482	-0.397277	-0.671294	-0.299809	mfuzz
C1	PIGK	1.69683	-0.107887	-0.651077	-1.25906	0.316212	0.00498199	mfuzz
C1	PIK3CD	1.76964	0.544509	-0.426432	-0.985024	-0.372865	-0.529833	mfuzz
C1	PIP5K1B	1.44945	0.57062	-0.0110173	0.213181	-0.9397	-1.28253	mfuzz
C1	POTEF	1.59633	0.766951	-0.654305	-0.0180612	-0.793194	-0.897724	mfuzz
C1	PPP2R2A	1.89593	0.316538	-0.61274	-0.694278	-0.590332	-0.315115	mfuzz
C1	PRDX4	1.44359	1.00087	-0.358242	-0.223115	-0.913736	-0.949361	mfuzz
C1	PTX3	1.91565	0.20392	-0.639001	-0.80207	-0.397937	-0.280561	mfuzz
C1	QPCT	2.02948	-0.3103	-0.246647	-0.488872	-0.466116	-0.51754	mfuzz
C1	QSOX1	2.00211	-0.0121094	-0.484914	-0.520832	-0.509658	-0.474597	mfuzz
C1	RAB21	1.87205	0.115512	-1.07188	-0.163823	-0.267148	-0.484716	mfuzz
C1	RGS19	1.86579	0.181808	-0.408057	-0.0591668	-0.973182	-0.607192	mfuzz
C1	RIT1	1.74965	0.308406	-1.12644	-0.00691901	-0.191077	-0.733616	mfuzz
C1	RNH1	1.82632	0.309017	-0.308486	-0.142822	-0.975301	-0.708728	mfuzz
C1	RPS21	1.90827	-0.0056549	-0.771529	-0.727437	-0.478045	0.0743968	mfuzz
C1	SELL	2.01151	-0.104578	-0.392094	-0.628932	-0.467185	-0.418723	mfuzz
C1	SEPTIN2	1.90255	0.100703	-0.123031	-0.884033	-0.694725	-0.301461	mfuzz
C1	SF3B5	1.6675	-0.211657	-0.862831	-1.06663	0.537075	-0.0634487	mfuzz
C1	SIGLEC5	1.91349	-0.0937251	0.0809437	-0.622206	-0.882967	-0.395536	mfuzz
C1	SLC25A24	1.40116	0.156209	-0.450987	-1.63367	0.286582	0.24071	mfuzz
C1	SLC44A2	1.85778	0.311778	-0.52982	-0.121618	-0.716504	-0.801612	mfuzz
C1	SMAD9	1.94878	0.184843	-0.681472	-0.467506	-0.479243	-0.505405	mfuzz
C1	SNRPF	1.90676	0.22114	-0.872428	-0.457266	-0.514338	-0.283872	mfuzz
C1	SORL1	1.5273	0.849323	-0.185186	-1.18338	-0.463672	-0.544383	mfuzz
C1	SPAG17	1.97979	-0.00345002	-0.72003	-0.544023	-0.434694	-0.277592	mfuzz
C1	SPAG9	1.3619	-0.438997	-0.79364	-1.26802	0.751581	0.387173	mfuzz
C1	SSBP1	1.34394	0.662602	0.179684	-0.362723	-0.230444	-1.59306	mfuzz
C1	STT3B	1.23103	-0.144025	-0.977119	-1.32484	0.518565	0.696392	mfuzz
C1	TLR2	1.61769	0.0102045	-0.957788	-1.15551	0.163321	0.322083	mfuzz
C1	TPP2	1.69389	0.733408	-0.414896	-0.823834	-0.460738	-0.727828	mfuzz
C1	TRADD	1.63564	0.439038	-1.32724	-0.229529	0.0440178	-0.561924	mfuzz
C1	UBASH3B	1.87499	0.388782	-0.67996	-0.378378	-0.578043	-0.627389	mfuzz
C1	UBE2D3	1.43494	-0.62363	1.11163	-0.675627	-0.826083	-0.421227	mfuzz
C1	UQCR10	1.75454	0.59793	-0.681087	-0.892332	-0.405122	-0.373926	mfuzz
C1	VPS26B	1.50434	0.202714	-0.0591729	-0.811785	-1.33561	0.499517	mfuzz
C1	YIPF5	1.96953	-0.140867	-0.201019	-0.393011	-0.348887	-0.885741	mfuzz
C2	ABHD14B	-1.4308	-0.720693	0.778694	1.35083	-0.021164	0.0431268	mfuzz
C2	AGTPBP1	-1.57065	-0.421676	0.976584	1.16456	-0.205264	0.0564474	mfuzz
C2	AKR1A1	-1.63336	-0.365138	1.082	0.915247	-0.307937	0.309189	mfuzz
C2	AKR1C3;AKR1C1	-1.66665	-0.228895	1.24839	0.568721	-0.338197	0.41663	mfuzz
C2	AKR1E2	-1.92894	0.202591	0.932318	0.558164	-0.00360876	0.23948	mfuzz
C2	AKT1	-1.89201	-0.120757	0.516911	0.992408	0.135697	0.367749	mfuzz
C2	ALYREF	-1.4857	0.0598937	0.0414873	1.4791	-0.592903	0.498122	mfuzz
C2	AMDHD2	-0.948105	-0.927148	0.781422	1.52089	0.123061	-0.550118	mfuzz
C2	ANP32B	-1.35614	-0.951199	0.372734	1.40496	0.226223	0.303424	mfuzz
C2	AP1G1	-1.74534	-0.0686377	0.57143	1.05369	0.591639	-0.402784	mfuzz
C2	AP2M1	-1.26041	0.0740695	1.35874	0.876972	-0.17824	-0.871132	mfuzz
C2	APOA2	-1.09891	1.15364	0.388697	0.901651	-0.128093	-1.21699	mfuzz
C2	APOA4	-0.671848	0.47101	0.436753	1.57627	-0.837664	-0.974524	mfuzz
C2	APOB	-0.814325	0.751538	0.994418	0.542753	0.0999797	-1.57436	mfuzz
C2	APOC2	-0.786889	0.243528	0.586338	1.61388	-0.812817	-0.844045	mfuzz
C2	APOC3	-0.5511	1.08925	0.751903	0.822386	-0.920281	-1.19216	mfuzz
C2	APOD	-0.876913	-0.0906623	0.908858	1.44735	-0.28335	-1.10529	mfuzz
C2	APOE	-0.877197	0.821356	0.535787	1.29822	-0.853685	-0.924483	mfuzz
C2	APRT	-0.91367	-0.255438	0.816669	1.62086	-0.607949	-0.66047	mfuzz
C2	ARHGAP17	-1.447	-0.477668	0.971529	1.27607	-0.325276	0.00233803	mfuzz
C2	ARHGEF11	-1.59943	-0.178349	-0.146042	1.42117	0.599638	-0.0969903	mfuzz
C2	ATP6V1D	-1.78033	-0.0534589	0.785066	1.09793	-0.0725594	0.0233493	mfuzz
C2	BLVRA	-1.56756	-0.682576	0.57863	1.29197	0.210279	0.169253	mfuzz
C2	BMX	-1.8637	-0.0311743	0.993093	0.654207	-0.0771655	0.324744	mfuzz
C2	BPNT1	-0.86429	-0.74711	0.297493	1.82764	-0.515814	0.00208356	mfuzz
C2	BZW2	-1.65331	0.304432	1.09496	0.825178	-0.54142	-0.0298349	mfuzz
C2	C4A	-1.27025	0.577766	0.45349	1.44656	-0.491148	-0.716418	mfuzz
C2	C4B_2	-1.65912	0.0452414	0.7058	1.25879	0.0494761	-0.400187	mfuzz
C2	CA2	-0.273154	-1.22146	0.678143	1.59826	-0.152637	-0.629153	mfuzz
C2	CAPZA1	-1.15631	-1.19117	0.63068	1.2871	-0.00580984	0.435506	mfuzz
C2	CAVIN2	-1.55868	-0.142004	0.855234	1.25728	0.070998	-0.482829	mfuzz
C2	CC2D1A	-1.40333	-0.48892	0.860898	1.21716	0.432329	-0.618138	mfuzz
C2	CLC	-1.27896	-0.293253	1.28396	1.11987	-0.537914	-0.293702	mfuzz
C2	CLU	-0.792817	1.20227	0.324823	1.07985	-0.840433	-0.973692	mfuzz
C2	COPS5	-1.43685	-0.310434	0.687331	1.47996	-0.419992	-1.23e-05	mfuzz
C2	COPS7B	-1.952	0.18751	0.646828	0.635963	-0.0875604	0.569255	mfuzz
C2	CRISP3	-0.225378	-1.08111	0.595576	1.66397	-0.158157	-0.794902	mfuzz
C2	CSNK2A1;CSNK2A3	-1.90135	0.0709275	0.795723	0.669956	0.522444	-0.1577	mfuzz
C2	CTBP2	-1.45118	-0.323779	0.923744	1.16428	0.358922	-0.671986	mfuzz
C2	CXORF38	-1.23487	-0.812953	1.54896	0.629722	0.00461799	-0.135484	mfuzz
C2	CYB5R4	-1.44146	-0.146606	1.08776	1.19002	-0.523032	-0.166684	mfuzz
C2	DENND10P1;DENND10	-1.38077	-0.145353	0.249695	1.51682	0.463048	-0.703442	mfuzz
C2	DGAT2	-0.950436	-1.3065	0.563895	1.18067	0.778917	-0.266542	mfuzz
C2	DNAJC3	-1.844	-0.0416597	0.0165858	1.06042	0.133975	0.674687	mfuzz
C2	DNAJC8	-1.33053	0.369572	-0.082148	1.68875	-0.436954	-0.208692	mfuzz
C2	DSTN	-1.34594	-0.620881	1.23136	1.01868	-0.464789	0.181572	mfuzz
C2	DUSP23	-1.99129	0.186212	0.484164	0.7171	0.115975	0.487839	mfuzz
C2	ECHDC1	-1.51977	-0.752598	0.392249	1.35032	0.20859	0.32121	mfuzz
C2	EIF5A	-1.73428	-0.224442	0.670863	1.16356	-0.193031	0.317328	mfuzz
C2	ERP29	-1.54359	-0.132175	1.26861	0.920261	-0.333912	-0.179196	mfuzz
C2	ETHE1	-1.48141	0.151927	1.23257	0.944965	-0.496667	-0.351389	mfuzz
C2	F5	-0.758858	0.681064	0.447261	1.45014	-0.879257	-0.940347	mfuzz
C2	FGA	-1.42026	0.989918	0.316687	1.16231	-0.494156	-0.554506	mfuzz
C2	FGB	-1.04038	1.58749	-0.121127	0.796892	-0.60592	-0.616959	mfuzz
C2	FGG	-1.14461	1.21407	0.145217	1.13383	-0.671411	-0.677087	mfuzz
C2	FKBP2	-1.56608	-0.733614	0.732173	1.16901	0.0827959	0.31572	mfuzz
C2	GATD3B;GATD3	-1.60853	0.160438	0.734175	1.27194	-0.471814	-0.0862098	mfuzz
C2	GPAT3	-1.087	-1.13174	0.49473	1.50565	0.140831	0.0775246	mfuzz
C2	H1-10	-1.22591	-0.824262	0.726202	1.50477	-0.159974	-0.0208273	mfuzz
C2	H1-4	-1.07827	-0.542562	0.997987	1.47206	-0.523177	-0.326044	mfuzz
C2	H1-5	-1.17983	-0.963804	1.12447	1.18216	-0.12548	-0.037516	mfuzz
C2	H2BC12L	-1.22135	0.095696	1.3795	0.936065	-0.672334	-0.517575	mfuzz
C2	H2BC3	-0.577234	0.348322	1.52328	0.60859	-1.09992	-0.803038	mfuzz
C2	HINT1	-0.991183	-1.28185	0.481292	1.44143	0.132177	0.218127	mfuzz
C2	HMGB1	-1.66244	-0.362359	0.635024	1.30217	0.010328	0.0772768	mfuzz
C2	HNRNPCL3;HNRNPCL1;HNRNPCL4	-1.64374	-0.0692494	0.895966	0.866667	-0.632376	0.582727	mfuzz
C2	HSDL2	-1.60001	0.646634	-0.0690047	1.38616	-0.0605598	-0.303223	mfuzz
C2	HSPB1	-0.550602	-0.254654	0.633398	1.73341	-0.722189	-0.839363	mfuzz
C2	IGHM	-1.47846	0.786013	0.46103	0.792259	0.493803	-1.05465	mfuzz
C2	ISG15	-1.77624	-0.190892	1.11238	0.693525	-0.115797	0.277031	mfuzz
C2	ITIH2	-1.71719	0.393446	0.332804	1.05777	0.543042	-0.609876	mfuzz
C2	ITIH4	-1.00787	1.19821	0.465034	0.98918	-0.795068	-0.849482	mfuzz
C2	ITPA	-1.51077	-0.488333	-0.112173	1.50476	0.398897	0.207616	mfuzz
C2	JCHAIN	-1.2727	0.477001	0.604404	0.623226	0.857745	-1.28967	mfuzz
C2	KCTD12	-1.72161	1.08254	0.215078	0.841549	-0.102627	-0.314926	mfuzz
C2	KIAA0513	-1.57009	0.133429	-0.161748	1.32472	0.727835	-0.454147	mfuzz
C2	KIF21B	-1.45782	-0.191334	0.346465	1.6032	0.0763625	-0.37687	mfuzz
C2	LAMTOR3	-1.87687	-0.226973	0.729501	0.856792	0.145513	0.372036	mfuzz
C2	LSM1	-1.40573	-0.815419	0.845841	1.24574	-0.139302	0.268878	mfuzz
C2	LSM3	-1.69572	0.192356	0.436213	1.35666	-0.230857	-0.0586482	mfuzz
C2	MIF	-1.02516	-0.609962	-0.159261	1.88101	-0.11287	0.0262364	mfuzz
C2	MINDY1	-1.31048	-0.370236	1.52032	0.554659	-0.670855	0.2766	mfuzz
C2	MYDGF	-1.36141	-0.930261	0.275439	1.33795	0.03487	0.643415	mfuzz
C2	NADK	-1.96835	0.194088	0.438174	0.887046	0.288783	0.160261	mfuzz
C2	NUDT1	-1.07606	-0.402018	0.360954	1.80961	-0.479875	-0.21261	mfuzz
C2	OLA1	-0.857582	0.611809	0.0972002	1.5528	-1.19389	-0.210332	mfuzz
C2	PAFAH1B2	-1.97478	0.289033	0.753577	0.597606	0.0336595	0.300908	mfuzz
C2	PARK7	-1.51136	-0.825014	0.502556	1.26545	0.184919	0.38344	mfuzz
C2	PARP14	-0.43793	1.06639	0.676503	0.624157	-0.270636	-1.65848	mfuzz
C2	PCBP1	-1.80747	0.0308436	0.302948	1.20343	-0.143783	0.414031	mfuzz
C2	PON1	-0.80908	1.06689	0.0630934	1.33322	-0.657297	-0.996821	mfuzz
C2	PPIA	-1.43529	-0.975648	0.869748	1.01808	0.0908245	0.432279	mfuzz
C2	PPP1R7	-1.44639	-0.802794	0.47254	1.35989	-0.0197222	0.436474	mfuzz
C2	PPP6R1	-1.52874	-0.406148	-0.126653	1.52935	0.239224	0.292969	mfuzz
C2	PRKAG1	-1.03024	0.163919	1.18832	1.16312	-0.890903	-0.594215	mfuzz
C2	PRPF40A	-1.78195	-0.243212	0.895588	0.884374	0.397608	-0.152412	mfuzz
C2	PYCARD	-1.79814	0.39127	0.88275	0.858465	-0.311245	-0.0231054	mfuzz
C2	RAB9B	-1.22857	0.0517008	-0.0923564	1.60674	-0.817165	0.479651	mfuzz
C2	RABIF	-1.38038	-0.908562	0.513655	1.31927	0.511529	-0.0555104	mfuzz
C2	RALYL	-1.21021	-1.14866	0.680384	1.17717	-0.0969377	0.598258	mfuzz
C2	RPL29	-0.918112	-0.96663	0.269474	1.73329	0.204468	-0.322485	mfuzz
C2	SERPINA3	-0.621048	0.0209401	0.12554	1.87628	-0.482573	-0.919135	mfuzz
C2	SERPINB6	-0.686382	0.476987	-0.695445	1.83776	-0.415418	-0.517498	mfuzz
C2	SLFN5	-0.927575	-1.05198	0.96523	1.27731	0.334967	-0.597956	mfuzz
C2	SNCA	-0.22539	0.529978	-0.255374	1.72371	-0.712827	-1.0601	mfuzz
C2	SNRPD1	-1.74854	-0.129303	1.00893	0.751947	0.468168	-0.35121	mfuzz
C2	SNX1	-1.1511	-0.116428	0.421192	1.69756	-0.0792004	-0.772021	mfuzz
C2	SNX12	-1.82706	-0.294591	0.502696	1.07841	0.188775	0.351772	mfuzz
C2	SNX3	-1.93281	0.0905536	0.643302	0.858045	0.0157968	0.325117	mfuzz
C2	SRM	-0.981817	-0.700798	0.353602	1.69312	0.311374	-0.67548	mfuzz
C2	SRRM1	-1.03296	-0.399944	0.874406	1.52331	-0.148836	-0.815982	mfuzz
C2	TAOK3	-0.724292	0.242069	0.581592	1.61266	-0.934636	-0.777393	mfuzz
C2	TBC1D13	-1.8008	-0.167481	0.859654	0.905743	-0.171622	0.374503	mfuzz
C2	UBE2L3	-1.76462	-0.232043	1.03768	0.857866	0.135493	-0.0343736	mfuzz
C2	UFM1	-1.74089	-0.45578	0.91755	0.921703	0.122693	0.23472	mfuzz
C2	USP34	-1.61137	0.3487	1.05718	0.926455	-0.512235	-0.208724	mfuzz
C2	VTN	-0.890034	0.75853	0.495658	1.37077	-0.829969	-0.904954	mfuzz
C2	WASHC5	-1.81564	-0.0449859	1.03983	0.560878	0.498632	-0.238715	mfuzz
C2	ZNF324;ZNF324B	-1.42631	-0.73534	0.348896	1.50047	0.194816	0.117467	mfuzz
C3	ABRACL	0.691006	0.140203	-0.67508	-1.66814	0.509689	1.00232	mfuzz
C3	ADA2	0.949882	1.40039	0.139471	-0.995356	-0.817329	-0.677061	mfuzz
C3	AGL	0.0981656	1.55182	-0.119876	-1.53824	-0.313445	0.321574	mfuzz
C3	ANPEP	0.657907	1.5573	-0.646787	-1.28979	-0.242427	-0.0362106	mfuzz
C3	ANXA1	1.31938	1.02223	-0.725591	-1.24055	-0.385661	0.0101975	mfuzz
C3	ANXA11	0.564742	1.55964	-0.53615	-1.38453	-0.210144	0.00644602	mfuzz
C3	ANXA4	1.08069	1.11215	-0.660655	-1.46412	-0.113998	0.0459238	mfuzz
C3	APC2	0.725824	0.569267	-1.04625	-1.43474	0.210321	0.975581	mfuzz
C3	ATP1A1	0.800736	1.50334	-0.805334	-1.16866	-0.0426361	-0.287449	mfuzz
C3	ATP6AP1	1.31081	0.66983	-0.891115	-1.40683	0.227535	0.0897731	mfuzz
C3	ATP8A1	-0.541882	1.53758	0.0105547	-1.48271	0.115448	0.361012	mfuzz
C3	ATP8B4	1.02856	1.03564	-1.13172	-0.616259	0.60311	-0.919336	mfuzz
C3	BCAP31	1.03245	1.38686	-0.680467	-1.17235	-0.20328	-0.363211	mfuzz
C3	BORCS6	0.537692	1.20129	-1.51377	-0.785857	0.597775	-0.037134	mfuzz
C3	BSG	1.1499	1.19164	-0.560663	-1.34759	-0.3461	-0.0871865	mfuzz
C3	BST1	0.968178	1.39763	-0.735234	-1.21491	-0.263858	-0.151806	mfuzz
C3	CA4	0.897616	1.5079	-0.601875	-1.15563	-0.404064	-0.243947	mfuzz
C3	CACHD1	1.40754	0.635254	-0.62483	-1.4544	0.251607	-0.215165	mfuzz
C3	CACNA1G	0.987522	1.49669	-0.322592	-0.960588	-0.465114	-0.735923	mfuzz
C3	CD36	0.286064	1.90754	-0.641105	-0.721481	-0.379457	-0.451564	mfuzz
C3	CD44	0.92009	1.33859	-0.926595	-1.22187	-0.0996894	-0.010528	mfuzz
C3	CD47	-0.0295314	1.92341	-0.522313	-0.930957	-0.042735	-0.397874	mfuzz
C3	CD59	1.09813	1.34761	-0.550421	-1.17134	-0.505163	-0.218814	mfuzz
C3	CD63	0.956207	-0.0365999	-0.518871	-1.71626	0.61162	0.703902	mfuzz
C3	CEACAM6	0.836672	0.597993	-0.586722	-1.77254	0.342257	0.582337	mfuzz
C3	CEACAM8	0.663455	1.50213	-0.793532	-1.29035	-0.0928843	0.0111811	mfuzz
C3	CEP85	0.981315	1.54318	-0.473238	-0.674812	-0.567824	-0.808621	mfuzz
C3	COX5A	0.478356	1.13429	-0.747232	-1.58048	0.0637213	0.651342	mfuzz
C3	COX5B	0.32184	1.50184	-0.600113	-1.43767	-0.201923	0.416028	mfuzz
C3	COX7A2	0.571618	1.29732	-0.932139	-1.39548	0.0438814	0.414797	mfuzz
C3	CPNE2	0.326535	1.68373	-0.410557	-1.23959	-0.55982	0.199702	mfuzz
C3	CTSG	1.12931	1.22357	-0.886053	-1.18014	-0.0776924	-0.208993	mfuzz
C3	CYBA	0.688502	1.02951	-0.792721	-1.56651	0.0221808	0.619038	mfuzz
C3	CYBB	0.0984321	1.32228	-0.143223	-1.66476	-0.23935	0.626627	mfuzz
C3	DLST	1.10156	-0.0964058	0.0949669	-1.84467	0.162205	0.582343	mfuzz
C3	DVL2	0.873349	1.55377	-1.01753	-0.737527	-0.241392	-0.43067	mfuzz
C3	DYSF	0.459073	1.30089	-0.224529	-1.72541	-0.0653719	0.255344	mfuzz
C3	ELANE	1.19902	1.34713	-0.413315	-0.880041	-0.720081	-0.53271	mfuzz
C3	ERLIN1	0.372578	1.40813	-0.347479	-1.44504	-0.572617	0.584428	mfuzz
C3	FCAR	1.41058	0.429974	-0.556978	-1.57261	0.132229	0.156802	mfuzz
C3	FLOT1	0.754698	0.647856	-0.280986	-1.86302	0.0657205	0.675729	mfuzz
C3	FLOT2	0.704434	0.747406	-0.240263	-1.8877	0.119607	0.556516	mfuzz
C3	GNB1	1.29235	1.0005	-0.674601	-1.17642	-0.663719	0.221888	mfuzz
C3	GNG10	0.837141	1.54842	-1.09993	-0.730813	-0.320621	-0.234196	mfuzz
C3	GPSM3	1.09271	1.44777	-0.774145	-0.41242	-0.786548	-0.567367	mfuzz
C3	GUSB	0.719911	1.49639	0.284169	-0.947745	-0.946768	-0.605961	mfuzz
C3	GYG1	0.925824	1.39176	-0.361025	-1.35364	-0.476716	-0.126202	mfuzz
C3	GYS1	-0.00722306	1.57274	0.0278724	-1.50611	-0.399639	0.312363	mfuzz
C3	HLA-B	1.10694	0.935737	-0.798747	-1.41125	-0.273733	0.441051	mfuzz
C3	HPGD	0.0331513	0.470231	-1.1211	-1.29572	0.881176	1.03226	mfuzz
C3	ICAM3	1.32495	1.01153	-0.675786	-1.29961	-0.252782	-0.108304	mfuzz
C3	ITGA2B	0.370679	1.88133	-0.412905	-0.484062	-0.690098	-0.664945	mfuzz
C3	ITGAL	0.772522	1.50486	-0.632925	-1.28781	-0.267676	-0.0889678	mfuzz
C3	ITGAM	0.851522	1.42477	-0.457955	-1.38107	-0.34565	-0.0916147	mfuzz
C3	ITGAX	0.698845	1.53638	-0.670327	-1.28799	-0.18627	-0.0906393	mfuzz
C3	ITGB2	1.24111	1.19832	-0.604241	-1.19327	-0.440631	-0.201288	mfuzz
C3	ITGB3	0.310058	1.90971	-0.46274	-0.67472	-0.571013	-0.511299	mfuzz
C3	LAIR1;LAIR2	0.898016	1.37634	-0.644454	-1.35871	-0.112646	-0.15855	mfuzz
C3	LGALS3	-0.166237	1.77899	-0.356785	-1.29479	-0.0195793	0.0584022	mfuzz
C3	LILRB2	0.9145	0.667068	-0.141845	-1.8959	0.234969	0.221211	mfuzz
C3	LMAN2	-0.382872	1.91898	-0.244209	-1.03057	-0.0438752	-0.217448	mfuzz
C3	MCU	0.892633	1.05203	-0.733907	-1.40136	-0.441277	0.631881	mfuzz
C3	MGAM	0.97122	1.28206	-0.599527	-1.39488	-0.322323	0.0634528	mfuzz
C3	MME	-0.359061	1.03066	-0.466975	-1.60294	0.551343	0.846973	mfuzz
C3	MPO	1.09803	1.4004	-0.489041	-1.07652	-0.462191	-0.47068	mfuzz
C3	MT-CO2	-0.140265	1.53647	-0.579797	-1.36081	-0.104243	0.648649	mfuzz
C3	MTCH2	-0.354505	1.5914	-0.841321	-1.15758	0.338233	0.423774	mfuzz
C3	MVP	1.0303	0.0425456	0.197421	-1.91714	0.242697	0.404175	mfuzz
C3	NDUFB1	0.543238	1.37957	-0.715917	-1.49146	0.032303	0.252274	mfuzz
C3	NDUFS1	1.07725	0.868605	-0.43959	-1.58594	0.471937	-0.392262	mfuzz
C3	NDUFV1	0.319003	0.996243	0.441659	-1.91253	-0.0650113	0.220636	mfuzz
C3	NNT	0.772808	0.549877	-0.501887	-1.82514	0.582802	0.421545	mfuzz
C3	NUP210	0.327044	1.24507	0.0399393	-1.8059	-0.0779556	0.271805	mfuzz
C3	PADI4	0.37604	1.21073	-0.775063	-1.49126	-0.0708563	0.750408	mfuzz
C3	PECAM1	0.776676	1.55053	-0.498486	-1.22029	-0.117213	-0.491223	mfuzz
C3	PF4	1.22028	1.26224	-0.862073	-0.976339	-0.405117	-0.238998	mfuzz
C3	PHB1	0.7043	1.46779	-0.78723	-1.30882	-0.12146	0.0454153	mfuzz
C3	PHB2	0.785861	1.37931	-0.954779	-1.25134	0.0489596	-0.00801519	mfuzz
C3	PLP2	-0.373674	1.93255	-0.214881	-0.840333	-0.602874	0.0992163	mfuzz
C3	PRCP	1.04135	1.42936	-0.163897	-0.642521	-0.677437	-0.986859	mfuzz
C3	PSTPIP2	1.23627	0.967707	-0.713398	-1.37428	-0.313907	0.197604	mfuzz
C3	PTPRJ	0.749128	1.44471	-0.63639	-1.36475	-0.277337	0.0846408	mfuzz
C3	RAB27B	0.422684	1.64575	0.203968	-0.295048	-0.867835	-1.10952	mfuzz
C3	RAE1	1.21683	0.655321	-1.46095	-0.909375	0.201862	0.296305	mfuzz
C3	RAP1A	1.45401	1.02405	-0.763931	-0.964827	-0.519531	-0.229768	mfuzz
C3	RAP1B	0.929244	1.47738	-0.792988	-1.08525	-0.20234	-0.326052	mfuzz
C3	RAP2B	0.454987	1.72055	-0.57179	-1.15298	-0.418772	-0.0319916	mfuzz
C3	RIPOR2	0.766731	1.2626	0.564786	-0.501536	-0.87601	-1.21657	mfuzz
C3	RNASE3	1.1661	1.09066	-0.830533	-1.32505	-0.0489814	-0.0521932	mfuzz
C3	RNPS1	0.6409	0.695181	-0.857302	-1.62378	0.373994	0.771011	mfuzz
C3	RPL10	0.669877	-0.500063	0.447094	-1.8296	0.702634	0.510062	mfuzz
C3	RPS9	1.16729	0.219131	-0.273131	-1.80804	0.300149	0.394602	mfuzz
C3	SDHA	1.37434	1.09983	-0.730567	-1.0369	-0.206824	-0.49988	mfuzz
C3	SDHB	0.537003	1.59096	-0.73687	-1.2766	-0.0321652	-0.0823299	mfuzz
C3	SEC11A	0.0369302	0.871015	-0.363903	-1.74218	0.178024	1.02012	mfuzz
C3	SERINC1	1.19	0.370579	-0.12411	-1.81911	0.347503	0.0351434	mfuzz
C3	SFPQ	0.999031	0.337953	-0.650241	-1.67936	0.220615	0.772002	mfuzz
C3	SFXN1	0.522214	1.12057	-0.503432	-1.74171	0.261188	0.341172	mfuzz
C3	SLC35A5	0.808478	1.32999	-1.0451	-1.21525	0.0833199	0.0385678	mfuzz
C3	SNRNP70	0.85773	-0.280766	-0.0465876	-1.78197	0.290636	0.960953	mfuzz
C3	SPCS2	0.979111	1.22753	-0.403671	-1.50696	-0.316571	0.020559	mfuzz
C3	SPG21	1.39448	0.711774	-0.575759	-1.31422	0.374936	-0.591211	mfuzz
C3	SPN	-0.393979	1.99335	-0.262047	-0.596476	-0.664056	-0.0767968	mfuzz
C3	SPPL2A	1.31169	0.586007	-0.401655	-1.5857	-0.313135	0.402797	mfuzz
C3	STOM	0.987484	1.28988	-0.463137	-1.44015	-0.223039	-0.151039	mfuzz
C3	SUPT6H	1.316	1.22681	-0.535662	-0.763288	-0.377032	-0.866827	mfuzz
C3	TMBIM6	0.731964	1.70554	-0.42184	-0.640166	-0.583827	-0.791672	mfuzz
C3	TMED10	1.13587	1.26999	-0.379186	-1.23213	-0.64156	-0.152984	mfuzz
C3	TMED4	0.522515	1.64417	-0.470193	-1.29711	-0.341714	-0.0576657	mfuzz
C3	TMED5	0.537317	1.50089	-0.687465	-1.39332	-0.12667	0.169247	mfuzz
C3	TMED9	0.618728	1.62412	-0.575988	-1.21314	-0.0357906	-0.417924	mfuzz
C3	TMEM205	0.48311	1.66391	-0.485486	-1.29395	-0.284955	-0.0826282	mfuzz
C3	TMEM43	0.674461	1.44636	-0.522525	-1.43924	-0.298671	0.139609	mfuzz
C3	TMEM63A	0.863891	0.853126	0.191674	-1.63672	-0.757786	0.485819	mfuzz
C3	TMF1	1.50078	0.810174	-0.691356	-1.23285	-0.28975	-0.0970003	mfuzz
C3	TNFRSF10C	1.30098	1.12006	-0.354319	-1.25929	-0.491967	-0.315465	mfuzz
C3	VDAC2	-0.0868104	1.70073	-0.836621	-1.15085	0.240816	0.132738	mfuzz
C3	VDAC3	0.658962	1.58976	-0.856283	-1.12687	-0.125367	-0.140194	mfuzz
C3	VNN1	1.40883	1.03225	-0.987236	-0.852667	-0.117159	-0.484013	mfuzz
C3	VNN2	1.15372	1.11634	-0.456298	-1.46467	-0.239011	-0.110078	mfuzz
C3	WBP2	0.608384	1.30192	-0.552972	-1.60057	0.258847	-0.0156098	mfuzz
C3	WDR5	1.36373	0.852055	-0.177651	-1.44875	-0.529332	-0.0600543	mfuzz
C3	XPO6	0.695749	1.62825	-0.305613	-0.483453	-0.343443	-1.19149	mfuzz
C4	AASDHPPT	1.7004	-0.967919	-0.6403	0.632553	-0.13985	-0.584887	mfuzz
C4	ACAA1	1.9231	-0.0733305	-0.629929	-0.138389	-0.156305	-0.92515	mfuzz
C4	ADPRS	1.97528	-0.718882	-0.31649	0.038029	-0.518	-0.459938	mfuzz
C4	AIFM1	1.52232	-0.871453	-0.0477121	0.505339	0.1707	-1.27919	mfuzz
C4	AK1	1.5177	-0.934646	-1.15777	0.562914	0.293706	-0.281902	mfuzz
C4	ALG5	1.65074	-1.15692	-0.138657	0.607461	-0.275105	-0.687518	mfuzz
C4	ARHGAP18	1.20881	-0.285709	-0.868327	0.84024	0.445976	-1.34099	mfuzz
C4	AZGP1	0.48034	-1.15815	-0.712801	-0.311071	1.68007	0.0216144	mfuzz
C4	BABAM2	1.6641	-1.11002	-0.605768	0.268673	0.409159	-0.626151	mfuzz
C4	BICD2	1.66477	-0.526315	-1.05974	0.656772	-0.116098	-0.619388	mfuzz
C4	BRI3BP	1.5446	-1.14406	-0.939865	0.567114	0.209723	-0.237512	mfuzz
C4	CALU	1.23845	0.0503311	-1.63348	0.806444	-0.0921413	-0.369612	mfuzz
C4	CAMP	2.03464	-0.512888	-0.266386	-0.405204	-0.407195	-0.442968	mfuzz
C4	CBFB	1.88836	-0.352667	-1.01985	-0.192719	0.138665	-0.461794	mfuzz
C4	CBX1	1.14995	-0.680773	-0.065495	1.29993	-0.666183	-1.03743	mfuzz
C4	CCDC9	1.97481	-0.383415	-0.815194	-0.180173	-0.496122	-0.0999049	mfuzz
C4	CD38	0.679459	-1.7258	-0.361876	1.13699	0.358645	-0.0874181	mfuzz
C4	CHIT1	1.85246	0.084589	-0.314902	0.0837587	-0.854142	-0.851763	mfuzz
C4	CHORDC1	1.55077	-0.658156	0.827604	-0.00150686	-0.863182	-0.855528	mfuzz
C4	CNOT3	0.617495	-0.112375	-0.118653	1.6093	-1.07077	-0.924988	mfuzz
C4	CNPY2	1.81759	-0.517886	-0.667864	0.343456	-0.928413	-0.0468856	mfuzz
C4	COG1	0.492405	-0.49778	-1.59058	0.369748	1.35178	-0.12557	mfuzz
C4	COMMD3	1.91819	-0.226177	-1.05133	-0.176208	-0.120086	-0.344389	mfuzz
C4	COMT	1.91692	-0.588496	-0.952827	-0.0638094	-0.0596077	-0.252178	mfuzz
C4	COPS3	1.86727	-0.626052	-0.718876	0.406013	-0.39775	-0.530602	mfuzz
C4	CPT2	1.67851	-0.619398	-1.08413	0.134774	0.492573	-0.602332	mfuzz
C4	CUL2	1.60256	-1.01773	-0.23805	0.641151	-0.0247802	-0.963155	mfuzz
C4	DDX58	1.61709	-1.32238	-0.68631	0.134388	0.367517	-0.110311	mfuzz
C4	DLGAP4	1.931	-0.32845	-0.192229	-0.290741	-1.01539	-0.104189	mfuzz
C4	EIF3J	0.881836	-1.89024	0.0264315	0.77517	0.218294	-0.0114954	mfuzz
C4	EML3	1.53373	-1.05317	-0.25892	-0.920608	-0.0862286	0.785196	mfuzz
C4	ENOPH1	1.75661	-0.224213	-0.663802	0.593647	-0.7621	-0.700143	mfuzz
C4	FABP5	1.70341	-0.797477	-0.9926	-0.382775	-0.0972845	0.566723	mfuzz
C4	FARSA	1.9353	-0.210714	-0.662169	0.0754142	-0.812563	-0.325268	mfuzz
C4	FRYL	1.44683	-0.630035	-1.3537	-0.397815	0.669989	0.264729	mfuzz
C4	GATD1	1.90583	-0.834828	-0.770755	0.0670441	-0.134343	-0.232949	mfuzz
C4	GBP4	1.57694	0.212148	-1.11182	0.137783	0.256163	-1.07121	mfuzz
C4	GC	1.02901	-1.13058	-0.583555	-0.0844138	1.38955	-0.620014	mfuzz
C4	GPX4	1.88514	-0.701455	-0.530381	0.179487	-0.0330362	-0.799753	mfuzz
C4	GRN	0.962968	-1.84706	0.287944	0.450219	-0.354126	0.500054	mfuzz
C4	GSTM1	1.73541	-1.10121	-0.862809	0.0261299	0.172268	0.0302122	mfuzz
C4	HBB	0.666495	-1.9969	0.17717	0.138966	0.467773	0.546497	mfuzz
C4	HBD	0.727608	-2.0096	0.320142	0.273981	0.24921	0.438661	mfuzz
C4	HDAC1	1.96322	-0.658981	-0.626676	0.0893585	-0.292052	-0.474872	mfuzz
C4	HDGFL2	1.43305	0.218215	-1.02414	0.710945	-1.14297	-0.195095	mfuzz
C4	HINT3	0.915765	0.352462	-0.998708	0.820346	0.396571	-1.48644	mfuzz
C4	HMGN2	1.58348	-1.55769	0.0960014	-0.225679	0.0697963	0.0340928	mfuzz
C4	HNRNPA3	0.606321	-1.91915	0.00104116	-0.0613378	0.649426	0.723695	mfuzz
C4	HPCAL1	1.5688	-1.33985	-0.496853	0.497303	0.219347	-0.448749	mfuzz
C4	HSPA4	1.76378	-0.736771	-0.893588	0.553373	-0.290119	-0.396677	mfuzz
C4	IAH1	1.30274	-1.14107	-0.154805	1.14564	-0.58663	-0.565881	mfuzz
C4	KLHDC2	1.97507	-0.328313	-0.858102	-0.263271	-0.10837	-0.417017	mfuzz
C4	LIMD2	1.88926	0.0413616	-0.822046	0.0217078	-0.326423	-0.803862	mfuzz
C4	LPA	1.916	-0.221899	-0.256951	-0.00575973	-0.408094	-1.02329	mfuzz
C4	LRRFIP2	1.50329	0.166395	-0.569262	0.771056	-0.789708	-1.08177	mfuzz
C4	MAP2K4	1.52099	-0.0117467	-0.384425	0.789959	-0.755591	-1.15919	mfuzz
C4	MFN2	1.85262	-0.321019	-0.413501	0.380114	-0.633072	-0.865146	mfuzz
C4	MSL1	1.60781	-0.152156	-1.4658	0.0959913	0.296453	-0.382298	mfuzz
C4	MTDH	1.98475	-0.227213	-0.47603	-0.35043	-0.129183	-0.801897	mfuzz
C4	NDRG1	0.840483	-1.85459	0.145686	-0.065648	0.0241328	0.909933	mfuzz
C4	NIPSNAP2	1.94823	-0.21415	-0.661719	0.104523	-0.495709	-0.681178	mfuzz
C4	NRBP1	1.69869	-0.294597	-0.464187	0.656075	-1.03055	-0.565432	mfuzz
C4	NUP43	1.97626	-0.755716	-0.139693	-0.401528	-0.576127	-0.103192	mfuzz
C4	OPA1	1.96571	-0.844842	-0.298365	-0.0818264	-0.5319	-0.208776	mfuzz
C4	ORM1	1.60257	-0.973434	-0.682747	-0.6183	0.788741	-0.116829	mfuzz
C4	OSBPL2	1.84846	-0.153479	-0.458752	-0.140232	0.0556935	-1.1517	mfuzz
C4	OTC	1.82875	-0.762294	-0.941101	-0.183629	0.306152	-0.247883	mfuzz
C4	PAK1	1.85574	-0.29115	-1.00845	0.230598	-0.179065	-0.607667	mfuzz
C4	PCDHGA9;PCDHGA8	1.97187	-0.362951	-0.859286	-0.378727	-0.064213	-0.306694	mfuzz
C4	PCYOX1	1.82633	-1.01826	-0.654989	0.304582	-0.204639	-0.253025	mfuzz
C4	PDLIM1	1.59797	-0.162191	0.209082	0.399382	-1.27462	-0.769619	mfuzz
C4	PFDN6	1.76921	-0.451882	-0.318075	0.492791	-0.423098	-1.06895	mfuzz
C4	PHPT1	1.19192	0.572883	-0.636103	0.886907	-0.888317	-1.12729	mfuzz
C4	PPA2	1.54288	0.444068	-1.0221	0.0413455	0.156335	-1.16253	mfuzz
C4	PPP1R14B	1.27546	0.193432	-0.636554	0.914516	-1.40658	-0.340277	mfuzz
C4	PPP2CA	1.80023	-0.631103	0.131891	0.0498086	-1.13836	-0.212468	mfuzz
C4	PPP6R2	1.97064	-0.231784	-0.380728	-0.0231872	-0.552692	-0.782245	mfuzz
C4	PRDX2	0.572404	-2.01597	0.465912	0.219164	0.545756	0.212735	mfuzz
C4	PRRC1	1.55944	-0.73733	-0.16991	0.841991	-1.03896	-0.455233	mfuzz
C4	PSMB7	1.72372	-0.384797	-1.34103	0.218905	-0.0345263	-0.182271	mfuzz
C4	PSMD13	1.74799	-0.987627	-0.879024	0.396851	-0.127923	-0.150269	mfuzz
C4	PSRC1	1.33762	-0.42774	-1.14707	1.14095	-0.482707	-0.421055	mfuzz
C4	PTMA	1.74702	-1.19173	0.12185	0.264182	-0.47317	-0.468151	mfuzz
C4	PTPN7	1.67949	-0.809026	-1.17744	0.00986551	-0.0684675	0.365576	mfuzz
C4	RAB19	1.30732	-0.519485	0.951376	0.270876	-1.11075	-0.899333	mfuzz
C4	RAB4B	1.98233	-0.439935	-0.529651	0.0692972	-0.596086	-0.485958	mfuzz
C4	RAD54L2	1.9501	-0.322412	-0.728841	0.1415	-0.500363	-0.539979	mfuzz
C4	RARS1	1.46552	-0.674781	-0.471934	1.06991	-0.874979	-0.51373	mfuzz
C4	RASA2	1.84719	0.14623	-0.729263	0.157085	-0.715404	-0.705838	mfuzz
C4	RBM42	1.80178	-0.553016	-1.02086	-0.178191	0.406782	-0.456492	mfuzz
C4	RETN	1.77719	-1.17283	-0.478687	0.312743	-0.0725357	-0.365883	mfuzz
C4	RNMT	0.493668	-0.216607	-1.77027	1.20098	-0.066562	0.358797	mfuzz
C4	RPS6KA1	1.78339	-0.306148	-0.266424	0.434974	-0.586979	-1.05881	mfuzz
C4	RTN4	0.842031	-1.19276	-1.36279	0.516415	0.71666	0.480443	mfuzz
C4	RTRAF	1.97665	-0.683785	-0.597725	-0.493596	-0.0555932	-0.145948	mfuzz
C4	SARS1	1.88661	-0.250187	-0.647432	0.313561	-0.57284	-0.729712	mfuzz
C4	SASH3	1.68262	-0.0668016	-1.13705	0.505193	-0.234968	-0.748998	mfuzz
C4	SLC22A25	1.89934	-0.673848	-0.624487	0.33358	-0.482146	-0.452441	mfuzz
C4	SNRPGP15;SNRPG	1.95022	-0.143437	-0.787023	-0.0357036	-0.303348	-0.680709	mfuzz
C4	SRC	0.758598	0.566753	0.0444999	1.02896	-0.911783	-1.48702	mfuzz
C4	SRGN	1.93151	-0.661377	-0.61164	-0.614581	-0.220799	0.176889	mfuzz
C4	SRP14	1.89323	-0.0886887	-0.56564	0.197581	-0.625849	-0.810636	mfuzz
C4	SRSF1	1.79568	-0.554153	-1.17869	0.0355533	-0.240294	0.141899	mfuzz
C4	SUB1	1.87907	-0.743336	-0.366132	0.248796	-0.191374	-0.827025	mfuzz
C4	SYNE3	1.92689	-0.0687002	-0.647681	0.0765404	-0.523515	-0.76353	mfuzz
C4	TBC1D2B	1.5936	-0.399067	-1.45335	-0.0922878	-0.0681909	0.419293	mfuzz
C4	TBXAS1	1.88938	-0.990406	-0.385532	0.205218	-0.34617	-0.372492	mfuzz
C4	TGFB1I1	1.41826	0.412948	-0.420931	0.582242	-0.598279	-1.39424	mfuzz
C4	TNFAIP8	1.30586	-0.987225	0.0757764	1.08131	-0.905612	-0.570105	mfuzz
C4	TRIM28	0.933187	-1.82131	0.256747	0.84975	-0.117607	-0.100763	mfuzz
C4	TUBB	1.86566	-0.306801	-1.07316	-0.215619	-0.443718	0.173643	mfuzz
C4	TUBB4B	1.7344	-0.682833	-1.15095	0.0276234	-0.278433	0.350188	mfuzz
C4	TXNDC12	1.96916	-0.405755	-0.672243	0.0963714	-0.426849	-0.560685	mfuzz
C4	U2AF1	1.4036	-1.45222	-0.589925	-0.28223	0.274146	0.646628	mfuzz
C4	UBA52	1.1055	-0.121429	0.703094	0.681118	-1.1994	-1.16889	mfuzz
C4	USP4	1.47979	-0.540913	-1.13222	-0.0999234	-0.622366	0.91563	mfuzz
C4	WASF2	1.67688	-0.284725	-0.535525	0.269152	-1.30924	0.183452	mfuzz
C4	WDFY4	1.75303	-0.0567475	-0.659368	0.253806	-0.101536	-1.18919	mfuzz
C4	WDR77	1.94501	-0.344119	-0.92423	0.0143345	-0.397402	-0.29359	mfuzz
C4	YBX1	1.63927	-1.35788	0.0523392	0.387004	-0.528778	-0.191959	mfuzz
C4	YWHAQ	1.85868	-0.90997	-0.840795	-0.0168544	0.00872331	-0.0997868	mfuzz
C4	YY1	1.67781	-0.00900288	-0.998712	0.536484	-0.310276	-0.896303	mfuzz
C5	A1BG	-0.840418	-0.898206	-0.128642	0.177318	1.84771	-0.157765	mfuzz
C5	A2M	-1.11744	-0.606024	0.61579	0.00127278	1.647	-0.540597	mfuzz
C5	ACAT1	-1.46162	-0.967365	0.181653	0.722365	1.08676	0.43821	mfuzz
C5	ACIN1	-1.6888	0.0991575	0.00972059	-0.292225	0.548682	1.32347	mfuzz
C5	ALB	-0.158655	-1.3088	-0.0459617	0.0657826	1.77444	-0.326805	mfuzz
C5	API5	-1.37995	-0.0662534	-0.604337	-0.20855	0.8737	1.38539	mfuzz
C5	APOA1	-1.36302	0.52521	0.136141	0.255182	1.38148	-0.934986	mfuzz
C5	ARL6IP6	-1.18161	-0.521432	-0.561374	-0.16186	1.36668	1.0596	mfuzz
C5	ARPC5	-1.81477	-0.384032	0.96837	0.26394	0.277491	0.689001	mfuzz
C5	ATOX1	-1.80868	-0.521353	0.534885	0.647602	0.3582	0.789346	mfuzz
C5	CAB39	-1.6937	-0.657217	0.576974	0.131723	0.801767	0.840454	mfuzz
C5	CAB39L	-1.70286	-0.681851	0.485508	0.296843	0.683435	0.918927	mfuzz
C5	CARHSP1	-1.60239	-0.53359	-0.152826	0.651329	0.394828	1.24264	mfuzz
C5	CDK5RAP3	-1.43023	-0.867828	0.495501	-0.0466059	1.2738	0.575368	mfuzz
C5	CFB	-0.504786	-0.658885	-0.109136	-0.0582398	1.97126	-0.640217	mfuzz
C5	CFL1	-1.65046	-0.735285	0.429892	1.07941	0.464025	0.412412	mfuzz
C5	CGGBP1	-1.33035	-1.14509	0.88526	0.79385	0.0915585	0.704763	mfuzz
C5	COPS2	-1.31709	-0.770632	0.911705	-0.336995	0.217058	1.29596	mfuzz
C5	CP	-1.21118	-1.05684	-0.268072	0.841242	0.530944	1.16391	mfuzz
C5	CPSF3	-1.24993	-0.877052	1.10485	-0.428759	0.400325	1.05056	mfuzz
C5	CRKL	-1.67353	-0.711421	0.248384	0.774692	0.908966	0.452906	mfuzz
C5	CTPS1	-1.17759	-1.21384	0.859633	0.426754	0.0010683	1.10398	mfuzz
C5	DDT	-1.57896	-0.76853	0.28274	1.20948	0.48973	0.365536	mfuzz
C5	DDX1	-1.86626	0.0527463	0.603856	-0.257034	0.796616	0.670074	mfuzz
C5	DDX10	-1.70194	-0.182505	0.521456	-0.423759	0.999168	0.787578	mfuzz
C5	DOCK11	-1.72717	-0.368099	1.00965	0.087785	0.0767458	0.921087	mfuzz
C5	DPYD	-1.74255	-0.444004	1.1798	0.19688	0.467163	0.342704	mfuzz
C5	ECHS1	-1.87131	-0.126584	0.860506	0.14102	0.16245	0.83392	mfuzz
C5	EFTUD2	-1.70737	0.24673	0.0446115	-0.445343	0.717006	1.14437	mfuzz
C5	EIF2S1	-1.83957	0.168953	0.519935	-0.380448	0.775196	0.755934	mfuzz
C5	ELMOD2	-1.75434	-0.505395	1.07918	0.456081	0.48832	0.236157	mfuzz
C5	F2	-0.81515	0.146623	0.263551	-0.44821	1.78301	-0.929821	mfuzz
C5	FBL	-1.3768	-0.844605	0.253171	-0.120466	0.788276	1.30042	mfuzz
C5	FTH1	-0.702093	-0.906796	-0.591709	0.0712235	0.335826	1.79355	mfuzz
C5	G3BP1	-1.70165	-0.754924	0.572866	0.503353	0.701111	0.679245	mfuzz
C5	GHDC	-1.12057	-0.535265	1.25312	-0.644137	-0.156515	1.20337	mfuzz
C5	GLRX	-1.61757	-0.488864	1.25396	0.506595	-0.184555	0.530431	mfuzz
C5	H1-0	-1.39222	-1.17539	0.75894	0.509128	0.633172	0.666376	mfuzz
C5	H2AZ1;H2AZ2	-1.34196	-0.442708	1.27097	-0.749369	0.51203	0.751034	mfuzz
C5	HBA2	0.49707	-2.02188	0.377365	0.14648	0.492775	0.508186	mfuzz
C5	HDGF	-1.63221	-0.780912	0.429482	0.320677	0.664079	0.998886	mfuzz
C5	HLA-E	-1.62921	-0.481802	0.376892	-0.100785	0.544688	1.29021	mfuzz
C5	HMGN1	-0.431361	-0.9987	1.72249	-0.726301	-0.120649	0.554526	mfuzz
C5	HNRNPAB	-1.32654	-0.677273	-0.19493	-0.043382	1.4588	0.783329	mfuzz
C5	HNRNPC	-1.58479	-0.922658	0.526133	0.845806	0.57874	0.556771	mfuzz
C5	HP1BP3	-1.75594	-0.317196	1.15818	0.557966	-0.0446733	0.401663	mfuzz
C5	HPX	-0.526808	-1.03726	-0.0771775	-0.280747	1.88695	0.0350411	mfuzz
C5	IFI44	-1.70488	-0.458707	0.817363	0.0381714	0.230994	1.07706	mfuzz
C5	IGHA1	-0.744742	-0.573743	0.374935	0.188182	1.72952	-0.974148	mfuzz
C5	IGHG1	-0.590824	-0.731389	-0.0874413	-0.156647	1.97838	-0.412081	mfuzz
C5	IGHG2	-0.670227	-0.986355	0.403108	-0.213996	1.80445	-0.336983	mfuzz
C5	IGHG4	-0.670888	-1.08035	0.178765	0.132283	1.7916	-0.35141	mfuzz
C5	IGHV3-7	-1.39111	-0.495966	0.634776	-0.0430775	1.53511	-0.239726	mfuzz
C5	IGHV3-72	-1.19191	-0.64775	0.124087	0.340691	1.70802	-0.333138	mfuzz
C5	IGHV6-1	-0.63387	-0.983567	0.117945	-0.0537201	1.87382	-0.320612	mfuzz
C5	IGKC	-0.227809	-0.860547	0.000716711	-0.240488	1.9423	-0.614171	mfuzz
C5	IGKV3-20	-1.04248	-0.449582	-0.116416	-0.124523	1.91063	-0.177629	mfuzz
C5	IGKV3-7;IGKV3D-7;IGKV3-15	-0.926147	-0.640261	0.0639983	-0.0748341	1.9019	-0.324656	mfuzz
C5	IGKV3D-11;IGKV3-11	-1.22455	-0.518707	0.208116	0.209632	1.7271	-0.40159	mfuzz
C5	IGLC2;IGLC3	-0.396571	-0.908287	0.101533	-0.0484855	1.89507	-0.643263	mfuzz
C5	IMPDH2	-1.61569	-0.0674024	0.730436	-0.592267	0.380483	1.16444	mfuzz
C5	ISG20	-1.76933	-0.368174	0.942597	0.211272	0.0936652	0.889965	mfuzz
C5	KIF13A	-1.61781	-0.275674	0.854588	-0.554278	0.801837	0.791335	mfuzz
C5	KRT1	-1.34377	-0.68585	0.387947	-0.503622	1.16911	0.976181	mfuzz
C5	KRT14	-1.59719	-0.78029	0.540632	0.312689	1.14191	0.382248	mfuzz
C5	KRT5	-1.55423	-0.807837	0.59842	-0.00565213	0.949446	0.819858	mfuzz
C5	KRT77	-1.41172	-0.6062	0.0604881	-0.286889	1.25468	0.989638	mfuzz
C5	KRT9	-1.52245	-0.360235	0.549024	-0.587151	1.1357	0.785107	mfuzz
C5	LAMTOR2	-1.63882	-0.673146	-0.0106675	0.762565	0.603061	0.957003	mfuzz
C5	LZIC	-1.49829	-0.183144	0.811867	-0.777533	1.04875	0.598355	mfuzz
C5	MANBA	-1.56022	-0.0331977	1.57967	-0.0642474	0.215164	-0.13717	mfuzz
C5	MAT2B	-1.84379	-0.216941	0.977442	0.332748	0.0546411	0.6959	mfuzz
C5	NBAS	-1.56789	-0.801037	1.17113	0.340206	0.278747	0.578848	mfuzz
C5	NOP9	-1.70499	0.742507	-0.541121	0.227908	1.0756	0.200096	mfuzz
C5	NRBF2	-1.85991	-0.203301	0.0842376	0.999599	0.407493	0.571884	mfuzz
C5	ORM2	-0.337415	-0.903096	-0.302546	-0.388711	1.95636	-0.0245901	mfuzz
C5	OXSR1	-1.78443	-0.565399	0.483757	0.715503	0.365208	0.785361	mfuzz
C5	PCBP2	-1.53535	-0.314974	1.06551	-0.422883	0.103793	1.10389	mfuzz
C5	PHKG2	-1.95782	0.318153	0.928437	0.133464	0.386388	0.191376	mfuzz
C5	PLA2G4A	-1.59387	-0.451254	1.01907	-0.193713	0.142982	1.07678	mfuzz
C5	PPP4R1	-1.6385	-0.819977	0.640799	0.391328	0.537194	0.88916	mfuzz
C5	PSD4	-1.95427	-0.0548951	0.425907	0.323438	0.408291	0.85153	mfuzz
C5	PSMD5	-1.81499	-0.338118	0.212305	1.01497	0.253525	0.672305	mfuzz
C5	PTBP2	-1.41603	-1.11171	0.294122	0.817692	0.734605	0.681318	mfuzz
C5	PTP4A1	-1.79891	-0.541812	0.813537	0.641071	0.492771	0.393345	mfuzz
C5	PTPN11	-1.42393	-1.13048	0.763487	0.764298	0.499451	0.527177	mfuzz
C5	PURA	-1.50835	-0.326195	0.66543	0.0291721	-0.303269	1.44321	mfuzz
C5	RAB5B	-1.94876	0.262608	0.952762	0.127469	0.416573	0.189343	mfuzz
C5	RAD21	-1.61591	-0.856884	0.806959	0.351614	0.747085	0.567134	mfuzz
C5	RASSF5	-1.61588	-0.536461	0.755739	-0.269815	0.647822	1.01859	mfuzz
C5	RBM25	-1.61329	-0.550446	0.87488	0.388703	-0.171481	1.07163	mfuzz
C5	REEP5	-1.73804	-0.419399	0.0334721	0.694909	1.10066	0.328396	mfuzz
C5	RPL17	-1.61293	-0.503008	1.24483	-0.0310064	0.757619	0.144498	mfuzz
C5	RPL22	-1.51885	-0.346758	0.876575	-0.653326	0.941562	0.700793	mfuzz
C5	RPS8	-1.34964	-0.550046	0.0637068	-0.332358	0.631077	1.53726	mfuzz
C5	S100P	-1.25498	-1.28695	0.327495	0.822458	0.78621	0.605771	mfuzz
C5	SEC22B	-1.5568	-0.584367	-0.201135	1.24111	0.705146	0.39604	mfuzz
C5	SELENOH	-1.48382	-0.976559	0.453849	0.275098	0.686768	1.04466	mfuzz
C5	SERPINC1	-0.901118	-0.94541	-0.0320774	0.158004	1.80581	-0.085204	mfuzz
C5	SIRT2	-1.06718	-1.06144	1.05542	0.527672	1.0452	-0.499665	mfuzz
C5	SNRPB;SNRPN	-1.17088	-0.322475	0.622836	-1.01274	0.530435	1.35282	mfuzz
C5	sp|P0DOX2|IGA2_HUMAN	-0.720168	-0.964739	0.414982	-0.155141	1.79396	-0.36889	mfuzz
C5	STXBP5	-1.74981	-0.126593	1.29798	-0.0693102	0.217104	0.430636	mfuzz
C5	TCEAL5	-1.95963	0.0503423	0.832443	0.413287	0.140203	0.523353	mfuzz
C5	TF	-0.457182	-1.1492	-0.0890765	-0.123118	1.85629	-0.0377155	mfuzz
C5	THYN1	-0.814637	-1.02277	0.730412	-0.656515	0.260945	1.50256	mfuzz
C5	TPD52L2	-1.75215	-0.633322	0.422425	0.704389	0.453004	0.80565	mfuzz
C5	TTR	-0.665555	-1.07078	-0.353775	0.606761	1.69482	-0.211476	mfuzz
C5	USP39	-1.8843	-0.210958	0.166394	0.406277	0.598445	0.924139	mfuzz
C5	UTRN	-1.77602	-0.418874	0.0880277	0.823785	0.357998	0.925081	mfuzz
C5	VAMP7	-2.01994	0.161671	0.341107	0.580223	0.438643	0.498293	mfuzz
C5	WDFY1	-1.11092	-1.18414	1.07524	-0.18448	0.396006	1.0083	mfuzz
C6	ABHD16A	-0.777123	1.82678	-0.352032	-0.92171	-0.0617027	0.285789	mfuzz
C6	ACO2	-1.12367	0.155838	1.82288	-0.0360908	-0.245888	-0.573072	mfuzz
C6	AHSG	-1.13326	1.49795	-0.629493	-0.145359	0.901623	-0.49146	mfuzz
C6	ALOX5AP	-0.913831	1.53209	0.12116	-1.27604	0.144448	0.392177	mfuzz
C6	AP2S1	-1.59083	0.749985	1.01929	-0.653197	-0.167889	0.642636	mfuzz
C6	ARL6IP5	-1.48882	1.09645	-0.408642	-0.487386	0.227858	1.06054	mfuzz
C6	ARPC4	-1.68821	0.893318	1.11482	-0.0904737	-0.307873	0.078418	mfuzz
C6	BPI	-1.04146	0.706257	1.10376	-1.40985	0.270763	0.370529	mfuzz
C6	C3	-0.957721	1.62441	0.553577	0.150749	-0.389666	-0.98135	mfuzz
C6	C5	-0.516266	1.79152	0.445507	-0.127185	-0.656169	-0.937405	mfuzz
C6	C9	-0.636678	1.72593	0.629958	-0.184806	-0.70553	-0.828875	mfuzz
C6	CFH	-0.513915	1.56985	0.303358	0.130566	-0.0194878	-1.47037	mfuzz
C6	CHMP4B	-1.4318	1.31401	-0.890205	0.556197	0.324455	0.127344	mfuzz
C6	CLINT1	-1.61232	0.919423	-0.314466	-0.175503	-0.01098	1.19385	mfuzz
C6	CPNE3	-1.46736	1.21768	0.337439	-0.844975	0.0253648	0.731855	mfuzz
C6	CYB5R3	-0.910837	0.980769	-0.0922554	-1.4531	0.74225	0.733169	mfuzz
C6	DDOST	-0.544081	1.23063	0.16115	-1.61625	0.0265358	0.742016	mfuzz
C6	EIF3B	-1.50743	0.261195	0.950073	-0.936373	0.370857	0.861672	mfuzz
C6	EIF4E	-1.40677	0.916737	1.31978	-0.507028	-0.415937	0.0932107	mfuzz
C6	EPB41	-1.08495	1.27191	-0.702777	-0.642441	0.0188917	1.13936	mfuzz
C6	EVI2B	-1.54856	1.31973	-0.351785	-0.265438	0.0305067	0.815545	mfuzz
C6	FCER1G	-1.0704	1.82247	0.00882079	-0.717548	-0.113706	0.0703626	mfuzz
C6	FPR1	-1.33823	1.2272	0.699746	-0.770196	-0.458717	0.640202	mfuzz
C6	FPR2	-0.982004	1.2238	0.39087	-1.38143	0.0609047	0.687861	mfuzz
C6	GLIPR2	-0.677187	1.67534	0.327989	-1.25764	-0.181007	0.112507	mfuzz
C6	GNPDA1	-1.39046	-0.141681	1.44252	-0.357036	-0.38432	0.830979	mfuzz
C6	GP1BB	-0.876578	1.87234	-0.0142013	-0.119442	-0.843295	-0.0188191	mfuzz
C6	H2AC17;H2AC20;H2AC19;H2AC12;H2AC14;H2AJ	-1.50499	0.384338	1.38322	-0.658645	-0.0863331	0.482406	mfuzz
C6	H2AC21	-1.18757	0.966654	1.43053	-0.507332	-0.580105	-0.12218	mfuzz
C6	H2AC8;H2AC25	-0.999401	0.891589	1.57568	-0.457828	-0.548615	-0.461425	mfuzz
C6	H2AX	-1.37151	0.713258	1.48836	-0.368853	-0.506814	0.0455578	mfuzz
C6	H3-3B	-1.31439	0.412225	1.65283	-0.0735115	-0.59926	-0.0778948	mfuzz
C6	H3-7	-1.37604	0.456686	1.58562	-0.016904	-0.618495	-0.0308671	mfuzz
C6	H4C16	-0.975864	0.775267	1.60266	-0.630822	-0.687942	-0.083297	mfuzz
C6	HARS1	-1.73938	0.680095	0.687638	-0.636245	0.252478	0.75541	mfuzz
C6	HDAC6	-1.29702	0.450899	0.530643	-0.672577	-0.47869	1.46675	mfuzz
C6	HIDE1	-1.08529	1.86605	0.0893652	-0.411563	-0.398862	-0.0597012	mfuzz
C6	HMGA1	-1.59656	1.52995	-0.114756	0.155357	-0.177546	0.203554	mfuzz
C6	KNG1	-0.735272	1.57382	0.915832	-0.305445	-0.705714	-0.743224	mfuzz
C6	LASP1	-1.64904	1.11408	-0.316653	0.0465937	-0.151128	0.956143	mfuzz
C6	LBR	-1.70228	0.255491	0.485216	-0.28557	-0.0628353	1.30998	mfuzz
C6	LITAF	-0.937062	1.39886	0.0108957	-1.26921	0.0541121	0.742411	mfuzz
C6	MAPRE1	-1.4645	0.139418	1.38861	-0.248886	-0.550919	0.736281	mfuzz
C6	MOGS	-1.21962	0.411692	0.0524812	-1.193	0.877238	1.07121	mfuzz
C6	NUBP1	-1.35926	-0.0564812	0.789015	-1.017	0.555908	1.08782	mfuzz
C6	PGP	-1.11923	-0.0862759	1.31661	-1.18294	0.408107	0.663726	mfuzz
C6	PLIN3	-1.07721	1.66771	-0.912541	0.464189	-0.0659184	-0.0762324	mfuzz
C6	PPIB	-1.90995	0.298147	0.543728	-0.0437025	0.138967	0.972806	mfuzz
C6	PPP1R3D	-1.11055	1.678	0.559546	-0.373595	-0.70422	-0.049179	mfuzz
C6	PROS1	-0.833726	1.62208	0.0984169	0.667716	-0.706533	-0.847957	mfuzz
C6	PSMB2	-1.23009	1.25543	0.927164	0.382704	-0.749109	-0.586097	mfuzz
C6	PSMB3	-1.35893	-0.140782	1.67772	-0.190579	-0.369451	0.382022	mfuzz
C6	PTTG1IP	-1.03746	1.73139	-0.532708	0.161103	-0.692335	0.370013	mfuzz
C6	PUS1	-1.73151	0.661388	1.12101	-0.461076	0.279392	0.130796	mfuzz
C6	RAB27A	-1.78411	0.94071	0.593973	-0.435408	0.0638967	0.620935	mfuzz
C6	RAC1	-1.40539	1.1539	0.924795	-0.848009	0.315125	-0.140416	mfuzz
C6	RPL10A	-1.26898	1.59186	0.171231	-0.862639	0.0996846	0.26884	mfuzz
C6	RPL12	-0.689466	1.75028	0.313382	-1.15563	-0.151687	-0.0668788	mfuzz
C6	RPL13	-1.30124	0.651809	1.4496	-0.871079	-0.0627646	0.133676	mfuzz
C6	RPL18	-0.64248	1.47922	0.922095	-1.16818	-0.365343	-0.225308	mfuzz
C6	RPL24	-1.63211	0.344161	0.33145	-0.741211	0.606552	1.09116	mfuzz
C6	RPL7	-1.22495	1.25183	0.295369	-1.2058	0.463071	0.420479	mfuzz
C6	RPLP0	-1.83415	0.9659	0.684343	-0.321587	0.211461	0.294037	mfuzz
C6	RPS10	-1.29732	0.693844	1.30342	-0.830277	-0.403231	0.533566	mfuzz
C6	RPS16	-1.36228	0.514834	1.35036	-0.964204	0.131722	0.329567	mfuzz
C6	RPS20	-1.3346	0.705118	1.1261	-0.959266	-0.230371	0.693022	mfuzz
C6	RPS4X	-1.11221	0.363766	0.589796	-1.34912	0.350159	1.15761	mfuzz
C6	SAG	-1.83265	1.07744	0.532445	0.410906	-0.166458	-0.0216844	mfuzz
C6	SCAMP2	-1.24426	1.28395	0.518882	-1.03397	-0.181783	0.657186	mfuzz
C6	SIRT5	-1.60401	-0.0365941	1.48181	-0.234244	-0.0247616	0.417796	mfuzz
C6	SLC15A4	-1.16111	0.900762	1.25094	-1.06575	0.29927	-0.224108	mfuzz
C6	SLC25A11	-1.32862	0.494667	0.601704	-1.14166	0.250589	1.12332	mfuzz
C6	SLC25A5	-1.21234	0.616714	0.595009	-1.33756	0.433074	0.905109	mfuzz
C6	SLC25A6	-1.02953	0.67851	0.360857	-1.42439	0.30721	1.10734	mfuzz
C6	SNAP23	-1.49034	0.690034	-0.592738	0.0965508	-0.0939201	1.39041	mfuzz
C6	SNRPD2	-1.56895	0.975914	1.06237	-0.552015	-0.231813	0.314489	mfuzz
C6	SNRPE	-0.906173	0.218148	1.85057	-0.617383	-0.569969	0.0248039	mfuzz
C6	SPCS3	-1.05608	1.55233	0.254959	-1.11904	-0.02828	0.39611	mfuzz
C6	SUMO2	-1.45801	0.392812	0.694962	-0.992833	0.280124	1.08294	mfuzz
C6	TGFBR2	-0.955642	1.83975	0.259087	-0.0165638	-0.562497	-0.564138	mfuzz
C6	TMEM30A	-0.707208	0.68612	0.37055	-1.48446	-0.15501	1.29001	mfuzz
C6	TMX4	-1.14088	-0.334532	1.38001	-1.00849	0.385007	0.718877	mfuzz
C6	TPP1	-0.568896	1.65331	0.789421	-0.660018	-0.335402	-0.878416	mfuzz
C6	TRAP1	-1.67522	0.347445	1.36363	0.148596	-0.387475	0.203019	mfuzz
C6	TRIP12	-1.80024	0.945928	0.757964	0.427031	-0.327848	-0.00283469	mfuzz
C6	TSG101	-1.86336	0.265364	0.9147	-0.155073	0.068963	0.769408	mfuzz
C6	VPS25	-1.15978	0.273917	1.16649	-1.19862	0.0340614	0.883929	mfuzz
C6	VPS35	-1.83962	0.259444	1.07581	-0.206126	0.135899	0.574592	mfuzz

## Sheet: PMA
Table S2. Co-regulated proteins clusters in PMA treated neutrophils.
clusters	genes	wide.res.PMA_0H	wide.res.PMA_15min	wide.res.PMA_30min	wide.res.PMA_1H	wide.res.PMA_2H	wide.res.PMA_4H	type		Enrichment analysis for each cluster
C1	AGTRAP	-1.72888	-0.680459	0.73972	0.340368	0.69168	0.63757	mfuzz
C1	ANP32A	-1.7213	-0.24582	-0.30107	0.444968	0.797634	1.02559	mfuzz
C1	ANXA5	-1.39535	-0.0619134	-0.421046	0.145538	0.0449663	1.6878	mfuzz		Cluster	Category	Term	Description	LogP	Log(q-value)	Genes	Symbols	InTerm_InList
C1	ARL6IP5	-1.64916	0.49562	-0.27091	-0.314213	0.450366	1.28829	mfuzz		C1	KEGG Pathway	hsa04151	PI3K-Akt signaling pathway	-3.3468	0	1975,3674,3690,5293,5605,7529,7531,7533,23678,3646,23586	EIF4B,ITGA2B,ITGB3,PIK3CD,MAP2K2,YWHAB,YWHAE,YWHAH,SGK3,EIF3E,RIGI	11/-
C1	ATL3	-1.92273	0.224884	-0.102444	0.322324	0.587423	0.890545	mfuzz		C1	GO Biological Processes	GO:0015800	acidic amino acid transport	-3.27844	0	9368,10550,11230,8402,788	NHERF1,ARL6IP5,PRAF2,SLC25A11,SLC25A20	5/-
C1	ATM	-1.62766	-0.292331	1.33323	0.331509	-0.287878	0.543128	mfuzz		C1	Reactome Gene Sets	R-HSA-69473	G2/M DNA damage checkpoint	-3.00832	0	472,7336,7531,7533,79184,5111,7529	ATM,UBE2V2,YWHAE,YWHAH,BRCC3,PCNA,YWHAB	7/-
C1	ATP6V1F	-0.966611	-0.371576	-0.342794	-0.0705311	-0.189893	1.9414	mfuzz		C2	Reactome Gene Sets	R-HSA-418359	Reduction of cytosolic Ca++ levels	-5.05753	-1.00577	493,801,805,808,4734,51719,7170,10627,103910,3929,6648,1915,51451,7114,3105,26503,382,1212,8301,2171,25909,1535,4688,6613,7295,55845,836,3251,10313,10409,22983,23385,57142,136319,241,1062,7532,210,11315,114882,344,348,634,4869,3310,8450	ATP2B4,CALM1,CALM2,CALM3,NEDD4,CAB39,TPM3,MYL12A,MYL12B,LBP,SOD2,EEF1A1,LCMT1,TMSB4X,HLA-A,SLC17A5,ARF6,CLTB,PICALM,FABP5,AHCTF1,CYBA,NCF2,SUMO2,TXN,BRK1,CASP3,HPRT1,RTN3,BASP1,MAST1,NCSTN,RTN4,MTPN,ALOX5AP,CENPE,YWHAG,ALAD,PARK7,OSBPL8,APOC2,APOE,CEACAM1,NPM1,HSPA6,CUL4B	46/-
C1	AVL9	-0.800594	-1.26844	0.179798	-0.242007	0.625089	1.50615	mfuzz		C2	GO Biological Processes	GO:0051051	negative regulation of transport	-4.50651	-1.00577	344,348,382,634,801,805,808,961,2171,4734,5715,7295,8301,8673,11315,51719	APOC2,APOE,ARF6,CEACAM1,CALM1,CALM2,CALM3,CD47,FABP5,NEDD4,PSMD9,TXN,PICALM,VAMP8,PARK7,CAB39	16/-
C1	BRCC3	-1.45966	0.00701714	-0.39039	-0.0359268	0.250141	1.62882	mfuzz		C2	GO Biological Processes	GO:1902003	regulation of amyloid-beta formation	-3.84061	-0.755907	348,836,8301,10313,57142	APOE,CASP3,PICALM,RTN3,RTN4	5/-
C1	BROX	-1.139	-1.39381	0.733526	0.893899	0.372112	0.533275	mfuzz		C3	Reactome Gene Sets	R-HSA-68616	Assembly of the ORC complex at the origin of replication	-12.8277	-8.82425	3013,3014,3017,3021,8334,8356,23633,94239,121504,653604,730,732,3015,54145,317772,6688,6187,10155,5430,1655,102,9631,4790,5579,3428,80184,5610,81030,984	H2AC7,H2AX,H2BC5,H3-3B,H2AC6,H3C12,KPNA6,H2AZ2,H4C16,H3C13,C7,C8B,H2AZ1,H2BC12L,H2AC21,SPI1,RPS2,TRIM28,POLR2A,DDX5,ADAM10,NUP155,NFKB1,PRKCB,IFI16,CEP290,EIF2AK2,ZBP1,CDK11B	29/-
C1	CAPZA1	-1.00097	-0.642198	-0.326953	-0.0240837	0.13405	1.86016	mfuzz		C3	Reactome Gene Sets	R-HSA-192823	Viral mRNA Translation	-9.73342	-6.78252	5611,6137,6138,6156,6187,6189,6191,6201,6204,6207,6208,6222,6223,6230,9045,5430,5610,9631,10985,1655,3013,3017,5902,6633,8334,8356,10155,81030,121504,317772,653604,10528,730,732,4790,5579,8664,3014,3021,10525,81502,94239,102,1808,10154,11313,57731,23474,9879,56259,7375	DNAJC3,RPL13,RPL15,RPL30,RPS2,RPS3A,RPS4X,RPS7,RPS10,RPS13,RPS14,RPS18,RPS19,RPS25,RPL14,POLR2A,EIF2AK2,NUP155,GCN1,DDX5,H2AC7,H2BC5,RANBP1,SNRPD2,H2AC6,H3C12,TRIM28,ZBP1,H4C16,H2AC21,H3C13,NOP56,C7,C8B,NFKB1,PRKCB,EIF3D,H2AX,H3-3B,HYOU1,HM13,H2AZ2,ADAM10,DPYSL2,PLXNC1,LYPLA2,SPTBN4,ETHE1,DDX46,CTNNBL1,USP4	51/-
C1	CARD16	-1.54588	-0.726583	0.0607571	0.233086	0.806528	1.1721	mfuzz		C3	Reactome Gene Sets	R-HSA-6790901	rRNA modification in the nucleus and cytosol	-3.98928	-1.87723	6187,6201,6208,10528,151636	RPS2,RPS7,RPS14,NOP56,DTX3L	5/-
C1	CCDC102B	-0.520696	-1.65593	0.652931	-0.0961525	0.464041	1.1558	mfuzz		C4	Reactome Gene Sets	R-HSA-8955332	Carboxyterminal post-translational modifications of tubulin	-5.7962	-1.54427	7277,7846,10383,23170,81027,156,5702,5713,5714,539,818,5567,51079,90550,203068,6432,23225,8772,1173,7329,80005,5524,6154,10657,57132,80218,6188,9114	TUBA4A,TUBA1A,TUBB4B,TTLL12,TUBB1,GRK2,PSMC3,PSMD7,PSMD8,ATP5PO,CAMK2G,PRKACB,NDUFA13,MCU,TUBB,SRSF7,NUP210,FADD,AP2M1,UBE2I,DOCK5,PTPA,RPL26,KHDRBS1,CHMP1B,NAA50,RPS3,ATP6V0D1	28/-
C1	CCNY	-1.10813	-1.00183	-0.522507	0.536349	0.974418	1.1217	mfuzz		C4	Reactome Gene Sets	R-HSA-2408522	Selenoamino acid metabolism	-4.89865	-1.53768	3921,4141,5917,6125,6147,6154,6188,6193,6228,6235,5702,5713,5714,7277,7846,10383,81027,6135,6635,7329,23225,55129,203068,1656,80005,9114,11331,5093,5725,6432,2162	RPSA,MARS1,RARS1,RPL5,RPL23A,RPL26,RPS3,RPS5,RPS23,RPS29,PSMC3,PSMD7,PSMD8,TUBA4A,TUBA1A,TUBB4B,TUBB1,RPL11,SNRPE,UBE2I,NUP210,ANO10,TUBB,DDX6,DOCK5,ATP6V0D1,PHB2,PCBP1,PTBP1,SRSF7,F13A1	31/-
C1	CDA	-1.42327	0.243595	-0.438383	-0.263905	0.276809	1.60515	mfuzz		C4	KEGG Pathway	hsa04740	Olfactory transduction	-2.75236	-0.419512	156,818,5567,2870	GRK2,CAMK2G,PRKACB,GRK6	4/-
C1	CDV3	-1.25532	0.246713	-0.843073	-0.383647	1.05841	1.17691	mfuzz		C5	Reactome Gene Sets	R-HSA-6798695	Neutrophil degranulation	-15.8635	-11.6116	290,527,671,683,820,967,1075,1118,1378,1509,2204,2215,2517,2720,3074,3482,3683,3684,3687,3848,3903,3934,4057,4069,4125,4317,5199,5476,5547,5768,8778,8972,10321,10562,10875,29952,51816,140885,160364,199675,388697	ANPEP,ATP6V0C,BPI,BST1,CAMP,CD63,CTSC,CHIT1,CR1,CTSD,FCAR,FCGR3B,FUCA1,GLB1,HEXB,IGF2R,ITGAL,ITGAM,ITGAX,KRT1,LAIR1,LCN2,LTF,LYZ,MAN2B1,MMP8,CFP,CTSA,PRCP,QSOX1,SIGLEC5,MGAM,CRISP3,OLFM4,FGL2,DPP7,ADA2,SIRPA,CLEC12A,MCEMP1,HRNR	41/-
C1	CEACAM6	-1.61605	0.269582	-0.577699	-0.0358917	1.15289	0.807165	mfuzz		C5	GO Biological Processes	GO:0006959	humoral immune response	-11.4554	-7.50445	567,671,683,731,820,1191,1378,1668,2219,2244,3078,3827,3848,4057,4069,5196,5199,81494,728358,1075,2214,2215,3934,337,26253,1118,2204,3684,4317,3482,290,23081	B2M,BPI,BST1,C8A,CAMP,CLU,CR1,DEFA3,FCN1,FGB,CFHR1,KNG1,KRT1,LTF,LYZ,PF4,CFP,CFHR5,DEFA1B,CTSC,FCGR3A,FCGR3B,LCN2,APOA4,CLEC4E,CHIT1,FCAR,ITGAM,MMP8,IGF2R,ANPEP,KDM4C	32/-
C1	CHMP4A	-1.18206	-1.31144	0.82495	0.271059	0.422754	0.974739	mfuzz		C5	KEGG Pathway	hsa04610	Complement and coagulation cascades	-7.34355	-3.69368	731,1191,1378,2160,2244,3078,3684,3687,3818,3827,5104,81494,1509,3683,4317,967,3481,5547,5768,140885,337,1475,6402	C8A,CLU,CR1,F11,FGB,CFHR1,ITGAM,ITGAX,KLKB1,KNG1,SERPINA5,CFHR5,CTSD,ITGAL,MMP8,CD63,IGF2,PRCP,QSOX1,SIRPA,APOA4,CSTA,SELL	23/-
C1	CHMP4B	-1.72081	0.255837	-0.27139	-0.163929	0.766719	1.13357	mfuzz		C6	KEGG Pathway	hsa04610	Complement and coagulation cascades	-21.3146	-17.0626	2,462,629,710,713,714,715,716,717,718,720,722,727,729,733,2147,2243,2266,3053,3075,3426,5265,5340,5345,5627,100293534,1369,8547,3273,3512,5473,7018,8993,929,3688,3018,6632,5806,7001,8729,6146,6202,325,3263,8542,114770,6494,563	A2M,SERPINC1,CFB,SERPING1,C1QB,C1QC,C1R,C1S,C2,C3,C4A,C4BPA,C5,C6,C8G,F2,FGA,FGG,SERPIND1,CFH,CFI,SERPINA1,PLG,SERPINF2,PROS1,C4B_2,CPN1,FCN3,HRG,JCHAIN,PPBP,TF,PGLYRP1,CD14,ITGB1,H2BC3,SNRPD1,PTX3,PRDX2,GBF1,RPL22,RPS8,APCS,HPX,APOL1,PGLYRP2,SIPA1,AZGP1	48/-
C1	COPZ1	-1.26759	-1.17939	0.770646	0.140575	0.444365	1.09139	mfuzz		C6	Reactome Gene Sets	R-HSA-2168880	Scavenging of heme from plasma	-13.0461	-9.39626	259,335,3040,3043,3240,3250,3263,3512,8542,338	AMBP,APOA1,HBA2,HBB,HP,HPR,HPX,JCHAIN,APOL1,APOB	10/-
C1	COTL1	-1.6644	-0.11672	-0.221207	-0.0765829	1.02473	1.05418	mfuzz		C6	Reactome Gene Sets	R-HSA-381426	Regulation of Insulin-like Growth Factor (IGF) transport and uptake by Insulin-like Growth Factor Binding Proteins (IGFBPs)	-11.8085	-8.37003	197,335,336,338,462,720,1356,2147,2266,3053,3483,5265,5340,7018,8542	AHSG,APOA1,APOA2,APOB,SERPINC1,C4A,CP,F2,FGG,SERPIND1,IGFALS,SERPINA1,PLG,TF,APOL1	15/-
C1	COX5B	-0.478902	-1.43893	-0.0821997	-0.283216	1.08447	1.19878	mfuzz
C1	CUTC	-1.5243	-0.89218	0.396478	0.297844	0.58567	1.13649	mfuzz
C1	CXCR1	-1.59741	-0.186182	-0.613544	0.532035	1.01856	0.846546	mfuzz
C1	CYB5R4	-1.21222	-1.24118	1.03259	0.864648	0.174419	0.381734	mfuzz
C1	DAZAP1	-0.623899	-1.40185	-0.296112	0.275347	0.58281	1.4637	mfuzz
C1	DBNL	-1.58175	-0.154076	-0.299328	-0.0571469	0.735845	1.35646	mfuzz
C1	DDT	-1.43912	0.11978	-0.494038	0.193508	-0.00280646	1.62267	mfuzz
C1	DDX58	-1.9424	-0.121505	0.428205	0.252843	0.624681	0.75817	mfuzz
C1	DEK	-1.94443	-0.0196494	0.0637836	0.552422	0.649417	0.698454	mfuzz
C1	EEF1D	-1.16405	-0.676892	-0.262343	-0.132636	0.569903	1.66601	mfuzz
C1	EIF3E	-1.39263	0.419164	-0.22441	-0.594876	0.235433	1.55731	mfuzz
C1	EIF4B	-1.43111	0.323789	-0.725874	-0.249138	0.828929	1.2534	mfuzz
C1	EVI2B	-1.55474	-0.246086	-0.14831	-0.0496572	0.499317	1.49948	mfuzz
C1	FAM107B	-1.08249	-1.3826	0.325324	0.386075	0.627817	1.12587	mfuzz
C1	FCGR2A	-1.94091	0.125013	-0.0593485	0.519514	0.789251	0.566482	mfuzz
C1	FKBP1A	-1.42974	-0.283963	-0.470146	0.0856982	0.576998	1.52115	mfuzz
C1	FPGT	-1.61772	0.378903	1.48479	-0.14039	0.0162569	-0.121838	mfuzz
C1	FYB1	-1.51478	-0.322116	-0.335238	-0.057117	1.08946	1.13978	mfuzz
C1	GLOD4	-1.75774	-0.10255	-0.171072	0.131982	0.792622	1.10676	mfuzz
C1	GLRX	-1.26846	-0.956307	0.282735	0.246358	0.177684	1.51799	mfuzz
C1	GP1BB	-1.37673	-0.307618	-0.522298	0.0360273	0.649374	1.52125	mfuzz
C1	GYG1	-1.21579	-1.0529	-0.0386707	0.137151	1.22301	0.947197	mfuzz
C1	HCLS1	-1.64179	0.296017	-0.474141	-0.153352	1.0908	0.882468	mfuzz
C1	HDGF	-0.699358	-0.278878	-0.66061	-0.559765	0.303555	1.89506	mfuzz
C1	HDHD2	-1.28729	0.0159517	-0.365282	-0.180098	0.0347103	1.78201	mfuzz
C1	IL16	-1.50656	-0.542422	-0.144547	0.29497	0.436486	1.46207	mfuzz
C1	ITGA2B	-1.22158	-0.836919	-0.291541	0.216614	0.619695	1.51373	mfuzz
C1	ITGB3	-1.87784	0.152557	0.546215	0.428228	0.961439	-0.2106	mfuzz
C1	KIF21B	-1.51047	-0.805121	0.490116	0.0228433	1.22129	0.581347	mfuzz
C1	KLC1	-1.76453	-0.257769	0.274982	-0.108701	0.999333	0.856682	mfuzz
C1	LAMTOR2	-0.973213	-1.00339	-0.344914	0.213447	0.47976	1.62831	mfuzz
C1	LGALSL	-1.41729	-0.413793	-0.225514	-0.00397351	0.461855	1.59871	mfuzz
C1	LMAN1	-1.84017	0.13709	-0.102548	0.0443146	1.00597	0.755336	mfuzz
C1	LRMDA	-0.875439	-0.00605152	-0.885362	-0.677854	1.19133	1.25337	mfuzz
C1	LRP1B	-1.33215	-0.453878	-0.231219	-0.280104	1.5012	0.796156	mfuzz
C1	LRRC47	-1.77348	-0.478521	0.206736	0.348427	0.743517	0.953322	mfuzz
C1	MAP2K2	-1.42395	-1.06063	0.306812	0.478609	0.648761	1.0504	mfuzz
C1	MAT2B	-1.7316	-0.249243	0.611322	1.16737	0.403193	-0.201041	mfuzz
C1	MEFV	-1.77017	0.202917	-0.450915	0.790534	0.264896	0.962742	mfuzz
C1	MIA2	-1.13682	0.327709	-0.113216	-0.500641	-0.366563	1.78953	mfuzz
C1	MOB3A	-1.36185	-0.73855	-0.0494874	-0.101649	1.28767	0.963867	mfuzz
C1	MYH14	-1.31351	-0.465788	-0.57157	0.0263096	1.04272	1.28183	mfuzz
C1	OXSR1	-1.76411	0.28856	0.664143	-0.551462	0.937126	0.42574	mfuzz
C1	PARP14	-1.33163	-0.382024	1.61778	0.538956	-0.0279275	-0.415147	mfuzz
C1	PARVB	-0.94145	-0.803005	-0.479541	0.000769813	0.492128	1.7311	mfuzz
C1	PCNA	-1.44171	-0.76307	0.156783	-0.0145065	0.725121	1.33738	mfuzz
C1	PDLIM7	0.097322	-1.06593	-0.598983	-0.13782	-0.152857	1.85827	mfuzz
C1	PFDN6	-1.625	-0.118786	-0.277995	0.0121817	0.652235	1.35736	mfuzz
C1	PGP	-1.38196	-1.11256	0.938353	0.849824	0.342449	0.363894	mfuzz
C1	PIGT	-1.07505	-1.06227	0.176578	-0.152181	0.593154	1.51977	mfuzz
C1	PIK3CD	-1.35202	-1.11446	0.865032	0.824533	0.0721675	0.70475	mfuzz
C1	PPP6R1	-0.627244	-1.45731	-0.24029	0.18729	0.839169	1.29838	mfuzz
C1	PRAF2	-1.82933	0.422415	0.270157	1.17465	-0.122935	0.0850424	mfuzz
C1	PRDX4	-0.743702	-0.611818	-1.10359	0.129426	0.915615	1.41407	mfuzz
C1	PRDX5	-1.27606	-0.806746	-0.140177	0.629887	0.0770245	1.51608	mfuzz
C1	PSIP1	-1.61497	0.370623	0.343352	0.335644	-0.682769	1.24812	mfuzz
C1	PTBP2	-0.597456	-1.67477	0.429735	0.327339	0.311197	1.20396	mfuzz
C1	RAB8A	-1.60861	-0.516666	0.479693	-0.263973	1.06069	0.848864	mfuzz
C1	RDH11	-1.09239	-1.08246	-0.317353	0.292386	0.979212	1.22061	mfuzz
C1	RLF	-1.16308	-0.408972	0.0887885	0.671636	1.56591	-0.754279	mfuzz
C1	RPL18	-1.86278	0.0571044	0.0217516	0.320931	1.15171	0.311283	mfuzz
C1	RPL29	0.503956	-0.232375	-0.972812	-1.15404	0.339051	1.51622	mfuzz
C1	RPLP0	-1.92669	-0.0465699	0.685767	0.847386	0.20399	0.236115	mfuzz
C1	RUVBL2	-1.45364	-0.714956	0.346371	0.123459	0.217853	1.48091	mfuzz
C1	S100A6	-1.33541	-0.828871	-0.145283	0.185032	0.732514	1.39202	mfuzz
C1	SAP18	-1.35345	-1.12827	0.280181	0.58091	1.09842	0.522212	mfuzz
C1	SCAMP2	-1.29044	-0.410743	0.855711	-0.922927	0.788257	0.98014	mfuzz
C1	SGK3	-0.718775	-0.281436	-0.830703	-0.583756	0.728793	1.68588	mfuzz
C1	SLC25A11	-1.7852	-0.229199	0.337815	0.487619	1.18685	0.00211496	mfuzz
C1	SLC25A20	-1.44669	0.0783478	-0.692648	-0.1146	0.943858	1.23174	mfuzz
C1	SLC35A5	-0.90218	-0.610553	-0.575651	-0.31662	1.6973	0.707703	mfuzz
C1	SLC9A3R1	-1.78085	0.330685	0.00222208	-0.309262	0.678998	1.07821	mfuzz
C1	SNAP29	-1.80724	-0.0200442	-0.116989	0.129119	1.07447	0.740691	mfuzz
C1	SNX1	-1.57457	-0.536039	0.0205581	0.00216594	1.20727	0.880613	mfuzz
C1	SNX18	-1.36603	-0.907125	-0.0242547	0.427267	0.499631	1.37051	mfuzz
C1	SULT1B1	-1.71659	-0.40668	0.0695365	0.156133	0.778117	1.11948	mfuzz
C1	SURF4	-0.582585	-0.668686	-0.359528	0.0639887	-0.427384	1.97419	mfuzz
C1	SYCP1	-0.962119	-0.491182	0.535674	0.0912764	1.67737	-0.851016	mfuzz
C1	TBC1D5	-1.27635	-0.605491	-0.231991	-0.20977	1.48345	0.840149	mfuzz
C1	TP53I11	-1.53307	-0.241353	-0.505798	0.514693	0.376719	1.38881	mfuzz
C1	TPM4	-0.607929	-0.489915	-0.885458	-0.246469	0.386983	1.84279	mfuzz
C1	TPRKB	-1.72895	-0.349891	0.511709	1.19908	0.429915	-0.0618634	mfuzz
C1	TSTD1	-1.2776	-1.03603	0.258432	0.171202	0.4818	1.4022	mfuzz
C1	TXNDC17	-1.23582	0.129129	-0.178028	-0.0727027	-0.438829	1.79625	mfuzz
C1	TYMP	-1.452	-0.0845345	-0.349135	-0.149022	0.438352	1.59634	mfuzz
C1	U2AF2	-1.73673	0.0340792	-0.34487	0.301262	0.520866	1.2254	mfuzz
C1	UBE2V2	-0.384355	-1.18458	-0.296368	-0.427076	0.621152	1.67122	mfuzz
C1	UBQLN1	-1.94628	-0.143819	0.548149	0.365893	0.407216	0.768846	mfuzz
C1	UBQLN2	-1.6478	0.376677	-0.597528	-0.0192765	0.903299	0.984632	mfuzz
C1	UBR4	-1.94007	0.185081	-0.0462739	0.32466	0.692844	0.783761	mfuzz
C1	USP39	-1.75204	-0.135454	0.0550126	0.0175525	0.54572	1.2692	mfuzz
C1	VAMP3	-1.39487	-0.203739	1.58349	-0.497169	0.508146	0.00414403	mfuzz
C1	VDAC1	-0.84896	0.196804	-0.457451	-1.18104	1.06506	1.22559	mfuzz
C1	VPS26B	-1.3161	-1.05283	0.714934	-0.0282859	0.500243	1.18205	mfuzz
C1	WASH3P;WASH2P	-1.12552	-1.38879	0.698582	0.448945	0.38268	0.984102	mfuzz
C1	YWHAB	-1.11009	0.0931062	-0.766873	-0.478774	0.694312	1.56832	mfuzz
C1	YWHAE	-1.22134	-0.0578653	-0.468266	-0.413497	0.45606	1.70491	mfuzz
C1	YWHAH	-1.16149	0.0525177	-0.64132	-0.533692	0.727411	1.55658	mfuzz
C2	ACAD9	-0.50038	1.15699	-1.30212	-0.380323	-0.209806	1.23565	mfuzz
C2	ACAT1	-1.42693	0.510838	-0.448463	-0.361718	0.199465	1.52681	mfuzz
C2	ADRM1	-1.57358	0.577728	-0.703807	0.406718	0.0576345	1.23531	mfuzz
C2	AHCTF1	-0.999904	1.6541	-0.846094	-0.53167	0.40549	0.318079	mfuzz
C2	ALAD	-1.84788	0.635709	-0.147905	-0.0621589	0.442674	0.979556	mfuzz
C2	ALOX5AP	-1.31961	1.50836	-0.636225	-0.360931	0.157546	0.650857	mfuzz
C2	APOC2	-1.05905	1.19574	-0.612858	0.844776	0.619262	-0.987871	mfuzz
C2	APOE	0.180712	1.62094	-1.20736	-0.702212	-0.383798	0.491713	mfuzz
C2	ARF1	-1.59285	0.444678	-0.743342	0.0534605	0.817913	1.02014	mfuzz
C2	ARF6	-1.61606	1.1242	-0.589867	-0.12691	0.726916	0.481728	mfuzz
C2	ARL8B	-1.29889	0.822975	-0.969766	-0.282295	0.61647	1.1115	mfuzz
C2	ATP2B4	-1.92312	0.613061	-0.212162	0.3313	0.771312	0.419608	mfuzz
C2	BASP1	-1.12528	1.57171	-0.902997	-0.347212	0.449296	0.354486	mfuzz
C2	BCL2L13	-0.669518	1.58166	-1.11486	-0.553639	0.0505977	0.705762	mfuzz
C2	BRI3BP	-1.35935	1.21935	-0.982552	0.247315	0.0800279	0.795215	mfuzz
C2	BRK1	-1.6941	1.19108	-0.416284	-0.101181	0.450456	0.570025	mfuzz
C2	C10ORF67	-1.48149	0.418037	-0.662287	-0.304817	0.878658	1.1519	mfuzz
C2	CAB39	-1.15595	1.3583	-0.953513	-0.382386	0.320905	0.812645	mfuzz
C2	CAB39L	-1.28338	1.42848	-0.809537	-0.361492	0.520061	0.505869	mfuzz
C2	CALM1;CALM2;CALM3	-1.14829	1.24356	-1.0841	-0.313361	0.568415	0.733781	mfuzz
C2	CARHSP1	-1.11881	1.71816	-0.734856	-0.285043	0.0022972	0.418248	mfuzz
C2	CASP3	-1.34942	0.806601	-0.811298	-0.36141	0.491604	1.22392	mfuzz
C2	CAST	-1.4789	1.26279	-0.624777	-0.274361	0.301972	0.813274	mfuzz
C2	CCDC197	-1.10513	1.65673	-0.383848	-0.126501	0.638824	-0.680074	mfuzz
C2	CD47	-1.20472	1.54302	-0.913177	0.00739224	0.577658	-0.0101685	mfuzz
C2	CEACAM1	-1.67397	1.10332	-0.658748	0.310475	0.577715	0.341201	mfuzz
C2	CENPE	-1.84184	0.525857	-0.119179	-0.0291955	1.08138	0.382975	mfuzz
C2	CHMP2B	-1.55391	0.576665	-0.119064	-0.364301	0.00944919	1.45116	mfuzz
C2	CHORDC1	-1.0728	1.67418	-0.654172	0.584708	-0.525705	-0.00620901	mfuzz
C2	CLTB	-1.57572	1.20812	-0.595786	-0.138331	0.746535	0.355178	mfuzz
C2	CPT2	-1.41105	0.866412	-0.969735	0.00818017	0.450174	1.05602	mfuzz
C2	CRLF3	-1.37856	0.734696	-0.661083	-0.477673	0.500337	1.28228	mfuzz
C2	CUL4B	-1.446	1.25508	-0.887046	0.0929991	0.329277	0.655692	mfuzz
C2	CYBA	-0.997286	1.39086	-1.07593	-0.481797	0.539937	0.624222	mfuzz
C2	CZIB	-1.49783	1.39692	-0.339303	-0.356157	0.748948	0.0474227	mfuzz
C2	DBI	-1.21573	0.616	-0.667137	-0.765322	1.16919	0.862997	mfuzz
C2	DDI2	-1.57458	1.03837	-0.838885	0.189496	0.59074	0.594868	mfuzz
C2	DOP1A	-0.581835	1.73119	-1.08088	-0.485665	0.50292	-0.085726	mfuzz
C2	ECHDC1	-1.97242	0.782084	0.26041	0.436545	0.489379	0.00400583	mfuzz
C2	EEF1A1;EEF1A1P5	-1.72195	0.82512	-0.357788	-0.231572	0.927534	0.558659	mfuzz
C2	EIF1AX	-1.53458	1.02474	-0.906125	0.718971	0.264543	0.432446	mfuzz
C2	EIF3I	-1.20705	1.36203	-0.904003	-0.332874	0.83645	0.245446	mfuzz
C2	EML4	-1.63082	0.362776	-0.355406	-0.0751296	1.41244	0.28614	mfuzz
C2	EPS15L1	-1.09788	1.04339	-1.14196	-0.32803	0.50508	1.01941	mfuzz
C2	FABP5	-1.17006	1.11568	-0.754409	-0.630463	0.281523	1.15773	mfuzz
C2	FGD4	-1.64744	0.531154	-0.456075	-0.0709031	0.352252	1.29101	mfuzz
C2	FUBP3	-1.02151	1.87229	-0.511426	-0.291176	0.203453	-0.25163	mfuzz
C2	GLIPR2	-1.61352	1.36538	0.0857635	0.369786	0.324479	-0.531886	mfuzz
C2	GPAT3	-1.80604	0.582556	0.195631	1.15151	0.0542986	-0.177955	mfuzz
C2	HEBP2	-1.29306	1.52222	-0.71936	-0.322865	0.577674	0.235384	mfuzz
C2	HLA-A	-1.54643	1.45736	-0.186766	-0.346587	0.57192	0.0505079	mfuzz
C2	HNRNPAB	-1.83554	0.978985	-0.342606	0.195256	0.421376	0.582524	mfuzz
C2	HPRT1	-1.52106	1.44775	-0.502356	-0.165087	0.235406	0.505338	mfuzz
C2	HSP90AA4P	-1.63061	0.337867	-0.477305	-0.0491102	1.32313	0.496025	mfuzz
C2	HSPA6	-1.43591	0.945335	-0.870133	-0.214794	0.795996	0.779505	mfuzz
C2	IFI44	-1.76424	0.525552	-0.32353	0.0950521	0.274634	1.19253	mfuzz
C2	LAGE3	-1.58371	0.458609	-0.819131	0.242771	1.07892	0.622536	mfuzz
C2	LBP	-1.21758	1.74714	0.179313	0.0939409	-0.626976	-0.17584	mfuzz
C2	LCMT1	-1.81495	0.710527	-0.238897	0.0335258	0.277308	1.03248	mfuzz
C2	LINC00869	-1.32383	1.04547	-0.667061	-0.64246	0.659673	0.928211	mfuzz
C2	LRRCC1	-1.31823	0.885835	-0.76993	-0.475561	0.48472	1.19317	mfuzz
C2	LST1	-1.37945	0.792694	-0.467577	-0.766598	0.862771	0.958162	mfuzz
C2	LUC7L3	-0.769845	0.572779	-1.28001	-0.214667	0.151699	1.54004	mfuzz
C2	MANF	-1.40424	0.676743	-0.856883	-0.223439	0.628379	1.17944	mfuzz
C2	MAST1	-1.25019	1.58488	-0.59441	-0.385844	0.650359	-0.00479151	mfuzz
C2	MAVS	-1.42421	1.51303	-0.652093	-0.0928341	0.199034	0.457075	mfuzz
C2	MIEN1	-1.3105	1.4979	-0.628625	-0.471658	0.408666	0.504217	mfuzz
C2	MMRN1	-1.15547	0.70672	-0.839399	-0.665904	0.744375	1.20968	mfuzz
C2	MON1A	-1.16455	1.40785	-0.79572	-0.601931	0.572644	0.581707	mfuzz
C2	MPDU1	-1.48092	1.22464	-0.682648	-0.246879	0.396537	0.789268	mfuzz
C2	MSL1	-1.06731	1.71772	-0.649131	-0.175811	0.557789	-0.38325	mfuzz
C2	MTPN	-1.38902	0.859145	-0.472539	-0.654483	0.435899	1.221	mfuzz
C2	MYADM	-1.64115	1.40442	-0.346894	-0.0635944	0.337606	0.30961	mfuzz
C2	MYL12B;MYL12A	-1.22338	1.40237	-1.00748	-0.16121	0.54937	0.440337	mfuzz
C2	MYO1E	-0.794189	1.5036	-0.997964	-0.73312	0.347819	0.673857	mfuzz
C2	NCF2	-1.5774	0.524379	-0.456534	-0.392181	0.768778	1.13296	mfuzz
C2	NCL	-1.77667	0.660895	-0.394081	0.00793005	0.502551	0.999373	mfuzz
C2	NCSTN	-0.559609	0.885313	-0.91575	-0.769776	-0.199677	1.5595	mfuzz
C2	NEDD4	-1.81661	1.14174	0.0535733	-0.207336	0.474259	0.354367	mfuzz
C2	NME2	-1.02555	1.48358	-0.903071	-0.582857	0.335491	0.692399	mfuzz
C2	NMI	-1.55143	1.07252	-0.707445	-0.102379	0.419189	0.869545	mfuzz
C2	NPC2	-1.37514	1.39092	-0.700744	-0.228958	0.783476	0.130447	mfuzz
C2	NPM1	-0.944507	0.891916	-0.797666	-0.159194	-0.529994	1.53944	mfuzz
C2	NUDT21	-1.42156	1.15442	-0.781754	-0.315275	0.734365	0.629804	mfuzz
C2	OSBPL8	-1.15441	1.23775	-0.977827	-0.309748	0.178963	1.02528	mfuzz
C2	PABPC4	-1.84673	0.420778	-0.252753	0.906511	0.724302	0.0478865	mfuzz
C2	PARK7	-1.75634	0.559663	-0.29483	-0.111038	0.470572	1.13197	mfuzz
C2	PCMT1	-1.66152	0.832695	-0.444748	-0.157461	0.328561	1.10247	mfuzz
C2	PDCD5	-1.98546	0.746426	0.333838	0.530849	0.324084	0.0502601	mfuzz
C2	PFDN4	-1.75629	1.02976	-0.39764	-0.0536802	0.575513	0.602339	mfuzz
C2	PICALM	-1.37079	0.340904	-0.837258	-0.24742	0.998927	1.11564	mfuzz
C2	PLP2	-1.86197	0.630061	5.12e-05	-0.0642941	0.265999	1.03015	mfuzz
C2	PNP	-0.797691	1.62011	-0.851342	-0.676204	-0.0400545	0.745181	mfuzz
C2	POR	-1.77774	0.924388	-0.258016	-0.202358	0.571129	0.742594	mfuzz
C2	PPCS	-0.878215	1.76768	-0.836514	-0.535324	0.214807	0.26757	mfuzz
C2	PPFIA1	-1.24012	1.71344	-0.468902	-0.447611	0.284057	0.15914	mfuzz
C2	PPP6R3	-1.55831	0.539695	1.39855	-0.310469	0.301163	-0.370628	mfuzz
C2	PSAP	-0.651699	0.605622	-1.26824	-0.693391	0.775982	1.23172	mfuzz
C2	PSMD9	-1.67841	0.586675	-0.631974	0.0317859	0.90543	0.786488	mfuzz
C2	PSME1	-0.881943	0.733391	-1.14671	-0.569041	0.539884	1.32442	mfuzz
C2	RAB3D	-1.65438	1.40029	-0.202615	-0.125132	0.486129	0.0957083	mfuzz
C2	RABGGTB	-1.80325	0.691596	-0.544294	0.439634	0.465394	0.750916	mfuzz
C2	RAD23B	-1.55875	0.935803	-0.689071	-0.218887	0.76418	0.766726	mfuzz
C2	RALY	-1.54346	0.729202	-0.872104	0.0736034	0.905117	0.707646	mfuzz
C2	RAP1GDS1	-1.28473	1.10853	-0.968448	-0.274651	0.933372	0.485932	mfuzz
C2	RCSD1	-1.68651	0.668422	-0.445942	-0.167444	1.09064	0.54083	mfuzz
C2	REEP5	-1.46829	1.37672	-0.770253	0.0470527	0.510676	0.304092	mfuzz
C2	RPA2	-1.37784	1.57118	-0.315917	-0.421432	0.594174	-0.0501637	mfuzz
C2	RPL4	-1.87633	0.511	0.768092	0.671677	0.258053	-0.332488	mfuzz
C2	RRAGC	-1.32998	0.902401	-1.08447	0.109535	0.351113	1.05141	mfuzz
C2	RTN3	-1.34026	1.19493	-0.910383	-0.261473	0.583748	0.733434	mfuzz
C2	RTN4	-1.09921	1.30212	-1.08354	-0.370951	0.651374	0.600219	mfuzz
C2	SASH3	-1.562	1.26026	-0.615026	-0.11326	0.356378	0.673655	mfuzz
C2	SEC63	-1.28929	0.417255	-0.911744	-0.326116	1.04538	1.06451	mfuzz
C2	SF3B1	-1.75555	1.13493	-0.449358	0.242558	0.529676	0.297747	mfuzz
C2	SLC17A5	-1.65745	0.617666	-0.693552	0.126971	0.598216	1.00815	mfuzz
C2	SLK	-1.57305	1.38942	-0.331912	-0.337939	0.370038	0.483452	mfuzz
C2	SMIM24	-1.08498	0.855949	-0.601853	-0.943841	0.525224	1.2495	mfuzz
C2	SNRPA	-1.68653	1.0463	-0.376674	-0.20587	0.865389	0.357387	mfuzz
C2	SNX4	-1.30307	1.05749	-0.387445	-0.240513	-0.456037	1.32958	mfuzz
C2	SOD2	-0.999676	1.84594	-0.764145	-0.0545413	0.0404905	-0.0680655	mfuzz
C2	SRRM1	-1.89381	0.448667	0.268914	0.970429	0.400364	-0.194568	mfuzz
C2	ST13	-1.2265	1.33603	-0.724871	-0.383229	-0.0202592	1.01883	mfuzz
C2	STT3A	-1.79029	0.96563	-0.45215	0.293429	0.701862	0.281524	mfuzz
C2	SUMO2	-1.81635	0.537575	-0.0951042	-0.0685299	1.14421	0.298198	mfuzz
C2	SYPL1	-1.68977	0.791408	-0.440491	-0.220362	0.606128	0.953085	mfuzz
C2	TKTL2	-1.87625	0.747398	-0.288789	0.159287	0.730653	0.527699	mfuzz
C2	TMSB4X	-1.43091	1.18559	-0.780188	-0.279022	0.583539	0.72099	mfuzz
C2	TOPBP1	-1.33311	1.26939	-0.871395	-0.145631	0.188995	0.891745	mfuzz
C2	TPM3	-1.27866	1.37155	-0.861651	-0.334778	0.652935	0.450596	mfuzz
C2	TPP2	-1.19094	0.66526	-0.894855	-0.482696	0.568075	1.33515	mfuzz
C2	TSPAN14	-1.08674	1.86152	-0.133807	-0.277343	0.128658	-0.492292	mfuzz
C2	TXN	-1.50643	1.14716	-0.517375	-0.478434	0.678919	0.676163	mfuzz
C2	TXNDC12	-1.48524	1.59157	-0.440538	0.131133	-0.0190609	0.222129	mfuzz
C2	UQCR10	-1.08359	1.78107	-0.705639	-0.181433	0.323701	-0.134107	mfuzz
C2	USP3	-0.978498	0.211316	-1.18523	-0.2325	1.36828	0.816631	mfuzz
C2	VAMP8	-1.32458	1.51519	-0.479645	-0.5348	0.629026	0.194812	mfuzz
C2	VTN	-0.340726	1.54892	-0.535678	-0.200123	-1.24767	0.775281	mfuzz
C2	WDR91	-1.44383	1.2014	-0.259245	0.0558588	-0.584028	1.02984	mfuzz
C2	YWHAG	-1.37602	0.440398	-0.743759	-0.402798	0.919761	1.16242	mfuzz
C2	ZNF324B	-1.12191	1.5505	-0.945541	-0.31304	0.395229	0.434768	mfuzz
C3	ABCF3	1.2744	-1.2578	0.645503	0.114837	0.340281	-1.11722	mfuzz
C3	ACTC1	1.6477	-1.03579	0.673401	-0.131515	-0.771607	-0.382191	mfuzz
C3	ADAM10	1.41499	-0.035428	-0.0229027	0.408286	-0.0850334	-1.67991	mfuzz
C3	ADK	1.80548	-0.52121	0.380883	-0.0441228	-0.748497	-0.872533	mfuzz
C3	AIP	1.39047	-0.142442	0.815023	0.0604399	-0.812966	-1.31052	mfuzz
C3	ATP5F1E;ATP5F1EP2	1.0768	0.245121	-0.194464	0.983297	-0.531895	-1.57886	mfuzz
C3	ATP5MG	1.73264	-0.647864	0.400115	0.17703	-0.777033	-0.884887	mfuzz
C3	BMX	1.18143	-0.553522	0.968612	0.421681	-0.739611	-1.27859	mfuzz
C3	BPNT1	1.58269	-0.591626	0.739986	0.0418212	-0.776462	-0.996414	mfuzz
C3	C7	1.45042	0.473919	0.169816	0.175318	-1.27047	-0.999006	mfuzz
C3	C8B	1.69684	0.0476062	0.230206	0.0533196	-1.07014	-0.957829	mfuzz
C3	CD44	1.19252	0.275636	0.391326	-0.094635	0.061639	-1.82648	mfuzz
C3	CDK11B;CDK11A	1.21718	-1.04605	1.11691	-0.0541704	-0.162735	-1.07114	mfuzz
C3	CEP290	1.53185	-0.247884	0.712701	-0.0894042	-0.595001	-1.31226	mfuzz
C3	CTNNBL1	1.58574	-0.665071	0.934911	-0.590335	-0.532345	-0.732904	mfuzz
C3	DDX46	1.36805	0.195896	-0.259577	0.802885	-1.33452	-0.772739	mfuzz
C3	DDX5	1.34978	-1.24747	0.688351	0.479746	-0.399676	-0.870733	mfuzz
C3	DNAJC3	1.24744	-1.10901	1.00777	0.286015	-0.929388	-0.502821	mfuzz
C3	DPYD	0.812958	-0.459134	1.04256	0.68258	-0.584276	-1.49468	mfuzz
C3	DPYSL2	1.2449	0.26681	-0.616385	0.0583895	0.650283	-1.604	mfuzz
C3	DTX3L	1.51461	-0.322485	0.80528	-0.0376139	-0.854042	-1.10575	mfuzz
C3	EIF2AK2	1.37873	-0.507437	0.747575	0.354286	-0.662126	-1.31103	mfuzz
C3	EIF3D	1.83912	-0.48519	0.193683	-0.0967248	-0.349388	-1.1015	mfuzz
C3	ETHE1	1.24573	-0.633068	0.827319	0.484147	-0.589658	-1.33447	mfuzz
C3	GAA	1.15827	0.00105217	0.532751	0.109036	0.0323626	-1.83348	mfuzz
C3	GCN1	1.62161	-0.811494	0.402892	0.158927	-0.145984	-1.22595	mfuzz
C3	H2AC21	0.728251	-1.0653	1.36822	0.503535	-0.641777	-0.892932	mfuzz
C3	H2AC6	1.28681	-0.14661	0.48632	0.538534	-0.606926	-1.55812	mfuzz
C3	H2AC7	0.332149	-0.0205811	1.17145	0.656743	-0.438859	-1.7009	mfuzz
C3	H2AX	1.17571	-0.0882478	0.554161	0.369531	-0.249297	-1.76185	mfuzz
C3	H2AZ1;H2AZ2	1.30351	-0.0860884	0.319078	0.753556	-1.17365	-1.1164	mfuzz
C3	H2BC12L	1.88583	-0.747099	0.321951	-0.271286	-0.57313	-0.616261	mfuzz
C3	H2BC5	1.83564	-0.35049	0.156076	0.0514317	-0.691325	-1.00133	mfuzz
C3	H3-7	1.81285	-0.578744	0.287464	0.0550827	-0.630162	-0.946493	mfuzz
C3	H3C12;H3-3B;H3C13	1.73112	-0.562494	0.274435	0.291106	-0.759556	-0.974606	mfuzz
C3	H4C16	1.43346	-0.446391	0.689548	0.303463	-0.659875	-1.3202	mfuzz
C3	HIDE1	1.85018	-0.482285	-0.229201	0.287817	-0.403915	-1.0226	mfuzz
C3	HM13	1.47648	-0.943475	0.165331	0.808176	-0.992604	-0.513912	mfuzz
C3	HYAL3	1.44854	-0.0930002	-0.260823	0.881152	-0.768153	-1.20771	mfuzz
C3	HYOU1	1.52819	-0.416143	0.679653	0.170948	-0.788556	-1.17409	mfuzz
C3	IFI16	1.34157	-0.685209	0.961663	0.213173	-0.710908	-1.12029	mfuzz
C3	KPNA6	1.90047	-0.917147	-0.121591	0.0593887	-0.231983	-0.689141	mfuzz
C3	LILRA6	1.0575	0.100075	0.709204	0.0955077	-0.134291	-1.82799	mfuzz
C3	LIMS1	1.5195	-0.852851	0.331633	0.21357	0.126837	-1.33869	mfuzz
C3	LYPLA2	1.46591	-0.0348345	0.881928	-0.402612	-0.748805	-1.16159	mfuzz
C3	METAP2	1.214	-0.431392	-0.107101	0.971847	-0.106998	-1.54036	mfuzz
C3	MMP25	1.25234	-0.598055	0.908298	0.281234	-0.437119	-1.4067	mfuzz
C3	MPC2	1.58909	-0.741404	0.436991	0.436568	-0.684278	-1.03697	mfuzz
C3	NFKB1	1.15138	-0.826229	0.416121	1.03825	-0.609408	-1.17012	mfuzz
C3	NHLRC2	0.617417	0.0836995	1.1827	0.489585	-0.906702	-1.4667	mfuzz
C3	NOP56	0.384283	-0.377082	0.367685	1.18787	0.204222	-1.76698	mfuzz
C3	NUP155	1.34541	-0.568813	1.0967	-0.609581	-0.135104	-1.1286	mfuzz
C3	PHKB	0.356748	-0.505602	1.49787	-0.20969	0.346983	-1.48631	mfuzz
C3	PLXNC1	1.46488	-0.244373	-0.10386	0.359845	0.146095	-1.62259	mfuzz
C3	POLR2A	1.91619	-0.719931	-0.147002	0.0621348	-0.266886	-0.84451	mfuzz
C3	POTEF	1.60453	-0.752169	0.160887	0.573765	-1.14375	-0.443257	mfuzz
C3	PRKCB	1.07835	-0.791974	0.516358	0.775129	-0.0481061	-1.52976	mfuzz
C3	QKI	1.73782	-0.505475	0.179169	0.32733	-0.677806	-1.06104	mfuzz
C3	RAB11FIP1	1.38846	-0.75222	0.895091	0.232187	-0.662373	-1.10114	mfuzz
C3	RANBP1	1.61534	-0.893826	0.423912	0.422211	-0.733528	-0.834106	mfuzz
C3	RPL13	1.49832	0.145264	0.59574	-0.0597947	-1.07786	-1.10167	mfuzz
C3	RPL14	0.879897	-0.339775	0.953592	0.601676	-0.480397	-1.61499	mfuzz
C3	RPL15	1.6994	-0.860612	0.484577	0.114276	-0.506568	-0.931074	mfuzz
C3	RPL30	0.568646	-0.166733	0.848145	0.743623	-0.163432	-1.83025	mfuzz
C3	RPL9P9	0.327987	-0.627725	1.2107	0.62216	0.0908447	-1.62396	mfuzz
C3	RPS10	1.49504	-0.819166	0.410843	0.482258	-0.304065	-1.26491	mfuzz
C3	RPS13	0.3987	-0.308333	0.620193	0.950295	0.189143	-1.85	mfuzz
C3	RPS14	1.86753	-0.955829	0.249152	-0.168813	-0.58568	-0.406359	mfuzz
C3	RPS18	0.34453	-0.473334	0.754785	0.878826	0.292345	-1.79715	mfuzz
C3	RPS19	0.953426	-0.0881693	0.48375	0.549718	-0.0154396	-1.88329	mfuzz
C3	RPS2	1.31283	-0.753971	0.422242	0.717949	-0.315255	-1.38379	mfuzz
C3	RPS25	1.64953	0.14663	-0.0230785	0.206047	-0.631726	-1.3474	mfuzz
C3	RPS3A	1.07991	-0.449185	-0.24091	0.978898	0.231907	-1.60062	mfuzz
C3	RPS4X	0.85921	-0.766064	0.850596	0.874194	-0.391894	-1.42604	mfuzz
C3	RPS7	0.675391	-0.101487	0.530669	0.895517	-0.148633	-1.85146	mfuzz
C3	SDCBP	0.83189	-0.234677	0.964225	0.632536	-0.588904	-1.60507	mfuzz
C3	SDHA	1.42909	-0.299225	0.424086	0.469614	-0.553334	-1.47023	mfuzz
C3	SERPINB1	1.76541	-0.637043	0.646863	-0.516049	-0.626464	-0.632712	mfuzz
C3	SIRPB1	1.37722	0.19008	0.799856	-0.388773	-0.589663	-1.38872	mfuzz
C3	SNRPD2	1.62281	-0.946295	0.533833	0.092275	-0.245673	-1.05695	mfuzz
C3	SPI1	1.5765	-0.00712158	0.0809365	0.339346	-1.44954	-0.540126	mfuzz
C3	SPTBN4	1.65666	-0.991898	0.493238	0.231713	-0.627854	-0.761861	mfuzz
C3	SUMF2	1.56093	-0.469932	0.610787	0.182003	-0.657163	-1.22663	mfuzz
C3	SYTL1	1.47067	-0.221496	0.32649	0.320928	-0.323823	-1.57277	mfuzz
C3	TAOK3	1.67366	-0.834863	0.529575	0.17379	-0.803474	-0.738685	mfuzz
C3	TES	1.63482	-1.11966	0.599963	0.0746833	-0.581354	-0.608457	mfuzz
C3	THYN1	0.958966	-0.0821082	0.70122	0.581749	-0.40498	-1.75485	mfuzz
C3	TOP1	0.960403	-0.932759	-0.0760822	1.25427	0.068495	-1.27433	mfuzz
C3	TPP1	0.607448	-0.15907	0.798197	0.675054	-0.0479727	-1.87366	mfuzz
C3	TRIM28	1.66987	-0.76498	0.424852	0.195844	-0.41365	-1.11193	mfuzz
C3	TSG101	0.997215	-1.33915	1.00437	0.52794	-0.266338	-0.924037	mfuzz
C3	USP4	1.76954	-0.43485	0.449091	-0.0678565	-0.833972	-0.881953	mfuzz
C3	ZBP1	0.674562	-0.0746127	1.34353	0.181195	-0.590982	-1.5337	mfuzz
C4	ACAA1	0.877844	-1.67181	0.943094	0.337512	0.152081	-0.638718	mfuzz
C4	ANO10	-0.45147	-1.66266	1.26111	0.617647	-0.00910657	0.244476	mfuzz
C4	ANP32B	0.862755	-1.81434	0.495845	0.201483	-0.440783	0.69504	mfuzz
C4	AP2M1	1.12758	-1.35796	0.306469	0.982396	-0.165042	-0.893441	mfuzz
C4	ARHGEF18	1.32297	-1.2592	0.987351	-0.040309	-0.802743	-0.208066	mfuzz
C4	ATP5IF1	1.65795	-1.16468	0.662591	-0.303547	-0.439366	-0.412942	mfuzz
C4	ATP5PO	0.921167	-1.83085	0.69818	0.430849	0.116472	-0.335814	mfuzz
C4	ATP6V0D1	0.369609	-1.97618	0.103125	0.378206	0.269928	0.855313	mfuzz
C4	CACYBP	1.18987	-1.77388	0.527509	0.128495	0.228754	-0.300753	mfuzz
C4	CAMK2G	0.711984	-1.67652	1.17764	0.235579	0.0396392	-0.488322	mfuzz
C4	CELF2	1.44457	-1.34596	0.76964	0.072662	-0.645588	-0.295324	mfuzz
C4	CHMP1B	0.376697	-1.88867	0.928832	0.0323272	-0.0957732	0.646588	mfuzz
C4	CRYZ	1.7496	-1.33081	-0.155704	0.187496	-0.28421	-0.166366	mfuzz
C4	CYB5R1	0.990868	-1.49826	0.801373	0.711147	-0.25729	-0.747834	mfuzz
C4	DDX6	0.190488	-1.58895	1.06047	1.02871	-0.251696	-0.439023	mfuzz
C4	DHCR7	1.27835	-1.5525	0.259409	0.769578	-0.302788	-0.45204	mfuzz
C4	DNM3	1.4765	-1.66065	-0.00357463	0.0102101	0.24097	-0.063453	mfuzz
C4	DOCK5	0.724214	-1.92525	-0.0641997	0.535283	0.0395019	0.69045	mfuzz
C4	DOCK8	1.19681	-1.7252	0.667223	-0.254146	-0.135896	0.251204	mfuzz
C4	DTYMK	1.37553	-1.71033	0.271407	0.281683	-0.163277	-0.0550065	mfuzz
C4	DUSP23	1.6815	-1.27337	0.491709	-0.295525	-0.161855	-0.442462	mfuzz
C4	EPX	1.06067	-1.59286	0.278053	-0.453087	0.988075	-0.280855	mfuzz
C4	F13A1	1.50269	-1.55509	-0.317295	-0.13529	0.0561208	0.448869	mfuzz
C4	FADD	1.00736	-1.62445	0.986348	0.33894	-0.416725	-0.291472	mfuzz
C4	FPR2	1.53222	-1.3385	0.476947	0.232268	-0.158529	-0.744412	mfuzz
C4	GRK2	0.613894	-1.92532	0.790425	0.462529	0.224013	-0.165545	mfuzz
C4	GRK6	1.7658	-1.25461	-0.23303	-0.345499	-0.223199	0.290532	mfuzz
C4	GYS1	0.558794	-1.87137	0.589258	0.665775	-0.41484	0.472383	mfuzz
C4	H1-0	1.60805	-1.50491	0.209413	-0.169144	-0.254273	0.110862	mfuzz
C4	HK2	1.11819	-1.27456	0.487931	0.930417	-0.966481	-0.295499	mfuzz
C4	HNRNPC	1.49674	-1.14566	0.566128	0.253157	-1.01978	-0.150581	mfuzz
C4	HSD17B11	0.780402	-1.97645	0.242294	0.549843	0.0570047	0.346905	mfuzz
C4	KHDRBS1	0.655969	-1.69463	-0.516074	-0.00971213	0.459917	1.10453	mfuzz
C4	LRCH4	-0.338683	-1.82035	0.375199	0.667514	0.132605	0.983713	mfuzz
C4	MARS1	1.31232	-1.45748	0.542253	0.372995	-0.845417	0.0753276	mfuzz
C4	MCU	0.990093	-1.81207	0.539397	0.609103	-0.265342	-0.0611766	mfuzz
C4	MDP1	1.15695	-1.54992	0.77012	0.44594	-0.665056	-0.158038	mfuzz
C4	NAA50	0.710456	-1.34542	1.23553	0.596005	-0.389205	-0.80737	mfuzz
C4	NCLN	1.10258	-1.59895	0.749319	0.442779	-0.685578	-0.0101493	mfuzz
C4	NDUFA13	1.34997	-1.70855	0.266275	0.33971	0.0204304	-0.267837	mfuzz
C4	NUP210	1.23802	-1.71686	-0.351534	0.0880501	0.133618	0.608709	mfuzz
C4	OLA1	1.46327	-1.61123	-0.0353946	0.107888	-0.313722	0.389188	mfuzz
C4	OSTF1	1.32467	-1.63233	0.0979392	-0.123893	-0.333282	0.666897	mfuzz
C4	PADI4	0.335495	-1.98527	0.674101	0.294084	0.046715	0.634876	mfuzz
C4	PCBP1	0.166064	-1.96221	0.394544	0.114558	0.393389	0.893653	mfuzz
C4	PHB2	0.758179	-1.96279	0.167361	0.376543	0.0265863	0.634122	mfuzz
C4	PPP4R1	0.0392171	-1.85379	0.587054	0.310261	-0.133121	1.05038	mfuzz
C4	PRG2	1.29681	-1.23972	1.02038	-0.451222	0.0994869	-0.725734	mfuzz
C4	PRKACB	0.473876	-2.00802	0.159739	0.672909	0.448081	0.253409	mfuzz
C4	PRPS1	1.28802	-1.55656	0.696874	0.265877	-0.592905	-0.101299	mfuzz
C4	PSMC3	1.00513	-1.51252	0.859282	0.665569	-0.547618	-0.469841	mfuzz
C4	PSMD7	1.48061	-1.53109	0.549901	-0.00124433	-0.385226	-0.112945	mfuzz
C4	PSMD8	1.15501	-1.5349	0.843128	0.367554	-0.659271	-0.171524	mfuzz
C4	PTBP1	-0.166114	-1.88267	0.683595	0.630427	0.75032	-0.0155581	mfuzz
C4	PTPA	0.943755	-1.87004	0.497486	0.343248	-0.306007	0.391559	mfuzz
C4	RAB33B	1.34641	-1.62357	0.105546	0.133792	0.529524	-0.4917	mfuzz
C4	RARS1	1.303	-1.46642	0.569254	0.307112	-0.846011	0.133061	mfuzz
C4	RPL11	0.891699	-1.50084	0.506182	0.626301	0.502179	-1.02552	mfuzz
C4	RPL23A	0.213864	-1.99547	0.1258	0.635586	0.383356	0.636866	mfuzz
C4	RPL26	1.68081	-1.27354	0.314135	0.14604	-0.602172	-0.26527	mfuzz
C4	RPL5	-0.317387	-0.948943	1.44359	1.06633	-0.669118	-0.574479	mfuzz
C4	RPS23	1.81398	-1.16051	0.153822	-0.0746869	-0.546712	-0.1859	mfuzz
C4	RPS29	1.16586	-1.1266	0.419981	-0.678469	1.0345	-0.815266	mfuzz
C4	RPS3	1.24319	-1.53517	0.514246	0.492041	0.0527667	-0.767077	mfuzz
C4	RPS5	0.618041	-1.87538	0.707477	0.48547	-0.393667	0.458055	mfuzz
C4	RPSA	1.53456	-1.44135	0.57197	0.0248395	-0.375076	-0.314945	mfuzz
C4	SFXN1	1.73976	-1.37821	-0.0165887	-0.123406	0.0190941	-0.240645	mfuzz
C4	SHROOM3	0.998665	-0.886303	0.822776	-1.52507	0.153002	0.436935	mfuzz
C4	SNRPE	1.2266	-1.41258	0.109472	0.964562	-0.158201	-0.729853	mfuzz
C4	SNX2	0.252431	-1.96123	0.258188	0.320639	0.189524	0.940452	mfuzz
C4	SRRT	1.47415	-1.41685	0.109906	0.441831	0.157344	-0.766381	mfuzz
C4	SRSF7	1.59295	-1.41365	0.054121	-0.115225	-0.528629	0.410429	mfuzz
C4	TIAL1	0.152079	-1.96736	0.122218	0.830615	0.309538	0.552907	mfuzz
C4	TMX4	1.69335	-1.34338	0.0221346	0.191461	-0.538647	-0.0249229	mfuzz
C4	TRAPPC10	0.748177	-1.88091	0.872659	0.335285	0.0756362	-0.150852	mfuzz
C4	TTLL12	1.06146	-1.86576	0.533188	0.260302	-0.13622	0.14703	mfuzz
C4	TUBA1A	1.54163	-1.52845	-0.220537	0.101535	-0.280762	0.386583	mfuzz
C4	TUBA4A	0.558341	-1.92867	0.210189	0.161593	0.0522619	0.946287	mfuzz
C4	TUBB	0.68364	-1.91541	0.147011	0.120254	0.0564371	0.908067	mfuzz
C4	TUBB1	0.805669	-1.46129	-0.329383	0.00948261	-0.415318	1.39084	mfuzz
C4	TUBB4B	0.909274	-1.9011	0.499503	0.0748918	-0.120513	0.537948	mfuzz
C4	UBE2I	1.37585	-1.68723	0.497385	-0.0719427	-0.0817861	-0.0322727	mfuzz
C4	VPS26A	0.888973	-1.79462	0.743178	-0.158772	-0.263616	0.584856	mfuzz
C5	AARS1	0.842488	0.668017	0.392294	0.176588	-0.174545	-1.90484	mfuzz
C5	ACO2	0.811501	0.840741	0.0564714	0.25921	-0.0817736	-1.88615	mfuzz
C5	ADA2	0.8151	0.570484	0.471109	0.426104	-0.433914	-1.84888	mfuzz
C5	ANPEP	-0.0750401	1.03569	0.531452	0.499945	-0.157802	-1.83424	mfuzz
C5	APOA4	0.893005	1.21093	-1.228	-0.328526	0.422879	-0.970287	mfuzz
C5	APOC3	-0.232979	2.00596	-0.299137	-0.598953	-0.65061	-0.224285	mfuzz
C5	ATP6AP1	-0.408574	1.90792	0.174909	-0.264082	-0.483411	-0.926762	mfuzz
C5	ATP6V0C	0.994651	0.692186	0.538134	0.19373	-0.835606	-1.5831	mfuzz
C5	B2M	0.836911	1.49174	-0.0374237	-0.333233	-0.829078	-1.12892	mfuzz
C5	BPI	0.462055	0.770612	0.314027	0.684439	-0.361705	-1.86943	mfuzz
C5	BST1	0.123552	1.12937	1.0722	-0.312595	-0.538928	-1.4736	mfuzz
C5	C8A	1.27428	0.822849	0.117366	0.0722468	-1.32437	-0.962377	mfuzz
C5	CAMP	0.580039	1.53985	0.324412	-0.462602	-0.921611	-1.06009	mfuzz
C5	CD38	0.873368	0.983489	-0.771884	0.859299	-0.82101	-1.12326	mfuzz
C5	CD63	0.196261	1.49532	0.262947	0.20711	-0.708564	-1.45307	mfuzz
C5	CFHR1	-0.48378	1.87558	0.303772	-0.202565	-0.733905	-0.7591	mfuzz
C5	CFHR5	-0.686182	1.87094	0.220171	-0.00477107	-0.69567	-0.704484	mfuzz
C5	CFP	0.848613	0.820447	1.02632	-0.630358	-0.923211	-1.14181	mfuzz
C5	CHI3L1	0.922434	1.05653	0.662892	-0.470719	-0.999082	-1.17205	mfuzz
C5	CHIT1	1.08193	0.868843	0.710909	-0.528115	-0.98261	-1.15096	mfuzz
C5	CLEC12A	0.148017	1.27787	0.540185	0.18499	-0.481561	-1.6695	mfuzz
C5	CLEC4E	0.830163	1.06799	0.497425	-0.154547	-0.680168	-1.56086	mfuzz
C5	CLIP1	1.24664	1.09996	0.0854228	-0.46831	-0.780249	-1.18346	mfuzz
C5	CLU	-0.618438	1.78277	0.227872	0.196184	-1.0032	-0.585192	mfuzz
C5	CPQ	-0.576566	-0.342963	1.90781	0.00766341	-0.0428818	-0.95306	mfuzz
C5	CR1	0.364137	0.141974	0.774037	0.472775	0.238937	-1.99186	mfuzz
C5	CRISP3	1.2109	0.953959	0.473217	-0.655547	-0.942343	-1.04019	mfuzz
C5	CROT	-0.522169	1.95689	-0.0932736	-0.0502923	-0.482566	-0.80859	mfuzz
C5	CSDE1	-0.257514	1.95576	-0.376735	-0.154509	-0.221619	-0.945386	mfuzz
C5	CSTA	0.112501	0.0191786	1.12843	0.135758	0.468458	-1.86433	mfuzz
C5	CTBS	0.765178	1.06421	0.411866	0.0253408	-0.612264	-1.65433	mfuzz
C5	CTSA	0.275939	0.920084	0.336929	0.376994	0.0444552	-1.9544	mfuzz
C5	CTSC	0.523684	0.797605	0.547269	0.358307	-0.344592	-1.88227	mfuzz
C5	CTSD	0.881402	0.784318	0.500141	0.162972	-0.607844	-1.72099	mfuzz
C5	DDX10	0.32511	1.87421	-0.663457	-0.481546	-0.804451	-0.249866	mfuzz
C5	DEFA1B	0.997331	1.51077	-0.382919	-0.671347	-0.541513	-0.912323	mfuzz
C5	DEFA3	0.0171637	1.65766	0.619472	-0.490753	-0.880304	-0.923235	mfuzz
C5	DPP7	0.560489	0.419757	0.828535	0.551375	-0.574272	-1.78588	mfuzz
C5	F11	-1.13509	1.33848	0.752383	0.434877	-0.380783	-1.00987	mfuzz
C5	FCAR	0.339726	0.55377	0.604225	0.428115	0.079946	-2.00578	mfuzz
C5	FCGR3A	1.16455	0.690887	0.666704	-0.231226	-0.996437	-1.29447	mfuzz
C5	FCGR3B	1.16316	0.678011	0.696044	-0.25947	-0.99484	-1.28291	mfuzz
C5	FCN1	0.0346174	1.3426	0.717498	0.191945	-1.02051	-1.26615	mfuzz
C5	FGB	1.28679	1.10637	0.0815689	-0.606399	-0.948486	-0.919844	mfuzz
C5	FGL2	0.753918	1.61558	-0.139598	-0.475636	-0.741009	-1.01326	mfuzz
C5	FUCA1	0.831778	0.327372	0.90694	0.332546	-0.757096	-1.64154	mfuzz
C5	GLB1	0.231082	1.09138	-0.167777	0.872794	-0.339122	-1.68836	mfuzz
C5	HEXA	0.86332	0.886614	0.112841	0.11494	-0.126602	-1.85111	mfuzz
C5	HEXB	0.187575	1.51714	-0.142171	0.00667158	0.0555109	-1.62473	mfuzz
C5	HRNR	0.436937	1.79103	-0.683195	-0.647512	-0.844058	-0.0532035	mfuzz
C5	HYDIN	-0.298158	1.91233	-0.547414	-0.270414	0.132977	-0.929319	mfuzz
C5	IFI30	0.350713	1.31738	0.774835	-0.20799	-1.1321	-1.10283	mfuzz
C5	IGF2	-0.899496	1.85468	-0.0679361	0.271629	-0.603455	-0.555425	mfuzz
C5	IGF2R	-0.00114	0.795852	1.0207	0.512865	-0.745008	-1.58327	mfuzz
C5	IGFBP3	0.956324	1.50671	-0.336904	-0.391372	-1.01552	-0.719243	mfuzz
C5	ITGAL	0.381872	0.677753	0.685583	0.685114	-0.71407	-1.71625	mfuzz
C5	ITGAM	0.134544	1.31197	0.273735	0.357881	-0.368865	-1.70926	mfuzz
C5	ITGAX	0.521678	0.596012	0.562434	0.436031	-0.156103	-1.96005	mfuzz
C5	KDM4A;KDM4C	0.520457	1.77357	-0.131491	-0.651802	-0.767096	-0.743639	mfuzz
C5	KERA	0.537343	1.73117	-0.0159226	-0.639107	-0.762377	-0.851106	mfuzz
C5	KLKB1	0.238419	0.939682	1.15988	-0.218762	-0.600586	-1.51864	mfuzz
C5	KNG1	-0.576109	1.38161	0.750476	0.359465	-0.616886	-1.29856	mfuzz
C5	KRT1	0.222558	1.85789	-0.656046	-0.58968	-0.848771	0.0140531	mfuzz
C5	KRT10	0.0757784	1.86729	-0.70802	-0.501024	-0.859848	0.125823	mfuzz
C5	KRT2	0.0479184	1.874	-0.726292	-0.491085	-0.836508	0.131967	mfuzz
C5	KRT9	0.504765	1.77712	-0.63887	-0.623618	-0.877394	-0.142008	mfuzz
C5	LAIR1	0.502459	1.23605	-0.322968	0.290516	0.0345817	-1.74064	mfuzz
C5	LCN2	0.977961	1.08966	0.586294	-0.562325	-0.9791	-1.11249	mfuzz
C5	LGALS9C	0.730359	1.37345	0.466154	-0.537204	-0.952019	-1.08074	mfuzz
C5	LRRC25	-0.180787	1.48789	-0.00344718	0.388553	-0.081017	-1.61119	mfuzz
C5	LTF	0.998486	0.975027	0.679257	-0.490457	-1.00175	-1.16056	mfuzz
C5	LYZ	1.17389	1.12263	0.0937456	-0.907632	-0.277632	-1.205	mfuzz
C5	MAN2B1	0.699408	0.456655	0.651242	0.315667	-0.188266	-1.93471	mfuzz
C5	MCEMP1	0.738158	1.20652	-0.326879	0.086106	-0.00533607	-1.69857	mfuzz
C5	MGAM	0.87049	0.850058	0.426346	0.225429	-0.699795	-1.67253	mfuzz
C5	MMP8	1.09579	0.893441	0.696873	-0.629902	-0.980172	-1.07604	mfuzz
C5	MSL2	-1.1596	0.254657	1.35822	0.387306	0.367877	-1.20846	mfuzz
C5	MYH7B	0.461471	1.33923	0.769704	-0.513111	-0.924827	-1.13247	mfuzz
C5	NELFCD	-0.995737	1.80777	0.408754	-0.220725	-0.389073	-0.610988	mfuzz
C5	NUDT3	0.881387	0.595762	1.12976	-0.456227	-1.26377	-0.886908	mfuzz
C5	OLFM1	0.790638	0.890705	-0.904688	-0.621319	1.00975	-1.16509	mfuzz
C5	OLFM4	0.323256	1.47357	0.585715	-0.276538	-0.844527	-1.26148	mfuzz
C5	PF4	-0.880768	1.58489	0.443364	0.196263	-0.135941	-1.20781	mfuzz
C5	PIP4P2	-0.675493	0.595893	1.15455	0.844423	-0.572002	-1.34737	mfuzz
C5	PRCP	0.28525	1.0929	0.289236	0.250403	-0.026462	-1.89133	mfuzz
C5	PRG4	-0.659083	1.84073	0.38936	-0.15586	-0.699674	-0.715469	mfuzz
C5	QSOX1	1.11022	0.989997	0.555377	-0.600377	-0.97078	-1.08444	mfuzz
C5	RHOT1	1.36184	0.692546	0.291763	-0.0774533	-1.11017	-1.15852	mfuzz
C5	RPL10	0.28498	0.176265	0.885147	0.597198	-0.00773787	-1.93585	mfuzz
C5	RPL12	-1.42673	0.222557	1.03027	0.957179	0.169835	-0.953115	mfuzz
C5	RPS16	0.251789	0.658177	0.371048	0.893317	-0.311325	-1.86301	mfuzz
C5	RPS6	1.44629	0.699037	-0.242302	-0.052439	-0.357055	-1.49353	mfuzz
C5	SEC62	0.00331403	0.865332	0.880945	0.662495	-0.953908	-1.45818	mfuzz
C5	SELL	1.34014	1.02999	0.118717	-0.657702	-0.81569	-1.01545	mfuzz
C5	SERPINA5	-0.558305	1.84793	0.286664	-0.0532716	-0.881184	-0.641834	mfuzz
C5	SIGLEC5	-1.01413	1.17823	0.377046	0.663715	0.195934	-1.40079	mfuzz
C5	SIRPA	0.713419	0.754296	0.494343	0.294095	-0.404858	-1.85129	mfuzz
C5	SLC12A6	1.04965	0.735476	0.741509	-0.33348	-0.714949	-1.47821	mfuzz
C5	SORL1	0.405645	0.175283	1.0652	0.550162	-0.40693	-1.78936	mfuzz
C5	TNFRSF10C	0.309423	1.49679	0.350514	-0.275849	-0.350497	-1.53038	mfuzz
C5	VNN2	0.815373	0.999746	0.189548	0.285524	-0.599324	-1.69087	mfuzz
C6	A1BG	2.00416	-0.0376285	-0.395668	-0.553727	-0.535584	-0.481556	mfuzz
C6	A2M	1.96935	0.0857268	-0.325217	-0.657735	-0.560611	-0.511513	mfuzz
C6	AFM	1.9519	0.181553	-0.425031	-0.614594	-0.562894	-0.530936	mfuzz
C6	AGT	1.94165	0.218819	-0.518561	-0.617025	-0.572807	-0.452077	mfuzz
C6	AHNAK	1.91248	0.217887	-0.447501	-0.411049	-0.877766	-0.394046	mfuzz
C6	AHSG	1.63945	0.861337	-0.586072	-0.633143	-0.689408	-0.592167	mfuzz
C6	AKR1E2	1.54489	0.282059	-0.371	-0.464995	-1.41442	0.423471	mfuzz
C6	ALB	1.95006	0.178859	-0.392996	-0.636209	-0.575958	-0.52376	mfuzz
C6	AMBP	2.00646	-0.071815	-0.389841	-0.585713	-0.563199	-0.395892	mfuzz
C6	APCS	2.00888	-0.0691094	-0.384996	-0.574138	-0.512242	-0.46839	mfuzz
C6	APOA1	1.73892	0.690996	-0.486366	-0.633393	-0.691655	-0.618504	mfuzz
C6	APOA2	1.74932	0.673105	-0.633801	-0.615869	-0.681558	-0.491199	mfuzz
C6	APOB	1.98737	-0.0169146	-0.310812	-0.683854	-0.557606	-0.418186	mfuzz
C6	APOD	1.91092	0.295869	-0.488887	-0.69778	-0.595562	-0.424557	mfuzz
C6	APOH	2.00496	-0.0815217	-0.308298	-0.577212	-0.576451	-0.461479	mfuzz
C6	APOL1	1.99093	-0.14524	-0.492212	-0.74758	-0.426272	-0.179622	mfuzz
C6	APOM	1.95154	0.183037	-0.466188	-0.643178	-0.539349	-0.485866	mfuzz
C6	ARHGAP26	2.01025	-0.41031	-0.0786646	-0.415647	-0.566302	-0.53933	mfuzz
C6	AZGP1	1.99623	0.00668296	-0.410632	-0.555996	-0.531147	-0.505136	mfuzz
C6	B3GNT8	1.77497	0.284109	-0.047587	-0.30303	-0.52617	-1.18229	mfuzz
C6	BLVRB	1.87034	-0.509456	0.41595	-0.682608	-0.498967	-0.595262	mfuzz
C6	BOLA2B	2.00853	-0.189885	-0.499536	-0.686664	-0.250221	-0.382224	mfuzz
C6	BTD	1.99135	0.0278634	-0.404361	-0.560466	-0.53886	-0.515522	mfuzz
C6	C1QB	1.84977	0.416048	-0.487618	-0.726986	-0.73349	-0.317728	mfuzz
C6	C1QC	2.00162	-0.346447	-0.125663	-0.714249	-0.494922	-0.320335	mfuzz
C6	C1R	1.47034	0.819709	0.15786	-0.506633	-0.958725	-0.982556	mfuzz
C6	C1S	1.97528	0.0146368	-0.217981	-0.613053	-0.619572	-0.539307	mfuzz
C6	C2	1.97417	0.0729327	-0.320713	-0.585936	-0.590493	-0.549964	mfuzz
C6	C3	1.76949	0.571712	-0.241845	-0.603915	-0.729388	-0.766053	mfuzz
C6	C4A	1.97179	0.0853854	-0.336724	-0.581703	-0.617475	-0.521272	mfuzz
C6	C4B_2	2.02909	-0.232288	-0.329708	-0.465054	-0.530959	-0.471084	mfuzz
C6	C4BPA	1.87968	-0.167334	0.288558	-0.685404	-0.758971	-0.556529	mfuzz
C6	C5	1.60923	0.629295	-0.0194981	-0.250181	-1.06572	-0.903125	mfuzz
C6	C6	1.4119	0.647158	0.13963	0.0442853	-1.28088	-0.962092	mfuzz
C6	C8G	1.53233	0.306758	0.276493	0.0417544	-1.35491	-0.802424	mfuzz
C6	CA1	1.69605	0.684117	-0.648622	-0.655162	-0.201937	-0.874449	mfuzz
C6	CA2	1.99367	-0.342952	-0.228693	-0.631576	-0.126828	-0.66362	mfuzz
C6	CAPRIN1	1.89372	-0.109759	-0.396281	-1.09027	-0.0718074	-0.225602	mfuzz
C6	CAVIN4	2.02892	-0.210472	-0.359509	-0.503436	-0.479403	-0.476099	mfuzz
C6	CD14	1.45494	0.892564	-0.0941615	-0.273324	-0.843923	-1.13609	mfuzz
C6	CD5L	1.98396	0.00526387	-0.296535	-0.671538	-0.552929	-0.468225	mfuzz
C6	CDC5L	1.95158	0.0584752	-0.171565	-0.518915	-0.563435	-0.75614	mfuzz
C6	CFB	2.01148	-0.0883246	-0.354542	-0.534183	-0.523163	-0.511268	mfuzz
C6	CFH	1.98435	-0.00984436	-0.250038	-0.637959	-0.578536	-0.507974	mfuzz
C6	CFI	2.01335	-0.0792144	-0.472594	-0.542989	-0.465271	-0.453286	mfuzz
C6	CIAO2A	1.98402	-0.332528	-0.825267	-0.126106	-0.424401	-0.275715	mfuzz
C6	CNK3/IPCEF1;IPCEF1	1.87662	0.37603	-0.38838	-0.517816	-0.597461	-0.748989	mfuzz
C6	CP	1.91406	-0.150238	-0.553834	-0.747461	-0.644417	0.181885	mfuzz
C6	CPN1	1.57493	0.888299	-0.24697	-0.598914	-0.846881	-0.770466	mfuzz
C6	DCTN4	1.79925	0.337669	-1.04906	-0.661228	-0.113467	-0.313162	mfuzz
C6	DMRT2	1.78595	0.603994	-0.529398	-0.702792	-0.603135	-0.554624	mfuzz
C6	EIF4H	1.96087	-0.810407	-0.0616914	-0.306808	-0.173541	-0.608423	mfuzz
C6	EIF5A	2.01765	-0.409706	-0.346701	-0.643184	-0.44381	-0.174252	mfuzz
C6	EMB	1.95707	-0.0936525	-0.578231	-0.423162	-0.802597	-0.0594261	mfuzz
C6	ERFL	1.95722	0.1548	-0.401743	-0.640825	-0.561345	-0.508105	mfuzz
C6	F2	1.95682	0.158162	-0.398848	-0.617975	-0.579782	-0.518377	mfuzz
C6	FCN3	1.90692	0.285188	-0.315862	-0.700241	-0.569133	-0.606874	mfuzz
C6	FGA	1.39363	0.997074	0.0494379	-0.587639	-0.928055	-0.924445	mfuzz
C6	FGG	1.45002	0.913391	0.072903	-0.582174	-0.930242	-0.923894	mfuzz
C6	FHOD1	1.10694	0.588452	-1.70162	-0.56075	0.11361	0.453375	mfuzz
C6	FKBP2	1.61101	0.149043	0.15884	-0.381636	-1.48626	-0.0510015	mfuzz
C6	FN1	2.00916	-0.11668	-0.278627	-0.583049	-0.535638	-0.495163	mfuzz
C6	GBF1	1.9055	0.259501	-0.727457	-0.416568	-0.707705	-0.313275	mfuzz
C6	GC	1.9806	0.0744104	-0.414555	-0.585782	-0.543501	-0.511173	mfuzz
C6	GGCT	1.86974	-0.382341	0.0997421	-0.436442	-0.077658	-1.07304	mfuzz
C6	GNG10	1.99465	-0.416057	-0.119247	-0.404097	-0.76635	-0.288898	mfuzz
C6	GPX3	1.99915	-0.110659	-0.211873	-0.493707	-0.629261	-0.553653	mfuzz
C6	H1-4	1.98901	-0.0741151	-0.280644	-0.336461	-0.69505	-0.602737	mfuzz
C6	H1-5	2.00114	-0.461321	-0.111238	-0.385781	-0.718493	-0.32431	mfuzz
C6	H2BC3	1.68601	0.292571	0.0844659	-0.0877504	-0.757379	-1.21792	mfuzz
C6	HBA2	1.89165	0.290355	-0.593546	-0.593065	-0.235076	-0.760315	mfuzz
C6	HBB	1.51812	0.926274	-0.721967	-0.73517	-0.113981	-0.873279	mfuzz
C6	HBD	1.76343	0.56549	-0.625835	-0.673175	-0.202427	-0.827483	mfuzz
C6	HMGN1	1.65536	0.443491	-1.29028	-0.106476	-0.086009	-0.616084	mfuzz
C6	HP	1.86133	0.368685	-0.215431	-0.665826	-0.664341	-0.68442	mfuzz
C6	HPR	2.01632	-0.183151	-0.246635	-0.505697	-0.551372	-0.529466	mfuzz
C6	HPX	1.99177	0.0221716	-0.391491	-0.569241	-0.541325	-0.511886	mfuzz
C6	HRG	1.86583	0.415848	-0.565387	-0.694602	-0.614939	-0.406755	mfuzz
C6	HSD17B4	1.89335	-0.98694	-0.072594	-0.0448311	-0.64214	-0.146843	mfuzz
C6	HSPG2	2.00004	-0.0601638	-0.283215	-0.577564	-0.529691	-0.549409	mfuzz
C6	IGFALS	1.96641	0.129221	-0.447158	-0.618072	-0.558346	-0.472051	mfuzz
C6	ITGB1	1.77118	0.0807761	-0.395683	0.263746	-0.585185	-1.13483	mfuzz
C6	JCHAIN	1.96018	0.10837	-0.300576	-0.676634	-0.579272	-0.512069	mfuzz
C6	KLF11	1.97785	0.0796421	-0.412377	-0.618322	-0.546913	-0.479878	mfuzz
C6	KRT5	0.724992	1.52002	-0.685246	-0.809328	-0.990753	0.240312	mfuzz
C6	KRT78	1.40971	0.986328	-0.105702	-0.621622	-1.18789	-0.480822	mfuzz
C6	LGALS3BP	1.58884	0.739018	-0.238883	-0.519902	-0.353801	-1.21528	mfuzz
C6	LPA	1.91525	0.231923	-0.365066	-0.766285	-0.652151	-0.363671	mfuzz
C6	LRG1	1.91768	0.17827	-0.149682	-0.587356	-0.678488	-0.680426	mfuzz
C6	LTB4R	1.54	0.865256	-0.135714	-0.513991	-0.710228	-1.04532	mfuzz
C6	LUC7L2	1.91425	0.104139	-0.74767	-0.749811	-0.0761724	-0.444732	mfuzz
C6	MEMO1	2.02771	-0.417074	-0.194112	-0.537928	-0.41241	-0.466183	mfuzz
C6	MMP9	1.40648	0.995313	0.0618948	-0.771235	-0.833124	-0.859326	mfuzz
C6	NCAPH	1.37895	1.1951	-0.669035	-0.726614	-0.602278	-0.576123	mfuzz
C6	NIPSNAP3A	1.95807	-0.337643	-0.0134371	-0.368353	-0.346376	-0.892259	mfuzz
C6	NOP58	1.82633	-0.00446737	0.249548	-0.359518	-0.793983	-0.917911	mfuzz
C6	NRBF2	1.90669	-0.604746	0.0576582	0.0308849	-0.813152	-0.577336	mfuzz
C6	ORM1	1.82959	0.488494	-0.350004	-0.666946	-0.659687	-0.641449	mfuzz
C6	ORM2	1.87903	0.392544	-0.437788	-0.645365	-0.6146	-0.573821	mfuzz
C6	PA2G4	1.94593	-0.169953	0.083841	-0.499171	-0.644269	-0.716377	mfuzz
C6	PABPN1	1.95522	-0.876741	-0.00227273	-0.300937	-0.294555	-0.480718	mfuzz
C6	PGLYRP1	1.4137	0.527847	0.642394	-0.628762	-0.935901	-1.01927	mfuzz
C6	PGLYRP2	2.03087	-0.212715	-0.401081	-0.46606	-0.478937	-0.472077	mfuzz
C6	PLG	2.03135	-0.278954	-0.30278	-0.518752	-0.49533	-0.43553	mfuzz
C6	PON1	1.86408	0.423526	-0.438938	-0.607138	-0.703924	-0.537612	mfuzz
C6	PON3	1.90853	0.323512	-0.525929	-0.577732	-0.61822	-0.510165	mfuzz
C6	POTEI	1.75882	0.331828	-0.141068	-0.693633	-1.13131	-0.124636	mfuzz
C6	PPA1	1.83273	-0.590808	0.269617	-0.0916118	-1.02843	-0.391501	mfuzz
C6	PPBP	1.70934	0.636584	-0.1151	-0.74672	-0.722197	-0.761909	mfuzz
C6	PPIA	1.98028	-0.711706	-0.124367	-0.247038	-0.664252	-0.232915	mfuzz
C6	PPID	1.9463	-0.949603	-0.220983	-0.230775	-0.445077	-0.0998657	mfuzz
C6	PPP2R5D	1.93266	-0.585861	-0.539606	-0.79384	-0.0150498	0.00169542	mfuzz
C6	PRDX2	1.86735	0.381224	-0.653111	-0.574721	-0.298381	-0.722357	mfuzz
C6	PROS1	1.99591	-0.165645	-0.132846	-0.51946	-0.650648	-0.527314	mfuzz
C6	PTX3	1.39963	0.44702	0.721768	-0.572441	-0.980407	-1.01557	mfuzz
C6	RALA	1.7334	-0.279156	0.426478	-1.1667	-0.112662	-0.601359	mfuzz
C6	RBP4	2.00265	-0.0702524	-0.292942	-0.577874	-0.555438	-0.506145	mfuzz
C6	RIPOR2	1.77303	0.447871	-0.0527285	-0.53984	-0.680276	-0.948054	mfuzz
C6	RPL22	1.97407	-0.059338	-0.391758	-0.190636	-0.771399	-0.560939	mfuzz
C6	RPS8	1.3499	0.983823	-0.436649	-0.0958014	-1.34093	-0.460349	mfuzz
C6	SAA4	1.95063	0.182058	-0.435992	-0.645139	-0.562536	-0.489023	mfuzz
C6	SELENOP	1.58871	0.666483	0.181889	-0.700269	-0.862573	-0.874242	mfuzz
C6	SEPTIN2	1.9602	-0.503479	0.051031	-0.211486	-0.739418	-0.556844	mfuzz
C6	SERPINA1	2.00249	-0.0277553	-0.400426	-0.562515	-0.523452	-0.488345	mfuzz
C6	SERPINA3	1.97464	-0.358439	-0.503831	-0.627119	-0.564702	0.0794528	mfuzz
C6	SERPINC1	1.98081	0.0746209	-0.421386	-0.581536	-0.550425	-0.502087	mfuzz
C6	SERPIND1	2.00983	-0.0781383	-0.37224	-0.539951	-0.558169	-0.461329	mfuzz
C6	SERPINF2	1.99843	-0.0108516	-0.395971	-0.576457	-0.537442	-0.477711	mfuzz
C6	SERPING1	1.94439	0.202957	-0.408979	-0.611318	-0.595633	-0.531417	mfuzz
C6	SGTA	1.93161	-1.00396	-0.090744	-0.166417	-0.324363	-0.346124	mfuzz
C6	SIPA1	1.971	-0.823055	-0.22498	-0.351917	-0.509401	-0.0616448	mfuzz
C6	SLC2A1	1.14043	0.669815	-1.44779	-0.387831	0.721188	-0.695815	mfuzz
C6	SLC4A1	1.63351	0.724137	-0.734487	-0.736477	-0.0357423	-0.850946	mfuzz
C6	SNRPD1	1.85878	-0.636543	-0.694057	-0.730867	0.32866	-0.125969	mfuzz
C6	STXBP5	1.87603	0.31439	-0.185214	-0.60851	-0.669231	-0.727466	mfuzz
C6	TF	1.96354	0.139401	-0.409513	-0.5942	-0.558425	-0.540803	mfuzz
C6	THBS1	1.53571	0.732398	0.209344	-0.779807	-0.770545	-0.927103	mfuzz
C6	TMED7	1.53439	0.807812	-0.101555	-0.567409	-0.4754	-1.19784	mfuzz
C6	TTR	2.00916	-0.0656688	-0.385821	-0.542706	-0.523602	-0.491358	mfuzz
C6	USP17L10	1.9671	-0.0247935	-0.750232	-0.623497	-0.19295	-0.375623	mfuzz
C6	YY1	1.8251	-0.0714176	-0.059412	0.101989	-0.762614	-1.03364	mfuzz
C6	ZC3H7A	1.87519	0.308869	-0.496283	-0.573435	-0.24711	-0.867229	mfuzz
C6	ZNF180	1.71866	0.308832	0.232333	-0.400256	-0.991636	-0.867932	mfuzz

## Sheet: LPS
Table S2. Co-regulated proteins clusters in LPS treated neutrophils.
clusters	genes	wide.res.LPS_0H	wide.res.LPS_15min	wide.res.LPS_30min	wide.res.LPS_1H	wide.res.LPS_2H	wide.res.LPS_4H	type		Enrichment analysis for each cluster
C1	ABCD3	1.08736	-0.0580578	-0.418569	-1.72642	0.692298	0.423392	mfuzz
C1	ABI1	1.2192	0.171009	-0.621667	-1.61892	0.185036	0.665351	mfuzz
C1	ACTC1;ACTA1	1.05649	0.748453	-0.344912	-1.77043	0.260316	0.0500801	mfuzz		Cluster	Category	Term	Description	LogP	Log(q-value)	Genes	Symbols	InTerm_InList
C1	ADAM8	1.74085	0.0740184	-0.367071	-1.25213	0.250189	-0.445857	mfuzz		C1	Reactome Gene Sets	R-HSA-6798695	Neutrophil degranulation	-11.7037	-7.45178	101,240,353,671,683,1604,2588,2665,2683,2821,3482,3684,3934,4033,4126,4311,4317,4318,4860,5476,5768,6036,6836,6947,7077,7097,7520,8635,8876,8993,9545,10493,10875,11026,22918,23352,23385,25797,51125,80331,126014,158747,160364,326624,387921	ADAM8,ALOX5,APRT,BPI,BST1,CD55,GALNS,GDI2,B4GALT1,GPI,IGF2R,ITGAM,LCN2,IRAG2,MANBA,MME,MMP8,MMP9,PNP,CTSA,QSOX1,RNASE2,SURF4,TCN1,TIMP2,TLR2,XRCC5,RNASET2,VNN1,PGLYRP1,RAB3D,VAT1,FGL2,LILRA3,CD93,UBR4,NCSTN,QPCT,GOLGA7,DNAJC5,OSCAR,MOSPD2,CLEC12A,RAB37,NHLRC3	45/-
C1	ADPRS	1.0069	0.811061	-0.493258	-1.62771	-0.289903	0.592913	mfuzz		C1	GO Biological Processes	GO:0030198	extracellular matrix organization	-4.02557	-0.293136	101,351,2683,4317,4318,5768,5806,51144,58,70,3684,7077,23385	ADAM8,APP,B4GALT1,MMP8,MMP9,QSOX1,PTX3,HSD17B12,ACTA1,ACTC1,ITGAM,TIMP2,NCSTN	13/-
C1	AKR7A2	0.75121	0.475634	0.725827	-1.40082	-1.16138	0.60953	mfuzz		C1	GO Biological Processes	GO:0090313	regulation of protein targeting to membrane	-3.62768	-0.153898	2664,3684,10519,11261,351,683,5341,7341	GDI1,ITGAM,CIB1,CHP1,APP,BST1,PLEK,SUMO1	8/-
C1	ALOX5	1.06306	0.78967	-0.565687	-1.68061	0.307317	0.0862446	mfuzz		C2	Reactome Gene Sets	R-HSA-9816359	Maternal to zygotic transition (MZT)	-8.07276	-4.12221	3012,3014,3018,3021,4849,8106,8338,55766,121504,3576,6233,7867,10111,6187,92815,317772,2787,5501,9555,5683,5692,3007,8971,50809,3958,7419,27430,55288,5879,9559,5481,5610,29108,10269,7846,10381,3796,22919,9636,64708	H2AC8,H2AX,H2BC3,H3-3B,CNOT3,PABPN1,H2AC20,H2AJ,H4C16,CXCL8,RPS27A,MAPKAPK3,RAD50,RPS2,H2AC25,H2AC21,GNG5,PPP1CC,MACROH2A1,PSMA2,PSMB4,H1-3,H1-10,HP1BP3,LGALS3,VDAC3,MAT2B,RHOT1,RAC1,VPS26A,PPID,EIF2AK2,PYCARD,ZMPSTE24,TUBA1A,TUBB3,KIF2A,MAPRE1,ISG15,COPS7B	40/-
C1	ANP32E	0.718275	0.457891	-0.678837	-1.72143	0.83683	0.387273	mfuzz		C2	Reactome Gene Sets	R-HSA-9824446	Viral Infection Pathways	-6.96329	-3.87739	3012,3018,5610,5683,5692,6128,6138,6152,6159,6175,6187,6191,6204,6207,6223,6228,6230,6233,6633,7846,8106,8338,8907,9636,10381,29108,60559,84061,92815,121504,317772,2730,2936,3014,3021,3576,7867,10111,22872,55766,2787,8669,10056,5860,64087,3669,1656,4849,51002,55234,1653,10659	H2AC8,H2BC3,EIF2AK2,PSMA2,PSMB4,RPL6,RPL15,RPL24,RPL29,RPLP0,RPS2,RPS4X,RPS10,RPS13,RPS19,RPS23,RPS25,RPS27A,SNRPD2,TUBA1A,PABPN1,H2AC20,AP1M1,ISG15,TUBB3,PYCARD,SPCS3,MAGT1,H2AC25,H4C16,H2AC21,GCLM,GSR,H2AX,H3-3B,CXCL8,MAPKAPK3,RAD50,SEC31A,H2AJ,GNG5,EIF3J,FARSB,QDPR,MCCC2,ISG20,DDX6,CNOT3,TPRKB,SMU1,DDX1,CELF2	52/-
C1	APBA1	1.01558	-0.13683	-0.386093	-1.67104	0.985512	0.19287	mfuzz		C2	Reactome Gene Sets	R-HSA-8852276	The role of GTSE1 in G2/M progression after G2 checkpoint	-2.84753	-0.762914	5683,5692,6233,7846,10381,22919,10058,10613,3796	PSMA2,PSMB4,RPS27A,TUBA1A,TUBB3,MAPRE1,ABCB6,ERLIN1,KIF2A	9/-
C1	APP	1.90381	-0.0612981	-0.860466	-0.562665	-0.546453	0.127072	mfuzz		C3	Reactome Gene Sets	R-HSA-6798695	Neutrophil degranulation	-3.55306	0	302,1378,1511,1991,2495,2512,2717,2990,2992,3683,4069,5553,5713,7133,8288,8987,10394,338339	ANXA2,CR1,CTSG,ELANE,FTH1,FTL,GLA,GUSB,GYG1,ITGAL,LYZ,PRG2,PSMD7,TNFRSF1B,EPX,STBD1,PRG3,CLEC4D	18/-
C1	APRT	0.314526	0.116369	0.383644	-1.95683	0.211457	0.930835	mfuzz		C3	GO Biological Processes	GO:0015711	organic anion transport	-2.9439	0	293,1378,2806,8402,9123,51706	SLC25A6,CR1,GOT2,SLC25A11,SLC16A3,CYB5R1	6/-
C1	ARHGAP25	1.20628	0.809073	-0.81625	-1.47627	0.194352	0.0828153	mfuzz		C3	GO Biological Processes	GO:0002701	negative regulation of production of molecular mediator of immune response	-2.75739	0	1378,5553,8288	CR1,PRG2,EPX	3/-
C1	ARPC3	0.533558	0.681229	-0.372849	-1.88214	0.400176	0.640027	mfuzz		C4	KEGG Pathway	hsa04610	Complement and coagulation cascades	-15.2406	-10.9887	2,462,629,710,716,718,720,722,727,730,2147,2243,2244,2266,3053,3075,5265,5340,5627,100293534,567,3273,3512,3848,5473,7018,3858,325,337,2207,3263,3929,6622,9341,10146,6693,6778,563,1374,1399,6146	A2M,SERPINC1,CFB,SERPING1,C1S,C3,C4A,C4BPA,C5,C7,F2,FGA,FGB,FGG,SERPIND1,CFH,SERPINA1,PLG,PROS1,C4B_2,B2M,HRG,JCHAIN,KRT1,PPBP,TF,KRT10,APCS,APOA4,FCER1G,HPX,LBP,SNCA,VAMP3,G3BP1,SPN,STAT6,AZGP1,CPT1A,CRKL,RPL22	41/-
C1	ATP1A1	0.325896	0.660327	1.07306	-1.80648	-0.0522619	-0.200542	mfuzz		C4	Reactome Gene Sets	R-HSA-114608	Platelet degranulation	-13.9749	-10.024	1,2,12,197,335,350,710,2244,2266,3273,3690,3700,5004,5005,5265,5340,5473,5627,7018,22915,338,462,2147,2207,3053,3512,5269,5271,6693,6717,2243,3848,325,7057,727,1652,337,347,2335,4666,116844	A1BG,A2M,SERPINA3,AHSG,APOA1,APOH,SERPING1,FGB,FGG,HRG,ITGB3,ITIH4,ORM1,ORM2,SERPINA1,PLG,PPBP,PROS1,TF,MMRN1,APOB,SERPINC1,F2,FCER1G,SERPIND1,JCHAIN,SERPINB6,SERPINB8,SPN,SRI,FGA,KRT1,APCS,THBS1,C5,DDT,APOA4,APOD,FN1,NACA,LRG1	41/-
C1	B4GALT1	1.05831	0.354457	-1.13947	-1.36004	0.454735	0.632013	mfuzz		C4	GO Biological Processes	GO:0006953	acute-phase response	-12.3519	-8.70204	2,12,197,325,2147,2335,3240,3700,3929,5004,5005,5265,718,720,727,922,5473,6622,7057	A2M,SERPINA3,AHSG,APCS,F2,FN1,HP,ITIH4,LBP,ORM1,ORM2,SERPINA1,C3,C4A,C5,CD5L,PPBP,SNCA,THBS1	19/-
C1	BANF1	0.531272	0.0288765	-0.483814	-1.68463	1.22341	0.384882	mfuzz		C5	GO Biological Processes	GO:0045910	negative regulation of DNA recombination	-4.11471	0	1457,3005,3008,3009,9131,3183,5371,4676,10541,7454	CSNK2A1,H1-0,H1-4,H1-5,AIFM1,HNRNPC,PML,NAP1L4,ANP32B,WAS	10/-
C1	BAP18	1.18877	0.589372	-0.839692	-1.48959	0.561608	-0.0104636	mfuzz		C5	KEGG Pathway	hsa05322	Systemic lupus erythematosus	-3.51069	0	733,735,3015,3017,6632,54145,94239,1191	C8G,C9,H2AZ1,H2BC5,SNRPD1,H2BC12L,H2AZ2,CLU	8/-
C1	BPI	0.469224	-0.206361	-0.599198	-1.58245	0.830544	1.08824	mfuzz		C5	GO Biological Processes	GO:0030162	regulation of proteolysis	-3.35396	0	348,1191,1457,3146,3827,5371,5696,5700,5704,7448,9097,9131,10541,29934,51035,9146,283106,1845,3301,9770,26135,51637,55074	APOE,CLU,CSNK2A1,HMGB1,KNG1,PML,PSMB8,PSMC1,PSMC4,VTN,USP14,AIFM1,ANP32B,SNX12,UBXN1,HGS,CSNK2A3,DUSP3,DNAJA1,RASSF2,SERBP1,RTRAF,OXR1	23/-
C1	BST1	1.27391	-0.164321	0.453843	-1.68611	0.444555	-0.321875	mfuzz		C6	GO Biological Processes	GO:0015670	carbon dioxide transport	-3.26447	0	3040,3043,3045,6521	HBA2,HBB,HBD,SLC4A1	4/-
C1	BTAF1	1.48921	0.66424	-0.932855	-1.052	0.333983	-0.502569	mfuzz		C6	GO Biological Processes	GO:0050679	positive regulation of epithelial cell proliferation	-2.98822	0	728,2896,4830,6431,10016,57142,634	C5AR1,GRN,NME1,SRSF6,PDCD6,RTN4,CEACAM1	7/-
C1	CA4	0.392351	0.599666	0.905675	-1.89131	0.207933	-0.214317	mfuzz		C6	GO Biological Processes	GO:0046753	non-lytic viral release	-2.9234	0	51510,55207,79643,128866,375	CHMP5,ARL8B,CHMP6,CHMP4B,ARF1	5/-
C1	CCDC168	0.0840225	0.0031306	0.134602	-1.81987	0.359808	1.23831	mfuzz
C1	CCS	1.52459	0.367081	-1.01049	-1.16411	-0.108143	0.391079	mfuzz
C1	CD200R1	1.1174	0.0256138	-0.108989	-1.84595	0.376415	0.435507	mfuzz
C1	CD55	1.70503	-0.741452	-0.00843036	-1.17891	0.365049	-0.141286	mfuzz
C1	CD93	1.87814	-0.0230868	-0.567883	-0.809174	0.197218	-0.675213	mfuzz
C1	CDK11B;CDK11A	1.12268	-0.13989	-0.882783	-1.37853	0.973217	0.305313	mfuzz
C1	CFAP69	1.49975	0.093677	0.236225	-1.58909	0.136653	-0.377216	mfuzz
C1	CHI3L1	1.39751	0.375133	-1.00174	-1.3075	0.425205	0.111388	mfuzz
C1	CHP1	0.733237	0.18791	-0.687111	-1.65031	1.04614	0.370137	mfuzz
C1	CIB1	1.69003	-0.070372	-0.575666	-1.29539	0.346874	-0.0954715	mfuzz
C1	CISD2	0.885924	-0.0217328	-0.691418	-1.63301	0.773471	0.686761	mfuzz
C1	CLEC12A	1.58131	0.184733	-0.988863	-1.17728	0.303615	0.0964803	mfuzz
C1	CLEC4E	1.26076	-0.413862	-0.80286	-1.30642	0.417808	0.844575	mfuzz
C1	CNP	1.04833	0.607489	-0.690432	-1.62324	0.00957785	0.648278	mfuzz
C1	COPS6	1.58685	-0.431578	-0.392924	-1.35799	0.0531491	0.542492	mfuzz
C1	CROT	1.34983	0.538205	-0.873521	-1.35984	0.501638	-0.156314	mfuzz
C1	CTSA	0.821567	0.885831	-0.245543	-1.83287	0.34647	0.0245405	mfuzz
C1	DAXX	1.10488	0.776241	-1.00048	-1.3258	0.621903	-0.176746	mfuzz
C1	DBI	0.897025	0.250663	-0.118149	-1.92507	0.524165	0.371365	mfuzz
C1	DESI2	0.509771	0.632167	-0.00195372	-1.99133	0.345937	0.505407	mfuzz
C1	DKC1	0.675141	-0.429998	-0.34127	-1.51919	1.36903	0.246287	mfuzz
C1	DNAJC5	-0.0311023	-0.137317	-0.421733	-1.5065	0.639194	1.45746	mfuzz
C1	DYNLL2	0.759646	0.772513	-0.27493	-1.8782	0.187774	0.433202	mfuzz
C1	ECI1	1.39733	0.738698	-0.510114	-1.48974	-0.148629	0.0124569	mfuzz
C1	EHD1	0.78341	0.768815	-0.242985	-1.8888	0.307395	0.272169	mfuzz
C1	ERAP1	1.16427	0.748619	-0.578183	-1.64012	0.233684	0.0717389	mfuzz
C1	FCGR3A	1.47805	0.447793	0.63276	-0.871397	-0.969713	-0.717492	mfuzz
C1	FCN1	1.87875	0.0331547	-0.565004	-0.952664	0.0898297	-0.484068	mfuzz
C1	FGL2	1.96488	0.0728756	-0.549285	-0.690569	-0.262869	-0.535028	mfuzz
C1	FLOT2	0.704299	0.446548	-0.552654	-1.79721	0.440874	0.758146	mfuzz
C1	FRYL	1.17077	0.197956	-0.892485	-1.33854	0.992453	-0.130153	mfuzz
C1	GALNS	0.493102	0.240519	0.433107	-1.99615	0.112381	0.717046	mfuzz
C1	GDI1	1.24741	0.413611	0.392249	-1.69562	-0.47878	0.121132	mfuzz
C1	GDI2	1.0778	0.54285	0.0307945	-1.8227	-0.235175	0.406429	mfuzz
C1	GJA8	1.32536	-0.132498	-1.48445	-0.711025	0.585252	0.417368	mfuzz
C1	GNB4	1.85819	-0.155931	-0.467968	-0.911586	-0.620031	0.297329	mfuzz
C1	GNPDA1	0.660206	0.257805	0.0672783	-1.98368	0.326321	0.672068	mfuzz
C1	GOLGA7	1.26208	-0.271888	-0.468959	-1.55444	0.802307	0.230902	mfuzz
C1	GPI	0.463748	0.550394	0.276978	-2.02709	0.255388	0.480585	mfuzz
C1	GPT;GPT2	0.966937	0.538987	-0.343809	-1.8174	0.590978	0.0643032	mfuzz
C1	GTPBP1	1.77751	-0.114029	-0.612267	-1.08553	-0.352718	0.387035	mfuzz
C1	HLA-E	1.05084	-0.157838	-1.11325	-1.11213	0.162679	1.1697	mfuzz
C1	HSD17B12	1.05567	-0.373477	-0.0412568	-1.65723	0.0174634	0.998827	mfuzz
C1	IAH1	1.12849	-0.437893	-0.0516727	-1.63749	0.0796834	0.918882	mfuzz
C1	IGF2R	1.58683	0.115623	-0.371642	-1.14093	0.615954	-0.805834	mfuzz
C1	IKBKB	1.847	-0.65472	0.0555045	-1.06226	-0.0177702	-0.167755	mfuzz
C1	IRAG2	0.93694	0.509102	-1.18877	-0.947039	1.15575	-0.46599	mfuzz
C1	IRAK3	1.26922	0.699221	-0.397522	-1.60093	0.31392	-0.283908	mfuzz
C1	ISOC1	0.71347	-0.185046	0.820495	-1.85791	-0.0634167	0.572408	mfuzz
C1	ITGAM	0.925777	0.465464	0.705903	-1.66166	-0.752555	0.31707	mfuzz
C1	ITPRIP	1.29855	-0.161002	-0.695739	-1.49749	0.572971	0.482711	mfuzz
C1	KDM4A	1.5238	0.224098	-0.871215	-0.984872	0.722286	-0.614099	mfuzz
C1	LANCL1	0.389403	0.20215	0.0487725	-1.9745	0.576309	0.757862	mfuzz
C1	LCN2	1.50276	0.511941	-0.823864	-1.33264	0.157229	-0.0154201	mfuzz
C1	LILRA3	1.8958	-0.656157	-0.894298	-0.215352	0.180777	-0.310768	mfuzz
C1	LMNB2	0.825797	0.324857	-1.32459	-1.17562	0.962239	0.387312	mfuzz
C1	LRRK1	0.919441	0.190814	-0.398738	-1.82001	0.426948	0.681545	mfuzz
C1	MAGOH;MAGOHB	1.47112	0.357301	-0.468581	-1.47598	0.447488	-0.331345	mfuzz
C1	MANBA	0.496999	0.415202	-0.117622	-1.71403	1.23631	-0.316858	mfuzz
C1	MANF	0.634894	0.254561	-1.02498	-1.33084	1.29678	0.169577	mfuzz
C1	MEGF9	1.27315	0.0236301	-1.56668	-0.505273	0.816704	-0.0415342	mfuzz
C1	MME	0.541594	0.715375	-0.236377	-1.92643	0.359006	0.546831	mfuzz
C1	MMP8	1.79854	0.113144	-0.849133	-1.01311	-0.0684142	0.0189784	mfuzz
C1	MMP9	1.99388	-0.0844325	-0.671054	-0.58579	-0.252474	-0.40013	mfuzz
C1	MOSPD2	0.861975	0.695988	-0.259373	-1.85668	0.505262	0.0528244	mfuzz
C1	MSL1	0.689622	0.0848184	-1.13008	-1.1807	1.34519	0.19115	mfuzz
C1	MSRA	1.56047	0.227677	0.262826	-1.28628	-0.880908	0.116217	mfuzz
C1	NCSTN	0.895017	0.62015	-1.00483	-1.42472	0.879555	0.0348359	mfuzz
C1	NDRG1	1.26816	0.5999	-0.150515	-1.67127	-0.351038	0.30476	mfuzz
C1	NDUFS3	1.78483	-0.0785732	-0.951733	-0.932657	0.180407	-0.0022776	mfuzz
C1	NDUFS8	1.2385	0.0230359	0.155104	-1.80196	-0.052531	0.437844	mfuzz
C1	NELFB	0.84833	0.703772	-0.90624	-1.54167	0.752679	0.143133	mfuzz
C1	NHLRC3	0.701669	-0.279238	-0.172306	-1.7824	0.609457	0.922821	mfuzz
C1	NOP58	0.839282	0.503414	-1.0578	-1.32471	1.08016	-0.0403499	mfuzz
C1	NUP93	0.375156	0.00181703	-1.12212	-1.25727	1.08646	0.915958	mfuzz
C1	OSCAR	1.61287	0.533862	0.077457	-0.188446	-1.01869	-1.01706	mfuzz
C1	PGLYRP1	1.91835	-0.065149	-0.42209	-0.738642	-0.765869	0.0734006	mfuzz
C1	PIK3CD	0.637782	0.298031	-0.583302	-1.77325	0.637967	0.782777	mfuzz
C1	PITPNB	1.22157	-0.374651	-0.876139	-1.29904	0.541369	0.786887	mfuzz
C1	PLAUR	1.48299	0.102783	-1.10195	-1.11815	0.0677045	0.566611	mfuzz
C1	PLEK	1.57256	0.227871	-0.621503	0.151427	-1.43362	0.103262	mfuzz
C1	PNP	1.06562	0.738809	-0.552356	-1.66233	-0.0830092	0.493264	mfuzz
C1	PPA1	1.48139	-0.472258	0.265385	-1.48783	-0.264597	0.477912	mfuzz
C1	PPIP5K2	0.390037	0.526419	-0.173053	-1.85721	0.0714649	1.04234	mfuzz
C1	PRIM2	1.06835	0.480854	-0.128937	-1.84284	0.46173	-0.0391655	mfuzz
C1	PSMB9	1.71028	-0.400016	0.040242	-1.33529	-0.262746	0.247526	mfuzz
C1	PSMD5	1.24456	0.512345	-0.680788	-1.58124	0.0321132	0.473007	mfuzz
C1	PTX3	1.79679	-0.0201788	-0.907075	-0.953194	0.176489	-0.0928345	mfuzz
C1	QPCT	1.9748	-0.0957449	-0.57465	-0.794037	-0.251076	-0.259295	mfuzz
C1	QSOX1	1.95565	-0.251257	-0.915135	-0.128653	-0.188735	-0.471869	mfuzz
C1	RAB37	1.33906	-0.384032	-0.0897071	-1.65407	0.347586	0.441164	mfuzz
C1	RAB3D	0.972425	0.262679	-0.996842	-1.48293	0.717192	0.527481	mfuzz
C1	RABL6	0.721447	0.0474115	0.212086	-1.97813	0.393443	0.603739	mfuzz
C1	RARS1	0.961229	0.927796	0.0894241	-1.78171	-0.0165408	-0.180198	mfuzz
C1	RNASE2	1.26133	0.328102	-1.12426	-1.29769	0.474899	0.357624	mfuzz
C1	RNASET2	-0.241028	0.246441	0.416598	-1.86312	0.405913	1.0352	mfuzz
C1	RPA3	1.30337	0.377448	-0.943725	-1.33258	-0.09916	0.694647	mfuzz
C1	RPL4	0.63559	0.18389	-0.436136	-1.80854	0.505739	0.919458	mfuzz
C1	RTN3	0.712361	0.669021	-0.82239	-1.56563	0.956513	0.0501253	mfuzz
C1	S100A4	0.548122	0.568929	0.20197	-2.02031	0.412036	0.289251	mfuzz
C1	SELL	1.72628	0.68786	-0.505245	-0.411615	-0.724442	-0.77284	mfuzz
C1	SNX4	1.73603	0.137646	-0.40737	-1.31416	0.101	-0.253151	mfuzz
C1	SRSF1	0.360304	-0.227151	-0.947027	-0.867238	1.77772	-0.0966074	mfuzz
C1	STT3A	0.63179	0.0498216	-1.0902	-1.33508	1.10333	0.640347	mfuzz
C1	SUMO1	1.1178	-0.0420168	-1.01202	-0.885844	1.30601	-0.483927	mfuzz
C1	SURF4	1.00043	-0.382772	-0.230977	-1.62927	0.189585	1.053	mfuzz
C1	SYNE2	0.949526	0.706255	-0.439289	-1.7833	0.101978	0.46483	mfuzz
C1	SYPL1	0.59942	0.499292	-0.433934	-1.86509	0.554474	0.645837	mfuzz
C1	TASOR2	0.984648	0.829952	-0.267059	-1.64361	0.579192	-0.483122	mfuzz
C1	TCN1	1.23508	0.804506	-0.78725	-1.32758	0.507879	-0.432636	mfuzz
C1	TIMP2	1.84256	0.3851	-0.94656	-0.520713	-0.395062	-0.365329	mfuzz
C1	TKTL2	1.29698	0.76122	0.157841	-1.57922	-0.226909	-0.409912	mfuzz
C1	TLR2	0.724114	0.641068	-0.548699	-1.66605	-0.135138	0.984703	mfuzz
C1	TMA7	0.54947	0.297215	-0.848455	-1.48596	0.207614	1.28011	mfuzz
C1	TMEM30A	0.399557	0.518135	-0.815253	-1.55362	1.19493	0.256245	mfuzz
C1	TNFRSF10C	1.88506	0.218262	-0.557299	-0.863386	-0.1069	-0.575735	mfuzz
C1	TRIP12	0.385181	0.358967	0.912821	-1.51936	0.817653	-0.955263	mfuzz
C1	TSG101	0.100791	0.0963888	-0.578705	-1.34509	0.0430108	1.68361	mfuzz
C1	TSPO	0.994244	0.170964	-0.430653	-1.78567	0.69253	0.358582	mfuzz
C1	UBE2V2	0.321407	0.708623	-0.0901034	-1.964	0.560911	0.463161	mfuzz
C1	UBR4	1.25096	0.709902	-0.807405	-1.48662	0.249369	0.0837974	mfuzz
C1	UCHL3	0.504482	0.795464	0.281388	-1.97794	0.0522495	0.344356	mfuzz
C1	UROD	0.823072	0.11992	0.144127	-1.68347	-0.500421	1.09677	mfuzz
C1	VAT1	0.755002	0.468253	-0.514875	-1.81946	0.460916	0.650169	mfuzz
C1	VNN1	1.2577	0.639205	-0.277131	-1.6679	-0.249578	0.297699	mfuzz
C1	VPS29	0.748873	0.162158	-0.464451	-1.74185	0.244976	1.05029	mfuzz
C1	XRCC5	0.993815	-0.303511	-0.869272	-1.38949	0.828163	0.740297	mfuzz
C2	ABCB6	-0.471466	-1.5807	1.01702	1.09744	-0.169826	0.107523	mfuzz
C2	ACO1	-0.00607086	-1.41804	1.47519	-0.023384	-0.651028	0.623334	mfuzz
C2	ACO2	-0.645668	-1.10293	1.1695	1.30523	-0.488901	-0.23723	mfuzz
C2	AKR1A1	-0.0490382	-1.7788	0.854201	0.853161	-0.369091	0.489572	mfuzz
C2	AP1M1	-0.849837	-1.08903	0.78993	1.54554	-0.2134	-0.183207	mfuzz
C2	AP2S1	-0.951046	-1.05983	0.711459	1.55892	-0.09661	-0.162895	mfuzz
C2	AP3M1	-0.759186	-1.69775	0.685895	0.571734	0.71097	0.488337	mfuzz
C2	ATIC	-0.420173	-0.830289	1.44903	0.681477	-1.20903	0.328985	mfuzz
C2	BMX	-0.750365	-1.25244	1.23728	1.07808	-0.407658	0.0951011	mfuzz
C2	CD48	0.642394	-1.67106	-0.433813	1.23826	-0.0432596	0.267469	mfuzz
C2	CELF2	-0.637243	-1.01191	0.931848	1.52503	-0.246202	-0.561522	mfuzz
C2	CFP	0.115327	-1.32518	0.887143	1.33036	-0.215686	-0.791959	mfuzz
C2	CHORDC1	0.28275	-1.69934	1.2362	0.62005	-0.327036	-0.112626	mfuzz
C2	CNOT3	-0.161083	-1.33903	1.65661	0.350239	0.0512899	-0.558033	mfuzz
C2	COLGALT1	0.422376	-1.88073	0.190829	1.05042	0.354586	-0.137481	mfuzz
C2	COPS7B	-1.00951	-1.45477	0.770977	0.991062	0.207357	0.494889	mfuzz
C2	CPQ	-1.08743	-0.977941	1.33774	0.735779	0.510794	-0.518945	mfuzz
C2	CXCL8	-1.16146	-0.981528	-0.471083	0.528203	1.11799	0.967878	mfuzz
C2	DDX1	-0.529159	-1.61224	1.08382	0.718036	-0.261957	0.601502	mfuzz
C2	DDX6	0.0159341	-1.95379	0.599266	0.747767	0.507134	0.0836861	mfuzz
C2	DERA	-0.613601	-1.15311	1.23464	1.11175	-0.717335	0.137663	mfuzz
C2	DOK3	-0.986245	-1.16017	0.577247	1.53207	0.0280758	0.00901503	mfuzz
C2	EIF2AK2	-0.801625	-0.994938	0.971547	1.35727	-0.735045	0.202794	mfuzz
C2	EIF3J	-0.0731418	-1.32622	1.60215	0.35079	0.166282	-0.719866	mfuzz
C2	EMC1	-0.357965	-0.826331	1.96789	-0.0219361	-0.494652	-0.267003	mfuzz
C2	ERLIN1	-1.21012	-0.974313	1.01185	1.23273	0.11318	-0.173324	mfuzz
C2	ESYT2	-0.129843	-1.24761	1.39428	0.776388	-0.928216	0.135004	mfuzz
C2	FARSB	-0.232847	-1.86063	0.846559	0.810128	0.130482	0.306313	mfuzz
C2	GALK1	-0.440389	-1.01528	1.08536	1.4205	-0.406861	-0.64334	mfuzz
C2	GATD3B;GATD3	-0.851661	-0.915922	1.32427	1.18145	-0.285934	-0.452203	mfuzz
C2	GCLM	-0.622584	-1.25796	0.776106	1.49014	0.0647275	-0.450431	mfuzz
C2	GLIPR2	-1.32004	-0.579314	1.46686	0.830742	-0.179544	-0.218708	mfuzz
C2	GNG5	-1.69774	-0.24772	1.01849	0.735563	-0.383687	0.575092	mfuzz
C2	GSR	0.348578	-0.280263	0.798531	0.230597	-1.87291	0.775464	mfuzz
C2	H1-10	-0.598925	-1.17603	0.202956	1.74073	-0.378211	0.209481	mfuzz
C2	H1-3	-0.624184	-1.64192	0.53786	1.1516	0.545971	0.0306705	mfuzz
C2	H2AC20;H2AJ	-1.34767	-1.05691	1.00559	0.958206	0.0785821	0.362194	mfuzz
C2	H2AC21	-1.27403	-0.864674	1.11214	1.16921	-0.158217	0.0155793	mfuzz
C2	H2AC8;H2AC25	-1.04373	-1.09307	0.860298	1.36279	-0.28271	0.196427	mfuzz
C2	H2AX	-1.30197	-1.07596	0.878884	1.11738	0.0274612	0.354197	mfuzz
C2	H2BC3	-0.835679	-0.889806	0.840849	1.59548	-0.403734	-0.307107	mfuzz
C2	H3-3B	-0.980337	-1.01313	1.28523	1.12782	-0.228107	-0.191479	mfuzz
C2	H3-7	-1.11917	-0.970181	1.19977	1.14822	-0.215577	-0.0430698	mfuzz
C2	H4C16	-0.959901	-1.1364	1.33039	0.826388	-0.437979	0.377501	mfuzz
C2	HACD3	-1.04938	-1.38076	1.08185	0.571575	0.0772826	0.699443	mfuzz
C2	HADH	-1.01404	0.383267	1.71683	-0.771637	-0.498144	0.183718	mfuzz
C2	HDHD2	-0.306731	-1.71163	0.0972288	1.33685	0.225416	0.35887	mfuzz
C2	HMGN1	-0.920736	-0.183205	1.94764	-0.101324	-0.230552	-0.511823	mfuzz
C2	HMGN2	-0.991738	-0.198336	1.64824	-0.631393	0.737283	-0.564061	mfuzz
C2	HNRNPCL3;HNRNPCL1;HNRNPCL4	-0.713451	-1.24569	0.836499	1.44166	0.0752595	-0.394273	mfuzz
C2	HP1BP3	-1.70456	-0.274828	0.338838	1.08907	-0.25624	0.807716	mfuzz
C2	IMPDH1	-0.583169	-1.47185	0.899795	1.2681	-0.242862	0.129982	mfuzz
C2	ISG15	-0.977336	-0.796098	0.955253	1.50342	-0.384333	-0.300907	mfuzz
C2	ISG20	-1.50031	-0.646698	0.707239	0.95395	-0.390579	0.876402	mfuzz
C2	KHDRBS1	0.397587	-2.0222	0.340509	0.570225	0.188562	0.52532	mfuzz
C2	KIF2A	-1.46309	-0.777636	0.286888	1.42575	0.25524	0.272843	mfuzz
C2	LGALS3	-0.777684	-1.121	1.37995	0.915875	-0.596442	0.199305	mfuzz
C2	LPGAT1	-0.512457	-1.36762	0.669754	1.40402	-0.559657	0.365962	mfuzz
C2	LRRC40	0.18947	-1.58704	1.28279	0.586661	-0.650883	0.179005	mfuzz
C2	LTB4R	-0.381254	-0.628035	-0.871352	1.34961	-0.666825	1.19785	mfuzz
C2	MACROH2A1	-0.628096	-1.3855	1.32996	-0.0995433	-0.156364	0.939538	mfuzz
C2	MAGT1	-1.29525	-0.801566	1.14363	-0.149414	-0.0576846	1.16029	mfuzz
C2	MAPKAPK3	-0.739992	-1.12063	0.356752	1.7419	-0.177285	-0.0607401	mfuzz
C2	MAPRE1	-1.07255	-0.984466	0.60948	1.57128	-0.189199	0.0654519	mfuzz
C2	MAT2A	-0.13483	-1.46317	1.5761	0.0599917	-0.438892	0.400798	mfuzz
C2	MAT2B	0.0463518	-1.92279	0.974203	0.522543	0.247045	0.132643	mfuzz
C2	MCCC2	-1.10711	-1.3118	0.814781	1.06346	0.0331608	0.507508	mfuzz
C2	MDH1	-0.728959	-1.48556	1.2703	0.780283	-0.0315597	0.195503	mfuzz
C2	MIF	0.0435492	-1.51828	1.47051	0.589908	-0.367025	-0.218663	mfuzz
C2	MPG	-0.152363	-1.33427	1.11361	1.19931	-0.710344	-0.115939	mfuzz
C2	MT-ATP6	-1.9466	0.102973	0.0924057	0.494714	0.908845	0.347662	mfuzz
C2	NDUFA13	-0.785601	-1.07297	0.698761	1.56273	-0.533136	0.130214	mfuzz
C2	OGA	1.08211	-1.26352	-0.654459	1.26613	-0.448148	0.0178963	mfuzz
C2	OLA1	-1.1062	-1.03035	1.24067	1.05888	-0.224532	0.0615243	mfuzz
C2	PABPN1	-0.95733	-1.12526	0.364566	1.58424	0.354679	-0.220897	mfuzz
C2	PPID	-1.84551	0.0396466	1.07785	-0.0399518	0.124852	0.643111	mfuzz
C2	PPP1CC	-0.883719	-1.02066	1.13334	1.19234	-0.647918	0.226626	mfuzz
C2	PRPF40A	-0.615909	-1.68229	1.04195	0.205618	0.290039	0.760588	mfuzz
C2	PSMA2	-0.449039	-1.42275	1.33592	0.774997	-0.543977	0.304855	mfuzz
C2	PSMB10	-1.21328	-0.84017	0.956739	1.35482	-0.266636	0.00852858	mfuzz
C2	PSMB4	-1.02665	-1.11272	1.12678	0.764755	-0.517428	0.765263	mfuzz
C2	PSMF1	-0.616258	-0.905637	1.25344	1.24055	-0.156286	-0.81581	mfuzz
C2	PTMA	-0.584119	-0.636783	1.15544	0.709438	0.72864	-1.37261	mfuzz
C2	PYCARD	-1.43593	-0.807266	1.39822	0.37391	0.0347226	0.436349	mfuzz
C2	QDPR	-1.067	-1.14186	1.32321	0.800291	-0.242513	0.327868	mfuzz
C2	QKI	-0.474033	-0.997265	1.10255	1.41838	-0.560025	-0.489605	mfuzz
C2	RAB13	-0.827931	-0.973609	0.269948	1.80022	-0.226124	-0.0425087	mfuzz
C2	RAC1	-0.541397	-1.40704	0.591248	0.148832	-0.297309	1.50566	mfuzz
C2	RAD50	0.230317	-1.61882	0.0490573	1.51842	-0.12361	-0.055364	mfuzz
C2	RHOT1	-0.115949	-1.88592	0.0250954	0.938721	0.45108	0.586978	mfuzz
C2	RPL15	-1.35042	-0.669421	0.729546	1.4265	-0.343614	0.207411	mfuzz
C2	RPL24	-1.28585	-0.535759	-0.246293	0.948732	1.41764	-0.298475	mfuzz
C2	RPL29	-0.190749	-1.92873	0.681052	0.242997	0.54205	0.653381	mfuzz
C2	RPL6	-0.676022	-1.57863	1.16927	-0.0369967	0.399178	0.723194	mfuzz
C2	RPLP0	-0.801836	-1.29671	1.21695	0.117832	-0.284854	1.04862	mfuzz
C2	RPS10	-0.790477	-1.24079	0.666848	0.0378105	-0.205472	1.53208	mfuzz
C2	RPS13	-0.736452	-1.27125	0.737747	0.0541815	-0.273958	1.48973	mfuzz
C2	RPS19	-0.850196	-1.26089	1.26344	-0.103962	-0.0843075	1.03591	mfuzz
C2	RPS2	-1.89809	-0.146527	0.663421	0.809928	0.0442717	0.526994	mfuzz
C2	RPS23	-0.602881	-1.01124	0.958555	1.52146	-0.48479	-0.381106	mfuzz
C2	RPS25	-0.848935	-1.32199	1.53936	0.241286	0.312756	0.0775233	mfuzz
C2	RPS27A	-0.109571	-1.79642	1.13261	0.473313	-0.17325	0.473321	mfuzz
C2	RPS4X	0.105026	-0.958499	-0.755766	0.891716	-0.747242	1.46477	mfuzz
C2	SEC31A	-0.315302	-1.48029	1.18094	1.07896	-0.378421	-0.0858847	mfuzz
C2	SGK3	0.0540222	-1.8878	0.277597	1.06172	0.47824	0.0162282	mfuzz
C2	SMU1	-0.863962	-0.392815	1.89194	-0.561038	-0.355106	0.280976	mfuzz
C2	SNRPD2	-0.729009	-1.49398	-0.00139182	1.26228	0.781391	0.180704	mfuzz
C2	SNX2	-1.58144	-0.636462	0.400411	1.30431	0.481023	0.032155	mfuzz
C2	SPCS3	-0.993586	-1.5088	0.982857	0.51237	0.520545	0.486618	mfuzz
C2	SSC5D	-0.756595	-1.33102	0.816557	1.3493	-0.326809	0.248563	mfuzz
C2	TAOK3	-0.517129	-1.51794	0.920118	1.2317	-0.228539	0.111784	mfuzz
C2	TAPBP	-0.955275	-1.00271	-0.197701	1.63832	-0.0767356	0.594103	mfuzz
C2	TOR4A	0.19014	-1.61587	0.787368	0.884781	-0.801315	0.554898	mfuzz
C2	TPRKB	-1.32214	-1.1498	0.907184	0.361013	0.246838	0.956904	mfuzz
C2	TRAPPC3	-1.66742	0.118104	0.933678	-0.185186	1.10007	-0.299251	mfuzz
C2	TUBA1A	0.455832	-1.61787	-0.152261	1.43692	0.137782	-0.260403	mfuzz
C2	TUBB3	-0.340055	-1.76639	0.927521	0.91808	0.246741	0.0140979	mfuzz
C2	UFM1	-0.504303	-1.01778	0.00540406	1.85524	-0.493741	0.155175	mfuzz
C2	VDAC3	-0.520209	-1.55914	1.19573	-0.0993574	0.9249	0.0580738	mfuzz
C2	VKORC1	-1.49241	-1.02561	0.397392	0.897882	0.67907	0.543677	mfuzz
C2	VPS26A	-0.804438	-0.15311	1.18894	0.475145	-1.45792	0.751381	mfuzz
C2	ZMPSTE24	-1.42871	-0.902118	0.638779	1.23823	0.451331	0.00249324	mfuzz
C3	ABRACL	-0.320958	-1.2178	0.758428	-1.06128	0.829465	1.01214	mfuzz
C3	ACOT9	0.257489	-0.0533813	-1.86746	0.984673	0.688308	-0.00962726	mfuzz
C3	ADK	0.847456	-1.75932	0.348909	-0.542673	0.83491	0.270723	mfuzz
C3	AKR1E2	-0.199241	-1.78738	0.638102	-0.181523	0.486696	1.04335	mfuzz
C3	ANKRD22	-1.0889	-1.13845	0.409279	-0.168143	0.574809	1.4114	mfuzz
C3	ANXA2	0.360971	-1.85999	1.14068	0.00784813	0.329366	0.0211165	mfuzz
C3	ATP5F1C	-0.270705	-0.0834636	-1.71897	0.254729	0.558009	1.2604	mfuzz
C3	BZW2	0.396321	-1.35979	1.58008	-0.453498	-0.454581	0.29146	mfuzz
C3	CARD6	0.604829	-1.46092	0.582892	-1.03893	0.324465	0.987664	mfuzz
C3	CCDC38	0.731384	-1.58959	0.708568	-0.901302	0.336194	0.714742	mfuzz
C3	CLEC4D	0.9094	-1.71045	1.03239	-0.391712	0.167482	-0.00710761	mfuzz
C3	CPNE2	0.340731	-1.43484	1.39684	-0.822254	0.437152	0.0823667	mfuzz
C3	CR1	1.63069	-1.13512	0.720543	-0.323688	-0.569076	-0.323349	mfuzz
C3	CTSG	0.642677	-1.63719	0.391702	-0.75727	1.03695	0.323127	mfuzz
C3	CYB5R1	0.0409375	-0.880193	-0.726006	-0.860061	1.12407	1.30125	mfuzz
C3	DAZAP1	-0.354667	-1.47885	0.183903	0.0560633	1.62761	-0.0340599	mfuzz
C3	DDX39B	0.553542	-1.87849	-0.270396	0.494323	0.897852	0.203164	mfuzz
C3	ELANE	0.812105	-1.1422	0.06767	-1.21228	1.22433	0.25038	mfuzz
C3	EML1	-0.218439	-0.755565	-0.509582	-0.911503	1.65725	0.737835	mfuzz
C3	EPX	0.613118	-0.9047	-1.008	-0.688218	1.40635	0.581447	mfuzz
C3	FTH1	-0.58943	-0.965244	-0.50076	-0.343455	0.712197	1.68669	mfuzz
C3	FTL	0.537192	-1.91161	-0.212789	0.536668	0.818566	0.231978	mfuzz
C3	GALM	-1.38776	0.209365	0.840399	-0.935735	1.20132	0.0724067	mfuzz
C3	GLA	1.11568	-0.785002	0.325047	-1.3302	1.05713	-0.382662	mfuzz
C3	GNAI3	1.15813	-1.0924	-0.265829	-0.902784	-0.145536	1.24842	mfuzz
C3	GOT2	-0.613659	-0.270343	1.42335	-0.842961	-0.788337	1.09195	mfuzz
C3	GUSB	1.1743	-1.16972	-0.0796516	-1.19736	0.596135	0.676293	mfuzz
C3	GYG1	-0.550624	-0.678959	1.61067	-0.617174	0.90315	-0.667066	mfuzz
C3	HMGA1	-0.507759	-0.525912	-1.37936	0.172241	1.22697	1.01382	mfuzz
C3	HMGN4	0.0900452	-1.54383	-0.853713	0.924012	0.506243	0.877247	mfuzz
C3	HNRNPUL1	-0.0954525	-1.88115	0.700702	-0.102848	0.697894	0.680851	mfuzz
C3	IGSF6	-0.427345	-0.436436	-0.511157	-0.840671	0.33178	1.88383	mfuzz
C3	INTS5	-1.12063	-0.0517815	1.45827	-1.09534	0.195542	0.613949	mfuzz
C3	ITGAL	0.917286	0.0903946	1.1185	-1.14891	-1.23088	0.253606	mfuzz
C3	IYD	0.609203	-1.06905	-0.587687	-0.916607	1.41308	0.551065	mfuzz
C3	KIAA2013	-1.39389	-0.52042	0.298474	-0.467965	0.65007	1.43373	mfuzz
C3	LAMA3	0.237716	-0.646468	-1.04856	-0.21147	1.83163	-0.162845	mfuzz
C3	LPCAT3	1.0021	-0.542333	0.0985487	-1.59904	-0.024371	1.0651	mfuzz
C3	LRRC25	0.224553	-0.530748	0.206045	-1.72027	0.84255	0.977867	mfuzz
C3	LYZ	0.730609	-1.4883	0.494061	-0.950526	1.03514	0.179014	mfuzz
C3	MBOAT7	0.044989	-0.0492577	0.725354	-1.90724	0.846403	0.339755	mfuzz
C3	MGAT1	1.22674	-1.45595	0.0607574	-0.806244	0.136232	0.838472	mfuzz
C3	MGLL	1.04903	-1.84825	0.317729	-0.284384	0.447818	0.318057	mfuzz
C3	NDUFV1	0.589139	-1.63592	0.0896893	-0.577258	0.288483	1.24587	mfuzz
C3	NIPSNAP3A	1.28233	-0.703473	0.525955	-1.34939	-0.483256	0.727828	mfuzz
C3	NLRP13	0.788704	-1.19322	1.47725	-0.864208	-0.14501	-0.0635191	mfuzz
C3	OSTC	0.467266	-0.70069	0.687644	-1.58989	1.13582	-0.000150389	mfuzz
C3	PDCD4	2.00635	-0.723377	-0.29907	-0.294097	-0.208082	-0.481723	mfuzz
C3	PGP	1.13202	-0.351181	0.987914	-0.878972	-1.29659	0.406806	mfuzz
C3	PRG2	0.266473	-0.761138	-0.706626	-0.651066	1.85107	0.00128798	mfuzz
C3	PRG3	0.455284	-0.662054	-0.954731	-0.716888	1.70234	0.176046	mfuzz
C3	PRSS8	1.44542	-0.890979	0.069819	-1.30621	0.0466033	0.635348	mfuzz
C3	PSMB3	0.197778	-0.921246	0.59803	-1.4798	0.430896	1.17434	mfuzz
C3	PSMD7	-0.0288774	-1.25886	1.59802	-0.528645	-0.418774	0.637137	mfuzz
C3	RAD23A	0.614112	-1.79094	-0.140896	-0.264438	0.983462	0.598697	mfuzz
C3	RLF	-0.615826	-1.1472	1.3725	-0.817698	0.498282	0.70994	mfuzz
C3	RPL7	-0.386713	-0.394989	-0.214879	-1.34495	0.94944	1.39209	mfuzz
C3	RPS16	-1.07064	-0.844388	0.905634	-0.495681	0.066151	1.43892	mfuzz
C3	RRBP1	0.754384	-1.24769	-1.11734	1.19754	0.43708	-0.023968	mfuzz
C3	SELENOF	1.3579	-0.920311	-1.33301	0.715195	0.0428675	0.137354	mfuzz
C3	SLC16A3	-0.352031	-0.0262307	1.9351	-0.931435	-0.128825	-0.496582	mfuzz
C3	SLC25A11	-0.672757	-1.27971	1.13843	-0.64988	0.487183	0.976737	mfuzz
C3	SLC25A6	-0.3943	-0.64874	0.157667	-1.3075	1.47385	0.719022	mfuzz
C3	SPPL2A	0.253525	-0.216895	0.894867	-1.89106	0.640112	0.31945	mfuzz
C3	SRSF5	0.877816	-1.8943	0.0463779	-0.134595	0.62518	0.479524	mfuzz
C3	SSBP1	0.855895	-1.19584	-0.631057	-0.560442	0.0756407	1.4558	mfuzz
C3	STAMBP	-0.860845	0.0624297	0.534046	-1.41656	1.36508	0.315854	mfuzz
C3	STBD1	0.616455	-0.251599	1.40414	-1.55614	-0.371806	0.158945	mfuzz
C3	STK38	1.85813	-1.03181	-0.314442	-0.295089	0.26124	-0.478029	mfuzz
C3	TBXAS1	1.39551	-1.27118	0.660176	-0.254052	-0.895937	0.365482	mfuzz
C3	TMEM205	0.676175	-1.30749	0.352996	-1.15099	1.14033	0.288982	mfuzz
C3	TNFAIP8L2	0.15169	-0.277199	0.618529	-1.86999	0.497852	0.879118	mfuzz
C3	TNFRSF1B	0.830668	-1.82775	-0.142871	0.0653873	0.108731	0.96583	mfuzz
C3	USP8	1.089	-1.22929	0.451748	-1.25758	0.286258	0.65986	mfuzz
C3	VSTM2A	-0.492731	-0.891879	-0.131865	-0.00172151	1.9406	-0.422408	mfuzz
C3	WASHC4	-0.535285	-0.645674	-1.39988	0.918583	1.06731	0.594947	mfuzz
C4	A1BG	-0.3769	1.99967	-0.196175	-0.171739	-0.671944	-0.582911	mfuzz
C4	A2M	-0.406624	1.9872	-0.0702105	-0.229188	-0.701886	-0.579293	mfuzz
C4	ACBD3	-0.753733	1.82083	-0.488474	-0.606632	-0.490702	0.518707	mfuzz
C4	AFM	-0.358708	2.00585	-0.202061	-0.221401	-0.680131	-0.543553	mfuzz
C4	AGT	-0.364875	2.02013	-0.202145	-0.331587	-0.61654	-0.504983	mfuzz
C4	AHSG	-0.470354	1.96355	0.00332622	-0.165826	-0.737338	-0.593356	mfuzz
C4	ALB	-0.344894	2.00585	-0.201457	-0.23662	-0.693113	-0.529763	mfuzz
C4	AMBP	-0.427912	1.97702	-0.0915585	-0.139598	-0.736152	-0.581801	mfuzz
C4	APCS	-0.313201	2.00056	-0.179702	-0.237556	-0.681663	-0.588441	mfuzz
C4	APOA1	-0.356594	2.02959	-0.226025	-0.439588	-0.534413	-0.472968	mfuzz
C4	APOA2	-0.375202	2.00886	-0.076171	-0.451786	-0.588258	-0.517443	mfuzz
C4	APOA4	-0.574638	1.94403	0.0546566	-0.108553	-0.730247	-0.585247	mfuzz
C4	APOB	-0.491092	1.95599	0.0138308	-0.127564	-0.718155	-0.633014	mfuzz
C4	APOC3	-0.593277	1.83654	0.337967	-0.152383	-0.956174	-0.472675	mfuzz
C4	APOD	-0.54414	1.91179	0.0662157	-0.00155762	-0.813229	-0.619076	mfuzz
C4	APOH	-0.510835	1.92462	-0.0629392	0.077738	-0.761383	-0.667204	mfuzz
C4	AZGP1	-0.365265	2.01331	-0.229238	-0.239249	-0.651761	-0.5278	mfuzz
C4	B2M	-0.642629	2.01907	-0.42812	-0.415599	-0.187355	-0.345366	mfuzz
C4	BLMH	-0.504885	1.87188	0.113521	-0.77864	0.082458	-0.784335	mfuzz
C4	BTD	-0.350028	1.98422	-0.499311	0.038804	-0.567442	-0.606246	mfuzz
C4	C1S	-0.583569	1.85612	0.25168	-0.00720809	-0.748162	-0.768856	mfuzz
C4	C3	-0.61203	1.79844	0.3413	0.0610362	-0.860487	-0.728264	mfuzz
C4	C4A	-0.569004	1.87404	0.120082	0.0782395	-0.834165	-0.669196	mfuzz
C4	C4B_2	-0.694184	1.80793	0.333894	0.0489354	-0.837048	-0.659526	mfuzz
C4	C4BPA	-0.673883	1.19485	0.704276	0.774827	-1.10421	-0.895859	mfuzz
C4	C5	-0.697221	1.69247	0.28894	0.393264	-0.88552	-0.79193	mfuzz
C4	C7	-0.680176	1.50887	0.708763	0.289066	-0.971137	-0.855381	mfuzz
C4	CD5L	-0.484392	1.85319	0.338833	-0.171696	-0.82812	-0.707812	mfuzz
C4	CEACAM4	-0.349572	1.87606	0.358152	-0.56133	-0.801731	-0.521582	mfuzz
C4	CEP290	-0.940099	1.73484	-0.311703	0.477743	-0.0806552	-0.88013	mfuzz
C4	CFB	-0.468874	1.96257	-0.0718893	-0.074614	-0.745287	-0.601906	mfuzz
C4	CFH	-0.494066	1.89953	0.11596	-0.0270267	-0.839111	-0.655287	mfuzz
C4	COPZ1	-1.28234	1.50937	-0.43315	-0.671058	0.604036	0.273138	mfuzz
C4	CP	-0.415322	2.00266	-0.175696	-0.197418	-0.67721	-0.537019	mfuzz
C4	CPT1A	-1.01989	1.24744	-1.32175	0.496585	0.639044	-0.0414242	mfuzz
C4	CRKL	-0.744096	1.59101	-0.53801	0.897386	-0.387857	-0.81843	mfuzz
C4	DDT	-0.868686	1.26104	1.01872	0.220691	-1.16037	-0.471391	mfuzz
C4	DDX10	-0.279993	1.59618	0.0707795	0.52789	-0.599094	-1.31576	mfuzz
C4	DNAAF1	-0.371353	2.02646	-0.326256	-0.254808	-0.597789	-0.476258	mfuzz
C4	ERFL	-0.387084	1.97678	-0.108233	-0.174099	-0.805146	-0.502218	mfuzz
C4	EVI2B	-0.685658	1.80719	-0.717739	-0.707612	0.469647	-0.165831	mfuzz
C4	EWSR1	-0.702736	1.75655	-0.571103	-0.359456	0.630373	-0.753628	mfuzz
C4	F2	-0.375739	2.00927	-0.223717	-0.209036	-0.659424	-0.541355	mfuzz
C4	FCER1G	-1.29495	1.65565	0.274047	0.177992	-0.675525	-0.137215	mfuzz
C4	FGA	-0.501919	1.8941	0.130484	-0.0198406	-0.834523	-0.668299	mfuzz
C4	FGB	-0.451476	1.91749	0.0720156	-0.0567666	-0.82408	-0.657182	mfuzz
C4	FGG	-0.499801	1.84252	0.169066	0.103056	-0.88575	-0.72909	mfuzz
C4	FKBP15	0.238724	1.62165	-0.693828	0.394788	-0.302571	-1.25876	mfuzz
C4	FLG2	-0.166709	1.87005	-0.0175836	-0.662828	-0.00536994	-1.01756	mfuzz
C4	FN1	-0.435442	1.95371	0.0310431	-0.167885	-0.76173	-0.619697	mfuzz
C4	G3BP1	-0.163452	1.99032	-0.428118	-0.79237	-0.395159	-0.211223	mfuzz
C4	GC	-0.363847	2.02046	-0.246543	-0.278291	-0.623679	-0.508099	mfuzz
C4	GSX2;GSX1	-0.378549	2.02951	-0.263418	-0.574799	-0.468473	-0.344274	mfuzz
C4	HCLS1	-0.931088	1.71444	-0.0511951	-0.674912	0.577186	-0.634431	mfuzz
C4	HP	-0.318946	2.0048	-0.157378	-0.290675	-0.662051	-0.575749	mfuzz
C4	HPX	-0.409576	2.00735	-0.167669	-0.240674	-0.663237	-0.526193	mfuzz
C4	HRG	-0.387858	1.99294	-0.0502572	-0.316444	-0.683586	-0.554796	mfuzz
C4	ITGB3	1.33026	0.601582	-1.24027	0.650345	-0.729758	-0.612157	mfuzz
C4	ITIH1	-0.469835	1.95188	-0.0120797	-0.0889743	-0.75298	-0.628008	mfuzz
C4	ITIH2	-0.533587	1.89585	0.013211	0.108401	-0.805787	-0.678091	mfuzz
C4	ITIH4	-0.742125	1.31171	1.00429	0.245421	-0.959192	-0.860106	mfuzz
C4	JCHAIN	-0.56619	1.90501	0.136746	-0.0490235	-0.7899	-0.636644	mfuzz
C4	KRT1	-0.0931715	1.81798	-0.169833	0.123441	-0.49742	-1.181	mfuzz
C4	KRT10	-0.162073	1.90593	-0.306667	0.0462936	-0.472867	-1.01062	mfuzz
C4	KRT2	-0.298204	1.88515	-0.208075	0.144122	-0.503153	-1.01984	mfuzz
C4	LBP	-0.888566	1.18327	1.03676	0.429496	-0.864474	-0.896481	mfuzz
C4	LPA	-0.558632	1.97313	0.0315001	-0.264907	-0.704681	-0.476405	mfuzz
C4	LRG1	-0.0971677	2.00929	-0.318539	-0.563953	-0.471689	-0.557943	mfuzz
C4	LSP1	-1.20088	1.54997	-0.018669	-0.538256	0.753457	-0.545629	mfuzz
C4	MMRN1	1.09538	1.38609	-0.679826	-0.413079	-1.0698	-0.318768	mfuzz
C4	NACA	-1.09909	1.87033	-0.467178	0.0214695	-0.0575108	-0.268029	mfuzz
C4	NDEL1;NDE1	-1.07706	1.79379	0.229447	0.0584604	-0.677712	-0.326924	mfuzz
C4	OR4M2	-0.715076	1.67291	0.335348	0.252795	-1.17215	-0.373831	mfuzz
C4	ORM1	-0.24115	2.03094	-0.366597	-0.409147	-0.531273	-0.482776	mfuzz
C4	ORM2	-0.286183	2.03094	-0.331043	-0.379595	-0.566932	-0.467191	mfuzz
C4	OSBPL2	-0.303285	0.650438	-1.49607	0.761669	1.0857	-0.698455	mfuzz
C4	OXSR1	-0.608948	1.9937	-0.0536049	-0.562457	-0.243515	-0.525176	mfuzz
C4	PLG	-0.411457	1.97996	-0.119088	-0.134837	-0.741054	-0.573525	mfuzz
C4	PON3	-0.451803	1.98497	-0.0542592	-0.216903	-0.699791	-0.562211	mfuzz
C4	PPBP	0.213104	1.80463	-0.778347	0.110983	-0.965036	-0.38533	mfuzz
C4	PROS1	-0.598367	1.49036	0.422447	0.612434	-1.03699	-0.889883	mfuzz
C4	PSMD12	-0.444889	2.03339	-0.471072	-0.503489	-0.348887	-0.265057	mfuzz
C4	PTBP2	0.491053	1.72594	-0.123455	-1.09177	-0.68935	-0.312413	mfuzz
C4	RALY	-0.0891804	1.16317	-1.19942	1.237	-0.393746	-0.717826	mfuzz
C4	RBP4	-0.366302	2.01702	-0.207798	-0.305235	-0.652321	-0.485364	mfuzz
C4	RETN	-0.829416	1.31436	-0.536126	0.861112	0.378485	-1.18842	mfuzz
C4	RIPOR2	-0.675133	1.62541	0.47782	0.143545	-0.328497	-1.24315	mfuzz
C4	RPA1	0.914781	0.532795	1.0018	-0.0542847	-1.24508	-1.15001	mfuzz
C4	RPL22	-0.922231	1.3185	0.858548	0.422929	-1.04823	-0.629513	mfuzz
C4	SAMD9L	-1.83496	0.82366	0.163253	0.106153	0.937243	-0.195351	mfuzz
C4	SEC22B	-1.51758	1.32495	0.586819	0.281939	-0.718222	0.042092	mfuzz
C4	SERPINA1	-0.358451	1.98691	-0.275842	-0.0530974	-0.635094	-0.664423	mfuzz
C4	SERPINA3	-0.407863	1.89975	-0.283512	0.256415	-0.785668	-0.67912	mfuzz
C4	SERPINB1	-0.741637	1.47352	-0.443242	1.07376	-0.656532	-0.705869	mfuzz
C4	SERPINB6	-0.575214	1.98894	-0.485117	0.0458183	-0.510384	-0.464039	mfuzz
C4	SERPINB8	-0.801587	1.89567	-0.11301	-0.82908	0.0855531	-0.237546	mfuzz
C4	SERPINC1	-0.346519	2.00812	-0.232032	-0.211525	-0.668183	-0.549857	mfuzz
C4	SERPIND1	-0.466509	1.9292	-0.064738	0.0473672	-0.79204	-0.653284	mfuzz
C4	SERPING1	-0.406639	2.01127	-0.128049	-0.321426	-0.613269	-0.541884	mfuzz
C4	SF3A1	-1.27635	0.700236	0.0103865	-0.168257	1.50339	-0.769408	mfuzz
C4	SNCA	-0.489092	1.41054	0.0293452	0.918462	-1.23437	-0.634887	mfuzz
C4	SNX18	-0.964599	1.45186	-0.340743	-0.464797	1.04763	-0.729358	mfuzz
C4	sp|P0DOX5|IGG1_HUMAN	-0.3947	1.98552	-0.104275	-0.184619	-0.719656	-0.582275	mfuzz
C4	sp|P0DOX7|IGK_HUMAN	-0.348409	2.01571	-0.179415	-0.340077	-0.640813	-0.506996	mfuzz
C4	SPN	-1.23727	1.72573	-0.49015	-0.371302	0.0392564	0.333735	mfuzz
C4	SRI	-1.61623	1.33779	-0.0919526	0.725649	-0.176724	-0.178538	mfuzz
C4	STAT6	-0.54817	1.98788	-0.0509621	-0.519442	-0.213783	-0.655525	mfuzz
C4	SUB1	0.317049	1.61496	-1.07161	-0.245676	-0.975848	0.361128	mfuzz
C4	TBC1D1	-0.744987	0.945324	1.3093	0.110026	-1.31645	-0.303217	mfuzz
C4	TF	-0.406498	2.00735	-0.181417	-0.22492	-0.662034	-0.532477	mfuzz
C4	THBS1	0.421282	1.65417	-1.03896	0.153809	-0.965782	-0.224521	mfuzz
C4	TMED10	-0.897507	1.17675	1.15651	-1.20203	-0.112391	-0.121337	mfuzz
C4	TPD52L2	-0.845874	1.26898	0.779535	-1.41192	0.26447	-0.0551828	mfuzz
C4	TPM4	0.206904	1.8857	-0.956961	-0.432543	-0.511707	-0.191389	mfuzz
C4	TTR	-0.358901	1.9838	-0.132646	-0.168911	-0.745264	-0.57808	mfuzz
C4	TXNDC17	0.439857	1.40287	0.352949	0.061971	-1.41306	-0.844588	mfuzz
C4	UBAP2L	-1.08783	1.26861	0.513598	-1.16126	0.726373	-0.259486	mfuzz
C4	VAMP3	-0.789614	1.87438	-0.0523588	-0.919082	-0.125022	0.0117003	mfuzz
C4	WASH3P;WASH2P	-0.656431	1.87723	-0.66488	-0.0964012	0.264281	-0.723802	mfuzz
C4	WWC2	-0.332682	1.97992	-0.0580484	-0.250476	-0.609862	-0.728848	mfuzz
C5	ABR	-0.433566	-0.239676	-0.220228	2.01654	-0.628554	-0.494518	mfuzz
C5	ACAT1	-0.369534	-0.464751	-0.195436	2.01648	-0.325742	-0.66102	mfuzz
C5	AIFM1	-1.69785	0.486558	0.491176	1.22858	-0.236608	-0.271859	mfuzz
C5	AIP	-0.48644	0.0325492	0.0855482	1.89417	-0.723882	-0.801945	mfuzz
C5	ANP32B	-1.36902	0.847454	0.169852	1.36026	-0.404665	-0.603882	mfuzz
C5	APOC2	-0.728421	0.29675	0.207644	1.77187	-0.793677	-0.754169	mfuzz
C5	APOE	-0.821713	1.15458	0.547015	0.979999	-0.965603	-0.894275	mfuzz
C5	ARGLU1	-0.634734	-0.31059	0.678169	1.64564	-0.251912	-1.12657	mfuzz
C5	ARHGDIA	-0.859069	-0.0342894	1.56717	0.725434	-1.08666	-0.312593	mfuzz
C5	ATOX1	-0.769342	0.332423	1.87751	-0.395282	-0.335592	-0.709717	mfuzz
C5	C20ORF27	1.32728	0.201439	-1.06353	0.919513	-0.330115	-1.05459	mfuzz
C5	C8G	-0.797768	1.11888	0.879737	0.707061	-1.04816	-0.859749	mfuzz
C5	C9	-0.860641	0.222007	1.20576	1.13953	-0.878731	-0.827925	mfuzz
C5	CC2D1A	-0.107504	-0.549317	-0.185687	1.87843	-1.05978	0.0238583	mfuzz
C5	CCDC6	-1.53565	0.0169636	0.935868	0.572522	0.853029	-0.842729	mfuzz
C5	CDA	-0.0227899	0.596824	0.986777	0.830192	-1.44237	-0.948635	mfuzz
C5	CFL1	-1.23242	0.0125562	0.899238	1.42434	-0.683263	-0.420451	mfuzz
C5	CHMP1B	-0.697783	0.956593	1.05402	0.665967	-1.19643	-0.782371	mfuzz
C5	CHMP4A	-1.10351	0.427566	-0.0543234	1.75302	-0.525739	-0.497008	mfuzz
C5	CLC	-0.8536	-0.566649	1.16439	1.31646	-0.916926	-0.143678	mfuzz
C5	CLU	-0.809203	0.564335	0.885145	1.223	-1.00778	-0.855494	mfuzz
C5	CNBP	-0.352626	0.181341	0.475126	1.53774	-0.393223	-1.44836	mfuzz
C5	CNPY3	-1.01985	-0.620554	0.476886	1.77685	-0.274174	-0.339158	mfuzz
C5	COTL1	-1.044	0.318526	0.59202	1.56152	-0.720431	-0.707638	mfuzz
C5	CSNK2A1;CSNK2A3	-0.0807053	-0.727367	-0.113381	1.74771	-1.13967	0.313412	mfuzz
C5	DNAJA1	-1.44419	0.200532	0.180334	1.61419	-0.070179	-0.48068	mfuzz
C5	DPYSL2	-0.127917	0.318202	1.71861	0.0323972	-1.11793	-0.823366	mfuzz
C5	DSTN	-0.560604	-0.694813	0.702642	1.72427	-0.743805	-0.427685	mfuzz
C5	DUSP3	-0.699687	-0.739218	0.393668	1.73097	-0.880285	0.194548	mfuzz
C5	EIF4B	-1.45256	0.382224	0.175805	1.40931	0.287788	-0.802567	mfuzz
C5	EIF4H	-1.00499	-0.0745678	-0.319957	1.87977	0.101332	-0.581586	mfuzz
C5	EIF5A	-0.480664	-0.28484	-0.256061	2.01329	-0.692305	-0.299417	mfuzz
C5	ELAVL1	-0.737922	-0.193391	0.22835	1.90787	-0.606571	-0.598342	mfuzz
C5	ERP29	-0.674731	-0.21129	1.06798	1.41905	-0.979637	-0.621378	mfuzz
C5	FAM107B	-1.33762	0.189848	1.58557	0.466025	-0.584324	-0.319504	mfuzz
C5	FEN1	-0.780696	0.743365	0.213559	1.51241	-0.645346	-1.04329	mfuzz
C5	FKBP2	-0.361024	-0.276003	1.34824	0.892453	-1.47018	-0.133486	mfuzz
C5	FKBP3	0.574402	-0.63463	-0.723668	1.7972	-0.51915	-0.49415	mfuzz
C5	FUCA1	-0.452859	0.469986	1.67579	0.128673	-0.698572	-1.12302	mfuzz
C5	FYB1	-0.889841	-0.482799	1.09452	1.42395	-0.788605	-0.357217	mfuzz
C5	GABBR1	-0.600745	-0.951651	-0.00425229	1.91397	-0.122438	-0.234885	mfuzz
C5	GLRX	-0.765512	-0.269942	1.13386	1.39366	-0.752511	-0.73955	mfuzz
C5	GP9	0.568517	0.163399	-0.814638	1.50937	-1.30094	-0.125708	mfuzz
C5	H1-0	-0.9778	-0.210785	0.451512	1.79373	-0.42861	-0.628046	mfuzz
C5	H1-4	-0.702879	-0.747166	0.594807	1.77354	-0.574923	-0.343384	mfuzz
C5	H1-5	-0.850388	-0.574043	0.813962	1.64872	-0.636405	-0.40185	mfuzz
C5	H2AZ1;H2AZ2	-1.23409	0.598842	1.19587	0.326477	-1.21434	0.327251	mfuzz
C5	H2BC12L	-1.02218	-0.484552	1.31598	1.20656	-0.416215	-0.599596	mfuzz
C5	H2BC5	-0.745727	-0.599093	0.985667	1.55004	-0.566158	-0.624728	mfuzz
C5	HGS	-1.23482	-0.447263	-0.0565571	1.80736	-0.0735549	0.00484322	mfuzz
C5	HINT1	-0.723266	0.354528	0.267864	1.687	-0.496757	-1.08937	mfuzz
C5	HMGB1	-0.898295	-0.206792	-0.0436499	1.94593	-0.250272	-0.54692	mfuzz
C5	HNRNPC	-1.2783	0.157067	1.75515	0.00950343	-0.15794	-0.485475	mfuzz
C5	HRNR	-0.358619	1.01919	0.12098	1.21493	-0.580521	-1.41596	mfuzz
C5	IRGQ	-0.92632	0.647546	0.331114	1.44845	-1.19129	-0.309496	mfuzz
C5	ITGA2B	0.791936	0.639716	-0.175204	1.006	-1.55639	-0.706061	mfuzz
C5	JUP	0.124643	0.126944	-0.680154	1.71564	-0.0377082	-1.24936	mfuzz
C5	KNG1	-0.725483	0.116281	1.74603	0.429483	-0.797061	-0.769255	mfuzz
C5	LARS1	-1.58544	0.549268	0.417101	0.139921	-0.729019	1.20817	mfuzz
C5	LASP1	-1.77656	0.758446	0.614867	0.559425	0.453597	-0.609775	mfuzz
C5	LBR	-1.12688	-0.478351	-0.149525	1.85719	0.0596501	-0.162084	mfuzz
C5	LXN	-1.08221	-0.18935	1.06192	1.3964	-0.668039	-0.518727	mfuzz
C5	MAP4	-1.46388	1.0915	-0.0560163	1.1568	-0.536072	-0.192331	mfuzz
C5	MDP1	-0.853563	-0.310457	1.02183	1.40625	-1.053	-0.211064	mfuzz
C5	MEMO1	-0.929947	-0.354131	1.38567	1.14149	-0.705431	-0.537653	mfuzz
C5	MOGS	-1.42307	-0.128725	0.32761	1.65936	-0.255091	-0.180081	mfuzz
C5	MOXD1	-0.941223	-0.506198	1.43024	1.07313	-0.755097	-0.300847	mfuzz
C5	NAP1L4	-0.937195	1.18517	-0.673615	1.35363	-0.450312	-0.477681	mfuzz
C5	NUDT3	-0.38589	-0.251608	0.6918	1.45284	-1.48251	-0.0246299	mfuzz
C5	OTULIN	-1.17556	-0.0190773	0.884336	1.45776	-0.73537	-0.412087	mfuzz
C5	OXR1	-0.753666	-0.799468	0.525916	1.6916	0.133674	-0.798052	mfuzz
C5	PF4	-0.305392	0.045317	0.86994	1.42759	-1.14958	-0.887873	mfuzz
C5	PLEKHF2	-1.45343	0.0573908	0.114526	1.67172	-0.181946	-0.208269	mfuzz
C5	PML	-0.964234	0.582453	-0.955758	1.53401	0.373478	-0.569952	mfuzz
C5	PPP1R3D	-0.587383	0.94335	-0.133862	1.46898	-0.563277	-1.12781	mfuzz
C5	PPP4R1	-1.20292	0.691006	-0.454297	1.19661	0.724649	-0.955053	mfuzz
C5	PRDX5	-0.693116	0.65121	1.04189	0.952784	-1.28905	-0.663724	mfuzz
C5	PSMB2	-1.46296	0.268031	1.06806	0.938154	-0.873576	0.0622982	mfuzz
C5	PSMB8	-1.28924	-0.375069	0.517855	1.577	-0.633239	0.202688	mfuzz
C5	PSMC1	-1.00148	0.93575	0.905836	0.811079	-1.19963	-0.451549	mfuzz
C5	PSMC4	-1.55786	-0.146382	0.734526	1.37208	-0.356981	-0.0453811	mfuzz
C5	PSMD8	-0.524945	0.556023	0.264934	1.59713	-0.913004	-0.98014	mfuzz
C5	PTPN18	-0.513069	0.632149	0.252111	1.54993	-0.846665	-1.07446	mfuzz
C5	PTRHD1	-0.514437	0.732532	-0.177091	1.62571	-1.09362	-0.573095	mfuzz
C5	PUS1	-0.512025	-0.854466	0.470164	1.82985	-0.502531	-0.430996	mfuzz
C5	RAB6A	-1.00677	0.486687	0.847246	1.28502	-1.00718	-0.605003	mfuzz
C5	RABIF	-0.439543	-0.509109	1.06798	1.44805	-0.985991	-0.581384	mfuzz
C5	RASSF2	-1.05486	0.750204	-0.380539	1.63521	-0.640068	-0.30994	mfuzz
C5	RBM14	-0.83793	0.463939	-0.884975	1.427	0.706235	-0.874271	mfuzz
C5	RPL23A	-1.20338	0.0120927	0.766592	1.53216	-0.513168	-0.5943	mfuzz
C5	RPP38	-0.580909	-0.0954179	-0.0217515	1.95988	-0.542163	-0.719642	mfuzz
C5	RTRAF	-0.489922	0.0838958	-0.425174	1.9633	-0.762016	-0.370082	mfuzz
C5	SAG	-0.99006	-0.396906	1.03665	1.42397	-0.839782	-0.233867	mfuzz
C5	SCFD1	-0.288842	0.113886	1.01613	1.2726	-1.15058	-0.963189	mfuzz
C5	SERBP1	-0.729825	-0.277158	1.17037	1.2677	-1.15696	-0.27413	mfuzz
C5	SNRPD1	-0.590972	-0.207069	-0.329002	2.02394	-0.425318	-0.471582	mfuzz
C5	SNX12	-0.572347	-0.0272397	0.911428	1.4881	-0.842374	-0.957569	mfuzz
C5	SP110	-1.37634	-0.382644	0.837109	1.41905	-0.494796	-0.0023831	mfuzz
C5	SUMF2	-0.526791	-0.347383	0.632426	1.67872	-1.1376	-0.299376	mfuzz
C5	SYTL1	-1.76257	0.248714	0.212791	1.12176	0.59551	-0.416211	mfuzz
C5	TGFBR2	-0.354575	0.643669	-0.157673	1.66145	-1.08011	-0.712761	mfuzz
C5	THYN1	-1.13099	0.925598	-0.977518	1.18916	-0.500343	0.494095	mfuzz
C5	TP53I3	-0.750679	0.335473	1.39035	0.831197	-1.08832	-0.718016	mfuzz
C5	TPP1	-0.714691	-0.0724112	0.868285	0.794322	0.727548	-1.60305	mfuzz
C5	TSTD1	-0.667363	0.146784	0.514721	1.68735	-0.780329	-0.90116	mfuzz
C5	TXNDC5	0.00267826	-0.142233	0.0654312	1.84436	-0.944122	-0.826112	mfuzz
C5	UBXN1	-1.0167	0.304191	0.579618	1.55493	-0.944399	-0.477645	mfuzz
C5	UGT3A1	-0.973675	-0.180726	0.473779	1.78234	-0.625744	-0.475971	mfuzz
C5	USP14	-1.58791	0.45452	0.711667	1.17527	-0.152822	-0.600719	mfuzz
C5	VTN	-0.84148	0.543357	1.00673	1.13354	-0.948594	-0.89355	mfuzz
C5	WAS	-1.20684	0.261701	0.268802	1.69676	-0.550136	-0.470288	mfuzz
C5	ZC3HAV1	-0.711267	-0.264055	0.30868	1.85261	-0.281795	-0.904171	mfuzz
C6	ADGRG3	0.860378	1.27623	-1.293	-0.971023	0.127538	-0.000120107	mfuzz
C6	ADSL	-0.310184	1.57351	-0.690658	-1.23598	0.6504	0.0129056	mfuzz
C6	AGFG1	0.692049	0.98762	-0.000211093	-1.86236	-0.0825472	0.265453	mfuzz
C6	ARF3;ARF1	0.449387	1.59179	-0.868274	-1.22577	-0.030395	0.0832606	mfuzz
C6	ARHGAP27	0.659609	1.09724	-0.0622504	-1.79103	0.317155	-0.220729	mfuzz
C6	ARL6IP5	-0.131749	1.26711	-1.15076	-1.16451	0.608153	0.571758	mfuzz
C6	ARL8B	0.786683	0.926765	-1.21591	-1.26298	0.103661	0.661776	mfuzz
C6	ATP11B	0.423396	1.32014	-0.861817	-1.45123	0.101753	0.467756	mfuzz
C6	ATP5MF	0.721631	1.28755	-0.890569	-1.39535	-0.0083599	0.285105	mfuzz
C6	ATP6V1E1	-0.735556	0.743387	0.797959	-1.69411	0.393951	0.494366	mfuzz
C6	BASP1	-0.227991	1.59281	-0.837439	-1.17857	0.558626	0.0925653	mfuzz
C6	BCL2L13	0.443298	1.07994	-0.131431	-1.85233	0.433699	0.0268247	mfuzz
C6	BRK1	1.0155	1.08492	-1.28562	-0.997435	0.34363	-0.160999	mfuzz
C6	C5AR1	-1.28723	1.35184	-0.429562	-0.782976	0.402005	0.745917	mfuzz
C6	CAB39	0.120385	1.3501	-0.740973	-1.51244	0.490863	0.292064	mfuzz
C6	CAB39L	-0.182249	1.28338	-0.749358	-1.33269	0.990971	-0.0100491	mfuzz
C6	CACNA1G	-0.718257	0.483485	-0.314876	-1.14931	1.68226	0.0166942	mfuzz
C6	CAMP	0.919087	1.1776	-0.857032	-1.40463	0.236514	-0.0715449	mfuzz
C6	CARD16	0.717483	1.52704	-0.201663	-1.35905	-0.468169	-0.215636	mfuzz
C6	CARHSP1	-0.504883	1.40699	0.644047	-1.51273	-0.192459	0.159038	mfuzz
C6	CD47	0.106596	0.99915	-0.00476994	-1.75769	0.913675	-0.256959	mfuzz
C6	CDK5	0.957871	0.933886	-0.778499	-1.57867	0.276156	0.189256	mfuzz
C6	CEACAM1	0.612562	1.35466	-0.760871	-1.4698	0.220417	0.0430281	mfuzz
C6	CHMP4B	-0.420101	1.76502	-0.89851	-0.894213	0.24652	0.201286	mfuzz
C6	CHMP5	-0.119397	1.08174	-0.755964	-1.48284	0.977788	0.298682	mfuzz
C6	CHMP6	-0.230786	1.76292	-1.13945	-0.701776	0.143378	0.165708	mfuzz
C6	CLIP1	0.667334	0.5156	-1.50326	-0.658562	1.23651	-0.257618	mfuzz
C6	CNN2	-0.174308	1.23129	-0.0986503	-1.7008	0.742346	0.000125189	mfuzz
C6	COMMD6	0.372124	1.40787	0.117724	-1.6356	-0.410367	0.148249	mfuzz
C6	COPE	0.290427	1.19093	-0.872174	-1.44126	0.811807	0.0202707	mfuzz
C6	CPT2	0.444119	1.01831	-0.877041	-1.54747	0.744802	0.217279	mfuzz
C6	CTSB	0.574453	1.30365	-0.11104	-1.64883	-0.400111	0.281879	mfuzz
C6	CYB5R3	-0.305109	0.725541	-0.698814	-1.25453	0.0103393	1.52257	mfuzz
C6	CYBA	0.124171	1.02984	-0.928953	-1.43863	0.963877	0.249687	mfuzz
C6	DDAH2	0.316815	1.7798	-0.43639	-1.14298	-0.0335556	-0.483692	mfuzz
C6	DDI1	0.678282	0.908076	-1.47378	-1.039	0.331636	0.594794	mfuzz
C6	DDX58	0.28512	1.85038	-0.70495	-0.933873	-0.282886	-0.21379	mfuzz
C6	DEFA3	1.41254	1.0835	-0.62535	-1.05007	-0.397257	-0.423367	mfuzz
C6	DEFA4	0.788289	1.39852	-0.591373	-1.35402	0.203723	-0.445141	mfuzz
C6	DHX15	0.0794303	1.71364	0.0941082	-1.38669	-0.243221	-0.257268	mfuzz
C6	DNAJB11	0.732053	1.50999	-0.546421	-1.23344	-0.589746	0.127569	mfuzz
C6	EFTUD2	0.558635	0.125295	-1.8442	0.277536	1.07561	-0.192881	mfuzz
C6	EHD4	0.380981	1.54421	-0.382529	-1.37687	0.372315	-0.538112	mfuzz
C6	EIF2S2	0.82318	1.48974	-0.868873	-1.14063	-0.128825	-0.174586	mfuzz
C6	EIF3F	0.693094	1.03707	0.0335527	-1.85143	0.119207	-0.0314997	mfuzz
C6	EIF4G2	0.769793	0.918932	-0.370268	-1.76881	0.538067	-0.0877195	mfuzz
C6	EPHX1	0.794055	1.3704	-0.848174	-1.31992	0.124058	-0.120427	mfuzz
C6	EPS15L1	-0.789979	0.95766	-0.121634	-1.42982	1.16211	0.221665	mfuzz
C6	ERH	0.29229	1.58448	-0.603274	-1.42431	0.0740617	0.0767505	mfuzz
C6	EXOC4	0.720003	1.46553	-1.08093	-1.02464	-0.276972	0.197006	mfuzz
C6	FHL3	-0.164542	0.882088	-1.08943	-1.13278	1.29676	0.207908	mfuzz
C6	GCA	0.0940106	1.22423	-0.578452	-1.6534	0.5149	0.398713	mfuzz
C6	GNG2	0.425105	1.50748	-0.743996	-1.39075	0.240059	-0.037897	mfuzz
C6	GON7	0.469655	1.1467	-0.745365	-1.6141	0.254249	0.48886	mfuzz
C6	GPS1	-0.254351	0.925311	-0.58694	-1.56648	1.04281	0.439646	mfuzz
C6	GRK6	0.240361	1.05963	0.150954	-1.85775	0.565777	-0.158975	mfuzz
C6	GRN	0.288482	1.72621	-1.20484	-0.613056	0.113896	-0.310696	mfuzz
C6	GSTM1	0.606537	1.19006	-0.72564	-1.5945	0.331904	0.191634	mfuzz
C6	HBA2	0.8403	1.01913	-1.29096	-1.07439	-0.138434	0.644355	mfuzz
C6	HBB	0.695755	1.41875	-1.23188	-0.885693	-0.315541	0.318612	mfuzz
C6	HBD	0.923835	1.16145	-1.29238	-0.456339	-0.824951	0.48839	mfuzz
C6	HNRNPDL	1.05014	0.755408	-1.42322	-0.638805	0.783999	-0.527524	mfuzz
C6	HPCAL1	0.681359	1.02979	-1.34936	-1.11469	0.629957	0.122948	mfuzz
C6	HPRT1	0.794117	0.930698	-0.607163	-1.71656	0.233875	0.365035	mfuzz
C6	HYDIN	1.20502	0.843232	-0.959811	-1.19511	0.544087	-0.437414	mfuzz
C6	IFI44	-0.230532	0.573562	0.0908708	-1.82264	1.09643	0.292306	mfuzz
C6	IPO5	0.554889	0.836594	-0.0599944	-1.92312	0.535808	0.0558265	mfuzz
C6	LCP1	0.540429	0.84168	-0.80804	-1.65071	0.683537	0.393101	mfuzz
C6	LSM2	0.511393	1.58323	-0.632403	-1.31106	-0.300997	0.149838	mfuzz
C6	LST1	-0.280457	1.80166	-0.427564	-1.1667	0.290188	-0.217133	mfuzz
C6	LUC7L2	0.271033	1.24037	-1.31171	-1.02096	0.79	0.0312694	mfuzz
C6	LZIC	-0.450296	1.64471	-0.769467	-1.08089	0.569454	0.0864823	mfuzz
C6	MAP2K2	0.726058	0.881494	-1.16612	-1.26849	0.852213	-0.0251536	mfuzz
C6	MARCKS	-0.996885	0.954272	-0.294935	-1.19059	0.303919	1.22422	mfuzz
C6	MCEMP1	0.528949	0.958389	-0.682607	-1.71012	0.426372	0.479015	mfuzz
C6	MIEN1	0.148863	1.04926	-0.764263	-1.59378	0.779908	0.380005	mfuzz
C6	MPDU1	0.857441	1.30012	-1.13181	-1.13021	-0.0207875	0.125246	mfuzz
C6	MYADM	0.300175	1.69229	-0.501892	-1.28196	0.149654	-0.358267	mfuzz
C6	MYL1;MYL3	0.654312	1.10272	-1.04472	-1.41861	0.317153	0.38914	mfuzz
C6	MYO9B	0.532056	1.59184	-0.730318	-1.04156	-0.677401	0.325393	mfuzz
C6	NAP1L1	0.580329	1.52115	-0.938023	-1.20486	-0.0711907	0.1126	mfuzz
C6	NCF1B	0.57956	1.43878	-0.349351	-1.45488	-0.51471	0.300598	mfuzz
C6	NDUFB1	0.491044	0.94386	0.130879	-1.90768	-0.105809	0.447706	mfuzz
C6	NEK7	0.0870758	1.42112	-0.289263	-1.6491	0.01874	0.411436	mfuzz
C6	NLRC4	-0.0684801	1.80798	-0.47895	-1.2134	0.0852722	-0.13242	mfuzz
C6	NME1	0.00743021	1.56722	-0.0764673	-1.59091	0.0100729	0.0826541	mfuzz
C6	NPM1	0.537819	1.52655	-0.902633	-1.22847	0.198126	-0.131396	mfuzz
C6	NT5C3A	0.319793	1.14507	0.0553314	-1.55055	0.782902	-0.752548	mfuzz
C6	NUCB1	1.21741	0.929133	-1.48033	-0.668921	-0.0875211	0.0902332	mfuzz
C6	NUDT2	0.424081	1.58262	-0.37584	-1.37513	-0.481792	0.226064	mfuzz
C6	NUDT21	0.19675	0.474606	-1.14858	-1.20086	1.37138	0.306698	mfuzz
C6	OLFM4	0.892148	0.802865	-1.01491	-1.39805	0.757203	-0.0392586	mfuzz
C6	OSBPL8	0.267508	1.48956	-0.868967	-1.3159	0.470253	-0.0424496	mfuzz
C6	PAK1	0.911098	1.11599	-0.228121	-1.67088	0.126192	-0.254283	mfuzz
C6	PARVG	0.819864	1.25443	-0.612226	-1.37454	0.449299	-0.536826	mfuzz
C6	PCYOX1	0.475393	1.54899	-0.844738	-1.28587	0.0843488	0.0218821	mfuzz
C6	PDCD6	0.569641	0.851558	-0.702792	-1.62641	0.900657	0.00734393	mfuzz
C6	PDE6D	0.775563	0.915961	-0.559035	-1.74762	0.350177	0.264953	mfuzz
C6	PFDN4	0.117928	0.96733	-1.30902	-1.13969	0.914564	0.448891	mfuzz
C6	PGM1	0.672283	0.900978	-0.44466	-1.79748	0.5393	0.129574	mfuzz
C6	PGM2	0.425016	0.819241	-0.423193	-1.85061	0.599612	0.429929	mfuzz
C6	PIK3AP1	0.15883	1.52181	-1.49927	-0.538957	0.0104994	0.347087	mfuzz
C6	PIP4P2	-0.409797	1.46577	-1.00656	-0.857072	0.955961	-0.148302	mfuzz
C6	POTEI	0.653041	1.67897	-0.363581	-1.09827	-0.572233	-0.297933	mfuzz
C6	PPFIA1	0.0435038	1.32406	-0.65774	-1.23781	1.01924	-0.491254	mfuzz
C6	PPP2R5A	0.645876	1.00863	0.111096	-1.85526	-0.186627	0.276281	mfuzz
C6	PRTN3	0.818238	0.851204	-0.668177	-1.66686	0.615231	0.0503679	mfuzz
C6	PSAP	-0.139755	1.4289	-0.809525	-1.01463	1.01275	-0.477739	mfuzz
C6	PSMD13	0.0681457	1.39036	-0.677615	-1.50391	0.561477	0.161535	mfuzz
C6	PSMD4	-0.5497	1.70007	-1.14791	-0.51822	0.468047	0.0477074	mfuzz
C6	PSMD6	0.769169	1.00029	-0.40586	-1.77519	0.265306	0.146284	mfuzz
C6	PSME2	0.391305	1.41616	-0.21551	-1.66542	0.133177	-0.05971	mfuzz
C6	PXN	-0.368245	1.40804	-0.637513	-1.20199	0.996038	-0.196331	mfuzz
C6	RBM8A	0.262787	0.948388	-1.9459	0.37852	0.0398048	0.3164	mfuzz
C6	RECQL	0.815608	1.08475	-1.04802	-1.34747	0.00108378	0.494049	mfuzz
C6	RNASEL	0.839675	1.29883	-1.01151	-1.20926	-0.202951	0.285204	mfuzz
C6	RNF213	0.904515	1.0314	-0.91452	-1.37334	0.584459	-0.232515	mfuzz
C6	RPLP2	-0.119614	1.02972	0.151723	-1.87141	0.214455	0.59513	mfuzz
C6	RPS15A	-0.0763394	0.42958	-0.769353	-1.51155	1.15748	0.770186	mfuzz
C6	RPS20	-1.48257	0.576934	-0.480782	-0.536033	1.18787	0.73458	mfuzz
C6	RPS21	0.833338	1.13375	-1.09599	-1.06195	0.675512	-0.484662	mfuzz
C6	RRAGC	0.478597	1.21149	-0.596864	-1.66755	0.313125	0.261204	mfuzz
C6	RTCB	0.737119	1.02864	-0.76731	-1.60509	0.146042	0.460602	mfuzz
C6	RTN4	0.592685	1.227	-1.35744	-1.04996	0.406656	0.181062	mfuzz
C6	S100A12	0.291235	1.34379	-0.0963392	-1.75382	0.131245	0.0838892	mfuzz
C6	SASH3	0.747909	1.20972	-0.958838	-1.32865	0.509994	-0.180134	mfuzz
C6	SEC11A	-0.0789405	1.18663	-0.26009	-1.76094	0.459494	0.453844	mfuzz
C6	SEC24B	0.230649	0.999393	0.399039	-1.90019	-0.130239	0.401352	mfuzz
C6	SF3B4	0.350459	0.945477	-1.30431	-1.02574	1.10662	-0.0725017	mfuzz
C6	SF3B5	0.579397	1.16396	-0.870666	-1.46436	0.636446	-0.044779	mfuzz
C6	SLC25A20	-0.143558	1.36291	-0.260898	-1.65196	0.141369	0.552131	mfuzz
C6	SLC35A4	0.219606	1.85513	-0.594302	-0.977633	-0.0578649	-0.444934	mfuzz
C6	SLC4A1	1.142	0.96983	-1.24103	-1.02694	-0.194244	0.350381	mfuzz
C6	SPAG9	0.426985	1.53482	-1.24946	-0.804665	0.399082	-0.306769	mfuzz
C6	SRP68	0.461422	1.36603	-0.867517	-1.38714	-0.0630257	0.490232	mfuzz
C6	SRSF6	0.210466	0.370137	-1.93517	0.170317	1.00659	0.17766	mfuzz
C6	TAGLN2	0.0133477	1.7859	-0.705748	-1.14479	0.0109071	0.0403756	mfuzz
C6	TBC1D22A	0.824291	1.19018	-0.444972	-1.64414	0.0337807	0.0408555	mfuzz
C6	TBC1D2B	0.636675	1.35055	-0.927126	-1.3298	0.365439	-0.0957376	mfuzz
C6	TM9SF2	0.374889	0.897264	-0.961589	-1.46658	0.183887	0.972132	mfuzz
C6	TMED9	-0.53145	0.83999	0.383581	-1.77577	0.29249	0.791159	mfuzz
C6	TMSB10	-0.183642	1.44584	-1.10007	-1.03598	0.761432	0.112415	mfuzz
C6	TMSB4X	-0.310136	1.72197	-0.730648	-0.966368	0.606403	-0.321224	mfuzz
C6	TOP2B	-0.163408	0.329633	-0.966174	-1.02269	1.69371	0.128929	mfuzz
C6	TPM1	0.543696	1.14554	-1.21207	-1.26202	0.498111	0.286744	mfuzz
C6	TSPAN14	1.28805	1.04142	-1.05582	-1.02645	-0.293118	0.0459083	mfuzz
C6	UBE2L6	-0.0483275	1.46239	-0.50514	-1.54831	0.35308	0.286315	mfuzz
C6	USP7	0.624205	1.40571	-0.606118	-1.40319	-0.396179	0.37557	mfuzz
C6	VPS11	0.273422	1.43447	-1.69101	0.00259741	0.052748	-0.0722305	mfuzz
C6	WDFY1	1.21942	1.01617	-1.13974	-1.08508	0.0389855	-0.0497587	mfuzz

## Sheet: Poly(IC)
Table S2. Co-regulated proteins clusters in Poly(I:C) treated neutrophils.
clusters	genes	wide.res.polyic_0H	wide.res.polyic_15min	wide.res.polyic_30min	wide.res.polyic_1H	wide.res.polyic_2H	wide.res.polyic_4H	type		Enrichment analysis for each cluster
C1	ANPEP	-0.132271	0.730239	0.479132	0.81375	-0.00472205	-1.88613	mfuzz
C1	AZU1	0.270105	1.31156	0.114647	0.149998	-0.0667736	-1.77954	mfuzz
C1	BANF1	0.245948	1.11891	0.351053	0.331652	-0.199739	-1.84782	mfuzz		Cluster	Category	Term	Description	LogP	Log(q-value)	Genes	Symbols	InTerm_InList
C1	BSG	-0.0423711	0.550279	0.291634	0.857188	0.290384	-1.94711	mfuzz		C1	GO Biological Processes	GO:0006123	mitochondrial electron transport, cytochrome c to oxygen	-6.73193	-2.55986	1329,1340,1347,4513,9377	COX5B,COX6B1,COX7A2,COX2,COX5A	5/-
C1	CA4	-0.242982	0.620778	0.548569	1.15604	-0.428807	-1.65359	mfuzz		C1	GO Biological Processes	GO:0098742	cell-cell adhesion via plasma-membrane adhesion molecules	-4.6741	-0.983995	682,1088,3683,3689,5175,3674,3690,965,5912,566,1511,1991,8288	BSG,CEACAM8,ITGAL,ITGB2,PECAM1,ITGA2B,ITGB3,CD58,RAP2B,AZU1,CTSG,ELANE,EPX	13/-
C1	CACHD1	0.586602	0.564145	0.136355	0.390093	0.336218	-2.01341	mfuzz		C1	GO Biological Processes	GO:0050829	defense response to Gram-negative bacterium	-4.57785	-0.983995	566,1511,1991,4069,6037,1378,5199,8288,2215,3683,11027,5245	AZU1,CTSG,ELANE,LYZ,RNASE3,CR1,CFP,EPX,FCGR3B,ITGAL,LILRA2,PHB1	12/-
C1	CD58	-0.095602	-0.182979	0.460896	1.19341	0.401728	-1.77745	mfuzz		C2	GO Biological Processes	GO:0016064	immunoglobulin mediated immune response	-7.58338	-3.63248	718,720,3493,3500,3501,3514,3538,3539,728,3273,7018,9636	C3,C4A,IGHA1,IGHG1,IGHG2,IGKC,IGLC2,IGLC3,C5AR1,HRG,TF,ISG15	12/-
C1	CD59	-0.0717968	1.20076	0.131591	0.577716	-0.049559	-1.78871	mfuzz		C2	GO Biological Processes	GO:0034384	high-density lipoprotein particle clearance	-5.63966	-2.42912	335,336,348,718,720,7018,2,2638	APOA1,APOA2,APOE,C3,C4A,TF,A2M,GC	8/-
C1	CEACAM8	-0.367639	1.00229	0.553671	0.568016	0.0407134	-1.79705	mfuzz		C2	Reactome Gene Sets	R-HSA-114608	Platelet degranulation	-5.37177	-2.31899	2,335,3273,3700,7018,22915,2811,348,9636	A2M,APOA1,HRG,ITIH4,TF,MMRN1,GP1BA,APOE,ISG15	9/-
C1	CFP	0.530187	1.22379	0.327245	0.0250957	-0.384117	-1.7222	mfuzz		C3	GO Biological Processes	GO:0006334	nucleosome assembly	-3.44893	0	3008,3009,6749,10541,3183	H1-4,H1-5,SSRP1,ANP32B,HNRNPC	5/-
C1	CHMP4C	-0.213049	-0.00202745	0.544272	1.57395	-0.521397	-1.38174	mfuzz		C3	Reactome Gene Sets	R-HSA-380972	Energy dependent regulation of mTOR by LKB1-AMPK	-3.31636	0	28956,51719,81617	LAMTOR2,CAB39,CAB39L	3/-
C1	COX5A	-0.548437	0.506208	0.179961	1.6185	-0.525363	-1.23087	mfuzz		C3	GO Biological Processes	GO:0046031	ADP metabolic process	-2.31469	0	203,23786,80201,3704	AK1,BCL2L13,HKDC1,ITPA	4/-
C1	COX5B	0.0739765	0.574606	0.496324	1.10183	-0.540244	-1.70649	mfuzz		C4	Reactome Gene Sets	R-HSA-8963899	Plasma lipoprotein remodeling	-5.16761	-0.94088	337,344,345,4018,2203,2645,5255,1475,2896,10297	APOA4,APOC2,APOC3,LPA,FBP1,GCK,PHKA1,CSTA,GRN,APC2	10/-
C1	COX6B1	0.839971	0.816531	0.256624	0.312661	-0.410381	-1.81541	mfuzz		C4	GO Biological Processes	GO:0043470	regulation of carbohydrate catabolic process	-3.10893	-0.304159	2203,2645,5255,345	FBP1,GCK,PHKA1,APOC3	4/-
C1	COX7A2	-0.344384	0.783453	0.403338	1.13234	-0.326722	-1.64802	mfuzz		C4	GO Biological Processes	GO:0098609	cell-cell adhesion	-2.54423	0	337,1475,9708,56107,84959	APOA4,CSTA,PCDHGA8,PCDHGA9,UBASH3B	5/-
C1	CPNE2	0.0793055	1.12742	0.3863	-0.518273	0.630374	-1.70512	mfuzz
C1	CR1	0.614974	1.0874	-0.434063	-0.0144693	0.483187	-1.73703	mfuzz
C1	CTSG	-0.144713	0.431288	0.538278	1.21616	-0.334432	-1.70658	mfuzz
C1	DPYSL2	0.276992	0.389324	0.639035	0.516055	0.19344	-2.01485	mfuzz
C1	ELANE	0.182797	0.985865	0.205359	0.273338	0.299012	-1.94637	mfuzz
C1	EPX	-0.482965	0.949375	0.582915	0.653712	0.0562634	-1.7593	mfuzz
C1	FCGR3B	0.33356	0.94907	0.021944	0.743082	-0.205628	-1.84203	mfuzz
C1	GAS7	0.759083	0.651653	0.309669	0.694827	-0.705724	-1.70951	mfuzz
C1	GLIPR2	-0.687668	0.228387	0.55107	1.58296	-0.474645	-1.2001	mfuzz
C1	H2AC8;H2AC25	-0.232652	-0.616633	0.6876	1.69974	-0.66675	-0.871305	mfuzz
C1	ITGA2B	0.424346	0.347168	-0.610133	1.34623	0.0763598	-1.58397	mfuzz
C1	ITGAL	-0.23338	0.813167	0.454318	0.853574	-0.0585054	-1.82917	mfuzz
C1	ITGB2	-0.077919	1.11892	0.238399	0.393	0.19632	-1.86872	mfuzz
C1	ITGB3	0.427312	0.71581	-0.766857	1.04498	0.187993	-1.60923	mfuzz
C1	LILRA2	0.881347	0.395785	0.562802	0.651776	-0.913653	-1.57806	mfuzz
C1	LMLN	0.945825	0.292421	0.396573	0.772875	-0.775592	-1.6321	mfuzz
C1	LYZ	-0.133001	0.889825	0.436861	0.793935	-0.158938	-1.82868	mfuzz
C1	MCU	-0.0831207	1.21169	-0.110455	0.893645	-0.290032	-1.62172	mfuzz
C1	MMP25	0.630389	-0.734509	0.65523	1.27997	-0.516137	-1.31494	mfuzz
C1	MT-CO2	-0.620389	0.506183	0.369774	1.49136	-0.387592	-1.35933	mfuzz
C1	OSTC	-0.107962	1.54027	-0.0625268	0.319324	-0.108515	-1.58059	mfuzz
C1	PADI4	0.00299725	0.535955	0.458156	1.25521	-0.684114	-1.56821	mfuzz
C1	PCBD1	0.868517	0.252756	0.743204	-0.256404	0.261504	-1.86958	mfuzz
C1	PECAM1	-0.207643	0.656885	0.242466	1.16926	-0.103501	-1.75747	mfuzz
C1	PHB1	-0.458012	0.823999	0.382662	0.817224	0.234656	-1.80053	mfuzz
C1	PHB2	-0.230772	0.852511	0.334163	0.923961	-0.0774765	-1.80239	mfuzz
C1	PLBD1	-0.25829	0.93667	0.349362	0.897693	-0.164475	-1.76096	mfuzz
C1	PLP2	-0.611305	1.56041	0.445726	0.426013	-0.63334	-1.1875	mfuzz
C1	RAP1A	0.378276	1.31528	0.16987	-0.074633	-0.0304989	-1.75829	mfuzz
C1	RAP2B	-0.152237	0.882431	0.400561	0.796638	-0.0845953	-1.8428	mfuzz
C1	RNASE3	-0.169012	0.8117	0.4854	0.882677	-0.206553	-1.80421	mfuzz
C1	RPA1	1.17397	0.657887	0.126278	0.284047	-0.583194	-1.65899	mfuzz
C1	RPL12	-0.404075	0.818755	0.75692	0.875666	-0.419068	-1.6282	mfuzz
C1	RPL18	-0.511371	0.397772	1.16048	0.91622	-0.498207	-1.46489	mfuzz
C1	SLC25A6	-0.920565	0.271168	0.652737	1.51441	-0.43659	-1.08116	mfuzz
C1	SLC35A5	-0.158883	0.61539	0.855275	0.239806	0.365113	-1.9167	mfuzz
C1	SPPL2A	0.399513	0.0825075	0.49416	0.224337	0.781487	-1.982	mfuzz
C1	SUMO2	-0.718884	-0.779536	1.17288	1.38307	-0.410854	-0.646679	mfuzz
C1	TMED10	0.0371359	1.28482	-0.273249	0.80811	-0.25899	-1.59783	mfuzz
C1	TMED4	-0.282555	1.15905	0.0780795	1.0245	-0.459118	-1.51996	mfuzz
C1	TMED7	-0.39001	1.56652	0.0646827	0.539558	-0.383882	-1.39687	mfuzz
C1	TMED9	-0.3118	1.54374	-0.132186	0.535718	-0.155232	-1.48024	mfuzz
C1	TMEM205	-0.0532763	0.764573	0.574236	0.980785	-0.607418	-1.6589	mfuzz
C1	VDAC2	-0.482494	-0.0527051	0.522511	1.53571	-0.0639441	-1.45908	mfuzz
C1	VDAC3	-0.271692	0.810423	0.164198	1.26065	-0.379546	-1.58403	mfuzz
C2	A2M	-0.420749	-0.0047937	-1.36378	1.67225	0.341174	-0.224106	mfuzz
C2	ALB	-0.382547	0.199855	-1.68722	1.24969	0.636423	-0.0162048	mfuzz
C2	APOA1	-0.336684	-0.486695	-1.57638	0.928761	1.06737	0.403631	mfuzz
C2	APOA2	0.214533	-0.238368	-1.69784	1.24243	0.66154	-0.182288	mfuzz
C2	APOE	0.996384	0.0187801	-1.87454	0.563442	0.40459	-0.108656	mfuzz
C2	C3	0.0530035	0.0792067	-1.34668	1.73285	-0.117368	-0.401012	mfuzz
C2	C4A	-0.702416	-0.323154	-1.44129	1.26086	0.665786	0.54021	mfuzz
C2	C5AR1	0.148996	-1.06572	0.26385	1.76873	-0.661446	-0.454417	mfuzz
C2	DNAH5	0.483211	0.137986	-1.11415	0.730987	1.09413	-1.33217	mfuzz
C2	GC	-0.220053	0.108328	-1.79229	1.13104	0.659943	0.113031	mfuzz
C2	GP1BA	0.304829	-0.00176121	-1.97653	0.374795	0.558038	0.740628	mfuzz
C2	H3-7	-0.626037	-1.09041	0.546138	1.72039	-0.205144	-0.344932	mfuzz
C2	H4C16	-0.43473	-1.51305	0.841607	1.28325	0.186208	-0.363281	mfuzz
C2	HRG	-0.0868477	0.309397	-1.82932	1.15304	0.469633	-0.0159043	mfuzz
C2	IGHA1	-0.400639	0.0969132	-1.51202	1.53883	0.400704	-0.123784	mfuzz
C2	IGHG1	-0.598838	0.393193	-1.19696	1.61224	0.360358	-0.569992	mfuzz
C2	IGHG2	-0.449859	0.0350078	-1.45765	1.48561	0.634913	-0.248026	mfuzz
C2	IGKC	-0.507614	0.0758851	-1.17613	1.729	0.361641	-0.482775	mfuzz
C2	IGLC2;IGLC3	-0.475118	0.138935	-1.20873	1.73746	0.261925	-0.454473	mfuzz
C2	ISG15	-1.03904	-1.01105	0.24113	1.61082	-0.236831	0.434978	mfuzz
C2	ITIH4	-0.793931	-0.20677	-1.24873	1.59863	0.33539	0.315404	mfuzz
C2	MMRN1	1.30357	0.0290303	-1.71345	0.569342	-0.199225	0.0107318	mfuzz
C2	TF	-0.468573	0.262307	-1.54214	1.4168	0.533993	-0.20239	mfuzz
C2	TMEM63A	0.700571	-1.36156	0.10882	1.30449	-0.950106	0.19779	mfuzz
C3	AK1	0.0917403	-0.547585	-0.688885	-1.12357	0.697029	1.57127	mfuzz
C3	ANP32B	-0.877182	-0.5115	-0.556166	-0.399019	0.558123	1.78574	mfuzz
C3	AP1G1	-1.81166	-0.0631958	-0.121632	0.312704	0.538791	1.14499	mfuzz
C3	ARHGAP17	-1.57122	-0.052661	-0.460956	0.236493	0.398869	1.44948	mfuzz
C3	ARL6IP6	-1.76499	0.798748	0.0597723	0.31603	-0.400867	0.991303	mfuzz
C3	BCL2L13	-1.42203	0.103263	-0.551465	0.0336483	0.219927	1.61665	mfuzz
C3	CAB39	-1.20946	-0.706262	0.115193	-0.472091	0.80477	1.46785	mfuzz
C3	CAB39L	-1.12586	-0.614814	-0.276533	-0.456331	1.16418	1.30936	mfuzz
C3	CDK5RAP3	-1.51926	-0.493622	0.476692	-0.437342	1.1896	0.783925	mfuzz
C3	CFL1	-0.927446	-0.715723	-0.295424	-0.307144	0.443052	1.80269	mfuzz
C3	CHMP2A	-1.48252	0.101846	0.462651	-0.747019	0.269712	1.39533	mfuzz
C3	CLC	-1.13443	-0.860039	0.644929	1.25629	-0.651533	0.744784	mfuzz
C3	DDX10	-1.00134	-0.88368	-0.418798	-0.138475	1.36161	1.08069	mfuzz
C3	DNAJB11	-1.66427	0.704582	-0.0475412	-0.624765	0.884902	0.747088	mfuzz
C3	DUSP23	-1.09505	-0.812592	-0.0648577	-0.443589	1.10594	1.31015	mfuzz
C3	DUXA	-0.949584	-0.217934	-1.14687	0.134294	0.677107	1.50299	mfuzz
C3	ECHS1	-1.46154	-0.344324	-0.100757	-0.351756	0.954079	1.3043	mfuzz
C3	GBP1	-0.268978	-0.605834	-0.565061	-0.665314	0.162995	1.94219	mfuzz
C3	GLRX	-1.82258	-0.304782	0.426828	0.164571	0.454563	1.0814	mfuzz
C3	GNG5	-1.36077	-0.980218	0.11107	0.491518	0.409548	1.32885	mfuzz
C3	H1-4	-0.815871	-1.02302	-0.215774	-0.183379	0.526068	1.71197	mfuzz
C3	H1-5	-0.674735	-0.761336	-0.423791	-0.475243	0.522074	1.81303	mfuzz
C3	HKDC1	-1.23356	0.147552	-0.296507	-0.887361	1.18514	1.08474	mfuzz
C3	HNRNPC	-1.10776	-0.437297	-0.116629	-0.66973	0.717509	1.6139	mfuzz
C3	IFI44	-1.26001	-0.906405	0.364024	-0.19773	0.542377	1.45774	mfuzz
C3	ISG20	-1.25609	-0.994555	-0.0586002	0.299061	0.605218	1.40497	mfuzz
C3	ITGA1	0.217164	-0.186536	-0.976505	-1.15012	0.576234	1.51976	mfuzz
C3	ITPA	-1.01622	-0.986447	0.0684036	-0.189715	0.471273	1.65271	mfuzz
C3	LAMTOR2	-1.47631	0.3467	-0.207117	-0.298873	0.0334326	1.60217	mfuzz
C3	LBR	-1.11668	-0.752521	-0.298562	0.316318	0.124594	1.72685	mfuzz
C3	LMO7	-0.966578	-0.817311	0.191322	-0.763449	1.14014	1.21588	mfuzz
C3	LRMDA	-1.30009	-0.520298	0.420356	-0.664085	0.650585	1.41353	mfuzz
C3	LSM1	-1.02504	-0.558727	-0.442356	-0.359412	0.7096	1.67593	mfuzz
C3	MCTP1	-1.67776	0.433801	0.246874	-0.690771	0.975088	0.712766	mfuzz
C3	NINJ2	-0.142347	-0.105298	-0.417395	-1.34433	1.70054	0.308832	mfuzz
C3	NRBF2	-1.28845	0.026785	-0.162486	-0.851	1.12322	1.15194	mfuzz
C3	PTBP2	-0.878503	-0.919554	-0.28354	0.0810864	0.195687	1.80482	mfuzz
C3	RAD54L2	0.532838	-0.0999242	-0.666866	-1.51873	0.418686	1.334	mfuzz
C3	RALYL	-0.744996	-1.02648	-0.46342	-0.0766754	0.656277	1.65529	mfuzz
C3	RASSF5	-1.09954	-0.377145	0.132439	-0.750184	0.38572	1.70871	mfuzz
C3	REPS2	-0.870696	0.625164	-0.10976	-0.836722	-0.505914	1.69793	mfuzz
C3	RPE	-1.10634	-0.500047	-0.526779	-0.363286	1.23478	1.26167	mfuzz
C3	RPS8	-1.48115	-0.0709208	0.0831967	-0.684597	1.13536	1.01811	mfuzz
C3	SELENOH	-1.18746	-0.929148	-0.145979	0.071059	0.709212	1.48232	mfuzz
C3	SLC35A4	-0.717399	-0.39049	-0.617487	-0.827533	1.34002	1.21288	mfuzz
C3	SSRP1	-1.58723	-0.37064	0.545968	-0.369819	0.490098	1.29162	mfuzz
C3	TPD52L2	-1.51695	-0.338501	0.0661005	-0.396102	0.960607	1.22485	mfuzz
C3	UCHL5	-1.75781	0.0026493	-0.0175394	-0.14222	0.789959	1.12496	mfuzz
C3	UFM1	-1.22073	-1.02974	0.836616	-0.0131262	0.10884	1.31814	mfuzz
C4	ALG5	1.83961	-0.814244	-0.898667	0.0198845	0.18564	-0.332225	mfuzz
C4	APC2	0.4863	-0.849319	0.748197	-0.150044	1.19243	-1.42757	mfuzz
C4	APOA4	1.90783	-0.162419	-0.899326	0.0474478	-0.198213	-0.695322	mfuzz
C4	APOC2	1.8048	0.214262	-0.881543	0.141853	-0.438243	-0.841128	mfuzz
C4	APOC3	1.7742	0.503125	-0.237764	-0.508618	-0.528865	-1.00208	mfuzz
C4	CCDC17	0.790094	1.66779	-0.482783	-0.826433	-0.670391	-0.478273	mfuzz
C4	CEP290	1.60237	0.233348	-1.04289	-1.11307	0.168236	0.152006	mfuzz
C4	CFAP44	1.74962	0.529007	-0.470681	-0.567269	-0.204409	-1.03627	mfuzz
C4	CSTA	1.77018	-0.45632	-0.0726581	-0.0035358	0.0471407	-1.28481	mfuzz
C4	EML3	1.39767	-0.144465	-0.0867612	-1.11553	0.915933	-0.966842	mfuzz
C4	FBP1	1.33683	0.555465	-0.0493186	0.130532	-0.302106	-1.67141	mfuzz
C4	GCK	1.66138	0.216468	-0.777995	-1.05077	0.466556	-0.515644	mfuzz
C4	GIMAP8	1.22243	0.0089727	-1.04876	-1.27309	0.853773	0.236666	mfuzz
C4	GPX4	1.39237	0.454771	-0.516649	-1.38859	-0.544397	0.602496	mfuzz
C4	GRN	0.245866	1.15774	-0.736477	-1.2987	1.08087	-0.449308	mfuzz
C4	HMGN1	1.47637	-1.00162	-1.09874	0.769277	-0.133924	-0.0113626	mfuzz
C4	HSP90AA4P	1.78234	0.191456	-0.446021	-1.22655	-0.0129713	-0.288249	mfuzz
C4	HYDIN	1.49046	0.19966	-0.356069	-1.45418	0.555059	-0.434923	mfuzz
C4	KAT6B	1.37703	0.870103	-0.685677	-0.356946	0.113194	-1.3177	mfuzz
C4	KLHDC2	1.42782	0.563153	-0.505355	-1.54081	0.10881	-0.0536104	mfuzz
C4	KTN1	1.85033	-0.505919	-0.588441	0.456794	-0.483893	-0.72887	mfuzz
C4	LPA	1.9745	-0.0567619	-0.673513	-0.264463	-0.272397	-0.707365	mfuzz
C4	MTARC1	1.04387	1.45958	-0.608527	-0.25798	-0.777767	-0.859177	mfuzz
C4	MYO1E	1.94545	-0.386134	0.0524467	-0.256814	-0.478129	-0.87682	mfuzz
C4	OTC	1.63943	0.335988	-0.632797	-1.33874	0.055972	-0.0598495	mfuzz
C4	PCDHGA9;PCDHGA8	1.58164	0.0720474	-0.155407	-1.47655	0.369015	-0.390745	mfuzz
C4	PHKA1	1.4803	-0.0560756	-0.253386	-0.490601	0.725082	-1.40532	mfuzz
C4	PPP6R2	1.7457	0.113956	-0.591154	-1.24679	0.122134	-0.143844	mfuzz
C4	PSTPIP2	1.2369	0.544839	0.376083	-0.576195	0.0603607	-1.64199	mfuzz
C4	RPUSD1	1.44597	1.04542	-0.438239	-0.871974	-0.302243	-0.878934	mfuzz
C4	SH3BGRL2	1.66083	0.496297	-1.29818	-0.493078	-0.182507	-0.183365	mfuzz
C4	SLC22A25	1.58134	-0.862711	0.157854	-0.747556	0.698106	-0.827033	mfuzz
C4	STAG1	1.29061	-0.677548	-0.0928795	-1.19871	1.11371	-0.435175	mfuzz
C4	UBASH3B	1.29364	1.00301	-0.794613	-0.927483	0.28882	-0.863374	mfuzz
