# Supplementary material for: Proteomic Portrait of Degranulation Program in Human Circulating Neutrophils Upon Multi-Inflammatory and Infectious Activation
Source: Mol Cell Proteomics. 2025 Sep 29;25(1):101078. doi: 10.1016/j.mcpro.2025.101078 (PMC12804025; doi:10.1016/j.mcpro.2025.101078)
Supplement: Supplemental Table S3 [file mmc3.xlsx]

## Sheet: secretome
Table S3. Neutrophil secretome dataset
Protein.Group	Protein.Names	Genes	Unique.Peptides	TNF_0min_secretome	TNF_5min_secretome	TNF_15min_secretome	TNF_30min_secretome	TNF_1H_secretome	TNF_2H_secretome	baseline_0min_secretome	baseline_5min_secretome	baseline_15min_secretome	baseline_30min_secretome	baseline_1H_secretome	baseline_2H_secretome	LPS_0min_secretome	LPS_5min_secretome	LPS_15min_secretome	LPS_30min_secretome	LPS_1H_secretome	LPS_2H_secretome	PMA_0min_secretome	PMA_5min_secretome	PMA_15min_secretome	PMA_30min_secretome	PMA_1H_secretome	PMA_2H_secretome
P04217	A1BG_HUMAN	A1BG	9	718183	982447	1260000	1430000	1430000	1380000	869121	760912	901109	905775	902947	762843	848650	661663	847411	885596	862252	1420000	833468	1240000	784870	1250000	1260000	980370
P01023	A2MG_HUMAN	A2M	5	102443	195241	277299	272795	304865	290092	724081	76831.4	169718	150308	169291	146323	119886	94051.9	139008	132955	204778	271411	191108	226668	124511	268566	227034	126684
Q2M2I8	AAK1_HUMAN	AAK1	1			44833.4	79534.3		35967.7				57311.4	84612.2	71670.3				76177.9	98743.8	103250						8073.76
Q9NP58	ABCB6_HUMAN	ABCB6	1	4680000	9340000	8700000		11000000	11100000	4580000	5450000	7990000	9180000	11200000	8850000	5830000	5940000	8240000	8780000	10600000	13900000	6800000	8160000	3280000	6240000	7430000	3890000
Q96IU4	ABHEB_HUMAN	ABHD14B	6	275297	513861	454001	481056	285732	364596	222599	388641	353675	406188	508334	543889	330605	256737	228249	554443	529002	658913	318313	310201	167304	283925	379082	296508
Q8IZP0	ABI1_HUMAN	ABI1	3	66085.2	155856	115968	155061	184269	242449	58647.1	141237	94524.9	128738	175233	210383	38215.5	62459.1	115749	176774	180220	329050	84182.9	72145.4	35879.7	48636	153453	117485
Q9P1F3	ABRAL_HUMAN	ABRACL	2	13783.7	37307.2	64431	34578	10881.7				31028.8	19055.5	37230.4		10907.9	27938.1	41959.5	61254.1	26690.5	71218.4		14193.4			9837.54	44850.4
P11310	ACADM_HUMAN	ACADM	4	82067.9	123807	99963.8	74725.3		35705.2	45700.8	61326.6	96563.2	94342	56996.7		82898.2	55258.1	62412.4	67034.1	66575		83700.1	119585		45001.5		16415
Q15027	ACAP1_HUMAN	ACAP1	3	63619.6	63354.8	83206.4	66317.6	236336	232643	25047.7	76995.2	72332	64133.1	272226	324366	40951	34675	45962.9	57350.3	163867	195412	53883.4	26689.5	20002.4	34237.3	48881.7
Q15057	ACAP2_HUMAN	ACAP2	9	87392.4	153407	177050	208567	244826	240243	95225	126504	111519	164178	265123	269520	66088.8	78128.4	131382	194084	238350	407995	57274.4	132760	47755.1	94422.7	130942	434460
P24752	THIL_HUMAN	ACAT1	2	18038.5		43723.1		27510.7	33110.1		31534.3	23309.9	7632.5	48915.6	30605.5	30831.8	39696.1	33672.2	23064.7	41464.8	24315.8		29846		19392.6
Q9BWD1	THIC_HUMAN	ACAT2	5	110395	189754	149100	155214	179022	194433	66481.2	126701	122937	178783	225374	201711	112045	86559.5	143208	167497	199541	286962	128208	90536.3	43007.1	95871.7	106106	49266.9
Q9UKV3	ACINU_HUMAN	ACIN1	1			112438						87513.6	101884	107420	183330	45213.9	28628.9		89773.9	147567	208229	45522.9	74581.9	46589.3			87859.3
P53396	ACLY_HUMAN	ACLY	32	631192	1520000	1430000	1350000	1670000	1700000	507668	1260000	1140000	1280000	1920000	1620000	813085	811343	1200000	1520000	1800000	2250000	850085	955710	469384	698764	854223	368478
P21399	ACOHC_HUMAN	ACO1	4		27763.5	37155.6	27340.5	19596.5	49143.7	17789.1	15016.7	20430.9	44705.8	54621.9	55192.4	16019.2		24717.5	39096	29042.7	84075.8	31358.2				26841.4
Q99798	ACON_HUMAN	ACO2	4	63732.2	119028	183212	103964	104751	122774	55537.5	61914.9	82453.5	113065	102137	106823	71288.5	63563.1	89762.8	115176	121175	114520	58568.3	57670.2	48689.3	64756.3	89191.7	22132.5
P24666	PPAC_HUMAN	ACP1	7	403162	704937	642663	631106	707830	619937	398925	588320	503538	519581	782866	745520	499503	351363	378407	671176	632000	952011	426475	544644	299589	525577	345246	176732
P15309	PPAP_HUMAN	ACP3	2				118879	71833	90752									78218.1	77693.3		78733.7				202983	296649
Q562R1	ACTBL_HUMAN	ACTBL2	1																742568
O96019	ACL6A_HUMAN	ACTL6A	4	71310.5	110527	116826	125249	158986	172533	65139.3	79130.3	87510.7	103284	151287	125330	73877.2	82159.7	79258.2	98574.1	133660	203520	37084	58587	27319.3	84242.7	220184
P12814	ACTN1_HUMAN	ACTN1	31	2250000	5180000	5480000	7470000	8720000	11300000	1550000	4540000	4120000	5800000	9470000	9620000	2920000	2410000	4370000	7340000	9530000	19600000	2480000	3700000	2100000	4230000	7970000	7650000
P35609	ACTN2_HUMAN	ACTN2	2	178683	361843	232483	375503	629538	981254	104422	475586	278095	307287	785762	828333	214642	250790	289460	464324	642055	1650000	179982		59404	1250000
O43707	ACTN4_HUMAN	ACTN4	34	518853	1110000	1220000	1460000	1540000	2370000	276516	967603	977737	1180000	2040000	2120000	645786	540249	983212	1510000	1890000	4430000	547227	884720	447742	1260000	1930000	1960000
P61163	ACTZ_HUMAN	ACTR1A	1	138850	366928	266942	483679	509358	523809	144475	310505	234296	429680	660414	613310	119368	188460	306445	443827	532222	929405	234066	310649	103807	200252	586932	704665
P61160	ARP2_HUMAN	ACTR2	23	2260000	4560000	3760000	4320000	5320000	6020000	1870000	3810000	3260000	4750000	6550000	6060000	2360000	2300000	3440000	4750000	6190000	8280000	2950000	2600000	1180000	1660000	2900000	2900000
P61158	ARP3_HUMAN	ACTR3	24	3270000	6260000	5730000	6590000	7930000	8550000	2990000	6130000	5210000	6730000	8770000	8560000	3330000	3500000	4620000	6880000	8190000	12300000	4170000	4120000	2130000	3500000	5260000	3890000
P00813	ADA_HUMAN	ADA	9	47934	125854	124280	134943	112255	126943	72471.9	92490.5	89854.4	121085	165211	143737	69006	56224.7	105959	119438	136736	172180	48417.6	51830.7	28919.3	92224.2	56107.8	79987
Q9NZK5	ADA2_HUMAN	ADA2	5	59815.1	83600.8	64553.9	86508.1	81822.6	105222	40641.4	62701.9	65801.7	69380.5	98442.4	81314.9	62909.8	58705.9	71352.2	38266.5	67346.4	91638.8	101675	97196.2	37048.3	69069.8	103133	75700.6
P78325	ADAM8_HUMAN	ADAM8	3		31091.2	48386.6	154735	88706.5	108401		47203.4	58252.4	61037.8	90860.1	110633				97344.5	96480.1	165199	19503.5	27073.7	43150.9		130866	532032
O75173	ATS4_HUMAN	ADAMTS4	1			84345.9	120859	136064		100563	44158.9	70063.3	71752.3			59632.2				46679.3	145800	59478.3		45762.9	119957
P55265	DSRAD_HUMAN	ADAR	2		5633.24	45461.9	67908.8	61216.8	34454.2			27935.8	29242	36268	8736.41		16957.1	20323.2	15393.8	51514.7	84325.7					13161.8
P11766	ADHX_HUMAN	ADH5	6	151786	214612	141550	117669	132182	147888	111710	220889	102464	141615	171116	145800	149674	95006.5	144125	146375	148000	212951	107637	68337.8	32278.4	69463.1
P55263	ADK_HUMAN	ADK	6	140871	163004	121753	178375	262521	172073	88453.9	180011	148636	110965	181743	157966	108043	77828.6	92065.1	171774	192463	233954	130262	73006.6	56708.7	16674.3	71842.9	117538
Q9NX46	ADPRS_HUMAN	ADPRS	2		68782.8	80874.2	66727.6	134572	126693			31106.7	114477	130567	148834	22157.3		59745.5	104829	118531	222321	11154.2	31341.4		91774.6	149563
Q16186	ADRM1_HUMAN	ADRM1	2	152698			113246	37985.1		142372	16537.5	69484.8	48368.5	29973.2	35671.4			33243		54629.3	48154.4	54083.4	22080.5			37375.8
P30566	PUR8_HUMAN	ADSL	7	107057	145518	143214	135518	204766	238946	88289.2	144350	123972	132277	227203	177263	121595	87369.9	163415	171967	201464	254892	138582	117872	43304.7	76128.2	71596.3	153360
P30520	PURA2_HUMAN	ADSS2	24	1990000	3280000	2990000	3500000	3630000	3960000	1890000	2980000	2720000	3610000	4370000	4310000	2150000	2060000	2880000	3900000	4330000	5820000	2480000	2330000	1310000	2020000	2700000	1670000
P20933	ASPG_HUMAN	AGA	5	303035	431920	544137	359813	500037	567317	229534	321909	380882	412017	453411	455238	305299	342436	314047	523364	542995	655808	321743	431453	215675	268264	522086	668260
P52594	AGFG1_HUMAN	AGFG1	4		40122.5	30657.9	69335.3	67064.2	94325			27645.3	50720.5	69716.9	91760.6		17789.4	21684.8	91653.4	92299.6	152757				51175.7
P35573	GDE_HUMAN	AGL	21	911687	1520000	1350000	1190000	1300000	1260000	816892	1310000	1100000	1310000	1660000	1650000	1040000	850256	1190000	1470000	1660000	2260000	1020000	1020000	530836	676638	725481	410597
Q9UL18	AGO1_HUMAN	AGO1	1	94792.3	134403	90451	109839	135432	149368		83858.7	107936	59185.8	96196.8	108703	83682	70883.4	88150.6	122992	152214	209179	111686	58688.4	63184.1	46198.6	62315.5	93283.1
Q9HCK5	AGO4_HUMAN	AGO4	1	36334.6	122898	18790.9		83915.1	201800		27063.7		167159		132643	33939.2	123262		60676.6	163982	218437		253966				43278.3
Q6RW13	ATRAP_HUMAN	AGTRAP	1		93635.8	62483.3	133829	94630.7	438249	46372.6			135206	218501	137931	53212.1	75570.4	77117.3	131910	107837	532898	105529		7625.57
P23526	SAHH_HUMAN	AHCY	19	654881	1390000	1160000	1220000	1580000	1500000	593726	1200000	1010000	1110000	1710000	1590000	772133	654166	1120000	1310000	1670000	2610000	801490	1010000	448751	550917	858721	468941
P02765	FETUA_HUMAN	AHSG	3	176725	292574	387104	446460	513428	456693	108524	150039	311990	266530	328811	187340	179009	197315	201168	225798	403673	446520	60747.6	227566	188276	190719	449771	114434
P55008	AIF1_HUMAN	AIF1	2	399599	259244	364233	385311	300665	255831	224466	424315	406793	667353	701880	245431	402725	205732	339443	494846	383214	696386	284542	293336		141677	190992
Q12904	AIMP1_HUMAN	AIMP1	4		111993	86627.9	90839.5	118068	207655	87799.7	108990	44788.2	70386.1	120116	89247.5		43217	117745	37005.8	92180	166795	107420	76649.4
P00568	KAD1_HUMAN	AK1	1										35528.6								142202
P54819	KAD2_HUMAN	AK2	13	277175	510821	526995	604942	983748	1240000	337106	250157	352384	467020	1080000	1460000	269836	312659	442758	625081	1010000	1980000	242102	289887	253901	472575	526568	539512
P14550	AK1A1_HUMAN	AKR1A1	18	521276	1050000	965604	1050000	1040000	1020000	489715	910221	704897	894960	1030000	1130000	617361	533694	859957	1030000	1130000	1690000	598301	700813	400351	585678	750344	421684
P15121	ALDR_HUMAN	AKR1B1	3	35182.5	89628.5	76428.3	113547	113297		43647.8	30078.3	69529.7	76066.6	120546	90129.5	77804.2	93127.5	99883.3	72429.3	90722.8	104259	78663.6	84414.1	27419.6		84974.3	47967.5
Q96JD6	AKCL2_HUMAN	AKR1E2	1	1150000	1540000	1570000	1810000	1840000	1720000	885639	1350000	1220000	1680000	1830000	1580000	1160000	1040000	1420000	1840000	1900000	2450000	1270000	1260000	655492	999894	1290000	66230.1
O43488	ARK72_HUMAN	AKR7A2	5	135522	272968	251909	253000	280240	308293	99404.1	199898	193310	275391	370254	292400	111799	145096	198523	283615	345917	398817	139983	169929	45858.2	173606	232339	136293
P13716	HEM2_HUMAN	ALAD	9	103367	379300	372454	461828	536329	479923	123276	393350	337949	337952	594023	530810	151698	212631	338049	528043	482946	1050000	150582	306835	141734	296347	340079	259261
P02768	ALBU_HUMAN	ALB	69	47100000	72100000	76800000	99700000	88600000	88900000	47100000	53400000	60200000	65300000	67400000	62300000	47800000	38000000	46900000	78300000	75300000	126000000	48500000	73900000	48400000	36500000	103000000	72800000
Q8IZ83	A16A1_HUMAN	ALDH16A1	15	108487	308465	277505	254316	353052	345512	122578	266558	211137	297132	355998	482303	148534	160717	205060	272113	366825	447733	233935	202790	125493	206775	199367	116718
P49189	AL9A1_HUMAN	ALDH9A1	15	244557	438452	465738	513363	520119	487950	188937	480878	415684	544031	711458	459477	246945	184097	403206	544843	608911	628147	272418	354004	131580	296559	383612	17408.2
P04075	ALDOA_HUMAN	ALDOA	32	22900000	36100000	34100000	35700000	40500000	39300000	22100000	30700000	30900000	36200000	45100000	38500000	25400000	22700000	29200000	39500000	42200000	54700000	26600000	28800000	13900000	19800000	25900000	17600000
P09972	ALDOC_HUMAN	ALDOC	19	802104	1270000	1170000	1330000	1330000	1460000	844802	1110000	1030000	1220000	1480000	1530000	883258	748302	1040000	1400000	1510000	2000000	888416	1040000	449304	790447	1070000	479884
Q9Y673	ALG5_HUMAN	ALG5	1	205016	289828	612625	345678	678224	1470000	21311		129430	302108	536781	1120000	217490	192622	139392	321379	769104	3430000	275083	248140	104971	358222	531735	211869
P09917	LOX5_HUMAN	ALOX5	5	16232.5	55272.5	36165.9		119983	123472		14523.5		51677.1	108216	161262	9591.92	16809.3	35780.8		79123.1	142149				52516.8	99887.4	99979.8
Q86V81	THOC4_HUMAN	ALYREF	2	175483	233165	490785	419405	440790	460121	98201.2	202496	265111	391678	614946	357196	178064	184141	267310	337349	447106	609385	226772	272693	126681	298928	367826	161691
P02760	AMBP_HUMAN	AMBP	3			207992	245486	163771	160053	129944	56111	176228	48528.1	140352	160235	65461.7	59363.2	94045.3	109821	131252	129438	70876.4	171816	150059	190122	175541	89363.5
Q9Y303	NAGA_HUMAN	AMDHD2	2	99665	174272	162682	150155	181194	134876	69691.9	136820	100883	150989	107823	163966	93998.7	77872.1	149598	63118.9	182933	158027	114997	94676.9	26055.2		90690.8	9678.52
Q01433	AMPD2_HUMAN	AMPD2	2	45577.2	47010.8	130448	78907.3	96879.4	157175		91304.5	85350	77176.9	124994	137943	54910.3	55066.3	97152	105024	136759	192612	30045	46251		44323.9		77102.9
Q01432	AMPD3_HUMAN	AMPD3	10	158017	335666	385162	463272	512111	599002	135815	325346	319819	408445	641693	593681	198016	219026	325631	538089	605858	892996	209890	265943	135757	380345	524875	223538
P39687	AN32A_HUMAN	ANP32A	7	178432	396371	388363	423367	547425	897227	83096.2	296312	255697	443772	711392	756447	187431	184422	289110	488983	597811	1500000	233466	296843	135686	523759	625686	165537
Q92688	AN32B_HUMAN	ANP32B	3	32458.3	101618	99602.5	90216.2	211550	337733		65744.4	75482.9	89702	191056	241143	38068.1		58452	159394	195030	905096	35114.6	94840.7	21505.6	237748	549432	147978
Q9BTT0	AN32E_HUMAN	ANP32E	1	13130.8	8306.6	27686.9	65747.5	130175	160060		47952.2		82073.3	236232	285329	6306.81	6773.88		87230.8	119444	442990		40222.3		108409	181329
P15144	AMPN_HUMAN	ANPEP	10	27430.9	92383.3	106558	105835	138918	172503		47553.9	66247.8	131325	119161	109495	48785.9	52110	87071.1	120442	121009	242879	45992.3	91996.8	28122.8	97149.4	351635	1040000
P04083	ANXA1_HUMAN	ANXA1	40	20300000	27800000	27700000	30800000	31700000	32300000	16500000	23300000	23700000	33100000	35600000	31900000	18400000	17500000	22200000	34000000	39400000	50000000	21400000	20800000	10400000	19200000	24100000	15100000
P50995	ANX11_HUMAN	ANXA11	24	571777	1340000	1510000	1990000	1780000	2480000	557836	1230000	1250000	1800000	3050000	2910000	589448	623582	965440	1890000	2290000	3540000	649495	966075	625222	1250000	1640000	389767
P07355	ANXA2_HUMAN	ANXA2	3	96679.6	114145	111214	44052.1	66422.7	138033	51804.3	228522	58809.7	79774.4	32992.2	40114.8	97071.7	101382	116242	155809	159178	162299	33502.2	169418	39587.9	86327.7	47264.1	99424.5
P12429	ANXA3_HUMAN	ANXA3	39	29900000	52300000	50000000	57800000	48100000	57600000	28200000	45300000	43700000	51900000	63400000	60800000	34200000	31400000	41700000	58400000	60100000	82500000	34100000	41700000	21800000	40400000	47100000	33600000
P09525	ANXA4_HUMAN	ANXA4	28	2600000	4540000	4500000	4640000	3380000	4580000	2400000	4010000	4040000	4900000	6020000	5640000	3110000	2510000	3180000	5020000	5710000	7180000	3100000	3380000	1550000	3060000	3550000	2930000
P08758	ANXA5_HUMAN	ANXA5	23	3570000	5260000	5330000	5250000	5880000	6130000	3070000	4220000	3830000	5110000	5620000	5970000	4440000	3390000	4550000	5280000	6660000	8580000	4230000	4670000	2250000	3870000	4590000	3260000
P08133	ANXA6_HUMAN	ANXA6	54	1040000	2850000	3120000	3720000	5140000	7250000	792988	2450000	2030000	2900000	5560000	5690000	1470000	1450000	2650000	3650000	5270000	11300000	1560000	2300000	1140000	3400000	5780000	4090000
P20073	ANXA7_HUMAN	ANXA7	18	185576	405531	364257	495743	517347	681900	143753	375227	309637	456562	703462	694777	168849	186974	264815	467002	605027	750275	195716	232858	147907	287605	447773	237826
P19801	AOC1_HUMAN	AOC1	9		104597	173331	180698	199554	166373	40478.4	64858.4	72000.7	105025	90035	95546.4	38197.7	72311.9	66130.6	94425.8	87413.6	118155	42870.3	120131	75557.6	318537	402574	295334
Q10567	AP1B1_HUMAN	AP1B1	3	34602.9	193348	169566	189815	168776	308627	95966.7	116687	204249	165117	365769	313990	76185.9	75007.9	130881	223789	260551	412090	122940	156589	65039.2	173228	188528	301317
O43747	AP1G1_HUMAN	AP1G1	1			58875								40679.7	30774.3				35968.6		116411					28497.1
Q9BXS5	AP1M1_HUMAN	AP1M1	1	34796.5	68009.9	137315	153507	242873	284495		79669.8	83479.4	73469.6	149719	222543		21396.3	68359.2	118327	211860	292574	50615.6	47989	30637.9	38234.9	139114
P56377	AP1S2_HUMAN	AP1S2	3	36483.4	116293	123844	132311	206922	241453		83351	114881	100267	255789	274438	44021.4	45012.5	93710.1	98125.3	177461	267857	57202.5	60244.9	65914.9	64595.7	108704	138899
O95782	AP2A1_HUMAN	AP2A1	9	107997	233270	230348	301011	355473	325455	117755	113091	190409	271735	313577	453876	84490.1	74544.4	103128	291716	230615	590655	99322.2	95031.9	70717.8	82024.3	213559	243539
P63010	AP2B1_HUMAN	AP2B1	6	66596	124709	182681	176380	275908	307317	65863.3		116583	141764	304665	373226	79597.6	59096	111703	206375	266721	477701	117025	119421	24446.8	135386	219506	146225
O14617	AP3D1_HUMAN	AP3D1	2	15383.8	39362.8	50953.8	64124.5	58329.1	86557.7		47212.8	20697.3	68151.1	89909.9	102414	23603.1	38732.2	33555.7	78786.8	60801.2	88049.1	18436	34034.6	21780.5	31368	198827	36673.6
O14727	APAF_HUMAN	APAF1	6	92637.6	193768	118506	48884.4	83418	26541.5	33420.1	109775	133910	64798.1	110345	125980	64547.8	148440	72975.7	69234.6	100671		125434	67492.1	19128.4	77050.2	98493.1
Q7Z5R6	AB1IP_HUMAN	APBB1IP	14	193895	473514	462717	544718	558572	691741	196114	364811	317038	455421	689658	620321	225200	202080	192086	520020	588292	859893	321356	245905	149884	273238	364422	152557
P13798	ACPH_HUMAN	APEH	21	171535	747109	732861	801184	1000000	1030000	157498	726190	569770	791928	1140000	1070000	335897	396233	686843	821653	986249	1510000	236348	510666	319764	548044	737178	364696
P27695	APEX1_HUMAN	APEX1	18	1310000	2150000	1770000	2270000	2850000	2740000	1210000	1800000	1940000	2350000	3620000	2850000	1330000	1200000	1810000	2460000	3090000	4080000	1440000	1640000	832267	1760000	2080000	1740000
Q9BZZ5	API5_HUMAN	API5	1	104889	70050.3	136518	172952	187216	212939	34000.7		73684.5	53409.8	219469	128376	70186.6	79089.1	120837	83674.7	124249	186790	28294.4	22280.6	92827.4	70763.7	141438	49889
Q96GX9	MTNB_HUMAN	APIP	6	55382	113718	104555	117565	161977	164589	66224.1	84078.8	102641	91338.2	158775	174181	74185.6	66660.6	87282	156060	135075	278230	78271.1	81402.8	15466.2	129057	82482.3	82782.7
P02647	APOA1_HUMAN	APOA1	19	663629	1570000	2120000	2300000	2560000	2420000	798942	1140000	1250000	1330000	1640000	1140000	860790	977413	1380000	1750000	1790000	3150000	968333	1610000	852862	2610000	2490000	1010000
P02652	APOA2_HUMAN	APOA2	3	216241	407660	597882	522626	735692	867998	328879	299797	430687	388402	450743	461858	225208	302800	238954	626076	702961	1030000	245962	484744	276142	575393	736115	513659
Q0VD83	APOBR_HUMAN	APOBR	21	160841	326776	381120	412741	585513	671705	131810	259401	324742	409356	665471	727866	189706	160449	304842	410283	502154	976124	222896	284559	177491	337807	505164	409517
P02649	APOE_HUMAN	APOE	1										61271.7		60145.8					24152.2					90725.8	53850.9
P02749	APOH_HUMAN	APOH	3	459382	978955	1610000	2140000	2290000	2380000	486982	663972	982096	1050000	1190000	1290000	461032	516953	224024	1070000	1090000	2530000	748454	1350000	836640	565465	2330000	1260000
P05067	A4_HUMAN	APP	3												18322.9						51868.2				169660	189271	81345.5
Q9UKG1	DP13A_HUMAN	APPL1	15	203637	180415	152776	170772	213587	293022		124092	113317	119046	216193	273571	108482	68241.5	119973	148776	200470	334744	59469.9	73334.9	53889.2	110166	180372	158481
P07741	APT_HUMAN	APRT	7	580568	866186	511043	625306	448451	235869	417995	817459	604894	628473	547194	329202	531586	489501	712349	633664	578400	583853	701293	688431	138739	348679	271694
Q96P48	ARAP1_HUMAN	ARAP1	1						33909.5					27634.8	42226.6					13417.6	33757.2
P48444	COPD_HUMAN	ARCN1	8	176869	484810	549934	499451	532487	592220	151139	249929	392612	356786	563489	540939	209087	244352	361612	469623	553720	845106	294419	380430	170908	321449	436170	217696
P18085	ARF4_HUMAN	ARF4	2				12909.2	28239.1	87536.2				12326	58262.2	102940					91063.3	167792
P84085	ARF5_HUMAN	ARF5	1		42402.1	85660.2		260734	362661		36566.1	102883	141973	256855	362541	22326.1	27079.5	81576.4	158051	247922	512861	49741.2			114521	169128	141818
P05089	ARGI1_HUMAN	ARG1	21	3330000	5980000	4950000	5460000	5290000	5430000	3120000	4980000	4090000	5540000	6480000	6140000	4000000	3350000	3480000	5990000	6330000	8140000	3660000	3810000	2160000	3450000	4100000	2870000
Q07960	RHG01_HUMAN	ARHGAP1	8	296782	460585	888981	1020000	1230000	1350000	242156	577427	582988	845058	1530000	1190000	413852	401935	635713	995541	1380000	2060000	183429	456958	260243	950958	1000000	1280000
Q53QZ3	RHG15_HUMAN	ARHGAP15	3	23503.1	41158.9	30880.2	24630	31803.8	42429.9		46689.4	23087.7		25807.2	21546.2	10963.5	18763.1		17437.4	43217.8		16127.8	17992.8		17601.6	12894
Q68EM7	RHG17_HUMAN	ARHGAP17	1																							18344.5	74104.5
P42331	RHG25_HUMAN	ARHGAP25	12	158213	339597	332610	396162	473215	623620	100372	236977	265799	344091	632671	619226	134920	140763	258308	362776	498935	792529	196367	241642	94076.6	217509	485101	157705
P98171	RHG04_HUMAN	ARHGAP4	4	110691	137568	111322	121509	117024	168011	75171.9	73034.4	96616.2	168355	226947	120028	67344	79773.8	84588.9	98445.5	128538	158945	101831	122409	47369.7	96012.1	137971	29506.8
Q92619	HMHA1_HUMAN	ARHGAP45	4		60039.8	39073.7	92093.3	78691.1	152996	9650.97	51413.7		64230.9	111928	120336		34626.9	49639.9	55587.1	73422.2	207242		41338.8	27241.7	62500.9	77454.6	23707.7
Q9BRR9	RHG09_HUMAN	ARHGAP9	2	120261	198619	208577	201556	287343	239415	111548	279132	162752	213715	337832	270659	123345	105778	177536	331716	265098	208836	111358	100659	72690.7	127418	97630.2	53789.9
P52565	GDIR1_HUMAN	ARHGDIA	12	1830000	3080000	3220000	3400000	2560000	2840000	1500000	2590000	2940000	3180000	3900000	2990000	1820000	1590000	2050000	3670000	3450000	4610000	2140000	2620000	1000000	1670000	2130000	2050000
P52566	GDIR2_HUMAN	ARHGDIB	16	19100000	34900000	32300000	37900000	23800000	27700000	16500000	29300000	30200000	34800000	40000000	30900000	18700000	16500000	20200000	39400000	34200000	50200000	20700000	27700000	12400000	23100000	23500000	21100000
Q92888	ARHG1_HUMAN	ARHGEF1	4	36236.9	91934.9	148289	183465	198663	198550	21155.5	92091.6	101531	116096	190326	236749	41531.5	45817.4	87771.2	124312	162431	349418	59974.2	101241	50723	93709.2	100928	128927
Q92974	ARHG2_HUMAN	ARHGEF2	2		44175.3			11950.9			17115.9	15881.6	19588.4	50839	34198.6	28680.5	13052.7		16092.7		23860.8		9233.65		29478.4
Q15052	ARHG6_HUMAN	ARHGEF6	1		25809.9	27051.1	59842.5	6110.35	34392.9		20714.9		17792.3		59555.6						60120	6947.29
Q99856	ARI3A_HUMAN	ARID3A	1		9241.55	43704.7		26884.3	37110.8		45722.7	36739.7	50832.6	64680.4	25042.6		31971.7	26475.7	54593.3	20552.3	64988.2	28186.3	18370.7	10429.1	72041.1	43068.2	63421.1
P36405	ARL3_HUMAN	ARL3	1	7313.49	46765.3	119952	50635.7	48358.3	54797		57215.5	31426.8	62553.8	99204.7		46371.3	18015.2	24366.4	28003.4	89162.7	18487.2	49270.7	44417.3	7817.53	10909.6	28336.3
Q92747	ARC1A_HUMAN	ARPC1A	2	97117.3	171445	106578	171021	223681	201718		150761	150889	145346	193348	241028	81434.8	110208	161474	169489	195655	284820				112901	497042
O15143	ARC1B_HUMAN	ARPC1B	20	3010000	5630000	4550000	6080000	6480000	6950000	2620000	5410000	4290000	5210000	7820000	6370000	3090000	2910000	4110000	6220000	7130000	11100000	3490000	3340000	2100000	1570000	4370000	3500000
O15144	ARPC2_HUMAN	ARPC2	22	2460000	5030000	4470000	5150000	6160000	6650000	1980000	4650000	4120000	4840000	7880000	7150000	2800000	3170000	4780000	6420000	7490000	12100000	3690000	3430000	1720000	2580000	4860000	3960000
O15145	ARPC3_HUMAN	ARPC3	16	4380000	9090000	8980000	10200000	11100000	11600000	3870000	9010000	7330000	9720000	13100000	11700000	4590000	4650000	7290000	10200000	11500000	18200000	5620000	5980000	2830000	4190000	7200000	4930000
P59998	ARPC4_HUMAN	ARPC4	11	2900000	4650000	3590000	4290000	5330000	5290000	2510000	4610000	3920000	5470000	7280000	6190000	2940000	3130000	4260000	4990000	6520000	7770000	3890000	3030000	1700000	1840000	3070000	5930000
O15511	ARPC5_HUMAN	ARPC5	9	7320000	14600000	12800000	15300000	18300000	19400000	8340000	13500000	11700000	14100000	18700000	17900000	8550000	9610000	12200000	16500000	18300000	25700000	9650000	9460000	4560000	9600000	10800000	8700000
Q9BPX5	ARP5L_HUMAN	ARPC5L	1	93317.3	214492	90074.4	142213	223536	213803	58574.1	188211	22136.4	167763	232099	248142	84042.1	134696	172144	67713.6	216753	244218	109234	105597	22134.9	46862.7	122027	69018.6
P15289	ARSA_HUMAN	ARSA	1	29166	104247	103370		66884.9	127571		59432.5	64230.2		67348.9		45340.8		102027			95918.6
P15848	ARSB_HUMAN	ARSB	2	67613.1	88298.2	82741.7	13382.7	80218.2	112852	57079.1	35467.6	48841	29608.5		63005.5	35644.4	74968.7	96604.5	73638.9	29961.9	93829.1	37979.9	49040.2	17360.2	47805.7	99833.8	132380
Q13510	ASAH1_HUMAN	ASAH1	2	16653.1	26263		39357.4	29130.6	29964.7			39946.6			33339.5			20938.6	30614.8	38336.4	41274.1		19908.8
P04424	ARLY_HUMAN	ASL	11	834755	1400000	1050000	1220000	1370000	1530000	571244	1180000	1050000	1090000	2130000	1650000	840160	742323	1320000	1550000	1930000	2930000	893462	1050000	534659	845065	1080000	1510000
Q7L266	ASGL1_HUMAN	ASRGL1	2	79106.5	221935	160636	183672	245708	268624	156998	222040	193752	236937	336277	341632	125116	116544	182651	164415	270585	342419	157623	166373	85075.7	85474.4	71073.8	45586.5
Q9NT62	ATG3_HUMAN	ATG3	3	5006.26	42481	88957.9	107325	113442	143541	9878.13	41870.7	40743.4	69557.1	163747	175163		27870.6	40694.3	96178.7	100204	221128	25478.8	35609.1	15414.6	38708.1	75416.7	26256.7
O95352	ATG7_HUMAN	ATG7	2	16311.3	34024.3	61853.3	115418	145851	142282		38471.5	53272.9	42374.8	119329	124748		15958.7	59189.3	47862.6	101692	127601	23256.2			26540.2	60094.4
P31939	PUR9_HUMAN	ATIC	19	424692	698420	578175	604888	586952	366116	430194	594580	507342	570897	645790	480921	444880	460385	507912	587774	595604	484839	477681	468325	269785	334282	321166	123367
O00244	ATOX1_HUMAN	ATOX1	2	69432.9	160685	125256	106846	22681	33062.8	42631.7	129997	96083.8	111767	134678	92487.1	88459.7	79696	47097.7	130455	101671	91126.9	76634.2	65980.8	55425.6	74579.2	14878
P20648	ATP4A_HUMAN	ATP4A	1	262546	316329	67463.6				21637.7	31484.8	55638.1				72318.9	201567	66591	119409	133197	48874.1		171670		68819.7
P25705	ATPA_HUMAN	ATP5F1A	2		23019.8	89831.3	34342.4		102338		20693	35267.4	50142.4	44364.6	54726.9	29665.9			46922.2		64118.1	21828.8	22691.2	10435.1
P06576	ATPB_HUMAN	ATP5F1B	4		57985.4	138588	133232	110086	195917			52978.8	88024.7	113466	72736.6			68345.6	91140.5	105081	166937				148662	61719.8
Q9UII2	ATIF1_HUMAN	ATP5IF1	2	90234	75714.6	137783	79221.5	112086	102975	48363		128558	141254	102577	97134.9				146441	143495	93792.1			53113.1		96793.9	47148.4
Q15904	VAS1_HUMAN	ATP6AP1	1			8060.44	22506.5	29498.3	8318.88										14370.8		12642.4				61980.6	54262.4
P38606	VATA_HUMAN	ATP6V1A	21	232585	515295	549839	591320	673744	702305	156603	440914	312294	521936	699174	678159	236012	333603	470703	540647	632400	984450	285685	312959	179036	297405	476760	265688
P21281	VATB2_HUMAN	ATP6V1B2	13	332150	697281	655166	722676	782657	829361	272202	616864	490881	627620	965254	794008	294684	414245	524973	675550	820769	1060000	397165	473712	148537	454281	493170	312002
Q9Y5K8	VATD_HUMAN	ATP6V1D	4	273849	419278	400598	392607	461102	446588	102429	355655	265727	413382	703126	359907	145178	255409	301019	284773	378806	516421	259658	220252	181385	226567	136716	161380
P36543	VATE1_HUMAN	ATP6V1E1	5	173717	416589	487041	496457	480087	351961	201172	386152	245919	455939	553437	361588	201319	181808	331686	472482	545275	593145	306769	275617	139605	231580	356717	229464
Q16864	VATF_HUMAN	ATP6V1F	1	118487	257757	225142	141025	218447	129633	63037.3	144341	96583.1	159844	154582	150355	146663	74233.4	119923	160427	255317	191072	80156.8	48907.4	33849.9	92939	28944.4
O75348	VATG1_HUMAN	ATP6V1G1	3	232494	766646	752564	613336	674049	813819	242567	737573	465930	574745	895533	792535	281477	345355	498068	661751	750464	1090000	316284	348186	187679	435057	517965
Q9UI12	VATH_HUMAN	ATP6V1H	6	193191	321853	212379	179361	234463	258824	156641	305074	208365	252238	301289	282535	110921	175608	213542	275064	293233	240867	192037	189104	59913.2	182548	138650
P25311	ZA2G_HUMAN	AZGP1	5	189518	438022	283768	266976	217507	186009	156484	44221	160952	243057	142922	141633	127571	200022	118369	159587	109507	128849	147151	232219	276971	327401	233995	186219
P20160	CAP7_HUMAN	AZU1	5	5780000	7460000	7910000	6200000	4260000	4670000	5010000	4030000	4110000	3900000	3520000	3300000	5870000	5070000	1820000	6520000	4890000	6300000	4570000	7380000	3210000	2350000	7620000	25300000
P61769	B2MG_HUMAN	B2M	6	2090000	3210000	4020000	5120000	6020000	5790000	2290000	2190000	3350000	3450000	3250000	3640000	2050000	2060000	3340000	4200000	3730000	6580000	2240000	4280000	2530000	4150000	9630000	8320000
Q7Z7M8	B3GN8_HUMAN	B3GNT8	2	59287.4	51973.9	40476.3	73865	80617.3		52836.6	18934.2	42230.3	56454.6	65339.7			46635.4	52847.8				81842.8	117641	35825.6	94194.1	59274.9	82281.2
P15291	B4GT1_HUMAN	B4GALT1	3	105487	227392	388820	474580	422188	500393	116497	163965	242211	266434	200411	186429	143753	95954	161700	257370	210831	368711	131682	354381	275635	721488	1070000	447374
O75531	BAF_HUMAN	BANF1	4	128670	253465	211532	262065	156702	181315	123178	237251	180496	238114	260898	228917	139902	69290.5	104892	228323	224070	339931	144335	133606	68656.4	215636	201239	151572
Q8IXM2	BAP18_HUMAN	BAP18	1	47288.3	102582	59798.9	25896.5	22482.1		26403.1	23878	22331.4		93660.1		35882.4	50001	48343.5	51900.8	100304		58063.3			58114.4	39635.8
P80723	BASP1_HUMAN	BASP1	8	1520000	3400000	3200000	3100000	3260000	3580000	1330000	2590000	2640000	2840000	3450000	3800000	1670000	1840000	2220000	3700000	3220000	5610000	1850000	2370000	1350000	2390000	2820000	1740000
Q07812	BAX_HUMAN	BAX	4	122352	296776	331357	256243	582744	534405	186745	334283	240972	458159	586290	524405	187872	251388	307123	411844	535396	534681	244249	310493	164758	392636	399751	288485
P51572	BAP31_HUMAN	BCAP31	2		87241.6	119033	17608.1	133372	147580		61044.5	121750	74242	56357.3	121863		21307.7	81131.8	115306	128453	118878	53376.6	85901.5	62103.1	133541	120598	151501
Q5TBC7	B2L15_HUMAN	BCL2L15	2	81254.3	171993	121492	174664	178722	71578		217553	117903	198107	209759	62144.6	72887.4	85218	161340	163454	198921	177393	52687.4	91691.4	35491.6	55557.1	148868
Q9NYF8	BCLF1_HUMAN	BCLAF1	1						24618.9						37770.2	20493.5	18117.5			30909.7	26616
P55957	BID_HUMAN	BID	5	292377	562371	587756	660773	793642	885269	241445	370263	445221	825137	955128	868832	221587	335111	486029	737448	909842	1080000	368420	333665	165112	621294	451435	605174
Q9UBW5	BIN2_HUMAN	BIN2	10	948965	1400000	1490000	1560000	1560000	1560000	949676	1440000	1180000	1380000	1650000	1550000	889037	865023	1100000	1510000	1780000	2430000	1010000	963471	546236	788498	1130000	1030000
Q13867	BLMH_HUMAN	BLMH	4	98131.5	392765	339262	354136	295565	183516	80381.2	174798	203413	196214	407810	296130	100739	138805	205053	408028	537518	700947	141302	357642	118976	149720	170396	177169
Q6QNY0	BL1S3_HUMAN	BLOC1S3	1	1610000	1410000	635953	1120000	1010000	1160000	1840000	1440000	1200000	1480000	1420000	441892	1160000	1280000	1200000	1270000	1370000	1790000	1820000	1480000	386377	1040000		29964.3
P53004	BIEA_HUMAN	BLVRA	13	998220	1890000	1570000	1820000	1740000	1750000	1030000	1530000	1360000	1700000	2260000	2010000	1400000	1040000	1530000	1880000	2240000	2840000	1410000	1380000	613910	857662	1440000	927072
P30043	BLVRB_HUMAN	BLVRB	4	311167	490892	519457	527562	471676	299174	301085	471656	399809	363169	465508	277262	362782	311035	441792	514957	520782	453513	371213	352676	104528	219157	188990
Q9H3K6	BOLA2_HUMAN	BOLA2B	3	278299	523095	518508	540483	402578	622470	310178	476343	488550	716737	717653	747968	238690	341111	454734	608161	636420	757427	487424	400299	234512	273879	345948	75062.9
Q96GS4	BORC6_HUMAN	BORCS6	2	7432.84	44473.4	42280.5	41900.6	44887.7	45489.3	6589.45	19490.7	44620.8	30532	84569.8	85062.9	8482.82		7848.67		59369.1	80874.2	29881.6	10701.6		35136.9
P07738	PMGE_HUMAN	BPGM	2	58140.6	117381	108591	76935.7	100060	96509.9	46563.5	82217	40383.9	92562.5	102073	86337.2	28788.2	42148	49360.1	68501.3	56971.2	92502	54380.1	77379.7	46418.3
P17213	BPI_HUMAN	BPI	12	781424	920330	1310000	1070000	920860	858198	760979	819397	761683	1170000	889023	846288	921486	949503	1840000	2090000	2770000	4400000	1090000	1720000	1220000	2280000	2230000	1930000
O95861	BPNT1_HUMAN	BPNT1	5	50641.3	139521	44279.2	118980		136331	48735	67698.4	72291.6	92072	128472	110387	73672.7	50575	79289.3	100248	146619	119334	60150.7	77354.1		50400.4	20865.8
Q5VW32	BROX_HUMAN	BROX	2	145979	385588	114043	224724	236078	267774	132519	294955	99620	102475	353974	148898	130804	102544	262742	231040	187812	559217	282872	220102	74120.3		218906
Q10588	BST1_HUMAN	BST1	14	2410000	3710000	4940000	6740000	6250000	6580000	2250000	2770000	3510000	4080000	3640000	3450000	2320000	2450000	2560000	4340000	4480000	7260000	1940000	4130000	3690000	7150000	13600000	13400000
O43684	BUB3_HUMAN	BUB3	6	148956	335119	280749	284074	444761	392846	185183	259888	205513	290587	516392	364212	182906	201105	289775	377219	366178	536147	231989	290449	123767	181527	190694	54969.6
Q9H0W9	CK054_HUMAN	C11orf54	5	186411	287194	321342	357296	360752	443837	220951	268556	190310	308904	414985	468391	240953	201341	216644	423769	367949	594899	256038	204114	80145.9	241274	288711	74930.8
Q96HA4	CA159_HUMAN	C1orf159	1			29095.5		49603.2	48084.1				42708.2	53563.6	40570.4			39088.8	25206		61035.8				64508.5	161053
Q9NZP8	C1RL_HUMAN	C1RL	2												7668.34									14372	30479.5	69399.9	91617.3
Q9GZN8	CT027_HUMAN	C20orf27	4	273187	655642	239869	554039	430448	569858	197208	383008	368211	477323	848335	516934	180824	244911	427362	444050	628976	1030000	161575	291395	141885	241128	321298
P01024	CO3_HUMAN	C3	43	154225	336617	436908	614191	613656	605774	340183	223962	323866	335532	358257	331833	173516	179897	254542	398919	350674	728288	239876	385098	272361	574818	829230	504208
P02748	CO9_HUMAN	C9	2			72489.3	142298	118838	117431	33310	56793.1		51361.8	43675.9					71073.1		118517		66836.2	48390.2	149995	110046
Q5T6V5	QSPP_HUMAN	C9orf64	1	44610.5	54940.9	17438.4	83249.5	70029.4	85930.6	46420.9	63419.7	65930.9	73223.7	92237	18899.7	20567	71752.9	63826.1	51841.7	54947.9	134397	58646.1	59620.9		47618.8
P00915	CAH1_HUMAN	CA1	2	38428.4	115667	125458					115185						91377.9	90962.7		53195.4	109120	52473.6	52978.6	20084.6	33333		22415.2
P00918	CAH2_HUMAN	CA2	2	34951.8		36598.9	26461.5		54172.4	28705.1	81557.6	28911.2	80300.7	73155.1	149905	24909.1	35383		42750.5	117439	136483	83024.3	70732.9			14962.9	57124.9
P22748	CAH4_HUMAN	CA4	5	137555	244721	356255	429879	516547	498219	114341	180356	226296	244396	217764	232803	151319	160333	258801	285621	234046	454965	163594	233246	295036	358899	676202	533994
Q9Y376	CAB39_HUMAN	CAB39	4	98657	226772	123492	201696	218079	201807	53952.8	212911	111080	241553	284962	263168	205707	189763	206203	214736	259198	440575	106162	125587	95333.4	79769.2	98262.7	118320
Q9H9S4	CB39L_HUMAN	CAB39L	1	28372.5			39156.9						64798.4	38420.7				63399.4			84380.3
O43497	CAC1G_HUMAN	CACNA1G	1	443812	484207	699588	570475	498407	948785	415890	254008	657560	601355	617258	599490	634272	923661	121940	341781	715354	568229	738909	589302	196836	125592	396076	797533
Q9HB71	CYBP_HUMAN	CACYBP	1		43093.1	55207.6	44966.2		71165.4						81559.6					34730.1	100351					71930.6
P27797	CALR_HUMAN	CALR	10	58457.1	368434	481184	622463	612465	359034	56400	232222	331925	324647	498239	410157	112167	100402	289379	646208	551808	962909	91250.5	290872	201880	473583	652151	136941
O43852	CALU_HUMAN	CALU	2						65405.2	10925.9				53443.5		13244.5	20063.2				20778.1				144955	291263
Q13555	KCC2G_HUMAN	CAMK2G	1	24583.6	127856	72886.9	133954	103517	94184.7	9764.92	104273	30495.9	68876.1	79144.4	81428.7	26451.7	25672.4	76004.1	69997	38425.8	107970	22092.6	29860.9	32821.5	30356.2	37193.4
P49913	CAMP_HUMAN	CAMP	11	6340000	11800000	17100000	20800000	29900000	36600000	5620000	7420000	13700000	18000000	17800000	18800000	6380000	8870000	4990000	23400000	26600000	45000000	6890000	14000000	12000000	36400000	142000000	183000000
Q86VP6	CAND1_HUMAN	CAND1	2	20452.3	187413		39602	113871	133795		97894	45433.8	111184	177534	114693			45700.7	71622.1	73487.4	104550	112343				39967.3
Q8WVQ1	CANT1_HUMAN	CANT1	1												19343.1										33810	65391.2
P27824	CALX_HUMAN	CANX	4	217230	471465	604029	581297	639677	622849	317079	387780	393972	513211	812449	482706	281346	357312	456397	514892	495308	748108	379486	359890	230611	407140	534025	506791
Q01518	CAP1_HUMAN	CAP1	40	4620000	8950000	8250000	8960000	8830000	10200000	4000000	8390000	6770000	7830000	10200000	9460000	5280000	4620000	6710000	9230000	9650000	15700000	5720000	5850000	2850000	3500000	7370000	6320000
P40121	CAPG_HUMAN	CAPG	13	1480000	2340000	2350000	2560000	1910000	2060000	1150000	1900000	1920000	2550000	2650000	2050000	1460000	1190000	1720000	2320000	2710000	3060000	1740000	1850000	882117	1780000	1400000	473263
P07384	CAN1_HUMAN	CAPN1	18	128876	468283	514420	706921	977784	1330000	199747	313887	322682	528123	1210000	1380000	119288	249128	387071	490371	853156	1910000	215524	344049	234394	407330	611751	463838
P04632	CPNS1_HUMAN	CAPNS1	4		72755.2	75878.8	115608	120577	219749		54488.7	72117	90845.4	155915	182212	56763.5		66001.3	140249	144811	344477	19890	66592.6	54545.9	310297	192763	189877
P52907	CAZA1_HUMAN	CAPZA1	13	3990000	8590000	7440000	7770000	8490000	8500000	3580000	6940000	5910000	6810000	10300000	9930000	4780000	4360000	6430000	8630000	8990000	13600000	4380000	5460000	3230000	5550000	7240000	5660000
P47755	CAZA2_HUMAN	CAPZA2	6	276123	801441	757300	853687	819589	859848	347383	728462	589624	778784	923760	785092	410970	411710	721776	894759	941003	1180000	401607	507891	325859	432762	663604	377834
P47756	CAPZB_HUMAN	CAPZB	20	1640000	3250000	3070000	3280000	3570000	3820000	1580000	2740000	2590000	3220000	4540000	4070000	1900000	1800000	2580000	3610000	4260000	5950000	2030000	2360000	1160000	1850000	2420000	1560000
Q5EG05	CAR16_HUMAN	CARD16	2	154721	557352	462153	443639	456673	314499	178252	273653	205649	280954	315088	202800	191531	261374	298238	580369	509893	378967	244268	322477	102484	343932	138121
Q9Y2V2	CHSP1_HUMAN	CARHSP1	2	82400.9	190515	168196	139746	140837	134968	69667.8	145202	123434	152436	192138	171806	108977	49231	143861	157895	145421	186493	110710	112191	50523.2	129117	101889
P49589	SYCC_HUMAN	CARS1	3	31794	69803	60756.1	113451	123664	167875		110444	95962.2	90338.8	116606	126104	15332.4	58345.9	96464.8	83469.5	90437.7	208048	37922.2	100754	49090.3	127095	75552.7
P29466	CASP1_HUMAN	CASP1	6	502323	856158	914237	1150000	1180000	1220000	460412	677115	563809	914518	1430000	1350000	408392	467623	576659	846744	991925	1540000	564438	646122	187705	834378	1030000	117381
P31944	CASPE_HUMAN	CASP14	6	198073	238993	107249	52831.5	34833.8	41908	107045	80950.1	87247.2	154711	91312	32756.3	89182	142696	64326.1	254514	83123.1	281940	34893.9	246488	117576	273961	59514.7	72198.3
P42574	CASP3_HUMAN	CASP3	4	81305.4	245373	196370	228116	378428	365590	81765.1	143458	194170	233518	319795	263804	112979	132723	190117	207201	291548	361332	101640	117311	96341.6	141570	260452	240007
P55212	CASP6_HUMAN	CASP6	1	112566	260405	131998	233009	316028	514918	45937.6	313823	175237	324969	603510	531941	58115.2	63671.7	23263.4	176425	423028	613904	129877	169285	62075.1		377977	282773
P20810	ICAL_HUMAN	CAST	6	169674	337167	230716	440655	302874	358652	77813.1	163001	231147	323505	460729	480512	128658	118820	120140	330469	381831	654092	202547	225506	59881.7	68920.6	218814	153552
P04040	CATA_HUMAN	CAT	41	8740000	13300000	11700000	13700000	14700000	14700000	8120000	11900000	11000000	12600000	15600000	14000000	8870000	8270000	10300000	13700000	14400000	20100000	9380000	10200000	5400000	7550000	10200000	8450000
Q13951	PEBB_HUMAN	CBFB	2	92015.4	225621	130672	201452	218270	243344	39896.1	188716	188095	227099	306266	253157	97499.6	98082.4	173015	241865	240071	407907	97228	137905	50842.7	145967	143506	43444.3
P22681	CBL_HUMAN	CBL	1	57383.5	151365	101359	151170	192621	137315	64638.7	60410.8	112183	109238	139053	135964	42232.4	45507.5		127918	158242	223169	90402	98228.9			64503.5
P16152	CBR1_HUMAN	CBR1	9	215728	384864	326277	287119	223550	146724	154810	400407	293420	269646	412821	232213	238497	249628	371154	365678	297843	355941	230736	265066	112759	159698	241676	33728.4
Q13185	CBX3_HUMAN	CBX3	5	104159	199455	246225	378691	324510	502963	48961.9	193614	217357	336379	577363	473867	102687	97442.9	132500	334543	442447	794729	146372	132021	65376.9	254524	384724	197127
Q5T5S1	CC183_HUMAN	CCDC183	1			80377.7	57585.2	72938.7					31504.5											4441.18		71563.3
A6NC98	CC88B_HUMAN	CCDC88B	7	25217.8	78409.8	116536	112795	134155	158593	53350.9	73331	76462.5	89745.8	145226	208415	27419.5	50366.6	110327	132192	184765	210780	74585	45611.4	25475	81068.2	125538	32350.7
O14618	CCS_HUMAN	CCS	2		18252.9	41637.6	36504.9	59707.6	79307.9	9299.16	23578.5	19480.3	20515.9	25647.2	82014.5		11608	32880.7	51309.4	50176.9	82497.9	11540.5	25262.2		22103.6	61278.8	34855.4
P78371	TCPB_HUMAN	CCT2	15	94788.3	203749	212843	216261	197960	209599	100522	249261	166968	189379	208947	236864	120038	120822	200509	186223	240067	334084	121340	99133	116160	169088	166127	106288
P49368	TCPG_HUMAN	CCT3	5	93603.8	309907	299484	280792	300384	330563	92070.4	260275	147091	232949	307366	282594	136849	156571	277186	284422	294504	426175	133891	181448	94743.2	110751	139278
P50991	TCPD_HUMAN	CCT4	8	41090.2	84247.3	79166.8	99076.7	108149	125642	16955.3	91252.1	59516.8	100359	114697	96690.9	37375.6	64434.1	121001	95418.6	139570	172296	49941	57544.9	30861.7	41918.5	76679.8	164126
P48643	TCPE_HUMAN	CCT5	10	150490	471615	360629	386789	416912	343371	173773	401045	225676	331840	434151	277187	159696	243886	351903	429948	429552	479800	171018	247838	54093.3	233127	263283	161493
P40227	TCPZ_HUMAN	CCT6A	7	55117.3	129135	122667	108206	172358	181539	38380.2	121694	78997.5	115317	161449	194146	58860.9	64373.6	96583.7	126526	153833	188171	59760.9	73543.6	30890	87044.6	101500	1180000
Q99832	TCPH_HUMAN	CCT7	7		113071	104652	115746	77228.5	146245		119372	50567	133238	93553.2	109873		30560.9	170636	86541.3	58295.4	266093	39222.2	39143.6	4707.4		28898.4	634993
P50990	TCPQ_HUMAN	CCT8	16	399194	830057	844141	953692	927985	866868	217263	641356	612718	672173	1180000	871648	336312	408818	511571	916632	1040000	1370000	504202	532536	288926	556579	620623	231356
Q93033	IGSF2_HUMAN	CD101	8	123079	155550	206950	225075	296187	284510	87931	156042	186640	245338	262567	246658	103208	151036	209159	235018	234187	343354	107726	139959	108531	205712	284804	331431
P08571	CD14_HUMAN	CD14	7		72174.3	160629	178788	325085	347637		42782.4	129518	112528	205716	173627	100707	68664	117455	187753	202956	354479	58569.9	78400.5	73042.6	149600	298470	269739
Q8N6Q3	CD177_HUMAN	CD177	7	365697	729373	806445	1770000	1960000	2330000	378357	507395	821143	1160000	1240000	1640000	444426	334743	925023	1480000	1570000	2930000	350625	748779	758191	1150000	4180000	6220000
Q9UGN4	CLM8_HUMAN	CD300A	1			27377.3	39808.7	67679.4	72188.5		22085.7			28058.8			8016.78		20684.5	32339.2	37048.1			17850.8		53193.4	238631
P16070	CD44_HUMAN	CD44	7	472362	664164	1200000	1520000	1540000	2750000	484928	520148	1010000	1270000	1720000	1970000	316633	516127	1010000	1410000	1700000	2750000	465514	770957	633132	1000000	3220000	6670000
P08174	DAF_HUMAN	CD55	2				73360.4		131688			43959.7		40677.1			1127.17		104713		143896			8443.85		162435	380440
P13987	CD59_HUMAN	CD59	2		50363.5	36570.5	85594.2	91530.4	65913.1		27933.7	61940		50734.1				22992.5	64149.7	78367.8	108425					194878	195684
Q9NPY3	C1QR1_HUMAN	CD93	6	244648	686852	968606	1780000	2240000	2280000	337588	382649	731900	994211	1090000	1170000	352580	374155	730228	1150000	1100000	2030000	442641	789395	957578	2720000	5870000	4700000
P32320	CDD_HUMAN	CDA	6	4150000	6480000	5270000	6610000	5990000	6830000	4030000	6040000	4530000	5500000	7740000	7530000	3810000	2810000	2730000	6370000	7660000	9770000	3290000	4130000	2430000	1530000	2540000	602016
Q16543	CDC37_HUMAN	CDC37	7	94460.6	259845	256888	269008	292533	302221	70837.9	204624	148331	220811	356049	365277	137046	113448	177752	318981	296840	564856	177369	145705	53044.2	117610	94519.5	117242
P60953	CDC42_HUMAN	CDC42	6	503545	1100000	965261	899104	1190000	1200000	374887	1370000	827750	862872	1230000	1350000	644081	558471	646063	1170000	1190000	1940000	634861	770160	280506	464407	960853	804234
Q99459	CDC5L_HUMAN	CDC5L	2	166333		259778	300166	309307		359784	165090	187511	322261	219035		143877	194713	172634	263074	79961.3	445584	247079	387525			483706
Q9UKY7	CDV3_HUMAN	CDV3	5	167935	192423	348985	277194	338992	278731	123000	308365	228388	298970	376825	332167	171930	130297	241595	306619	311213	370888	152147	192843	120328	174419	170937	114052
P31997	CEAM8_HUMAN	CEACAM8	4	383856	585003	537837	896881	937438	1310000	409345	559107	457489	617102	633968	626489	481150	334983	593892	377822	799246	1070000	424557	604201	527070	1070000	2990000	3210000
O95319	CELF2_HUMAN	CELF2	2	12665.2	39433.6		44406.1	50717.7	77203.2				24807.6	94748.6	52400	21483.8			32071.6	54607.4	100411	41421.8			25976.4
Q6ZTR5	CFA47_HUMAN	CFAP47	1	2100000	2890000	2930000	3520000	2720000	2860000	2720000	3350000	2780000	3860000	4130000	3360000	2120000	1840000	2070000	3720000	3620000	5180000	2000000	2920000	1170000	2000000
P00751	CFAB_HUMAN	CFB	6	98220.7	177421	183205	246202	230690	193913	100007	85897.5	126996	124821	110025	67379.9	35537.5	58242.7	48971.5	112653	185979	154613	112650	188529	98700.2	163618	261605	123491
P08603	CFAH_HUMAN	CFH	3			48045.9	64664.2	64540.2	89414.3				31731.1	11304.1	37669.5				33561.7	39981.7	64801.4		30683.8	34799.5	54263.6	93320.3	28858.7
P23528	COF1_HUMAN	CFL1	7	11400000	18800000	16600000	17600000	16500000	13200000	10900000	19700000	14000000	17700000	22200000	15600000	12100000	9450000	11800000	20600000	18400000	20100000	13800000	13700000	6740000	6270000	7990000	1980000
P27918	PROP_HUMAN	CFP	14	2170000	3820000	4820000	8120000	5740000	8790000	2320000	3250000	3790000	4250000	4210000	4460000	1380000	1440000	252432	5310000	4930000	9190000	1570000	3950000	4790000	2040000	21500000	20500000
Q0VF96	CGNL1_HUMAN	CGNL1	2	37308.8	72063.4	97788.4	57940.6	104821	153570	26259.3		117222	152580	170348	169995	42774.1	44158.7	102376	98762.1	111592	175981	49957.8	100787	53066.9	128741	128780	22296.6
P36222	CH3L1_HUMAN	CHI3L1	33	5340000	8610000	12600000	15300000	16300000	15900000	5290000	6100000	8400000	10300000	9910000	8990000	6130000	6070000	8360000	11000000	11300000	16300000	5640000	11500000	12000000	36600000	67900000	69000000
Q13231	CHIT1_HUMAN	CHIT1	27	2740000	4150000	6490000	8000000	8540000	8280000	2540000	2990000	4660000	4910000	4710000	4570000	2750000	3060000	4480000	5500000	5500000	8540000	2980000	5720000	6320000	17300000	35200000	36200000
Q7LBR1	CHM1B_HUMAN	CHMP1B	2	34605.5	63136.8	38849.5	54944.3	54801.6	80422.6	18615.8	93067.7	10243.2		90695.2	28210.4	29205.3		47509.4	47072	57952	75773.1	18951.2	43114.7	14574.7	52435.5	22486.2
O43633	CHM2A_HUMAN	CHMP2A	1									20740.5		1788.23				11401.5		21762.3
Q9UQN3	CHM2B_HUMAN	CHMP2B	1	42948.5		135187	76398.7	152000	199546		73709.5	102363	112287	234567	102494	47528.2	37658.7	102763	126881	129752	323429		50883.1	64227	92167.8	183526	94427.9
Q9H444	CHM4B_HUMAN	CHMP4B	1		17096.2	29247.3	27615.6	52498.3	48094.9				46658.8	72337.2							38419.9	20391.4
P12277	KCRB_HUMAN	CKB	1	64037.5	112515	106425	96633.2	68977	86972.5	46567.4	45076.6	61690.6	38433.7	51628.4	35060.3	84288.6	103555	41267.1	88867.5			34361.2	49943.7	47358.8
Q05315	LEG10_HUMAN	CLC	7	6900000	9960000	9770000	10200000	7580000	10600000	6830000	8660000	8720000	11500000	11600000	10100000	6770000	7110000	7790000	11000000	10600000	13400000	7530000	9720000	4060000	7450000	8830000	4250000
Q5QGZ9	CL12A_HUMAN	CLEC12A	7		22296.7	78332.5	137848	271434	300367	619796	20108.4	57223.5	96188.7	117791	205650		19875.6	62872.8	121208	113249	238884	9800.17	40897.9	78205.6	152566	669725	810239
Q8WXI8	CLC4D_HUMAN	CLEC4D	2		26188	42346.1	33365.2	72904.4	50343					24155.7		7542.77		18766.2	24033.7	32354.9	19431.9	7955.37	20108.7	19187.9	18939.7	38367.6	123254
O00299	CLIC1_HUMAN	CLIC1	17	5390000	9300000	7230000	8390000	6960000	5880000	5430000	8620000	6500000	7610000	8660000	6750000	5860000	5330000	7030000	8450000	7630000	8180000	6060000	6230000	3250000	4610000	4840000	2500000
Q9Y696	CLIC4_HUMAN	CLIC4	1	27109.4	65249.3	62658.9	75053.9	21438.1	87672		74265.7	59162.6	63624.1	58308.9	70475.1	35173.1	43785.9	37227.3	23041.3	22823.7	103635	64776.4	53245.1		58075.1	19470.2
Q14677	EPN4_HUMAN	CLINT1	2	24412.1	49327.8	39165.9	147670	94108.6	95458.3	25992	29685.5	35249.2	59512.5	65609	104014	22371.3	41805	50597.4	57900.8	76339.2	112248	60859.7	36253.7	24403.3
P09496	CLCA_HUMAN	CLTA	3	107187	247396	321731	312869	529319	576900	79662.7	178594	310721	328634	499545	339121	90614	187838	269686	369144	426722	553073	201912	225770	30777.8	206828	217326	167399
Q00610	CLH1_HUMAN	CLTC	21	516865	1030000	1010000	1270000	1780000	1970000	375834	700228	837610	987464	1800000	1900000	645426	638645	843849	1390000	1730000	3170000	657384	807612	426659	748623	1240000	1940000
P10909	CLUS_HUMAN	CLU	8	54476.4	103191	122638	146747	154195	137495	93120.6	68805.4	93881.9	139322	165070	136669	55540.4	71149.9	106832	141254	175967	177158	115784	115467	141562	186205	128026	130124
P30085	KCY_HUMAN	CMPK1	7	87026	190898	156458	164081	149293	188283	45357.9	115766	171223	191531	243321	169371	97257.9	116571	134469	205656	169948	191374	136436	121536	44856.1	140089	115361
Q5EBM0	CMPK2_HUMAN	CMPK2	4	136840	257545	182191	224056	234097	208999	109165	191173	162203	184420	291631	155726	133476	148741	152757	235570	185808	324075	168275	126477	85060.1	137662	141852
P62633	CNBP_HUMAN	CNBP	2	13421.9	45486.3	34766.4	16435.2		21633.2			41922.1	20382.9	57343.5	36795.2	17973.2			50988.2	54117.8	79218.9	9105.84
Q96KP4	CNDP2_HUMAN	CNDP2	7	315415	466743	252661	491849	561254	438763	288541	460118	290775	575190	420022	528905	286325	235915	353322	426956	459747	699616	329983	320120	167009	216294	238237	66919
Q99439	CNN2_HUMAN	CNN2	14	479224	953570	782920	890767	1090000	1180000	267170	815935	575540	789842	1270000	1320000	398593	429485	413794	1120000	1260000	1890000	390130	517174	229518	349711	392332	763056
O75175	CNOT3_HUMAN	CNOT3	1		41724.3	87613		158401	153947			39103.5	93542.4	169951	172164		20365.3	53674.8	106915	158583	211141	20382.9	23604.1	32068.7	52927.4	74295.2	90620.2
P02452	CO1A1_HUMAN	COL1A1	4										25695.7										403908
P08123	CO1A2_HUMAN	COL1A2	2					11782.8															312321
P53621	COPA_HUMAN	COPA	7	44214.4	124140	156366	185584	247290	293319	30772.8	120298	107976	172950	283863	394697	45446.5	50916.2	149693	193567	335347	466503	59953.6	78881.8	77707.1	180495	168967	91806.2
P35606	COPB2_HUMAN	COPB2	4		45589.7	61663.4	112078	149040	227175		65157.4	61000.5	51501.6	127830	193555		29378.9	73299.2	56132.9	121698	273523					172171	91845.1
O14579	COPE_HUMAN	COPE	4	57187.1	172755	182819	249039	228182	343420	30750.1	82344	90098.3	119349	309126	243745	69449.4	66416.1	145758	194062	237673	468796	17093.9	87034.2	15926.5	195044	183206	26573.6
Q9Y678	COPG1_HUMAN	COPG1	1		11823.1				34742.7				6978.14	26020	26391.2		10831.3	8888.25		30745.3	64037.6
Q9BT78	CSN4_HUMAN	COPS4	1			7633.38	17071.6	59867.9	81056.9		12759.5		9811.6	58182.2	33219.3			22201.7	32088.6	27871.2	80397.2		1741.91		28004.6	27785.3
P31146	COR1A_HUMAN	CORO1A	31	23000000	39600000	32100000	36000000	40500000	43400000	21000000	38000000	28100000	33100000	42100000	36500000	23900000	21900000	27600000	35600000	38600000	57600000	27800000	27400000	11500000	18700000	28500000	11700000
Q9BR76	COR1B_HUMAN	CORO1B	5	18400	171470	112402	142293	144819	233146	66168.6	171052	116081	137481	203873	154941	73695.7	55841.2	154553	162321	202686	182308	100412	65408.2	42250.8	119348	55785.8	69035.1
Q9ULV4	COR1C_HUMAN	CORO1C	15	256329	686181	601369	772068	872277	908610	255084	598138	473818	605926	1080000	967517	332559	293323	553793	811798	809383	1340000	337946	449365	208640	369485	786568	456470
Q92828	COR2A_HUMAN	CORO2A	1					105486								1210000
P57737	CORO7_HUMAN	CORO7	13	164878	449889	423624	480698	615013	739948	172014	275157	290758	292638	658763	795512	195632	216224	314736	456599	617262	997617	256393	258505	156564	288882	404808
Q14019	COTL1_HUMAN	COTL1	10	1600000	3490000	3080000	3350000	2690000	2780000	1650000	2680000	2590000	2920000	3850000	3310000	2260000	1710000	1740000	3440000	3300000	4440000	2150000	2060000	951298	2300000	2160000	1500000
P00450	CERU_HUMAN	CP	7	138594	292629	318893	367303	232676	293922	315337	207851	177429	155533	147923	87415	190245	164368	182153	201793	134805	266183	206528	308046	202031	348165	445483	168033
Q99829	CPNE1_HUMAN	CPNE1	15	828989	1440000	1210000	1340000	1410000	1220000	636750	1310000	971625	1240000	1550000	1310000	802563	818277	1080000	1360000	1490000	1760000	814818	932530	505959	839361	752276	227266
Q96FN4	CPNE2_HUMAN	CPNE2	3	34170.1	70884.4	56235.1	91446.2	58887.9	47441.9	13635.4	56085.5	66066.9	56832.4	62835.5	75243.9		16723.9	15925.5	75583.7	76740.7	34431.8	28774.7	23060.3	14352.6	37198.2	78156.1
O75131	CPNE3_HUMAN	CPNE3	19	765075	1980000	1830000	2080000	1940000	1690000	687365	1920000	1500000	1590000	2230000	1950000	1050000	918400	1450000	2080000	2160000	2490000	1190000	1120000	747417	853818	1110000	625334
Q9BRF8	CPPED_HUMAN	CPPED1	12	452241	970441	697947	917524	1110000	1070000	413149	873113	650761	837323	1290000	939061	644001	548441	573790	970437	1200000	1710000	497492	631334	247438	359085	621993	117220
Q9Y646	CBPQ_HUMAN	CPQ	2		108238	30780.9	231678		29725.5		34405	49467	37398		60998.5	78300.2	52333.4	57817.6			55279.3	86487.1	81072.5		69468.4	102091
P17927	CR1_HUMAN	CR1	13	65414.7	229207	217858	632582	793898	1740000	76567.5	170504	257582	315860	591031	827580	63981.5	143846	261590	458136	504522	1360000		144918	172544	419013	1600000	3270000
O75629	CREG1_HUMAN	CREG1	3	249768	439931	393934	438710	355534	363536	190326	158446	167729	316642	337349	146032	198492	154673	179206	348130	329191	532298	349356	233121	188687	421096	315712	500769
P54108	CRIS3_HUMAN	CRISP3	12	3800000	6000000	7820000	10500000	12000000	11300000	3530000	4880000	6270000	7680000	6760000	6770000	3120000	3990000	5550000	8270000	7820000	11900000	3460000	8510000	7030000	17100000	36100000	37700000
Q9H0B8	CRLD2_HUMAN	CRISPLD2	7	161618	200025	321770	575069	486906	435711	139150	213389	194373	323652	327071	290736	84429.9	102604	175383	402473	323746	559482	117761	430220	264379	683221	790773	591749
P46109	CRKL_HUMAN	CRKL	4	62406.7	158156	45122.4	54087.3	91069.3	98445.8	56942.1	123081	28785.9	74551.5	139391	123069	64429.1	47347.4	79483.1	161751	63456.3	192119	65433	35342.4		105445	41656.1
Q8IUI8	CRLF3_HUMAN	CRLF3	3	8904.65	26909.5	53075.1	72633.5	45585.2	114825	12063.5	17304.4	25975	60641.8	111816	144269		17430.3	5391.02	60900.4	58893.6	197212	38827.1	31675.8	13574.8	65398.4	68783.3
Q9Y2S2	CRYL1_HUMAN	CRYL1	4	34780.3	53448.1	65202	43042.1	31559.6	28119.6	21771.2	47892.1	35597.6	48944.8	95816.1	60500		18337.3	9659.48	115390	91052.1	42571.2	40650.2	28732	18402.4	68281.3	8383.66
Q08257	QOR_HUMAN	CRYZ	3	69161.1	105194	190081	106911	61231.4	191709	69387.7	96937.8	70701.7		72294.2	175995	47745.4	95223.5	83453.8	74742.7		241194	70747.4		24830.8		51288.3
O95825	QORL1_HUMAN	CRYZL1	3			19835.3	28993.3	35554.6	7594.54		13888	22172.1	27896	19561.7	55540.5	9184.69			23845	14447.2	200309			7659.11	43631.1	79245.9
O75390	CISY_HUMAN	CS	12	338377	486738	440231	486482	487818	505069	229751	259884	378890	378440	489442	459057	342693	340186	392517	455300	451882	659478	305422	331298	185482	261180	374524	209420
P55060	XPO2_HUMAN	CSE1L	3	3130000	7720000	5920000	10600000	12000000	11800000	3310000	3420000	5620000	5300000	11800000	10300000	2920000	4540000	5800000	11700000	10400000	16100000	3320000	5180000	3840000	6570000	7060000	22200000
P15509	CSF2R_HUMAN	CSF2RA	4	76492.4	122642	163434	254895	210263	395068		89148.7	116534		161026		49401.9	85425.9	93283.5	107644	86817.8	91503.6	87536.3	159434	75863.5	308499	284067	150041
P41240	CSK_HUMAN	CSK	7	119513	214527	188605	290249	249060	325977	106960	226102	164156	268638	525898	313081	112958	141474	173876	316962	330084	545198	91932	134080	85363	135526	296754
P01034	CYTC_HUMAN	CST3	2	66374.8	179146	179458	206561	223119	251365		47577.2	112069	23372.1	97711.5	146449	17655.3		25789.8	130764	142623	273974	72903.3	122878	109178	249599	462718	736711
O76096	CYTF_HUMAN	CST7	2	49220.9	67541.4	143832	101390	100361	163645	48461	118293	63399.5		145391	98196.2	63568.2	55168.3	74456.6	172713	164874	46747.7	84854.4	79428.3	118201	142550	258284
P01040	CYTA_HUMAN	CSTA	2	33791.8		33796.3	24487.7	196999	104199	133481	142954	146446	212191	186230	305853	84094.8	33777.8	208875		234476	252387	139408	73451.3	59149.1	198094		52459.9
P04080	CYTB_HUMAN	CSTB	2	75800	129138	114926	120849	229328	131457	113716	122025	150305	90050	184459	206790	150494	128093	259262	161902	200594	225465	183705	149556	86892.4	98597.5	164339	370615
P33240	CSTF2_HUMAN	CSTF2	1	15090.3	46715	70838.1	61729.9	121561	125027		32638.2			132386	151124		12607.5	46834.9		105111	158437	31612					109358
Q01459	DIAC_HUMAN	CTBS	5	332957	626044	505064	587756	630092	737201	320734	345524	369751	381887	537754	570324	278635	312883	170930	516634	497380	790602	207617	421640	197372	519241	1010000	926086
P10619	PPGB_HUMAN	CTSA	6	100029	179845	130118	110764	81910.8	113873	50627.1	93113	122098	131248	102794	76843.3	110445	96534.2	91483.4	115832	92388.8	143923	104471	112648	94091.5	92661	92164.6
P53634	CATC_HUMAN	CTSC	8	1010000	1730000	1490000	1620000	1430000	1580000	861225	1060000	1290000	1150000	1440000	1780000	979966	940979	1190000	1870000	1490000	2200000	821139	1110000	627268	1140000	1620000	1310000
P07339	CATD_HUMAN	CTSD	6	132449	263549	293395	250099	269530	255416	146020	89932.8	205393	214598	269200	179131	91096	161219	230972	261634	223256	344408	109489	90955.9	81924.2	340905	543863	551400
P08311	CATG_HUMAN	CTSG	18	4100000	4750000	4590000	3990000	3480000	3680000	3640000	3380000	3230000	3200000	3190000	1990000	3500000	3000000	3230000	3350000	3190000	3550000	3700000	6020000	2520000	5530000	9710000	9470000
P25774	CATS_HUMAN	CTSS	9	639188	864205	923677	900643	1150000	1140000	501461	433418	680092	809754	1010000	1000000	625700	562447	537291	954814	928334	1380000	495361	568872	460485	654174	954476	1450000
Q9UBR2	CATZ_HUMAN	CTSZ	5	504097	617748	683667	628737	570829	424509	382939	399717	467701	459750	426706	335185	531933	488926	496874	517427	487779	459805	440461	580628	268234	398793	471157	353309
Q9NTM9	CUTC_HUMAN	CUTC	5	50006.9	78318.1	78205	76815.5	94322.9	85443.7	32022.7	93158.3	7375.5	47415.3	72557.7	114149	43017.9	49743.6	52372.1	29383.9	81946.1	93557.1	59188.6		27423.2	65563.8	75894.1	46603.1
P04839	CY24B_HUMAN	CYBB	4	175483	242492	252624	311729	569087	878870	119959	191755	249464	415686	767070	697848	127507	176908	269682	421160	536449	964667	148176	170042	171168	453945	604580	432548
Q53TN4	CYBR1_HUMAN	CYBRD1	1		287149	277251			240296	159042	182936	235427	220163	212070	306064		210088		364382	146409	254749	139149	138073	194350	99217.4	210799	146156
Q9NUQ9	CYRIB_HUMAN	CYRIB	19	1220000	2660000	2090000	2290000	3340000	3060000	1080000	2390000	1850000	2700000	3390000	3340000	1580000	1550000	2320000	2770000	3340000	4870000	1570000	1620000	595629	1310000	1810000	1810000
Q9NWV4	CZIB_HUMAN	CZIB	4	74210.2	159792	143864	177291	184757	128324	227555	205548	112649	162895	266717	261049	116759	134696	79817.9	141361	211646	326301	177826	165271	89300.7	95583.4	56786.2
P14868	SYDC_HUMAN	DARS1	7	105434	196001	152131	188669	191155	193086	117397	184248	133106	194472	251750	175057	152361	108511	156664	140520	188921	179787	138331	124899	35853.1	85805.4	109140	65321.8
Q96EP5	DAZP1_HUMAN	DAZAP1	2	93428.8	172238	167315	258263	256070	255526	104390	49106.3	150262	171253	297148	363461	95877.2	105410	157857	231219	231971	411645			81867.9	188354	234356
P07108	ACBP_HUMAN	DBI	2	189697	229638	266017	249643	330649	331171	222512	272400	282505	286071	466745	347064	326358	214718	253049	269251	370719	337432	331054	178683	100987	108206
Q9UJU6	DBNL_HUMAN	DBNL	23	1030000	2050000	1790000	1920000	2010000	1790000	869225	1880000	1440000	1660000	2230000	2040000	1040000	984856	1390000	1990000	1970000	2270000	1290000	1240000	716042	1200000	1480000	1120000
P81605	DCD_HUMAN	DCD	2	85613.9	153073	117872	26781.9		33686.5	44230.5	47919.7	82698.7	87846.5	49010.6	63069.9	65817.7	165992	80242.9	42691.1	37434	38446.3	48648.6	157362	41280.8	113116	31504.7
Q96C86	DCPS_HUMAN	DCPS	6	163606	364052	319379	362549	470955	496759	177400	306246	303951	399766	483212	596265	178560	234292	325839	364505	499861	770676	222418	245307	76711.1	259702	405074	316649
Q14203	DCTN1_HUMAN	DCTN1	1		47665.2	25018.9			13807.9		28772.5		10469.1	45098.5					26493.5	34985.3	63200.8
Q13561	DCTN2_HUMAN	DCTN2	6	251999	675732	607768	493122	702249	927844	298859	216101	489739	606295	1090000	751265	380747	357205	385766	651118	788906	1410000	364845	449795	220816	374646	451880	402874
Q7Z4W1	DCXR_HUMAN	DCXR	3	31418.2	60116.4	61484.4	81711.8	74391.1	36243.5	25897.4	25566.3	35575	85643.5	106261	61956.1		42896.1	62180.9	36586.7	52445.8	89611.4	27719.9	50137.2	32159.6	75052	49798.9	84791.6
O94760	DDAH1_HUMAN	DDAH1	1			15533.5		29598.4	14094.7		39395.1	13108.1	20281.8	39053.7	33501.4	3734.54	12615	18572.9	46663.5	42851.8	56528.2		14075.2		13361.3
O95865	DDAH2_HUMAN	DDAH2	5	73239	159441	130939	133206	163122	132131	65250.3	108338	113082	125749	154824	126639	108812	72966.5	131261	169427	147569	212327	87217.4	116783	55113.4	100019	96502.6	69982.3
Q16531	DDB1_HUMAN	DDB1	7		115219	129184	210754	181593	190590	47971.4	52599.1	76265.7	125845	195472	200797	37399.4	35718.8	81034.7	113872	151925	428448	54354.9	41259.2	26519.9	61028.6	188812	208395
P30046	DOPD_HUMAN	DDT	2	978742	1450000	2020000	1440000	946277	1730000	717009	1610000	1220000	1530000	1810000	1840000	1480000	1040000	472886	1600000	1600000	2180000	1010000	1340000	958011	1350000	1190000	810387
Q92499	DDX1_HUMAN	DDX1	1			49056	69143.2	54452.5	96545.2	35057	29642.8	43686.3	86546.1	119181	124905		25162.7		54568.6	79611.9	159109	24656.5	34160			20742.2
Q92841	DDX17_HUMAN	DDX17	5	164782	218802	295918	339007	409813	415249	154759	204800	245756	284925	386552	369285	134129	133521	177230	258716	329960	531611	187467	183399	121780	266820	345764	642579
Q13838	DX39B_HUMAN	DDX39B	2	278347	596364	693395	898887	1170000	1240000	314278	338990	437096	849676	1390000	1320000	230499	345910	526032	664236	866622	1140000	451518	263001	305591	473974	668720	710210
O00571	DDX3X_HUMAN	DDX3X	1	22815.3	68369	72717.4	53148.3	122989	124937	38031	65880.1	79781.3	61924.9	67913	21045.5	13387.1	47009.8	49778.4	64939.1	118446	168142	52550.7	57122.8	14726.9		127829
Q7L014	DDX46_HUMAN	DDX46	1				29782.2		31525						45315.2				15927.9		32294.8
Q16698	DECR_HUMAN	DECR1	3	37946.4	63675.2	34171.5	43239.2	39239.5	34673.3			20706.5	34880	29309.8	56584	20248.5		18711.9	39868.4			16917.7	28495.8
Q9H4E7	DEFI6_HUMAN	DEF6	6	100043	214451	296592	291369	387901	446252	107551	216039	204902	290554	440073	410721	125801	110728	205976	311324	355795	522354	124336	161748	84722.3	246162	281702	109092
P59665	DEF1_HUMAN	DEFA1B	2	173000000	236000000	230000000	263000000	325000000	285000000	130000000	132000000	187000000	214000000	266000000	225000000	127000000	110000000	65500000	256000000	253000000	381000000	149000000	195000000	102000000	53300000	297000000	480000000
P59666	DEF3_HUMAN	DEFA3	2	87604.1	151034	95903.4	99577.6	93082.1	172713	114969	60221.2	101915	120905	194846	227324	54813.9	11457.9		166487	126546	241053	50668.7	73168.2	50729.1		170386
P12838	DEF4_HUMAN	DEFA4	2	48626.4	69953.7	19981.8	51781.6		25442	52163.7	43057.1	26730.8	46115.4	21710.4	62300.4	25100.5			44005.7		34682.7	37725.9	31019.6	12500.8		93648.4	585830
P35659	DEK_HUMAN	DEK	2	163558	283130	318265	360563	474656	483729	143611	231421	352858	425148	714576	685320	158641	145211	245506	480845	557393	948183	211485	281470	169296	302249	249897	140714
Q9Y315	DEOC_HUMAN	DERA	3	174598	327049	260184	373956	439565	467966	106039	234801	294487	390960	427219	532004	119604	178041	244003	328616	451746	511459	246847	186366	139379	199775	179485	321138
O43143	DHX15_HUMAN	DHX15	3		63008.5	49737	52310.4	37083.2	27033.3	26776.4	52933.8	27090.4	44365.1	86415.4	87251.3		8411.85		88078.3	88206.3	98267.3	20068.8	30692.2		25213.6
O60610	DIAP1_HUMAN	DIAPH1	5	86005.2	160165	290817	102974	234404	253541	65246.2	165161	93276.6	168442	275832	196675	124395	110090	152009	233491	238207	247933		143112	62395.4	121622	212187	185244
P09622	DLDH_HUMAN	DLD	5	81189	96460.4	65449.1	102781	107137	118723	50885.2	42805.4	72324.7	70233.2	97631.3	67741.8	74002.9	42407.5	38141.1	111730	99410.2	171710	60537.6	64478.9		47053	90159.4
Q9UGM3	DMBT1_HUMAN	DMBT1	2		224271						68420.2
Q8TE73	DYH5_HUMAN	DNAH5	1	2970000	2180000	4150000	11800000	9410000	10700000	3150000	564494	875250	2880000	6970000	6180000	2150000	1240000	2900000	5180000	6190000	8770000	3320000	2580000	1650000	1320000	7680000	11400000
O75937	DNJC8_HUMAN	DNAJC8	4	30850.2	54908.6	42346.2	61501.5	74941	53981.8	31393.9	38541.8	33026.3	41061.4	98533.9	83671.9	18776.6	18499.7	42355.3	48807.4	58424.9	119683	43747.5	14570	9451.29		58013.4
O00429	DNM1L_HUMAN	DNM1L	1		61052.4		72904.3	64504.1	48389.3	28232.1	108341		78744.1	61298.7	73375.1	10341		63388.5		50116.6	39260		16896.7
P50570	DYN2_HUMAN	DNM2	4	49142.2	78579.7	115833	128730	142358	72351.4		128291	59192.8	70943.3	156029	158078	44784.1	51249.1	87217.4	89468.1	112273	178683	27705.3	59271.1		49934.4	40496.5
Q9ULA0	DNPEP_HUMAN	DNPEP	2	44927.3	99420.5	88490.2	44617.3	69478.7	71496.7	86791.3	56906.3	75232.9	97804.1	140322	57345.2	77713.9	40772.5	70214.7	81024	98950.9	134673	87097.8	56081		59528.7
O43598	DNPH1_HUMAN	DNPH1	3	229190	412297	417028	409598	455588	490574	203391	300053	213509	336652	524508	492147	182165	244421	119458	483690	368146	607470	174287	240440	105689	36565.7	276399	182793
Q92608	DOCK2_HUMAN	DOCK2	1	31690.5		43154	49769.2		40869.5	27339.5	45624.7					18435.3	11160.6	78591.3
Q7L591	DOK3_HUMAN	DOK3	6	107122	196705	269698	411482	353013	392741	84816.6	264275	174120	196364	407155	365564	106803	80905.5	180527	241748	336358	402536	119568	103657	63874.8	164556	104324	89951.8
Q9H4A9	DPEP2_HUMAN	DPEP2	4			34390.8	49330	34439.9	32977.3					18936.8	8399.75	7351.01		9357.36		47037.5	20505.5			13398.3	67757.9	78676.3	35913.4
Q9NY33	DPP3_HUMAN	DPP3	19	373374	601804	570247	511834	720300	716004	317213	482982	436793	558428	707961	591496	496876	350684	545837	618021	623143	1030000	419701	493564	215127	307361	389199	297234
Q9UHL4	DPP2_HUMAN	DPP7	8	366693	421628	576958	505564	568993	532753	288718	231072	315863	378513	395664	299208	422696	370509	370159	438708	567241	752700	294533	459681	211909	358793	386621	502298
Q86TI2	DPP9_HUMAN	DPP9	1	48303.1	57704	37992.9	42945.8	56835.3	81057.9	31587.9	33759.3	53505.4	65195.8	91401.4	67792.5	60975	40334.3	89175.5	90796.2	73405.6	86687.1	56298.3	37493.7	28088.2	35511	40316.9	9492.14
Q12882	DPYD_HUMAN	DPYD	7	115896	282843	232943	308395	453319	401187	141554	221377	220508	297684	320039	382347	169030	148016	253647	350939	420878	502053	149067	234044	152294	146414	198839	100996
Q16555	DPYL2_HUMAN	DPYSL2	11	102300	369633	345393	443864	517634	547858	57347.4	414621	340532	379723	587377	623310	203549	236924	364625	455829	548506	595512	179568	228142	154763	276684	371740	182803
P14416	DRD2_HUMAN	DRD2	1	26184.5	24633.3	46263	55781.6	76910	55164.2	26714.6	5285.96	43453.4	69173.9	92114.2	63826.6	19195.4		51884.3	63384.8	88159.7	125402	37801.7	47464.5	9759.3		23410.8
Q08554	DSC1_HUMAN	DSC1	1															10148.6	44781.2				77531.1
Q02413	DSG1_HUMAN	DSG1	7	140520	244490	70201.9	79885.7	21235.5	33907.9	40176.5		90560.8	222250	88596	55188.2	98468.6	156891	72875.4	330876	243774	20720.2	43592.2	199862	33930.2	148836	37001
P15924	DESP_HUMAN	DSP	31	401952	731924	266475	260664	100972	128116	266575	183480	249661	779508	205829	194193	419511	540002	281861	1070000	574352	234188	77189.3	819470	154667	451684	263339	227848
P60981	DEST_HUMAN	DSTN	1	43043.5	80412.2	56025.6	76588.6	22125.3	28199.1	81992.8	217447	85616.4	65137.4	339377	103601	52785.6	35153.5	51700.6	216890	131520	170513	121234	115987	62256.5
Q9BVJ7	DUS23_HUMAN	DUSP23	7	214817	383171	248923	354900	248541	336875	212609	337693	281643	372314	464382	412304	234298	245648	317309	415321	383859	490706	263501	334673	97252.4	277657	250259	116426
Q14204	DYHC1_HUMAN	DYNC1H1	5		97038.1	75630	84188.5	116960	181409		127017	60107.1	88095.5	165945	210021	57742.8		69229.2	104048	135153	356435				87283.7	113379
O75923	DYSF_HUMAN	DYSF	2	31097.6	47007.5	157611	261967	123903	21732		10506.1	317920	34774.7	54256.9	48250.5		23761.7	34565.8	206755	92181.6	220080	55924.9	48844.3		43162.4	38815.9	64107.7
Q13011	ECH1_HUMAN	ECH1	4	20624.9	104140	34099.6	75153.9	123166	117621		32008.8	60737.4	84969.4	127594	136448	64377.4	53809.2	104495	67516.8	53466.2	128986		40913.4		90708.7	90049.8
O60869	EDF1_HUMAN	EDF1	4	102008	134445	98810.7	87566.9	115154	69184	71116.1	164082	89152.2	76011.1	103163	51632.4	93100.8	72235.7	86843.6	97391.5	82837.8	182202	119974	99118.9		62077.7	55178
P24534	EF1B_HUMAN	EEF1B2	2	11473.9	73325.7		51987.3	89154.9	35513.9	29570.4	99203	24446.6		79120		65076	39326.5	92667.6	103996	101929		23462.9	56047.1	14595.5
P29692	EF1D_HUMAN	EEF1D	8	287337	540117	566482	729740	802372	1010000	245137	314656	484020	470932	940769	1120000	283936	310839	499905	586439	727921	1360000	285564	351837	256821	515130	689424	519815
P26641	EF1G_HUMAN	EEF1G	7	93377.1	210650	236132	261619	360245	344919	88263.6	257966	91612.2	229060	261750	337940	110454	131844	156254	286820	285729	488455	127512	97422.3	90473.3	119129	245951	181887
P13639	EF2_HUMAN	EEF2	30	987849	1900000	1800000	2050000	2410000	2680000	825026	1740000	1400000	1860000	3020000	2630000	878509	1070000	1490000	2210000	2760000	4030000	1180000	1340000	469384	1270000	1540000	1250000
Q96C19	EFHD2_HUMAN	EFHD2	11	454056	854192	869783	1100000	1100000	1200000	411755	663576	631430	926680	1190000	1020000	451524	389828	714827	908780	1130000	1520000	446532	569797	255997	647258	734797	522178
P01133	EGF_HUMAN	EGF	1				200898	207547	229056	324031		412339	117457	62341.2	463873	236109	117465	189922	278929	133895	586285	396851	310186	208535	284454	168139	156562
Q9H4M9	EHD1_HUMAN	EHD1	12	99580.6	219259	226085	320068	435112	421215	92855.5	233226	154792	241527	426674	338796	105208	97822.4	154921	297696	340489	526147	143080	129360	68229.9	182234	199537	254098
P05198	IF2A_HUMAN	EIF2S1	2	96655.9	183475	148114	158035	87210.4	200170	94329.3	152516	102731	128905	132073	86521.8	90165.3	129443	124202	134895	160327	294812	143434	127580	47344.1	89045.9	105275
Q14152	EIF3A_HUMAN	EIF3A	4	48153.8	64936.5	86281.7	116826	130427	122286		41330.1	58432.7	67456.5	133159	76379.8	25808.9	31274.8	58373.2	63329.1	84323.2	155964	32584.7	54647.7	21220	70922.9	62356	75733.9
P55884	EIF3B_HUMAN	EIF3B	2		43000.5	33149.3	32810.2	67434.9	85694.9				60458.1	95155.5	56127.7	14743.7		27818.2	77096.9	37535.2	85223	23591.4			41139.5
Q13347	EIF3I_HUMAN	EIF3I	4		32221.8	48010.1	56998.1	55169	69122.9	12195.3	40274.5	25018.4	27672.9	40597	37031.6		12681.3	26154.3	54504.4	57268.9	56097.9		9766.28	6294.39	43993.5	62760.1
O75822	EIF3J_HUMAN	EIF3J	2	32248.9	34750.9	79713.7	46742.6	80323.9	103645	36077		24091	21590.8	88186	78887		33489.2	86505.5	20351.7	77186.8	55514.8	31833.6	43172.7	13949.7	58055.8	93081.6	122497
P60842	IF4A1_HUMAN	EIF4A1	2	213443	388133	376805	524275	525720	629374	125414	305402	283539	370998	554613	591015	291855	260193	261037	493331	661640	1020000	135484	234325	177132	297335	393259	202865
P23588	IF4B_HUMAN	EIF4B	4	89634.6	131304	95325.7	103856	122852	113337	154471	184464	72850.1	85430.4	123612	151610	107758	55037.7	144515	140370	73816.4	173619	124616	82891.1	17078.7	176842	114318	118975
P06730	IF4E_HUMAN	EIF4E	2	257065	406466	322783	349548	312638	200847	183705	271211	167652	293344	362874	241402	208306	242703	349409	414517	263384	406259	122860	331562	190148	185651	193603
Q15056	IF4H_HUMAN	EIF4H	3	76576.2	216445	193738	153308	87185.4		126512	416580	195852	185273	135217	94745.1	147506	111353	134225	137411	127641	117051	182550	149516	43865.9	99058.6	98316.8
P55010	IF5_HUMAN	EIF5	2		16326.3	32384.9	34529	40139		28958.1	17434.3		19235.3	122376	18185.8	28889		11990.1	12717.3	89932.3	72660.4	10409.2
P56537	IF6_HUMAN	EIF6	4	130878	815047	811110	950382	1090000	1250000	369288	563266	571082	792232	1250000	1340000	413188	415480	575736	972934	1110000	1850000	426370	563239	282187	667586	813876	329884
P08246	ELNE_HUMAN	ELANE	14	24600000	34200000	37300000	27800000	24700000	26800000	22300000	20600000	18400000	20300000	19200000	18900000	23100000	15900000	12200000	23400000	23400000	35500000	21500000	32400000	12600000	14000000	31600000	153000000
Q15717	ELAV1_HUMAN	ELAVL1	2	113053	147034	153408	205803	263228	215729		124019	146406	183949	276022	193843	121848	103662	132058	189460	194034	267721	170211	136796	55354.8	59394.6	117428	44411.6
Q15369	ELOC_HUMAN	ELOC	3	50644.4	95914.5	109389	190829	189771	183485	40267.8	102888	83888	191081	269298	149111	91505.4	34709.4	98694	178607	232022	228029	57111.3	76681.4	43188.9	135367	160065
P50402	EMD_HUMAN	EMD	2	57938.1	132602	149965	139833	199692	143355	42234.8		113321	118152	186011	31294.6	45779.8	82743	102531	149780	179012	146398	80141	104972	52309.9	69638.4	111847	49764.8
O95834	EMAL2_HUMAN	EML2	14	154293	389390	336524	435282	442539	389565	125032	287794	275516	322633	527029	461827	224803	197144	284376	368288	451465	801961	192470	188219	119968	263378	277147	121684
Q9HC35	EMAL4_HUMAN	EML4	1		7575.55									14050.8						9331.49					12465.8
P06733	ENOA_HUMAN	ENO1	42	37500000	53600000	53100000	54700000	58800000	57900000	37500000	45200000	45100000	60200000	66100000	54100000	41700000	35200000	45000000	58700000	63800000	77400000	42600000	44900000	20900000	37500000	40000000	26800000
P13929	ENOB_HUMAN	ENO3	1	44188.1	42658.6	26432	70278.9	96685.6	34761.4	31980.3			75503.9	149373	60163	54241.9	72153.7	95710.7	41081.8	137042	134114	60717.8	14499.9	26798.3	158730	80075.8
Q9UHY7	ENOPH_HUMAN	ENOPH1	4	32501.8	90127.1	92621.8	86089.3	80217.2	134379	50890.8	48215.9	79073.8	82431.1	90405	122514	52470.3	68819	37745.8	110199	103971	176329	48053.8	53954.8	31510	91447.1	90377.9	44533.8
O43768	ENSA_HUMAN	ENSA	1	29428.7	140730	99706.4	20311.8	134181	105275	29200.3	114251	83044.6	85857.5	141180	94970.4	87420.8	82889.5	77399.3	100688	136191	133624	84738.3	88095.3	44639.2	103766	102167	63166.8
P07814	SYEP_HUMAN	EPRS1	5	130337	286874	207538	162485	153971	372810	151784	193592	133275	207712	180700	98605	132380	120197	192608	164212	214428	173904	155501	148798	68830.1	72805.3	27979.9
Q9NZ08	ERAP1_HUMAN	ERAP1	3	65350.2	115049	207083	165757	185803	200510	157778	90947.8	107803	156244	209236	226791	151638	145303	156832	172489	191693	182122	112981	126817	99252.2	123100	178753	89129.1
P84090	ERH_HUMAN	ERH	1		19787.1	18558.5	32708.4	23638.1	29190.2			14791.6	39359.6	33885.7	43639.7			12731	36902.3	16344.1	37705.4	16793	34501.5
Q96DZ1	ERLEC_HUMAN	ERLEC1	1	41375.7		100257	102822	141689	125970		103589	45267.8		105106	46883.1	37389.6	44183	79682.4	119409	102335	186293	52713.3	83700.2			36958
Q96HE7	ERO1A_HUMAN	ERO1A	2	175862	320685	334970	340533	261010	207876	77339.9	249217	302582	260771	248265	114644	126879	124272	280177	256176	278776	147194	242226	286008	141255	131976	179891	95214.8
P30040	ERP29_HUMAN	ERP29	4	834043	1120000	1140000	828443	744225	201869	720472	872582	898543	735985	850093	293374	908426	656027	941656	901200	732019	202471	1020000	924909	546184	562019	518819	154238
Q9BS26	ERP44_HUMAN	ERP44	15	262448	491512	756911	1160000	1390000	1410000	150636	440137	559835	653688	797901	718030	170344	252584	349086	812069	796927	1340000	287824	522063	413283	966205	1520000	625864
P10768	ESTD_HUMAN	ESD	14	1740000	2700000	2380000	2740000	2850000	2780000	1690000	2290000	2090000	2000000	3380000	2830000	1580000	1490000	2040000	2630000	2760000	4300000	1620000	1700000	765608	1450000	2140000	608954
P38117	ETFB_HUMAN	ETFB	1	26273	17296	47236.7	25655.9		34680.8		6497.71		16786.6	10099.4		37977.8	64202.9	71553.6	9283.72			14943.5	32081.4	12994.6	17656.8
P34910	EVI2B_HUMAN	EVI2B	2					6537.34	28101.4				21309.4	19326.1	19305.1						39509.2				13537.9
Q01844	EWS_HUMAN	EWSR1	1	65443	117810	91382.9	54802.9	69963	85209.9	20888.8	36966.9	59575.3	89257.4	68251.7	38076.3	56610.6	61823	61483.8	53897.7	44615.4	115358	63876.7	43703.8	26258.8	47827.4	66719.8
O00167	EYA2_HUMAN	EYA2	1	67813.5	115915	211456	248633	212834	211619	76665.8	58597.8	95384.6	188495	195391	170599	99170.7	127458	185289	164136	215506	269968	93633.2	125270	74671	160629	125037	94009.7
P15311	EZRI_HUMAN	EZR	18	857295	1330000	1080000	1110000	1230000	1100000	658174	1340000	958339	1070000	1210000	885381	665421	684451	1060000	1310000	1380000	1390000	827328	649532	418304	694460	537737	657610
P00488	F13A_HUMAN	F13A1	7	180772	445313	351610	290259	269816	248139	321172	337901	413928	373362	299825	176925	280816	172393	364395	471297	287125	413037	253997	325513	142762	239931	246497	107193
P00734	THRB_HUMAN	F2	3		83023.4	66378.4	105681	145518	75974.1		9344.38	47703.8	39630.1	39901.1	50826.4				52457.2	23910.2	106715		54066.7	43437.1	54883.5	77753.4	127732
Q01469	FABP5_HUMAN	FABP5	7	556864	1090000	1130000	1220000	719027	955504	478058	1010000	843163	1180000	1380000	1110000	665721	552964	494136	1280000	1350000	1800000	562007	746486	392504	684378	817707	481591
P16930	FAAA_HUMAN	FAH	12	698746	1140000	1020000	1170000	1110000	1350000	745854	1190000	870399	1090000	1470000	1310000	908041	764066	899686	1180000	1360000	1740000	864090	886569	373835	833636	960045	652816
Q9H098	F107B_HUMAN	FAM107B	7	168259	286783	207402	230178	243365	292165	95755.9	231527	201542	149021	267164	163596	135683	119285	186769	167596	251813	139223	113843	119434	54931.7	145575	127226	56047.4
Q9NSD9	SYFB_HUMAN	FARSB	3	62936	100938	76879	84804.4	82868.2	72224.5	48875.7	98151.6	44359.2	76396.2	94721.5	57464.2	47161.2	61379.7	134388	145409	121150	103912	56040.8	64102.8	31444.6	69321.1	73447.8	38095.7
P09467	F16P1_HUMAN	FBP1	7	77576.2	161266	159205	167856	191778	188704	107335	133561	119701	194777	235849	202886	129002	99617.1	135573	175108	232001	261447	129795	131222	67631.1	123203	146873	76673.1
P30273	FCERG_HUMAN	FCER1G	2	173856	314379	320236	197267	347514	263092	201089	213284	256100	283126	269985	214379	226610	240239	303764	289460	319193	248308	252807	263067	130167	266774	185254
P08637	FCG3A_HUMAN	FCGR3A	2	13900000	17300000	22400000	36000000	39500000	53400000	13000000	14500000	19100000	26100000	27400000	30100000	13500000	13200000	18800000	27000000	31000000	51800000	14600000	20300000	14600000	28800000	59400000	54900000
O75015	FCG3B_HUMAN	FCGR3B	5	5740000	7850000	11000000	15300000	15500000	21000000	5350000	7270000	8250000	9430000	11000000	12600000	5400000	5830000	6870000	12300000	11800000	23600000	5780000	8990000	6570000	13300000	34700000	38600000
O00602	FCN1_HUMAN	FCN1	10	152081	260361	784371	929057	1110000	911911	130235	332781	549792	679822	518407	374523	140702	163056	440783	674457	617821	1030000	76970.8	414112	365847	1200000	1640000	1300000
P14324	FPPS_HUMAN	FDPS	6	298204	682887	440062	760901	626227	680010	396793	626024	601479	872112	1060000	788448	564147	413405	558298	862443	850105	1090000	445234	542425	189133	221328	126323
P39748	FEN1_HUMAN	FEN1	3	136480	338089	272681	363799	444831	441845	125150	286714	260325	392778	508637	475208	148451	202149	302622	390604	391079	549802	240493	187385	103875	254880	342812	270386
Q86UX7	URP2_HUMAN	FERMT3	10	97546.3	298144	215818	321817	445773	773115	110017	182862	92989.1	239950	519388	634489	86147.8	101837	223984	286917	591155	1330000	27155.2	69539.3	35467.2	155395	367621	591791
P07332	FES_HUMAN	FES	2	36280.4	34880.1			54382	89666.6		30776		25683.5	101948	73210	27518.7	35405.6	17847.8	68385.1	50661.4		26708.5	8901.78		18283.7	22417.3	30999.7
P02671	FIBA_HUMAN	FGA	30	873401	1200000	1440000	1550000	1680000	1810000	835490	807954	1170000	1410000	1740000	1740000	945472	793727	1380000	1680000	1870000	2540000	1150000	1740000	1060000	3270000	3250000	2930000
P02675	FIBB_HUMAN	FGB	15	411652	619382	675096	790652	869292	1230000	324639	455371	561468	707580	920962	1190000	376574	477534	718582	810379	1020000	1590000	436993	731989	616490	2340000	2310000	1760000
Q7Z6J4	FGD2_HUMAN	FGD2	1	30897.7	102848	80600.4	55787.4			54390.5		51997.7	12995.2	65385.8	87241	35870.7	66083.9	63291		77321.3	53222.4	5857.23	11243.2		17142.9
Q5JSP0	FGD3_HUMAN	FGD3	5	408279	848013	356434	814158	1100000	895970	482042	602365	386791	523224	811126	850159	405381	441934	683428	857364	925205	1240000	393476	563758	201273	411471	621631
P02679	FIBG_HUMAN	FGG	16	273134	527175	547432	632095	648816	859822	253012	395466	415456	521554	788809	796384	344568	297058	490214	604171	732790	1260000	337924	607825	488818	1620000	1690000	1580000
Q14314	FGL2_HUMAN	FGL2	15	99345.9	164850	270304	507585	578243	611116	101478	111846	173237	185431	186523	214874	85871.8	102311	161620	202597	252240	578108	89758.8	268752	192136	618433	916197	528773
P09769	FGR_HUMAN	FGR	9	350438	671655	808783	844784	1210000	1070000	244564	463261	549854	691849	1090000	1050000	336871	388188	594609	834394	1040000	1450000	457856	634014	373018	500939	588876	357531
P07954	FUMH_HUMAN	FH	2	43010.3	102590	100826	41597.8	88442.6	56556.2	53714.7	11358.6	84200.2	88657.5	33860.8	103792		38740.6	43651.4	89148.8	53202	52351.2	47353.2	77418.9	45259.8	64541.5	69454.1
Q5T1M5	FKB15_HUMAN	FKBP15	2	45625.1	111671	158709	326677	453777	473745	23247.3		99461.7	162323	560866		61035.4	37411.3	128678	248520	302998	958022	83928.8	88780.6	10946.9		100192
P62942	FKB1A_HUMAN	FKBP1A	6	6580000	9270000	10500000	11500000	5900000	8370000	4350000	6570000	8370000	9390000	10500000	8210000	6150000	4680000	5520000	8810000	9160000	13200000	5480000	6580000	3900000	7120000	7130000	5880000
P26885	FKBP2_HUMAN	FKBP2	1	91249.5	131716	111917	103957	105525	87366.7	72857.1	44629.4	92421.7	93195.8	99333.3	63214.7		106736	99027.9	110438	75335.1	134740	73363.3	90613	16619.3		89707.4	93406.1
Q00688	FKBP3_HUMAN	FKBP3	3	40126.5	257275	167725	140852	184712	153697	53745.6	125282	121461	105718	185566	139676	97911.5		103696	159664	154685	191205	77976.5		43088.1	68783.9	42359.9
P20930	FILA_HUMAN	FLG	2	17475	14940.8	15643.2							22525.8				34646.9		57017	5751.9				26397.3
Q5D862	FILA2_HUMAN	FLG2	8	51259.6	77345.6	27670.4	21253.3	21064.4		41071.7	46151.4	20178.1	72234.1	22304.5	38286.2	21013.8	43137.8	26018.6	117483	36683.7	17846.7		75569	32328.4	59496.4	22971.1
Q13045	FLII_HUMAN	FLII	3		37095	23253		52282.8	51236.6	7049.3	36008.5	11279.7	34709.9	75609.6			18375.9	47487.2	27171.9	46447.4	55037.6		12956.5		22533		92574.8
P21333	FLNA_HUMAN	FLNA	104	1430000	3960000	3990000	4480000	4330000	5700000	1230000	3070000	3100000	3520000	5550000	5710000	1880000	1900000	3060000	4240000	4850000	8520000	2010000	2730000	1520000	3070000	3650000	2460000
O75369	FLNB_HUMAN	FLNB	1			31179.1	30942.8	62473.9	51088			16436		58533.4					19888.5	39355	83536.9		12957.8		23767.3	52474.7
O75955	FLOT1_HUMAN	FLOT1	1		27909.6	9202.12	30456.8	30072.8	66594.3	18252.6	16050.6	60978.5	50533.2	48339.7	71215.8	14202.8		22322	52260.5	60290.5	77622.1	10845.8			48397.8	34693.2
O95466	FMNL1_HUMAN	FMNL1	4	27703.7	60645	55578.7	76804.9	124365	153384	28289.8	58286.4	38387.9	48444	108232	105253		42130.3	40426	115348	95459.3	231706	37158.6	60753.3		81531.2	127869	156211
P02751	FINC_HUMAN	FN1	1		34524.3	33684	60335.7	35304	64720.4	23626.6		48468.3	25306.9	72310.6		18504			41445.4	53930.6	79062.6		51991.2	17211.1	28578.9
Q9HA64	KT3K_HUMAN	FN3KRP	6	84322.8	140904	107519	118096	144380	76436.3	49590.9	109181	112698	133929	219934	93805.3	63013.9	78568.6	179572	138203	219159	196283	119549	99303.3	31165.1	136609	117817
Q96RU3	FNBP1_HUMAN	FNBP1	3			18842.7		23100.8	14233.4		10990.4	13506.5	13121.8	37544.8	40125.8			11503.6	14574.3		61751.9		6731.02			18563.1
P49354	FNTA_HUMAN	FNTA	1	16567.2				24182.9	11464.1			23610.9		54981.9	20170.1	24239.1		57168.1		65626.8
P02792	FRIL_HUMAN	FTL	2								9993.71			33347.6	56152.6						28148.9				87388.9	138842	281410
Q96AE4	FUBP1_HUMAN	FUBP1	5	81543.3	111101	87950.3	154872	180756	302672	26358.7	90870.1	61652.3	125644	236656	282263	36644.7	29339.8	98157.5	150216	208965	322121	53339.2	76101.8		117265	179586	306790
O15117	FYB1_HUMAN	FYB1	8	179503	226902	224289	259075	274130	258558	187773	253372	186901	154579	279242	241766	166780	150425	203704	261853	244055	312743	179664	160789	93509.9	161311	207254	156318
Q13283	G3BP1_HUMAN	G3BP1	1			46714.6			34237					130044	35303			36042.5	28591.4	103923					15269.5	28330.1
P11413	G6PD_HUMAN	G6PD	40	2650000	6410000	5460000	6910000	7280000	7480000	1860000	6020000	4700000	6670000	8890000	6910000	2740000	3340000	5730000	7450000	8840000	10600000	3280000	3560000	1660000	3200000	4980000	2400000
P51570	GALK1_HUMAN	GALK1	6	218620	310141	344260	291608	339287	345123	204868	332178	322821	315772	469858	243050	251148	236639	256149	293657	427287	465172	276262	379680	190724	220039	72254.2
Q01415	GALK2_HUMAN	GALK2	1	97959	124851	154067	170963	102859	177836	31015	114348		65828.1	19909.8	118430	78350.7		104687	123451	165111	166723		104346
Q96C23	GALM_HUMAN	GALM	5	174673	252589	228377	244110	230914	287073	175240	194695	195441	232741	273577	288878	199639	152172	227226	251160	217628	400317	203434	180177	117854	167382	130488	107922
P34059	GALNS_HUMAN	GALNS	3	45380.6	113245	110676	164378	136245	121043	38364.5	29457.8	98103.6	95795.2	121792	119538	66293.9	68338.9	54475.9	92081.6	47515.9	184119	64690.7	83523.8	26258.6	130991	159985	74504.2
P07902	GALT_HUMAN	GALT	4	30451.8	111937	122424	112741	128039	123658	42477.1	116922	79675.8	101422	166270	140557	60221.3	54736.2	135777	100202	125988	194214	46290.5	62575.4	40000.4	74201.3	45900.9
Q14697	GANAB_HUMAN	GANAB	13	159301	316393	461905	487069	544007	469809	114074	240656	312746	369187	515183	376938	165708	211600	363924	441206	445160	501778	172849	249623	204334	543887	615111	393778
P04406	G3P_HUMAN	GAPDH	29	131000000	185000000	158000000	167000000	173000000	177000000	128000000	156000000	135000000	175000000	199000000	157000000	144000000	121000000	146000000	175000000	185000000	220000000	150000000	138000000	61800000	103000000	114000000	56700000
P41250	GARS_HUMAN	GARS1	9	39967.2	152178	115656	136355	177252	154130	25662.1	112591	120244	116383	179420	180184	64941.7	50203.8	98107.5	143980	196877	216408	66982.3	102672	58558.9	59559.6	59917.5	40916.6
P22102	PUR2_HUMAN	GART	11	230665	424401	461908	460117	451890	284791	161515	433270	346024	380657	494686	450996	296561	203859	267149	466370	443216	533244	300738	349588	188653	500858	346719	319042
P04062	GBA1_HUMAN	GBA1	2		25119.8	62511.4	84615.3	98363.2												60542.8	83076.2		48757.7		212312	147913
Q04446	GLGB_HUMAN	GBE1	20	583820	1050000	969071	1110000	1300000	1170000	493882	950574	879853	1110000	1440000	1290000	585582	633990	880265	1290000	1520000	1810000	740213	751703	352402	679325	754811	185147
P32455	GBP1_HUMAN	GBP1	3	46276	92744.2	86068.9	89168	144238	133842	63479.3	137952	73562.7	112212	101594	121499	52413.9	65364.2	88288.3	116789	95759	183015	63794.5	46847.5	27640.9	41420	80555.4
P32456	GBP2_HUMAN	GBP2	3	84324.8	133137	89878	126164	156068	152446	83413.2	79689.5	75490.6	113256	186490	151215	63089.3	71711.4	198957	122646	120774	262806	42033.7	112221	89430.8	326347	284622	473234
P02774	VTDB_HUMAN	GC	10	164046	266593	322193	351773	410204	377969	91655.4	148929	207675	230512	216663	208931	152469	125613	140336	251341	244139	424694	164405	218956	153223	221493	391669	301091
P28676	GRAN_HUMAN	GCA	10	1320000	3000000	3190000	5310000	6300000	9890000	857824	2520000	2180000	3560000	6910000	8380000	1210000	1640000	2580000	3850000	6510000	13900000	1230000	1770000	1090000	3340000	5420000	6050000
P30047	GFRP_HUMAN	GCHFR	3	87648.3	143946	249225	209079	227958	241866	100569	154619	202714	126603	164759	242827	125406	82508.6	189817	316599	308138	322546	81185.1	86295.6	85353.3	232715	199033	169921
P48506	GSH1_HUMAN	GCLC	3	50529	93658.3	79151.2		140656	84077.8		81495	72478.9	111646	135489	111218	78304.3	54664.2	81203.2	118134		122215	83072.4	99894.7		115472	82303.3
P48507	GSH0_HUMAN	GCLM	3	76783.8	181664	136214	118001	194052	138755	61410.9	181855	87781.9	97114	210990	283915	97789.8	105190	181461	138218	257332	309657	123933	113544	80738.4	146549	181559
P31150	GDIA_HUMAN	GDI1	12	425199	1100000	842593	862234	956882	927870	415353	924172	691683	794797	1140000	1350000	513227	416821	807387	1150000	1030000	1670000	529035	599459	427897	626419	861331	390478
P50395	GDIB_HUMAN	GDI2	25	2210000	3990000	3710000	4230000	5400000	5130000	2020000	3770000	3580000	4160000	6020000	5100000	2630000	2330000	3410000	4420000	5410000	7060000	2790000	2940000	1470000	2340000	3600000	3060000
Q13630	FCL_HUMAN	GFUS	7	587762	755839	723430	702051	634741	588674	539979	800063	697082	747178	600904	489144	670777	615752	602961	690177	741252	527790	686792	527491	301291	550626	532339	37034.5
O75223	GGCT_HUMAN	GGCT	4	31187.1	77773.7	37199.2	45340.1	32437.4		16255	46472.9	37546.9	49175.4	85872.5	73670.4	24391.6	14953.6		71088.9	41364.1	173812	29125.3	40422.2	5356.77	78973.9	55629.8	18444.3
Q92820	GGH_HUMAN	GGH	6	258045	407401	312360	341962	368220	442368	175426	228667	268221	377545	407872	407257	217644	268982	269950	368904	351713	598196	225800	280067	164252	325589	297932	475437
Q9NUV9	GIMA4_HUMAN	GIMAP4	2	84723.4	344666	299350	442419	401194	336888		173160	196479	265119	444032	386587	113918	119152	241928	362275	430331	533480	130179	138794	64284.8	131515	206483	68329.4
Q14161	GIT2_HUMAN	GIT2	1	89789.5	135362	156201	158388	75079.2	162711	39717.9	154398	91580.1	129991	118168		72559	88701.8	55750.1	102082	147097	166816	75617.9	80280.2	37699.6	58296.7	22744.9	22705.2
Q92896	GSLG1_HUMAN	GLG1	2			30456.5	29495.9	69714.4	109990	9339.39	10930.8	35912	38762	23651.9			22547.1				132488		24154.3			84369.3	76023.7
Q9H4G4	GAPR1_HUMAN	GLIPR2	2	48738.6	129894	53393.2	153336	152535	158044	61180.5	19482.2	100374	107173	146260	159014	26850.7	36821.3	102500	109328	167385	145818	18620.1	59187.9	56600.8	129942	130100	112154
Q04760	LGUL_HUMAN	GLO1	9	746322	1390000	1140000	1260000	1340000	1090000	613761	1110000	1020000	1100000	1600000	1220000	798604	756743	1430000	1380000	1420000	1610000	767643	979263	514692	405786	707396	382236
Q9HC38	GLOD4_HUMAN	GLOD4	11	606639	1020000	1050000	1120000	959728	1200000	475126	834020	913985	830663	1300000	917036	770180	679721	765790	1150000	1270000	2130000	625815	920343	427382	774214	866540	124651
P35754	GLRX1_HUMAN	GLRX	6	3280000	6010000	5210000	6370000	2770000	4840000	3010000	5360000	4700000	4890000	6780000	5900000	2940000	2170000	1820000	6600000	6340000	9530000	2790000	4260000	1610000	1960000	2810000	1600000
P00367	DHE3_HUMAN	GLUD1	3	20877.6	137916	103576	110093	163023	146136	72477.1	103907	74749.7	40939.8	123617	103049	84798.5	34483.8	55958.9	108330	111337	101014	57927.7	27764.7	46454.9	176590	146276	26768
O60547	GMDS_HUMAN	GMDS	2	89692.8	144550	61103.6	147076	105384	137154	103501	137653	111874	133078	181450	170640	77258.7	77210.1	90119	127231	119350	203436	125568	137594	16455.6	81664.2	122673
P60983	GMFB_HUMAN	GMFB	5	114253	219972	171537	184383		103180	86865.2	146072	122244	99097	165324	135409	98574.1	81470.8		137288	221596	270027	92581	106302	52463	124621	187720
O60234	GMFG_HUMAN	GMFG	5	3070000	4490000	4310000	5080000	3590000	4830000	2120000	4150000	3600000	4670000	5970000	4880000	2560000	2840000	2240000	5100000	5230000	7590000	3020000	2990000	1490000	3440000	3150000	461561
Q9P107	GMIP_HUMAN	GMIP	4	53103.9	52627	60200	69998.3	85791.8	84571.4	28176.3	33986.8	49865	49904.2	74438.5	77534.4	31660.3	38470.1	51388.8	44903.1	70398.3	60107.6	55514.1	48157		47815.5	94788.4	52509.2
Q96IJ6	GMPPA_HUMAN	GMPPA	3	62316.5	110701	80244.7	78118.8	39830.5	35719.7	26242	141252	51060.6	78225.8	115812	82697.4	55448.5	49848.9	61728.4	70648.2	42819.5	52729.7	45353.7	52534.8		13865.3	39839.4
Q9Y5P6	GMPPB_HUMAN	GMPPB	5	267788	443092	354873	360267	496056	419495	185871	372302	297700	444484	523963	446738	275505	257060	375325	439653	548592	448804	287321	292865	171724	165634	212336	192769
Q9P2T1	GMPR2_HUMAN	GMPR2	3	55118.3	139309	104231	121209	163681	138415	243235	156757	89320.6	111545	139679	123727	46815.4	48752.1	95837.7	166372	133647	181884	50246.4	110656	63912.7	70639.8	107718	96058.8
P04899	GNAI2_HUMAN	GNAI2	9	1090000	2020000	1860000	2000000	2110000	2370000	794753	1550000	1290000	1510000	2560000	2260000	822955	983437	1380000	2060000	2140000	2750000	1180000	1170000	719348	660192	1480000	741165
P08754	GNAI3_HUMAN	GNAI3	1	15677.3	38438.6	76287.2	88813.8	25862.8	24773.9	33316.9	54451.1	56197.3		16722	37030.9	15622.3			18058.8				35897	32718
P62873	GBB1_HUMAN	GNB1	1	22694	52091.3	64629.4	144250	139935	214117			39285.6	43032	111625	57109.5	9915.18	26008	58310.7		96210.7	241406		38041.5	9970.23	58641	68400.4	44184.2
P46926	GNPI1_HUMAN	GNPDA1	9	119334	201561	157968	275545	258878	372214	97956.5	215437	195312	216486	325369	257687	135440	124273	193055	219264	316982	349151	163614	147722	75536.8	100592	170038
P15586	GNS_HUMAN	GNS	5	284225	318537	349227	305257	354065	412741	252352	174854	245742	264316	322602	325207	278769	276597	247687	335047	354148	440810	228915	259154	139245	229757	258806	593491
P17174	AATC_HUMAN	GOT1	19	321149	564077	506321	569391	603164	626430	276368	489493	411079	491585	606221	594464	390726	354681	449684	516764	640654	861637	354249	407986	230808	372604	454980	312295
P00505	AATM_HUMAN	GOT2	7	95522.2	128874	100877	95533.4	88269.9	86042.3	75143.4	53764.5	82436.8	79826.6	90535.5	112963	48178.2	98663.2	95753.9	99486.4	102335	132555	77840.8	97253.9	111218	77948.3	125840	27669.1
P07359	GP1BA_HUMAN	GP1BA	2		190901		259630	539797	371311		105393		198401	260901	193355		64913.1	115385		22233.5	685330	75853.4	139065		374553	616563	305866
P40197	GPV_HUMAN	GP5	1		19618.7	25047.5	20428.5	41548.3	44874.5			29208	16657.2	39415.7	44697.2				25735.2	31645	71462				17332.5	69391.6	85737.5
P06744	G6PI_HUMAN	GPI	40	20600000	31200000	28800000	31500000	37600000	36300000	20900000	28800000	27300000	33200000	40900000	35500000	24300000	21600000	27600000	34100000	39000000	53500000	24700000	26400000	11900000	19400000	23100000	19200000
P07203	GPX1_HUMAN	GPX1	4	128072	310885	187369	123087	58389.1	45013.2	156766	219201	115490	99419.4	8851.61		183999	125786	202440	113714	55222.2	20210.9	168716	132778	82321.8	26813.7
P36969	GPX4_HUMAN	GPX4	2	59725.2	117515	106633	77169.2	48773.7	94902.6	54734.2	104289	53286.7	61566.6	110238	68773.7	51550.8	64273.2	26697.7	97221.4	72045.3	162373		87453.8	34922.9		41080.7
P62993	GRB2_HUMAN	GRB2	14	1080000	1480000	1730000	1610000	1490000	1310000	1130000	1830000	1520000	2130000	2140000	1530000	1350000	880954	1330000	1800000	2110000	2640000	1270000	1260000	488129	1070000	1110000	1310000
Q9UBQ7	GRHPR_HUMAN	GRHPR	8	198124	269654	215701	347893	304984	314768	159966	290801	273970	333393	347553	380644	219583	155409	225800	358305	348715	586628	210750	238827	109336	199055	310051	147055
P25098	ARBK1_HUMAN	GRK2	4	106005	230094	232788	255499	256321	267238	101187	145497	106974	241422	399507	380527	128331	128325	123761	258425	307204	541777	101927	183443	93577.7	204317	334774	170098
P28799	GRN_HUMAN	GRN	7	152237	267506	107378	313521	187011	411769	115538	136072	124582	129787	263546	299314	59910.1	19739.5		309268	236891	672006	59001.4	132615	117933	195249	609422	2210000
P06396	GELS_HUMAN	GSN	40	3150000	5720000	5720000	6250000	6990000	8540000	2070000	4330000	4430000	6280000	7940000	6800000	3120000	3000000	4530000	6370000	8530000	13500000	3260000	4340000	1800000	4710000	5480000	2870000
P00390	GSHR_HUMAN	GSR	20	2020000	3180000	2950000	3220000	3140000	3420000	1990000	2850000	2490000	2840000	3780000	3400000	2130000	1960000	2600000	3320000	3370000	5100000	2160000	2410000	1260000	2250000	2720000	2030000
P48637	GSHB_HUMAN	GSS	16	938044	1690000	1360000	1890000	1780000	1960000	1060000	1460000	1370000	1760000	2170000	1540000	1150000	994941	1440000	1730000	1800000	2880000	1350000	1390000	667348	1070000	1500000	1160000
P09488	GSTM1_HUMAN	GSTM1	2	266094	583241	617162	582732	454809	371284	318460	491290	527020	614405	646882	588208	521878	443097	482087	745458	722517	809189	403211	438370	237128	333897	384242	305685
P28161	GSTM2_HUMAN	GSTM2	4	89494.2	180446	198890	180729	205709	143779	66470	129069	113001	215828	205037	143437	148597	73801.8	186309	216731	272890	206742	85820.2	159991	62991.9	84165.2	78843.3	17535.5
P78417	GSTO1_HUMAN	GSTO1	15	4080000	7270000	6320000	7530000	6880000	6730000	3830000	6680000	5650000	6640000	8310000	7950000	4910000	3850000	5400000	8070000	8330000	11900000	4630000	5290000	2730000	3310000	5390000	2380000
P09211	GSTP1_HUMAN	GSTP1	16	13800000	22500000	21300000	23300000	20400000	20400000	14200000	20400000	17700000	22800000	27500000	23600000	16400000	11700000	14500000	23900000	25300000	31500000	16300000	17400000	8120000	12600000	15400000	5160000
Q16774	KGUA_HUMAN	GUK1	2	40237.4	46860.5	77451.9	75276.1	19762.2		52385.8	74017.4	90680.2	62504.6	52155.2	21995.9	44684.2	23910.1	88167.3	57956.5			59004.9	31120
P08236	BGLR_HUMAN	GUSB	7			17870.4	19040.8	478254	281929			34365.5	97211.9	55798	95876.4	155897	231160	390337	25497.8	148429	49365.4	121864	76471.9			220251	293232
P46976	GLYG_HUMAN	GYG1	9	2010000	3170000	3040000	3480000	2240000	3060000	1680000	1880000	2440000	2810000	3270000	2980000	1900000	1780000	1530000	3410000	3090000	4930000	1680000	2100000	1250000	1570000	2400000	2880000
P13807	GYS1_HUMAN	GYS1	19	1080000	1680000	1490000	1550000	1540000	1610000	956180	1350000	1190000	1260000	1630000	1500000	1110000	1040000	1260000	1290000	1380000	2160000	1130000	1040000	613828	616889	864796	877653
P07305	H10_HUMAN	H1-0	4	473364	520851	519041	421982	621406	842691	322627	291467	390001	313713	516630	567496	267099	284621	276694	412215	462516	762003	392204	391241	233654	413631	653891	1020000
Q92522	H1X_HUMAN	H1-10	2		16014.7			19262.8	14401.2	35295.1		20839.6		21258.7	5899.04			17777.8	25496.1		21886.6	40537.2	18414.1		32917.4
P10412	H14_HUMAN	H1-4	1	2540000	1930000	3240000	4490000	6760000	4970000	2980000	1170000	2820000	4690000	8080000	5130000	1530000	1730000	3000000	5090000	5700000	6430000	2580000	1610000	1590000	5170000	5870000	6480000
P16401	H15_HUMAN	H1-5	9	1470000	1930000	2540000	2920000	3630000	3290000	1460000	836098	2420000	3000000	4450000	2670000	883539	1370000	2500000	2910000	2990000	2880000	1690000	1310000	1280000	3390000	3640000	7150000
P16104	H2AX_HUMAN	H2AX	1	2630000	7500000	9580000	8860000	8400000	10300000	3000000	4940000	6340000	7040000	9910000	7300000	2980000	4450000	6470000	8170000	8240000	9910000	3460000	6580000	3280000	6690000	10800000	21700000
Q99879	H2B1M_HUMAN	H2BC14	1	431758	813038	885333	1130000	1370000	1640000	391371	454861	753218	983155	1360000	946886	267849	448716	673640	995655	1220000	1360000	368982	691098	333693	852163	1220000	3010000
P58876	H2B1D_HUMAN	H2BC5	1	84744.4	133058	144890	91737	189391	251523	93152.9	31843.8	111315	142262	172403	122893	27227.4	101348	137444	174323	182680	156396	95864.7	136807	44145.4	114201	121900	310592
Q5TEC6	H37_HUMAN	H3-7	1	4670000	7210000	7280000	9220000	9870000	15200000	3170000	5440000	6100000	7590000	8480000	8560000	3040000	4100000	6390000	6140000	9660000	15900000	3620000	6570000	2790000	6650000	10300000	36400000
P62805	H4_HUMAN	H4C16	12	4100000	6090000	5590000	6250000	8150000	11400000	2670000	4130000	4890000	6260000	7400000	8050000	3160000	4160000	5620000	5850000	7380000	10100000	3520000	5240000	3090000	5570000	8560000	23900000
O95479	G6PE_HUMAN	H6PD	2		43808.3	66571.9	49958.9	45440	45763.9			75385.8	75037.7	53041.1	64643.1			70304.9	92248.5	94249.7	127315	59874.4			51159.4
Q16836	HCDH_HUMAN	HADH	4	174504	171534	287519	260083	227014	292109	134223	174683	167235	177347	188005	115928	187878	183191	184573	314737	305581	196645	199028	180682	123059	122561	153947	49639.8
Q16775	GLO2_HUMAN	HAGH	7	288371	495280	482890	579250	539907	571566	272923	521364	404402	474719	595620	584667	299198	307509	395835	593176	489389	841097	318072	338147	182613	344911	532719	211451
P12081	HARS1_HUMAN	HARS1	4	34917.1	103586	84411.6	144555	94644.5	124585	52465.8	99311.8	67854.2	133886	153047	129116	14426.8	82692.7	80866.4	164345	100749	189273	142935	69195		103419	158154	48953.3
P69905	HBA_HUMAN	HBA2	11	10500000	19200000	19900000	13200000	9210000	11200000	12600000	24300000	13700000	9550000	11300000	7660000	12000000	14600000	17500000	11000000	10600000	16600000	12000000	17900000	6400000	6260000	8710000	6530000
P68871	HBB_HUMAN	HBB	9	22500000	53500000	51300000	34100000	23400000	28700000	24500000	60000000	33300000	21700000	26900000	21300000	29600000	34400000	47300000	30000000	27100000	44400000	26400000	43300000	16000000	15000000	23300000	18800000
P02042	HBD_HUMAN	HBD	4	341191	729101	523579	196106	153564	202247	228893	848835	381258	207147	300267	196093	282279	403633	480562	207830	310135	378059	236410	445150	178798	255795	154919
P51610	HCFC1_HUMAN	HCFC1	2			70402.5	67775.8	116990	182630	6020.73	41700.7	43795	50141.1	95131.3	159801	26497.8		35550.3	84611.6	140174	193455			22322	40079.2		76514.4
P08631	HCK_HUMAN	HCK	2	134141	232605	172386	262814	294184	217806	110066	168879	142037	186134	342078	863767	99840.2	137860	209175	200147	246321	213917		131235	101080
P14317	HCLS1_HUMAN	HCLS1	24	1330000	2490000	2140000	2490000	3090000	2660000	1240000	2040000	1930000	2430000	3440000	2700000	1150000	1280000	1960000	2810000	3320000	4030000	1610000	1680000	837682	1510000	2090000	1080000
P51858	HDGF_HUMAN	HDGF	10	819166	1590000	1370000	1690000	1830000	1990000	613890	1260000	1070000	1320000	2080000	1930000	874890	778077	1110000	1640000	1780000	2770000	999055	970124	540871	1040000	1500000	715607
Q7Z4V5	HDGR2_HUMAN	HDGFL2	1		52087.9	39676.6		98200.4	76801.9		44930.8	43426.3	56853.6	84406.4	91098.2	38121.8	25822.3	31605.2	79749.4	72361.3	97468.1	33257.3	48887.8	14264.8	44342.4
Q9H0R4	HDHD2_HUMAN	HDHD2	8	425977	707198	778260	871853	1000000	883535	362997	673276	629227	750232	950993	949103	562942	440973	634372	951499	973540	1310000	513212	579931	319365	564113	642175	379601
Q9NRV9	HEBP1_HUMAN	HEBP1	2	28220.1	116334	145385	149647	99104.4	76740.3		15667.6	113144	109901	141951	56500.4		44655.4	66388.4	176207	88565.4	192290	48677.2	31817.4	24098	83474.1	126174
Q9Y5Z4	HEBP2_HUMAN	HEBP2	8	225271	474312	474234	428327	436351	471673	157204	462967	463304	480602	486507	385697	341606	280043	485461	392320	492013	620147	321791	375600	203189	313556	404834	186182
P06865	HEXA_HUMAN	HEXA	2		78120.3	140681	89068	61395.3	43284.3		78545.2	77975.2	148221	78210.8	60796.4	77490.9	77898.3	120789	113093	188167	219443	59792.7			69473.2	191540	257867
P07686	HEXB_HUMAN	HEXB	7	112417	150609	161738	146689	183678	137844	82522	107397	98099.1	133689	106903	189851	81087.2	92537.2	115248	155485	157269	172003	67487.5	162386	98437.5	174856	282569	187815
A8MVS5	HIDE1_HUMAN	HIDE1	1	10941.9	11208.8			43497.2	87775					30480.6	104667					63688.2	110345
P49773	HINT1_HUMAN	HINT1	8	796192	1360000	1260000	1500000	1550000	1440000	840802	1170000	1240000	1680000	1690000	1420000	798032	751212	1560000	1570000	1470000	1810000	969257	914283	436020	793904	874827	852898
O00291	HIP1_HUMAN	HIP1	1		23446.8	22776.9	52005.5	82313.4	42770.3		12871.2	30128.9	32137.4	63018.1	14416.9	19025.8		42119.7	33160.8	25194.6	85408.2		18823		31363.6	31595.6	54008
P19367	HXK1_HUMAN	HK1	3				23165.4	33261.4	41551.7				14141.8	39469.4	57374.1				17571.8	25748.9	41619.7		16676
P52790	HXK3_HUMAN	HK3	35	1130000	2450000	2150000	2740000	2930000	3320000	776719	2380000	1680000	2350000	3560000	3430000	1340000	1400000	2020000	3130000	3740000	5460000	1280000	1470000	745593	1560000	2360000	631754
P01889	HLAB_HUMAN	HLA-B	4		44586.6	60588.2	123962	180220	153479		42571.7	58691.9	98505.1	141448	153890	27691.8	27972.8	70461	134959	109476	226202		41887.8		101566	219439	92251.9
P10321	HLAC_HUMAN	HLA-C	4	113636	177477	211283	348771	396658	640138	85437.2	99624.6	145109	206069	378822	414170	88931.5	91512.3	177627	265031	235295	665544	35103.6	99415.7	87193.4	272703	516171	538795
P09429	HMGB1_HUMAN	HMGB1	3	2300000	4490000	2860000	2210000	2580000	2730000	1730000	4270000	2350000	2460000	2940000	2200000	2510000	2470000	2820000	3620000	3110000	3860000	2750000	2510000	1030000	1040000	1520000	1980000
P26583	HMGB2_HUMAN	HMGB2	10	3840000	6600000	3860000	3520000	3460000	3700000	3110000	6300000	3690000	3790000	3710000	3110000	4510000	3360000	4280000	4460000	4080000	5830000	4700000	4180000	1280000	1600000	2040000	3270000
O15347	HMGB3_HUMAN	HMGB3	2	934556	1110000	521890	449561	276089	360610	729759	877431	222432	525455	424979	300576	581257	588187	652894	627462	555564	665331	1050000	659877	209090	54855.9	250621	228182
P05114	HMGN1_HUMAN	HMGN1	3	130751	307243	344986	28870.1	395560	531137	83335.1	214441	343291	374513	548545	612800	112663	213527	282157	430213	507047	623846	311139	304786	124477	365801	473711	430438
P05204	HMGN2_HUMAN	HMGN2	3	22184.2	208750	237491	24118.7	594553	786280	10319.6	103624	203366	304376	498169	870405	72019.8	118057	214376	430374	560037	970683	150958	190256	49591	346138	566790	693730
Q13151	ROA0_HUMAN	HNRNPA0	2	12913.8	49608.7	46891.1	42664.8	84816.6	84390.3	1958.26	48203.5	35954.8	55862.5	85548.7	121622	11883	20911.3	25275.8	74222.5	38331.5	94378.2	32610.5	22128.3		62406.2	48837.6
P09651	ROA1_HUMAN	HNRNPA1	2	765898	1220000	1320000	1520000	1500000	1470000	562543	893494	994254	1350000	2020000	1610000	891628	557541	711915	1590000	1630000	2370000	942376	843308	463336	944705	993417	528083
P22626	ROA2_HUMAN	HNRNPA2B1	23	2130000	3030000	3720000	4070000	4540000	4190000	2080000	2190000	2890000	3720000	5700000	4150000	2150000	1930000	2600000	4190000	4910000	5470000	2910000	2810000	1640000	3180000	3560000	2220000
P51991	ROA3_HUMAN	HNRNPA3	7	89979.2	157908	168515	193922	106596	71131.8	151211	167266	106470	177188	125161	140198	197379	116661	133290	122863	142732	78401.7	218387	80289.3	100064	152731	68439.3
Q99729	ROAA_HUMAN	HNRNPAB	2		163229	84202.3	150727	251612	127839				151901	167265	195727	45873.6	75278.6	80763.7	161138	266115	156324	55375.1	177708	20033.2	102226	72340.3
P07910	HNRPC_HUMAN	HNRNPC	3	1020000	1610000	1550000	1520000	1730000	1930000	909236	1060000	1020000	1520000	2000000	1890000	1070000	800697	873590	1500000	1750000	2150000	1410000	1160000	638561	1150000	1370000	767721
Q14103	HNRPD_HUMAN	HNRNPD	8	506601	761923	621687	622753	509006	524708	383242	613752	478058	607588	662751	516750	472176	368261	346382	629287	539776	655031	598776	411578	300163	251935	465234	76859.2
P52597	HNRPF_HUMAN	HNRNPF	5	64799.9	170928	213678	252105	138043	225459	95926.1	78359.9	151008	155619	323217	216097	83085.3	106746	92839.7	219170	261644	366768	95384.2	122001	79880.7	168894	169304	211533
P31943	HNRH1_HUMAN	HNRNPH1	1	104500	110099	99235.7	140252	46925	90459.3	67491	84081.3	89591.3	11556.6	72607.9	171818	76133.4	76181.3	76018.4	66937.4	112606	76296.2	58042		87582
P31942	HNRH3_HUMAN	HNRNPH3	3		49990.4	82275.4	54566.5	67556.7	54414.1		6025.16	35660.2	80168.3	140669	107734			21173	64005.6	95140.1	177705	48658.1	47441			96081.2
P61978	HNRPK_HUMAN	HNRNPK	14	570562	1060000	881958	1030000	1040000	1000000	465853	606047	761878	1010000	1530000	1140000	450737	440509	784108	1020000	1160000	1560000	704469	734490	321778	560062	776129	214772
P14866	HNRPL_HUMAN	HNRNPL	11	133751	164032	224020	242625	296303	254232	132451	145277	163365	177130	315500	350061	137030	66417.7	145540	223606	216395	412616	155271	129001	65247.3	149668	175552	328515
P52272	HNRPM_HUMAN	HNRNPM	11	136701	204300	251644	311588	473094	572390	121166	79800.8	241507	304705	643692	606482	123557	114372	220443	293747	415640	655610	147648	171621	116144	306984	540856	506077
O43390	HNRPR_HUMAN	HNRNPR	2	137836	208168	280382	396471	378258	620112	123964	237823	141670	240106	609892	596838	179570	87661.5	190936	389553	448132	787518	190402	213522	99063.3	308448	559200	292697
Q00839	HNRPU_HUMAN	HNRNPU	17	164730	281052	376175	402822	633564	717203	114089	242250	236438	303291	750526	651677	117035	197595	272951	392434	656747	1090000	201350	227032	125137	340741	487351	136105
Q9BUJ2	HNRL1_HUMAN	HNRNPUL1	5	71264	76973.9	124851	94037	203614	211465	38674.1	79449	35130.6	117307	245466	183705	54559.3	73894.2	121413	177198	166757	356271	93568.9	89362.8		101896	144607
Q1KMD3	HNRL2_HUMAN	HNRNPUL2	7	31264.9	66775.9	71389.6	91886.9	113242	163560	26175.1	34931.6	62640.5	90959.9	73979.3	169841	36524.6	20180.6	66708.4	91506.6	129521	213985	68649.9	65491.1	34797.1	81632.9	207112
P00738	HPT_HUMAN	HP	16	11800000	19800000	27300000	33600000	37100000	36300000	11300000	15300000	19900000	20700000	19900000	17500000	12500000	13500000	19200000	23200000	23700000	35600000	12800000	25700000	21700000	48600000	89900000	71200000
P00492	HPRT_HUMAN	HPRT1	13	974432	1710000	1670000	1770000	1900000	2010000	1060000	1440000	1420000	1780000	2310000	2070000	1180000	927326	1400000	1880000	2060000	2950000	1150000	1270000	523990	1010000	1460000	681539
P02790	HEMO_HUMAN	HPX	4	68862.4	119600		157608	61965.1	113447	123539	27674.7	93522.8	40927.8	95339.8	28741.2	47867.4	66215.5	57464.7	136651	109631	146318		73770.1	52169.7	131757	242625	82517.6
Q86YZ3	HORN_HUMAN	HRNR	31	419335	663098	341106	230747	127069	161572	319793	255415	396119	502834	365021	410929	246626	539384	339071	821300	518112	152566	129035	323144	83268.4	923811	326606	515261
Q99714	HCD2_HUMAN	HSD17B10	1		38197						19392.7		25693.2					32252.2	24771.2		22158				41643.4
P07900	HS90A_HUMAN	HSP90AA1	16	533236	1320000	1550000	1600000	2060000	2760000	381559	1160000	961525	1210000	2090000	2250000	856330	755851	1300000	1640000	2080000	4190000	565254	1020000	467879	1160000	2150000	2560000
Q58FG1	HS904_HUMAN	HSP90AA4P	1				19494.6	109582	192187				23008	130209	220617			27319.5	69280.8	143138	369479
P08238	HS90B_HUMAN	HSP90AB1	13	253282	582603	670977	712079	998903	1260000	154831	504473	440468	551041	948427	1010000	316466	350358	532964	694014	933028	1700000	279208	392954	265346	619470	1050000	1030000
P14625	ENPL_HUMAN	HSP90B1	9	139235	243657	371538	364231	396828	427238	108155	148066	202800	201145	367252	245374	106379	105333	244827	322508	364914	454268	111505	205853	129547	495477	762091	405757
P54652	HSP72_HUMAN	HSPA2	2			62126.1
P34932	HSP74_HUMAN	HSPA4	19	75408.2	273060	227433	309695	313626	328004	64865.5	232890	186920	256730	387255	374701	89427	121323	206828	318629	349874	508715	120457	148911	92166.9	147929	251649	59728.9
O95757	HS74L_HUMAN	HSPA4L	1	4443.94	63892.9	57119.7	67638.5	56557.5	30918.8	9212.55		47346.8	39782.6	46365	13927.6	39539.4		47229.2	35970.1			18627	26864.3
P11021	BIP_HUMAN	HSPA5	27	1230000	1900000	2000000	2060000	2090000	2030000	1110000	1230000	1760000	1780000	2180000	1750000	1370000	1270000	1640000	1960000	1900000	2220000	1350000	1480000	1010000	1800000	1770000	890206
P11142	HSP7C_HUMAN	HSPA8	22	8550000	13900000	14800000	16000000	19400000	19900000	8240000	12200000	12400000	15100000	21300000	19000000	9420000	8560000	12900000	16600000	19200000	25900000	11300000	10600000	5100000	9910000	12800000	6400000
P38646	GRP75_HUMAN	HSPA9	2	89119	74437.9	36897.3	56842.9	47734.5	56510.7	35380.7	35454	39210.5	32285.2	56253.6	64113.7		34650.7	48675.8	45288.5	80542.7	109136		23609.7	24359.3	22583.1	89200.9
P10809	CH60_HUMAN	HSPD1	5	48058.9	136692	123196	122196	104487	227985	32625.5	9400.47	66501.4	35125.6	122650	105348	51492.1	85424.4	130405	119020	130173	205480	38441.1	54855.6	52586	91015.3	46713.8	27598.9
P61604	CH10_HUMAN	HSPE1	5	300415	525619	553129	579597	487881	627266	190952	266960	514790	596391	556506	638708	333840	344220	360675	568898	577392	697555	325002	383893	286083	412142	525090	398049
Q4G0P3	HYDIN_HUMAN	HYDIN	1	53614.6	76848.4	173089	166968	441712	598137	51218.1	41127	180787	222634	466397	532089	60226.4	101343	184059	290077	638069	1250000	61932.4	83465	70293.2	188282	285756	453883
Q2TAA2	IAH1_HUMAN	IAH1	2		57052.2		56952.5		16287.1		57488.3		53448.3	34502.6	72645.4			25037.3	88380.1		84121		21432
P41252	SYIC_HUMAN	IARS1	1		57274	23712.9	48538.5	26260.9	39457.5		38467.2	16439.8	28091.2	12501.8	15507	18096.4		33314.8	38649.2	14254.7	26712
P32942	ICAM3_HUMAN	ICAM3	9	420263	922289	1280000	1830000	2220000	2680000	572993	821686	1360000	1710000	2000000	2090000	450146	633154	1150000	1980000	2050000	3280000	461135	748043	559846	1250000	2520000	5590000
O75874	IDHC_HUMAN	IDH1	24	2370000	4140000	3820000	3880000	4250000	4120000	2300000	3460000	3330000	4030000	5230000	4440000	2970000	2310000	3290000	4310000	4670000	6190000	2850000	3180000	1570000	2920000	2960000	642306
P48735	IDHP_HUMAN	IDH2	13	543370	832541	590546	559439	433918	281961	362987	392243	493204	466099	421873	277261	530554	525667	591680	622461	498087	318232	420250	582447	251102	347183	273925
Q5VY09	IER5_HUMAN	IER5	1									475240															845886
Q16666	IF16_HUMAN	IFI16	8	126783	221204	120069	125508	177979	170480	18172.6	91933.4	63271	97099	110699	186001	80115.7	63707.6	62013.9	112146	147938	270773	98218.1	96825.9	39121.1	135477	177774	33914.5
P80217	IN35_HUMAN	IFI35	7	81093.6	352054	293500	249541	298016	184471	56526	266411	199824	312401	222573	146273	111049	105524	233712	292452	229187	283037	180847	152030	46339.3	267043	91133	154602
P09914	IFIT1_HUMAN	IFIT1	7	65321.5	126527	110387	88363.5	112954	92860.6	38445.7	143813	89403.3	96060.6	121403	122154	43158.9	67829.3	94877	121525	135951	92305.9	67025.4	77112.6	22407.8	119159	68681.1	11690.2
P09913	IFIT2_HUMAN	IFIT2	2	12713.1	92892.5	37407.5		73297.6	86181.8		112546		45907.3		117568		42753.1	79498.7	60312	62571.9	150848		24713.2		93585.3	84259.9
O14879	IFIT3_HUMAN	IFIT3	2		27435.6	34618	16114.8	57981.3	86056.7		11878.7	10675.3	28037.8	40724.8	81929.7	8484.63	18793.1	25310.3	37530.4	64001.8	131671	9327.49	26952.6		58007.8	36184.6	25568.8
P11717	MPRI_HUMAN	IGF2R	15	177657	385305	427144	1100000	1340000	1730000	83115.6	198530	521296	766389	700044	908108	128243	223446	364499	735686	765121	1890000	202887	298034	286978	984869	2490000	2260000
P01876	IGHA1_HUMAN	IGHA1	8	2590000	5230000	4470000	5010000	5180000	5210000	3900000	2640000	2900000	3100000	3240000	3030000	2350000	2530000	2890000	3740000	3640000	5430000	2650000	4040000	2940000	3910000	5330000	4060000
P01857	IGHG1_HUMAN	IGHG1	7	22000000	33800000	37100000	43200000	42800000	42500000	22600000	26200000	25900000	28200000	28300000	27500000	22200000	21800000	26000000	34300000	31300000	55000000	25400000	36400000	22800000	31300000	48300000	33000000
P01859	IGHG2_HUMAN	IGHG2	5	4690000	6900000	7900000	8450000	7550000	6940000	5220000	4690000	4960000	5260000	5350000	4920000	5260000	4040000	4780000	6410000	5560000	10700000	4810000	7340000	5370000	5690000	9480000	6250000
P01860	IGHG3_HUMAN	IGHG3	5	178294	293245	347963	560273	518595	483318	155773	256847	245404	236699	333659	279508	179793	216014	122078	352074	262650	677349	146128	262316	226195	67978.1	570677	321744
P01861	IGHG4_HUMAN	IGHG4	2			90001.9	91371.5		135359	346748		109583				99922.1					146999		103462			166888	144898
A0A0C4DH31	HV118_HUMAN	IGHV1-18	1	33613.4	30270.5	74749	118328	33297.6	58042.1	56195.6	30307.8	35919.7	55508	36441.6	31882.2		32342.3	16883.4	42746.6	52563.3	116451	52541.3	75639.6	57632.8		96709	66645.1
A0A0J9YXX1	HV5X1_HUMAN	IGHV5-10-1	1		23552	104149	121052	148278	94952.2		72587.8	47248	75049.2	99836.2	105986	70065.9			68949	106030	149715		45018.1	89469.8	73781.6	121125	22423.1
P01834	IGKC_HUMAN	IGKC	9	3780000	5890000	6350000	7620000	6990000	7210000	3530000	4350000	5100000	4870000	5280000	4590000	4090000	3040000	1650000	6190000	5220000	9270000	4320000	6690000	4000000	2650000	7330000	5660000
P01602	KV105_HUMAN	IGKV1-5	1		215513		179711	183879			64943.8	74219.1	147664		139366		44797.7		142349	181264	285274	84881.1	187802	95131.9	206434	268594	100952
P06310	KV230_HUMAN	IGKV2-30	1	199972	246746	128339	234759	316603	310082	349031	81145.9	5179.94		83119.5	248974		206966	231495		24574.9		260731	238082			396769	97176.1
P01619	KV320_HUMAN	IGKV3-20	1	692295	1220000	1270000	1320000	1530000	1440000	1200000	729901	764301	197770	466395	619420	749023	661274	1030000	650252	403885	772291	967571	876199	863889	870056	1120000	988154
A0A087WSY6	KVD15_HUMAN	IGKV3D-15	1			63751.3	23553.3	40688.1	29844.3	71009			71893.5	68509			9742.38		81436.7		32233	33751.4	28982.9		50338		32211.2
A0A0C4DH25	KVD20_HUMAN	IGKV3D-20	1			45769.6					121627					18071.4	69403.2	38008.7						65255.4	39628.5
P06312	KV401_HUMAN	IGKV4-1	2	1330000	2670000	2550000	3380000	2940000	3060000	1720000	1660000	1740000	1610000	1740000	1820000	1710000	1280000	1520000	2280000	2660000	3420000	1870000	2500000	1990000	2940000	3050000	1920000
P0DOY3	IGLC3_HUMAN	IGLC3	1	2180000	3840000	4040000	4370000	4920000	4820000	2200000	2340000	3000000	2940000	2990000	2860000	2400000	2160000	2650000	3690000	3510000	5130000	2460000	3860000	2390000	2770000	4850000	3730000
P01700	LV147_HUMAN	IGLV1-47	1		86134.4	454187	303220	300950	177302		112708	136023	137303	223465	286991		43764.3	52433.4	461455	300856	236439			226697	165477	666795	256395
P01714	LV319_HUMAN	IGLV3-19	1	59674.9	117776	113783	120959	190557	153244	61585	92816.1	111199	106894	98437.8	82295.9	72321.7	75903.1	24235.6	133579	121996	188538	57123.3	84534.2	69189.7	42096.8	165552	136252
Q14005	IL16_HUMAN	IL16	8	296744	492669	359407	690770	790750	618954	199262	282812	446703	556782	756792	767404	192412	336364	405217	573015	591865	747526	530093	414211	207015	390573	408205	460624
Q14116	IL18_HUMAN	IL18	4	35760.8	154189	46487.7	76397.7	142003	198048		93275.4	62074.5	109611	241820	140534	30918.8	72292.3	105956	157061	171309	247972	68980.6	79101.8		257368	225337
P18510	IL1RA_HUMAN	IL1RN	3	112759	287123	194291	330600	180023	247450	196142	232718	185722	185680	218914	215105	94720	121610	205621	264574	200616	222469	82061.1	153938	124735	303242	151935	61494.5
Q12905	ILF2_HUMAN	ILF2	1		11073.5		46060.5		66635		28075.8			22845.7		29375.6		51267.3			179291		13380.1				61343.8
Q12906	ILF3_HUMAN	ILF3	10	102690	141284	158706	177928	276762	287399	95961	97267.9	125836	147243	200830	243615	74209.3	77540.6	106782	131239	154402	351046	145668	107349	32142	138015	194678	222041
Q13418	ILK_HUMAN	ILK	4	40123.6	104248		76532.8	123574	87442.2	43012	143195	67620.8	120872	193542	152372	64130.8	94180.1	174381	175286	133465	192917	72774.3		11339.4		73474
P29218	IMPA1_HUMAN	IMPA1	7	102035	308647	138613	233350	282928	312624	160816	222505	200862	278752	256226	291224	70937.9	197426	208406	209221	296900	282771	178777	110356	58875.3	181517	232818	153245
O14732	IMPA2_HUMAN	IMPA2	3	205647	295776	241711	259537	297955	147601	245112	266999	204530	263817	323474	168669	229726	165364	163689	370187	325382	261686	211918	152964	148628	137016	142159
P20839	IMDH1_HUMAN	IMPDH1	1	176172		44418.2	26822.5	43596.6	69923.8						46873.6						78110.6					63164.7
P12268	IMDH2_HUMAN	IMPDH2	3	53470.5	120301	70961.2	58289.7	126589	105870	19767	43218.7	43863.5	66763.4	107094	98848.8	22883	24042.6	103650	95777.7	98097.5	199012		61794.1		59673.2	83646.2	87886.6
Q92835	SHIP1_HUMAN	INPP5D	7	270050	527761	499364	505276	621578	605454	236001	275703	406503	453269	734307	611750	317379	332099	316078	685633	657665	855845	357906	392828	136796	235927	479170	378054
O00410	IPO5_HUMAN	IPO5	2	3079.4	44699.7	45410.6	34296.1	60090.4	45138.3		19212.8	21873.6	31333.8	66358.8	61755.6			39823.7	21816	93802.4	100545		23469.2			22127.3
P46940	IQGA1_HUMAN	IQGAP1	35	466095	1030000	967773	1040000	1230000	1490000	369612	808966	680439	986505	1410000	1550000	476352	544387	741010	1140000	1330000	2220000	456025	577687	340727	721056	1020000	726690
Q13576	IQGA2_HUMAN	IQGAP2	2			23442.7		24492.9	37149.3			18334.5	65643.9	114397	82632.3				21045.2		101104	23527.4
P05161	ISG15_HUMAN	ISG15	4	144281	196476	241144	218910	311882	267930	112432	193662	196336	242526	304013	247219	148093	145710	156242	210446	308645	357260	144610	171338	80923	143411	144312	293239
Q96AZ6	ISG20_HUMAN	ISG20	5	89957.6	156412	154844	111156	63160.1	53465.4	76665.9	157251	89467.5	92538.7	92027.7	102802	105953	93126.3	88089.9	121269	67564	85211.1	74233.2	78710.4	40676.9	34718.3	47319.8
Q96CN7	ISOC1_HUMAN	ISOC1	2		148710	67114.1	85979.9	159725			42480	100262	83646.6	136868	168740				139176	76421.8	144859		102804	55199.6	111889	97618	58818.9
P53990	IST1_HUMAN	IST1	3		77376.6	50771.7	64464.3	125741	87094		69476.5		47551.2	118892	138238		25768.5		30641.6	65189	66300.9				37077.6	60394.1	19527.1
P08514	ITA2B_HUMAN	ITGA2B	2						83684.7						46314.2						102092					88838.7	323286
P20701	ITAL_HUMAN	ITGAL	2			21086.7	43899.4	43737.3	81030.7				48264.4	51921.4	44752.5				35726.8	53468.4	67455.1				30720.2	74320.1	115093
P11215	ITAM_HUMAN	ITGAM	42	508058	739766	1400000	2700000	3800000	5600000	424213	573942	1340000	2460000	3120000	3450000	363501	507626	1240000	2470000	3330000	6360000	553124	811129	667494	2910000	6210000	15000000
P05107	ITB2_HUMAN	ITGB2	17	557782	917727	1480000	2430000	2990000	3230000	557146	723012	1370000	2040000	2260000	2220000	507824	725125	1150000	2240000	2240000	3760000	526598	895390	721967	2250000	4160000	7030000
P19827	ITIH1_HUMAN	ITIH1	2	11326.1	24080.5	45353.8	88282.3	50496.5	74631.6	114723	23624.3	26822.5		70723.3	61186.8		17039.7	67333.6	51980	57700.2	57846.7	20591.3	16155.4	33111.1	96655.2	112722	118357
P19823	ITIH2_HUMAN	ITIH2	2	42026.1	124879	134990	191986	85009.9		368598		141866				78188.5				96708.3		115391	149294	101071	51673.2
Q14624	ITIH4_HUMAN	ITIH4	7	40984.2	111611	105891	189951	206467	194187	96422.6	62297.8	74480.7	68469.6	99452.3	107912	42671.7	64333.3	104805	125953	70313.7	247108	59767.9	123104	72544	222525	281150	219349
Q9Y287	ITM2B_HUMAN	ITM2B	1					35016.5	31549.3					29437.1	76183.6					70830.1	104890
Q86YT9	JAML_HUMAN	JAML	3			27782.3	40889.9	22022.7	124984				98146.1	70539.4	104358					28135.5	109790		33479.6	29219.7	81788.6	71803.2	28893.1
P01591	IGJ_HUMAN	JCHAIN	1	49716	361188	11246.1				75072.6													41503
Q9UK76	JUPI1_HUMAN	JPT1	2	316216	545831	506681	648738	657447	714641	268512	752288	505694	576378	807476	735551	252688	348525	509618	610611	688171	816548	182033	269198	189108	515452	572599	357249
P14923	PLAK_HUMAN	JUP	11	117667	222713	70341.7	76115.4		36490.7	98532.1	83457.2	38063.7	125520	82816.9		76569.3	108269	16501.2	278154	161410		46132.6	305518		90822.5	110950
O94819	KBTBB_HUMAN	KBTBD11	5	50155.7	97745.8	90644.9	108331	145419	110614		55081.7	69967.4	39647.4	93471.8	81476.6	31440.7		24473	78742.8	109139	129517	33476.2	59236.1		25814.7	56324.4
Q13303	KCAB2_HUMAN	KCNAB2	6	187153	358740	271589	212553	157422	198116	177310	374693	180819	188221	235043	144097	176342	165385	237284	212669	187425	220231	244726	238706	89799.1	160966	218783	192528
Q96CX2	KCD12_HUMAN	KCTD12	6	149467	254563	395318	302373	335786	317183	130712	232938	236451	395385	418526	439771	163482	110654	307309	324451	362783	476000	180529	230582	66597	220814	216607	605545
Q07666	KHDR1_HUMAN	KHDRBS1	1	20116.2	24382.9	54072.6	44610.1	83754.3	85674.9			36327.3	12817	110335	33655.8		13347.2	34950.4	79337.4	100768	150375				13281.9
Q92945	FUBP2_HUMAN	KHSRP	5	31723.4	61034.5	122728	181205	218898	219811			63464	154838	214840	236246	26052.6	72210.9	86060.5	190069	177725	343007	18296	92672.5	17998.5	121776	178462	438386
P01042	KNG1_HUMAN	KNG1	5	140245	270287	295713	324752	430215	446269	310199	247248	262242	298922	337935	285888	172473	203793	206943	309121	359248	566739	274022	387376	196984	360290	533808	384373
Q14974	IMB1_HUMAN	KPNB1	13	413792	978916	1040000	1100000	1340000	1520000	255467	850330	650787	937205	1530000	1270000	404490	516328	830921	1180000	1340000	2110000	385205	690217	333072	630544	961162	770732
Q5T749	KPRP_HUMAN	KPRP	6		51109.2			30124.5	174382	18259.3	13334.8		128002		55882.7	21231.7	78043.5	166309	46644.9	277726			585052			227455	84601.7
P04264	K2C1_HUMAN	KRT1	46	67000000	94000000	51600000	29000000	17500000	23000000	37600000	32300000	53200000	88700000	42900000	42600000	48500000	62800000	37700000	116000000	81500000	33700000	25100000	95900000	25500000	64700000	36600000	32800000
P13645	K1C10_HUMAN	KRT10	34	35100000	38500000	23300000	8700000	7480000	8630000	14200000	14700000	19500000	31000000	15200000	16900000	19800000	26000000	17300000	41900000	34700000	18600000	10400000	64000000	10500000	26400000	11100000	6880000
P13646	K1C13_HUMAN	KRT13	5		174895			77894.3	268871		4417.01	56987.6	73212.9	104724	220442		51979.7	34043.8	130336	51478.8			132996			438889	202470
P02533	K1C14_HUMAN	KRT14	12	10400000	19800000	7570000	10500000	2980000	3080000	6130000	4980000	5830000	27200000	13200000	5580000	13200000	21600000	7970000	17400000	18500000	4460000	3190000	13700000	3960000	8260000	6350000	2980000
P08779	K1C16_HUMAN	KRT16	17	829746	3030000	882920	2660000	210598	391810	634561	292291	330305	6200000	2600000	484587	1520000	3280000	455868	1160000	2580000	305695	168324	1270000	439046	808341	1050000	97228.3
Q04695	K1C17_HUMAN	KRT17	8	126575	494480	95653.3	217065	51136	72369.8	234127	56467.1	58028.9	985852	382223	133573	257178	366175	33365.2	135194	405479	66157.9	30355	175246	72639.8	114107	218919	57775
P08727	K1C19_HUMAN	KRT19	1		161039				59106						87563.8
P35908	K22E_HUMAN	KRT2	36	27700000	33900000	18500000	6540000	5990000	7580000	12400000	14000000	15400000	21100000	12500000	15900000	13800000	21000000	14300000	31200000	30000000	15500000	8800000	67800000	8020000	24900000	9010000	7300000
P12035	K2C3_HUMAN	KRT3	3	2200000									4800000	2070000	2640000	1710000			4940000				4470000		3980000
P19013	K2C4_HUMAN	KRT4	1		52146.4		36329.7						48796.6	26939.6		5311.11	47192.4
P13647	K2C5_HUMAN	KRT5	18	4570000	7780000	3160000	3620000	1450000	2210000	2990000	2110000	2800000	11100000	4240000	3070000	4960000	6740000	2860000	7360000	7370000	2220000	1570000	7110000	1900000	4160000	3020000	1770000
P02538	K2C6A_HUMAN	KRT6A	1	1120000	4240000	941494	2630000	408272	885449	959672	328808	446536	7190000	3890000	742980	2210000	4730000	556770	1630000	3740000	399205	329991	1680000	743691	1080000	1720000	433557
P04259	K2C6B_HUMAN	KRT6B	3	964652	3920000	564611	2870000	311614	922483	715460	269751	363486	6510000	3260000	362687	1640000	3480000	303250	790994	2490000	187371	339101	1230000	433042	1120000	1110000	382303
Q7Z794	K2C1B_HUMAN	KRT77	6	258252	311427	195358				106764	122063	106407	243158	245092	126210	136943	251574	136892	326920	154368	465163		331094	109510	142491
Q8N1N4	K2C78_HUMAN	KRT78	9	93010.1	159363	84564	18792.4			45574.2	27226.7	74910.2	128638	64079.3	33921.8	53830.2	96617.1	62254.6	153249	73202.3	38045.9	20306.1	169012	22534.8	124631	13556.5	26758.4
Q6KB66	K2C80_HUMAN	KRT80	3	252273	342623	136945	231135	65382.7		183244	164684	93327.4	362276	115677	128406	289127	165738	89402.4	259324	295834	72018.9		228179	103142	177320		142141
P35527	K1C9_HUMAN	KRT9	28	20700000	28400000	15300000	8450000	4710000	7410000	14000000	8490000	19400000	27000000	13700000	12900000	15600000	16800000	13100000	38700000	23900000	7700000	8430000	19700000	7780000	22500000	13300000	13100000
P13473	LAMP2_HUMAN	LAMP2	2	42999.9	21208.5	92011.9	38327.6	167564	149265		34316.2	70606.4	54137.8	101752	77824.8	38627.9	50763.9	97169.6	102219	88645.3	152590		59038	43958.5		150176	137461
Q6IAA8	LTOR1_HUMAN	LAMTOR1	5	91161.6	227944	292404	268408	359397	446343	95660.3	145082	219081	230152	370911	282758	82160.7	92185.2	187477	292391	451013	472961	195441	173396	135868	108732	287607	290383
Q9Y2Q5	LTOR2_HUMAN	LAMTOR2	3	61944.9	168772	225293	296567	343493	237490	59640.5	75542.6	183248	242243	406491	527669		124618	143917	242712	342400	621571	75805.5	137600	14918.7	177749	429122	568530
Q9UHA4	LTOR3_HUMAN	LAMTOR3	1		79984.9	107973	129607	129395	177452	7877.23	46897.8	37565.1	79362.5	145020	187627	28025	24232.9	28849.3	74257.6	143600	185250	76511.4	45048.9	7497.94	105932	116066	105837
Q0VGL1	LTOR4_HUMAN	LAMTOR4	2			33493.2	12724.3	61766.2	101406				71233.9	118452	158194				12415	116131	91359.9				31972.3	88961.2	58120.6
O43504	LTOR5_HUMAN	LAMTOR5	1	9674.83	103398	231397	187966	237708	268685		119630	166322	134671	334190	456107		63596.4	142925	184165	287070	198581	102117	110827	70686.4	223296
O43813	LANC1_HUMAN	LANCL1	4	86246.2	102548	165620	128950	118985	59778	49154	108109	98175.9	82025.6	109757	58818.8	153931	73373.5	105448	125404	191694	201149	107847	116375	35597.7	73375.7	90081.3	149001
P28838	AMPL_HUMAN	LAP3	13	414581	694258	570163	426028	299377	141157	287213	655175	380416	373416	191537	161194	442904	394055	534286	419731	242221	250247	475640	503755	193609	263921	134719	118342
Q14847	LASP1_HUMAN	LASP1	17	1780000	3140000	2440000	2610000	2820000	2510000	1610000	3000000	2370000	3030000	3910000	3530000	1990000	1830000	2530000	3380000	3490000	4210000	1960000	1800000	1000000	1580000	1520000	563748
Q14739	LBR_HUMAN	LBR	2	183073	262771	278181	191646	271510	218637	168788	299192	264659	125340	209826	121666	193469	77184.3	210552	246111	257298	158262	162268	173679	136484	69781	164890
P80188	NGAL_HUMAN	LCN2	19	9290000	14600000	24400000	31500000	29800000	31900000	9730000	13400000	18400000	20400000	18400000	16000000	12200000	12400000	13600000	19100000	20600000	34100000	11500000	23900000	26900000	79300000	119000000	99200000
P13796	PLSL_HUMAN	LCP1	42	15800000	30500000	29700000	33000000	39100000	41700000	13300000	26800000	24300000	33800000	46600000	42300000	18300000	15300000	24400000	34600000	42900000	63300000	19900000	21500000	11300000	15700000	26700000	20900000
Q13094	LCP2_HUMAN	LCP2	4	92874.8	127770	61094.9	93674.3	130807	157658	102886	106050	94702.1	67565.3	147689	141985	142837	122811	78660.1	67100.8	87197.8	73201.8	130384	73878.3	51282.2	206578	182901
P00338	LDHA_HUMAN	LDHA	25	17700000	27100000	22900000	24800000	27800000	27300000	16000000	21700000	21500000	26600000	32600000	27700000	20200000	17500000	23300000	31000000	36400000	45400000	20300000	20000000	9200000	12200000	18600000	18800000
Q9BYZ2	LDH6B_HUMAN	LDHAL6B	1	864137	436384	170425	511420	205242	277672	226293	125602	192672	365860	181640	158462	287442			277352	511622	289976	133368	197268	74679.4		95140.8	172269
P07195	LDHB_HUMAN	LDHB	17	3640000	5730000	5210000	5460000	6220000	6210000	3310000	4800000	4610000	5530000	7120000	6330000	3880000	3920000	4990000	6320000	6960000	10400000	4420000	4700000	2190000	3430000	4740000	4150000
P09382	LEG1_HUMAN	LGALS1	9	157552	302978	250145	181458	239192	210515	140521	235534	171719	240449	254788	231824	192512	122542	246802	264708	229281	332252	179468	185854	73975.3	127228	160679	65451.1
P17931	LEG3_HUMAN	LGALS3	7	346621	675583	895042	1130000	1090000	1160000	313933	540035	660077	1100000	1150000	1160000	357341	374606	697260	1040000	1170000	2110000	431423	593040	261548	870169	961588	1000000
Q08380	LG3BP_HUMAN	LGALS3BP	6		56841.9	83387.4	133855	135376	155526	45631.8	34231	54626.4	87856.9	25987.2	92683.9	42274.7	49289.8	31966	58736.6	97984.6	193421	25782.1	113460	70050.8	158434	291454	418947
P47929	LEG7_HUMAN	LGALS7B	2	78524.1	183945	98896.2		38270			45746.2		65138.8			43313.1	155570		110033	219293		14620.7	93063.5		113234	103189
O00182	LEG9_HUMAN	LGALS9	1	44819.5	117384	108721	129311	183645	183427	43518.6	61452.3	91115.8	163918	217127	202175	46560.7	73714.3	69919.6	72943.6	56662.2	251395	63236.2	83166.7	28219	119785	166543	42443.8
Q9H008	LHPP_HUMAN	LHPP	3	72388.4	103765	74069.2	117842	102581	99314.9	63720	76263.9	70092.1	76293.7	102822	32286.6	49493.8	63196.7	97697	63897.6	94372.5	111082	45508.3	67052.9	35886.6	54613.8	71488.8	22488.6
O75019	LIRA1_HUMAN	LILRA1	2	112490	246393	418052	604554	753029	664976	124714	105423	283202	297164	337834	274995	137031	171812	233766	328837	313443	689526	183544	424543	280579	760051	1590000	1370000
Q8N149	LIRA2_HUMAN	LILRA2	3	20170.9	256421	236225	418499	306874	357920	169210	241241	109553	140976	230954	155868	17199.6	137966	149633	160964	240643	304404	127657	197514	205958	155660	421266	513850
Q8N6C8	LIRA3_HUMAN	LILRA3	9	562799	868237	1890000	2450000	2860000	2930000	401409	689826	1020000	1090000	1230000	991548	684600	609853	876019	1120000	1300000	2140000	700032	1470000	1550000	3220000	5680000	3700000
A6NI73	LIRA5_HUMAN	LILRA5	2	165839	70422.5	230758	446011	492018	579480	83786.6	93762	242056	165771	203157	217721	112979	89864.9	86441.8	186204	252959	515529	145105	169374	135231	364391	453543	493702
Q8N423	LIRB2_HUMAN	LILRB2	3			61924.7	156193	346711	380275		25462.7	32215.9	88242	278640	132461		16316.7		190022	281019	360630		27751.6	32341	250785	324266	623578
Q9BT23	LIMD2_HUMAN	LIMD2	2	41378.4	96417.4	89599.3	47178	207616	39369.2	42104.5	150161	95569.2	41288.3	59333.3	251572	27844.4	21259.3	56389.2	43894.9			64942		5831.19	10946.2	48973.7
Q12907	LMAN2_HUMAN	LMAN2	4		45983.7	24686.9	52227.6	31260.8	22463.8			33149.9	40309.4	35308.6	57925.2	12721.3	18708.5	40078	42031.2	46164	127783		44901.9	24799.2	54768.3	49922.7	101848
P20700	LMNB1_HUMAN	LMNB1	27	333648	759601	1300000	1470000	2000000	2610000	292992	364147	1320000	1350000	2540000	2000000	266307	571653	1180000	1510000	1670000	2890000	363891	600371	506231	1500000	1720000	2950000
Q03252	LMNB2_HUMAN	LMNB2	1						12712.2					25701.6	16549.3
P23490	LORI_HUMAN	LORICRIN	1														22015.3						38617.9
P08519	APOA_HUMAN	LPA	2	5278.41			45033.8	32238	26460.7				31904.8	56158.8	60263.5	20879.4	18601.5	49643.8	24974.9	13612.6	128264				37088	54279.9	97633.6
O75427	LRCH4_HUMAN	LRCH4	1			35040.2	20686.7	26094.2	35354.5	8860.91		14832.8	27532.7	46108	68045.3		17377.1		19665.7	34823	41087					11936.5
P02750	A2GL_HUMAN	LRG1	17	2250000	3450000	4970000	6130000	5950000	6250000	2340000	2870000	3580000	3400000	3350000	3150000	2590000	2680000	3690000	3960000	4060000	6530000	2580000	5040000	3620000	8390000	12600000	10800000
Q32MZ4	LRRF1_HUMAN	LRRFIP1	11	190448	323072	293854	310120	337062	389404	139685	230619	231120	210112	355598	405050	137542	140892	198392	328658	391397	513288	192316	203029	119437	209923	263794	100729
Q38SD2	LRRK1_HUMAN	LRRK1	1	25755.7	81109.7	102510	85898.2	133388	151806	50593	79689.8	81191.1	121813	183114	147549	73713.1	56887	103310	78075.1	91628.2	117349	78711.6	63789.6	56834.9	72437.1	76890
O15116	LSM1_HUMAN	LSM1	2	138467	257486	250046	318966	371646	294579	39051.8	197828	216770	134065	145812	224763	85321.2	162605	212971	226284	303011	308422	104379	99368.3	122798	131844	265695	208612
Q9Y333	LSM2_HUMAN	LSM2	3	26228.2	139638	178276	282981	267240	283330		88680.9	119097	149742	333460	334143	69030.3	68046.9	237275	218805	228104	371968		168216	53204	167019	260480	44504.6
P62310	LSM3_HUMAN	LSM3	3	312490	1120000	1080000	1230000	1440000	1470000	337055	872584	805531	995016	1450000	1180000	424045	622526	947973	1060000	1220000	1610000	448060	744161	408089	876053	1060000	609567
Q9Y4Z0	LSM4_HUMAN	LSM4	3	17388.8	160869	319251	393393	450789	373530	17004.6	202260	200759	119559	282741	295597	51390.2	108736	54916.9	208664	146219	452325	30413.4	145169	56049.8	34418.7	138190	113206
P62312	LSM6_HUMAN	LSM6	7	106071	267560	258178	327149	294866	191086	27039.9	194984	219775	274791	406059	285468	97771.3	142402	261036	368562	277167	411546	137809	184897	85093	312294	339291	204152
Q9UK45	LSM7_HUMAN	LSM7	3	128921	397804	422211	526613	511736	549632	68368	342683	347302	358987	612202	626330	155833	131960	207372	503933	537763	677218	79703.6	262931	156791	107738	372931	223234
O95777	LSM8_HUMAN	LSM8	2		150963	181124	95792.6	105399	96827.7		87637.4	77663.9	102923	224964	244489	32102.4	32917.1	93646.5	136996	161202	401778	24540	95812.5	55780.8	120121	153858	79518.5
P33241	LSP1_HUMAN	LSP1	18	1600000	2070000	2150000	2650000	3560000	4270000	1430000	2290000	1790000	2430000	3900000	4320000	1390000	1280000	2010000	2440000	3370000	5430000	1790000	1480000	962162	1720000	2930000	1580000
P09960	LKHA4_HUMAN	LTA4H	47	5530000	8560000	7470000	8030000	9910000	9280000	4750000	7960000	6850000	8460000	10600000	9350000	6770000	5520000	7370000	9350000	10800000	12800000	6360000	6390000	3490000	3680000	5950000	4760000
Q14766	LTBP1_HUMAN	LTBP1	2										12641.9	16986.2	31083.9					44965.8	43960.5					52068.9	297504
P02788	TRFL_HUMAN	LTF	80	36600000	45100000	66800000	96300000	70600000	65800000	36400000	33500000	36700000	41400000	29600000	27700000	34500000	27700000	29200000	48300000	39100000	64200000	35200000	105000000	123000000	208000000	671000000	686000000
Q9BS40	LXN_HUMAN	LXN	3	232309	467276	347742	419751	322204	350661	229967	268614	305115	284466	480471	391249	266666	229536	293931	447730	364773	548953	326641	328063	172150	295612	272441	3208.63
O60449	LY75_HUMAN	LY75	1				34881.8	57084.2	67604.7				20142.7	39072	65288.5			4076.57	17620.9	43266.6					46584.9	114516	108820
P07948	LYN_HUMAN	LYN	4	38597.3	170615	164965	168067	311171	430717	76610.5	86330	86943.1	97029	315575	449732	70034.8	70833.2	94587.8	164814	235191	537739	104008	71565	49052.5	150085	237834	76196.1
O75608	LYPA1_HUMAN	LYPLA1	8	369843	552007	617947	623458	430819	580183	182950	475727	409721	599517	803863	690691	244436	331959	336918	593362	659226	858817	303736	397268	174343	499947	429474	297313
O95372	LYPA2_HUMAN	LYPLA2	3	85070.7	220118	190010	198741	253846	239782	22296.3	231512	152271	254229	229599	307590	131467	133371	114126	231557	270704	253600	115787	191607		161331	20365.3
P61626	LYSC_HUMAN	LYZ	14	117000000	178000000	208000000	265000000	277000000	287000000	95500000	121000000	155000000	200000000	199000000	166000000	103000000	107000000	138000000	205000000	218000000	314000000	110000000	203000000	144000000	182000000	680000000	712000000
Q9UPN3	MACF1_HUMAN	MACF1	2	73986.3	97518.5	114955	100962	145143	102671	105828	89381.7	88306.3	97606.4	111637	212089			89077.5	76781.7	118781	128494	76376.5	111369	71865	113938	125867	73420.8
O75367	H2AY_HUMAN	MACROH2A1	11	678327	1410000	1550000	1720000	1220000	2460000	569622	764512	1380000	1280000	2690000	2450000	561560	662155	805872	1880000	1770000	3680000	855101	953535	634945	1510000	2080000	2160000
O00754	MA2B1_HUMAN	MAN2B1	8	132721	178957	200778	164166	179985	167751	109868	110618	162690	119913	133754	122157	132116	129940	123113	160344	175799	214317	115704	160036	78305.3	132609	155465	208753
Q66K74	MAP1S_HUMAN	MAP1S	3		39388.5		65122	34196.9			67906.7	40281.8	16747	38619.6	93825.3	14734.7			33099.5	20814.8	75984.3	24901.7	29088	14287	13543.5	17172.3
Q02750	MP2K1_HUMAN	MAP2K1	2	54444.1	117082	119965	149153	197688	198373	29684.1	98826.7	87314.1	155962	193012	134434	45207.7	64149.8	120674	168734	159566	288691	69788	62226.9	46606.9	138792	99954.5	315355
P36507	MP2K2_HUMAN	MAP2K2	1			14042.7	21762		20774.6					23877	19949.6						27848.2
P46734	MP2K3_HUMAN	MAP2K3	2	66761.4	114791	33012.2	206920	320288	398531		136680	127471	257495	324417	361081	22641.4		143643	243937	274329	495083		90269.7			339565	282445
P27816	MAP4_HUMAN	MAP4	2		22603.4	22079.4		4647				19347.5	26968.5	22986.5	17551.2	9631.39				44213.3	33266.2	11338.3					18332.8
Q49MG5	MAP9_HUMAN	MAP9	2	475273	721747	370107	502187	116441	114447	369237	741474		2280000		261296	437691	712018	171330	629138		111846	116267	478761		324418
P28482	MK01_HUMAN	MAPK1	12	526373	1120000	833821	1060000	1140000	1180000	547902	955190	858881	1070000	1390000	1290000	569956	689724	932129	1050000	1340000	1580000	658935	696550	326162	583960	633734	324964
Q16539	MK14_HUMAN	MAPK14	9	155588	326592	375778	469762	442040	583193	60136.4	238797	197110	272340	429133	491024	179950	190698	247805	405874	469057	791091	76510.6	175477	108730	272498	449965	261112
P27361	MK03_HUMAN	MAPK3	4	26554.6	53882.6	37145.7	52159.9	38497.3	50173.1	26758.7	72197.6	33436.5	53523.1	70195.3	80690.4	31578.2	22335.4	37941.3	54924.8	62519.4	111416	26360.6	37570
Q16644	MAPK3_HUMAN	MAPKAPK3	4	87475.2	206351	157999	215774	233907	183663	67553	228178	158338	146334	261780	215855	79616.9	82943.1	142065	164356	173187	207241	131526	108904	17582.8	54069.5	94134.6	16761.7
Q8IW41	MAPK5_HUMAN	MAPKAPK5	1						54400.1					55470.2	96901.6					53748.2	90596.4					23925.7
Q15691	MARE1_HUMAN	MAPRE1	8	248468	618831	793147	881136	505845	978961	209543	397380	591009	591331	1070000	880253	378476	291693	284140	691500	883589	1080000	361978	402232	319850	522815	530806	329836
P49006	MRP_HUMAN	MARCKSL1	1		26282.4	37069.9		30178.9	42218.1		7921.67	14303.5	23064	27833.7	34271.9	16090.8	3933.12	25184.2	19410.9	36276.4	62866	22384.2	21877.8		26027.8	35393
P31153	METK2_HUMAN	MAT2A	7	147397	349768	296285	271875	377679	376024	152293	246951	284292	293805	404832	376757	202665	188165	262550	309567	387599	550645	170375	255769	90491.2	228566	290030	113174
Q9NZL9	MAT2B_HUMAN	MAT2B	4	152352	208364	229505	278240	221952	260140	195105	330907	232797	324735	411338	351680	124158	155825	159851	294936	360515	426735	191374	190323	66058.2	162209	191059	180436
P43243	MATR3_HUMAN	MATR3	1	45561.5	87336.3	99158.5	96546.3	203830	187015	30742.8	46481.1	70939.7	116867	179690	188689	28100.9	38949.7	73499.8	85361	174530	160429	55967.3	73553.5	12374.4	87217.1	70343	57824.3
Q9ULC4	MCTS1_HUMAN	MCTS1	1	182400	294730	268674	254089	247336	182742	174683	295185	228477	187333	104655	248655	215275	82944.4	217102	275293	283497	336437	151934	177012	42728.2	110964
P40925	MDHC_HUMAN	MDH1	17	4170000	6910000	5870000	6990000	7480000	7840000	4060000	5840000	5740000	6970000	8310000	7610000	4420000	3820000	5250000	7230000	7670000	10600000	4690000	5260000	2710000	3680000	5930000	3910000
P40926	MDHM_HUMAN	MDH2	14	280722	338405	371516	316324	351290	325755	186876	158597	245132	282468	357686	321565	249007	268628	208680	374075	400791	526984	172828	233846	181385	238175	283789	240105
Q86V88	MGDP1_HUMAN	MDP1	2	53954.6	45458.3		43422.6	105324	52945.5			46360.7	74209.6	85966.3	26314.4	51685.4	44187.5	75584.6	30424.1	86013	193898				63959.7	58928.7	72204.9
P23368	MAOM_HUMAN	ME2	4	75978.8	123540	115775	143544	178605	180451	68257.7	66350.4	107224	122267	199098	158134	93964.2	106814	127013	69639.7	153988	225572	94999.8	78376	62010.8	83630.6	114677
Q9Y316	MEMO1_HUMAN	MEMO1	7	236225	423184	346646	434238	394522	419428	267155	287335	340136	377660	481364	469312	277513	248905	370035	360416	451223	603028	281862	329498	159279	276401	325122	145537
O43451	MGA_HUMAN	MGAM	6	163142	173683	224972	294209	287293	356411	144449	201668	187676	216376	258135	246426	125506	125130	192024	203944	256889	405657	145824	190907	131502	283690	431185	684279
P26572	MGAT1_HUMAN	MGAT1	2	16559.4		98260.6	130996	152534	124774			46467.9		66861.7	101883		28496.3	42857.8	95218.1	86074	150005		39712.6	121454	371939	513512	416626
Q8TDZ2	MICA1_HUMAN	MICAL1	7	96940.7	177281	277954	367598	354813	430912	86329.5	166745	129574	215233	405658	343401	73872.2	50873.5	156576	278369	431246	460399	44081.1	105057	70798.8	116151	269825	115547
P14174	MIF_HUMAN	MIF	4	17600000	25400000	23100000	24000000	28800000	29400000	12800000	19700000	21400000	28400000	31100000	25900000	16800000	17000000	20800000	24900000	27900000	36200000	16200000	19100000	8700000	11100000	14900000	15900000
Q8NB16	MLKL_HUMAN	MLKL	2	34393.8	66841.7	51051.4	24953.4	59756.1	28745.2	44410.5	61462.5	41319.9	54160.7	48465.1	12372.3	12590.1	14640.5	3207.86	42047.7	53032.7	63974	7813.06	16014.2
Q9NPA2	MMP25_HUMAN	MMP25	4				140459	104915	193349	36025.2				14570.7	270180	28493.6	33737.5		54280.1		89115.5	29832.7		62400	197505	173802	323414
P22894	MMP8_HUMAN	MMP8	28	4410000	7440000	12500000	16700000	16500000	16100000	4450000	6000000	8690000	10800000	9600000	8630000	5000000	5070000	6900000	10200000	11800000	16900000	4880000	10300000	10700000	28400000	51900000	38800000
P14780	MMP9_HUMAN	MMP9	51	63400000	103000000	144000000	205000000	188000000	192000000	64600000	85000000	105000000	116000000	113000000	102000000	64300000	66600000	88000000	128000000	126000000	199000000	70600000	138000000	106000000	171000000	317000000	234000000
Q13201	MMRN1_HUMAN	MMRN1	2		60292.3	28350.8		43576.9						16106.7	14920.4		18190.8		25049.1	28561.2	62441.8	7789.1				67729.6
P41218	MNDA_HUMAN	MNDA	37	5300000	6510000	5760000	6130000	6610000	6230000	4580000	4370000	4570000	4680000	5470000	5790000	5220000	3680000	4230000	5680000	5560000	8140000	6990000	5950000	2620000	4010000	5300000	1980000
Q70IA6	MOB2_HUMAN	MOB2	1					202550															119738	62787.7
Q8NHP6	MSPD2_HUMAN	MOSPD2	1	75930.7	159216	100220	144002	183036	139311	23375.8	61608.3	137896	112509	263605	168985	52761	76211.5	115440	71187.9	227336	148690	107478	92269.5	80644.3	46304.1	109226	50352.9
P05164	PERM_HUMAN	MPO	50	20700000	23400000	24600000	19200000	17600000	17600000	18900000	16600000	17200000	16000000	11100000	9310000	20900000	15400000	15700000	16700000	13600000	14400000	22700000	24400000	11600000	14700000	27700000	79500000
P25325	THTM_HUMAN	MPST	8	182132	525705	366817	399052	297396	232230	259517	392913	358421	338259	271160	163322	286950	321847	279280	276272	239299	222948	275975	237537	120461	178971	179063	58937.7
Q9BV20	MTNA_HUMAN	MRI1	2	56207.8	122304	92663.2	128933	100732	104193	66024.7	128426	55369.5	91187.9	78719.2		50717.8	50794	77532.2	59337.4	54729.4	127125	72293	58360		29690.3
P26038	MOES_HUMAN	MSN	41	10500000	15800000	12600000	12600000	13700000	14000000	8460000	14700000	11300000	13300000	15200000	12500000	11900000	9320000	12300000	15100000	15700000	18200000	12300000	10600000	4710000	6800000	8540000	4300000
Q9UJ68	MSRA_HUMAN	MSRA	6	170915	317185	377170	465569	432050	484914	133476	246467	323018	455435	522087	519976	141618	217453	348553	336213	515084	633847	179261	353838	193644	526044	401027	102521
Q9NZV6	MSRB1_HUMAN	MSRB1	2	100105	154262	100576	86819.4	91881.2	93431	99431.8	141099	58771.4	63885.8	172519	185919	29334	51773.3		78904.8	184497	264683	53630.7	77346.6
Q13126	MTAP_HUMAN	MTAP	8	281926	404904	409093	429155	477794	507735	204042	414960	355414	391696	528888	535947	242483	210620	377069	536931	463342	671353	324450	301546	118191	302272	385366	141648
P11586	C1TC_HUMAN	MTHFD1	25	206544	337069	374336	495072	511673	645476	120196	210117	232043	406398	529764	587302	162467	207029	275704	491312	516725	791432	174945	223978	77930.4	330019	365361	125179
P58546	MTPN_HUMAN	MTPN	5	231210	410030	268395	575140	202217	293428	259376	464361	402374	418366	757606	590235	234050	93411.3	126950	695068	666375	895237	206923	343922	185415	238168	189755
Q14764	MVP_HUMAN	MVP	29	347979	808251	548308	676064	945112	1080000	263041	648648	530120	643907	1030000	946453	420154	476751	645116	737275	852056	1430000	427642	419950	202090	499895	792678	769890
P20591	MX1_HUMAN	MX1	4	61232.6	268279	104454	128152	232329	194716	20432	197240	117315	101540	220133	133645	63392.2	111237	79915.9	120815	146163	128070	125375	48756.5	59210.6	80758.4	162306	113609
O75592	MYCB2_HUMAN	MYCBP2	1	88270.3	99574	156565	279249	754949	509964	82209.6	204098	236226	266312	215034	156481	151798	267359	540277	185156	360021	220920	189542	276697		147435	125538
Q969H8	MYDGF_HUMAN	MYDGF	3	228507	320287	355704	373406	331022	262277	148362	243119	290070	287749	379494	306194	227407	206152	352433	317943	288529	479637	272046	308873	191299	301665	287925	173280
P35579	MYH9_HUMAN	MYH9	106	1270000	2590000	2610000	2690000	3200000	3450000	1010000	2480000	2060000	2340000	3600000	2770000	1470000	1500000	2300000	2900000	3270000	4530000	1750000	1940000	862743	1590000	2510000	2470000
P60660	MYL6_HUMAN	MYL6	10	2780000	6020000	6550000	7440000	7990000	9310000	2560000	6490000	4570000	6160000	11000000	7970000	3410000	3460000	5280000	7280000	7820000	12600000	3370000	4750000	2310000	5350000	7420000	3250000
P24844	MYL9_HUMAN	MYL9	1			49431.8	20061.8	8684.35	6798.29			8141.99	7146.26	27119.6		23605.1	16860.2		42638.3	34260.5	11344		6567.04
O00160	MYO1F_HUMAN	MYO1F	30	1130000	2310000	1330000	1330000	931391	925013	1100000	3010000	1310000	1200000	1070000	692898	1510000	1280000	1500000	1340000	1000000	957794	1610000	851343	401546	603224	723699	657683
Q13459	MYO9B_HUMAN	MYO9B	2				57218				16482		41408.1	46178.7	38246.9				27075.4	49794.5	62122.4			15175.8
P0DOX5	IGG1_HUMAN	NA	1	52171.1	64325.1	114043	91551.5	89833.8	77586.2	31067	86928.2	79487.9	68595.1	96830.4	43073.6	76254.4	26995.8	13791.2	73203.9	71178.7	98975.9	37376.2	28026.1	91195.2		96901.2	133373
P0DOX2	IGA2_HUMAN	NA	1	25489.4	82931.8	210189	199144	234418	205849		48247.5	168956	62809.4	26762.4	85066.7	104345	120030	112039	186566	67667.4	152053		70429.4	167533	58143.7	195531	97663.4
P0DOX7	IGK_HUMAN	NA	1		14305.4	56689.9	27503.8						20496	8164.85	10921.9			6987.98	11271.2		33937					42852.4
O95544	NADK_HUMAN	NADK	7	220112	590915	417685	554571	695832	765143	261309	526941	304980	402928	780462	670667	218550	267910	487175	579908	524293	1210000	337226	389854	140915	309130	362918	209950
Q6IA69	NADE_HUMAN	NADSYN1	11	59649.2	161062	127247	164391	172599	174865	44161.7	165755	104970	131804	216000	203481	83686.7	96889.9	151977	158444	234483	413156	98111.6	100563	46717.9	33062.5	77254.4	66924
Q9UJ70	NAGK_HUMAN	NAGK	21	1230000	2530000	2040000	2500000	2260000	2230000	1160000	2360000	1950000	2350000	3050000	2610000	1600000	1440000	1960000	2600000	2740000	3410000	1480000	1790000	976406	1260000	1540000	605217
P43490	NAMPT_HUMAN	NAMPT	27	1060000	1780000	2080000	2930000	3450000	4820000	601615	1360000	1620000	2770000	3820000	4060000	1130000	1010000	1570000	3240000	3980000	6920000	899223	1500000	665181	2310000	4220000	4290000
Q9NR45	SIAS_HUMAN	NANS	11	304024	426795	388082	357985	411995	424955	292248	458569	318118	407628	562661	401408	270711	236606	328227	378971	389992	472093	357421	309229	135938	226498	288196	121365
P54920	SNAA_HUMAN	NAPA	1		30024.4	50903.7		33281.3	197693		40872.6		44818.4	167211	111223		5734.7				380993			24261	30905.1	167172	141766
Q6XQN6	PNCB_HUMAN	NAPRT	21	2070000	3110000	3010000	3060000	3210000	3750000	1880000	2540000	2460000	3200000	3650000	3460000	2190000	1980000	2850000	3660000	4220000	5530000	2180000	2190000	1120000	1850000	2060000	1210000
O43776	SYNC_HUMAN	NARS1	2	34830.8	98805.3	63832.6	121371	217850	180512	16563.9	82788.1	68574.5	88388.9	123303	139505	69780.1	36942.2	51714.6	121787	67496.8	328844	41072.1	114317	34747.6	39836.4	99227.2	57360.6
Q8NCW5	NNRE_HUMAN	NAXE	2	101850	175342	204498	164375	228172	229707	114643	169503	144281	144582	189659	220108	127799	137623	130058	261886	275245	65373.6	159434	163603	90889.3			156681
P14598	NCF1_HUMAN	NCF1	2	589904	1200000	1020000	968669	1130000	1130000	498398	1350000	735462	975930	1280000	1170000	717781	646387	867813	986447	1100000	1490000	685057	628425	322602	577689	697575	270144
A6NI72	NCF1B_HUMAN	NCF1B	1	232444	460191	473950	571365	598265	778884	222448	613476	355855	495294	705112	824653	270481	226268	35236.5	468051	521256	803075	277803	256671	184911	68921	506109	122568
P19878	NCF2_HUMAN	NCF2	25	318362	740679	752716	935777	1070000	1260000	239366	610502	559120	791530	1310000	1230000	375859	324765	536296	956513	1210000	1980000	413660	444209	230868	461762	690064	560386
Q15080	NCF4_HUMAN	NCF4	15	282381	608593	468003	424533	436431	253446	229416	782716	385433	487125	394450	238222	358416	376057	464813	516786	473912	349772	350943	344013	123943	214571	291880	117162
P55160	NCKPL_HUMAN	NCKAP1L	1	40781.7	76733.5	26990.7	90927.8	133943	150988		30683.4	72299.8	94001.2	88493.8	103048	29315.7	48966.7	61795.1	95137	89392.7	81979.6	25606.5	29285.4	20936.1	24499.2	59122.8
P19338	NUCL_HUMAN	NCL	12	129954	223530	233860	203825	214310	246120	97819.9	193879	157617	208570	343875	284040	163435	85354.3	168466	201674	229613	363329	164181	151324	99274.3	193314	185339	222834
Q15223	NECT1_HUMAN	NECTIN1	1	100193	148994	234069	318187	299869	299869		52793.9	103855	88944.3	135990	122045	59523.4	107980	152641	146803	159412	196812	63828	156578	146949	248501	107583	149765
P46934	NEDD4_HUMAN	NEDD4	1						7204.67					17489.6	11619.6				18995.5	15414	5829.43				13830.9
Q15843	NEDD8_HUMAN	NEDD8	3	553049	1030000	962137	1080000	995941	901941	483327	873131	1030000	1530000	1780000	1400000	686095	494228	849446	1240000	1470000	1960000	1030000	910599	182448	823561	954221	364985
Q9BZQ8	NIBA1_HUMAN	NIBAN1	6		65250.3	73122.6	62387.8	96391.4	158809	8719.62	41598.3			133710	129992				93703.6	116613	238385	35230.3	10930.4		56111.8
Q9GZT8	NIF3L_HUMAN	NIF3L1	2	61288.8		165824	169029	114524	147458	50809.2	84678	92987.7	111281	180184	225062	66544.1	70266.8	104804	137075	194164	216727		66578.7	45134.9	18570.4	111892
Q9UFN0	NPS3A_HUMAN	NIPSNAP3A	2	65957.4	115879	97368.6	68611.6	73394.1	78663.8	31418.7	64945.3	79443.5	69769.1	80037.9	47913	49748.3	79661.7	36305.3	36303.6	80232.9	141723	55820.8	55024.2	23273.2	67880.7	66537.9
Q86X76	NIT1_HUMAN	NIT1	7	207534	287102	242484	267423	260291	360086	153319	227111	264589	304618	407976	331590	141227	210987	301366	247905	397421	354603	220764	258580	109294	178365	268074	142613
Q9NQR4	NIT2_HUMAN	NIT2	17	515634	986911	851044	962566	947735	843910	642529	939253	820447	1010000	1100000	1080000	671635	466081	817802	1150000	1050000	1230000	677456	653694	351128	549772	807936	598857
P15531	NDKA_HUMAN	NME1	5	4040000	6690000	6080000	6890000	7040000	7320000	3690000	5810000	5490000	6630000	7970000	7230000	4670000	4400000	5110000	7750000	7800000	10900000	4810000	4940000	2430000	3980000	4960000	3450000
P22392	NDKB_HUMAN	NME2	2	493010	1180000	926576	961459	869627	1000000	427012	950323	803678	761077	1340000	810014	559723	593513	583800	1170000	1060000	1450000	481267	582976	371564	560959	566262	339434
Q13287	NMI_HUMAN	NMI	7	39035.5	85447.7	91481.5	93927.1	98758.9	93691	41346.6	110720	46944.6	82567.4	125778	69627.7	54132.5	57765.8	81267.8	114612	80665.9	118700	52653.5	52782.5	12583.9	67429.9	89524.9	181125
Q15233	NONO_HUMAN	NONO	6	241444	331068	374182	413962	527771	481572	201756	186603	300545	369077	623779	462552	202539	184829	251486	322725	470361	583536	349040	261624	151279	324904	431768	479693
P61916	NPC2_HUMAN	NPC2	4	1280000	1320000	1520000	1270000	1600000	1720000	694414	1150000	1460000	1430000	1220000	1500000	845057	577834	1030000	1740000	1410000	2210000	724791	1130000	683964	683655	1440000	1610000
P55786	PSA_HUMAN	NPEPPS	20	571672	1070000	866461	979763	1080000	1120000	511815	981643	738592	1020000	1260000	1240000	787936	734038	938053	1240000	1430000	1870000	771090	809359	396893	613212	790014	461653
P06748	NPM_HUMAN	NPM1	3	45284.5	109861	95832.6	69024.9	128826	135638	9960.4	67544.6	75918.2	111319	96125.6	100698	47892.8	32505.8	80363.5	111420	131284	190939	36925.1	80680.4	22594.6	36234.3	127941
P16083	NQO2_HUMAN	NQO2	5	492071	541218	725322	674151	793558	601924	443054	575018	380328	504979	653019	287200	475446	340303	691909	637570	558296	817803	356737	482305	266137	433131	330600	295165
Q96F24	NRBF2_HUMAN	NRBF2	2		34673.3	41101.6	33439.5	20131.8	54111.3		20070.3		25053.9	96511.5	96458.2		11749.3	67257.7		34537.6	115755	10895.4			28633.9	36552.7
P46459	NSF_HUMAN	NSF	3		29766.8	12946.4	12265.6	52439.5	89709.5		20200.2			55308.8	56169.4				59688.9	75693.5	147137				67381.2	91041.3	96438.7
Q9UNZ2	NSF1C_HUMAN	NSFL1C	4	30437.5	155570	233384	237874	289558	306176		155041	168212	233932	311527	191532	84628.7	113625	118883	211299	265020	295783		139678	55289.1	180918	149105
P49902	5NTC_HUMAN	NT5C2	4	84497.5	111483	70907.1	98778.1	174017	149024	41020.7	130834	91016.4	163659	164818	175644	48232.7	96945.8	152603	151560	163387	184841	76113.7	66224	25988.9	76898.7	78172.5	74475.3
Q9H0P0	5NT3A_HUMAN	NT5C3A	3	95431.7	123996	125011	166208	123879	100339	84303.4	185762	131766	103529	130500	59986.3	113893	75647.4	107988	89216.9	127817	50787.2	122275	105989	49363.8	78079.2
Q02818	NUCB1_HUMAN	NUCB1	2	17446.5	91075.3	155215	175587	295573	267732	14133.8	47489.4	75546.1	144365	144905	226395	41739.6	50108.6	89618.3	135378	142948	283391	50289.6	86419.7		181733	300322	395835
Q8WVJ2	NUDC2_HUMAN	NUDCD2	2			72401.3	121270	84797.8	113074		96205.3	64137	79236.3	89258.6	56788	46758.5	65914.6	64082.6	80982.5	84815.9		29832.6		27486.4	33799.9
Q96DE0	NUD16_HUMAN	NUDT16	2	31009.6	150319	164795	174023	129717	87949.9	33418.8	145167	94781.7	92541.6	164150	79471.4	80005.7	85613.4	125858	63893.4	100286	70199.6	69915.3	88338.1	36170.8	102835	535654	18589.2
O95989	NUDT3_HUMAN	NUDT3	3	198169	319559	180818	214886	258653	200485	110790	288260	201686	292301	233188	321199	150789	155299	69796.8	232615	209233	311269	130735	185301	99119.9	134970	252929
P49757	NUMB_HUMAN	NUMB	1							8326.03		19258	27947.4	64732.2	43041.5				12149.9	36842.6	37337.6				16190.5
Q92621	NU205_HUMAN	NUP205	1			43294.1							54881.2	96072.1													240093
P61970	NTF2_HUMAN	NUTF2	4	1340000	2590000	2360000	2960000	3230000	2270000	1650000	1830000	2030000	2060000	2760000	2130000	1580000	1320000	1430000	2480000	2060000	3100000	1260000	1210000	829476	836711	1990000	1870000
P00973	OAS1_HUMAN	OAS1	2		11865.6		8555.87	31004.6	46113.8	8076.94			1601.72	30728.2	54274.8					41899.1	11902.3	9386.12
Q9Y6K5	OAS3_HUMAN	OAS3	2	49094.1	99328.6	95981.8	81349.8	113073	101874	59375.4	155523	66779.2	97438.4	115599	85877.8	64783.9	108303	80032.2	153869	97161.9	137479	84965.8	74402.2	9834.54	65005.6	68437.6
Q9NZT2	OGFR_HUMAN	OGFR	1	65031.3	83085.7	90594.5	177503	206447	214412	68439.2	114529	87559.6	167898	204685	227904	60178.5	68336.4	110489	111996	179552	292088	35679.4	96780.3	27337.5	105402	158537	159095
Q9NTK5	OLA1_HUMAN	OLA1	4	197906	427414	379116	407826	336005	543638	280775	530040	226924	607759	608648	410858	303667	345101	468910	526831	372150	866810	452386	328366	97437.6	293938	234054	132214
Q6UX06	OLFM4_HUMAN	OLFM4	24	470860	985153	1580000	1800000	2160000	2350000	508074	620290	1110000	1140000	1340000	1470000	678672	491348	987598	1540000	1500000	2840000	470849	1080000	1130000	4000000	10900000	28900000
P78380	OLR1_HUMAN	OLR1	8	215754	360002	459655	640639	830721	988623	214929	224267	296540	393501	323418	378718	239659	271612	141944	349811	487821	799690	227923	509435	425525	1240000	3050000	4740000
P02763	A1AG1_HUMAN	ORM1	7	4490000	6840000	9160000	11300000	11900000	11800000	4570000	5190000	7040000	7900000	7790000	6310000	4920000	4700000	6450000	8030000	8660000	12200000	4550000	8610000	7520000	11600000	30600000	22700000
P19652	A1AG2_HUMAN	ORM2	4	136489	314481	381929	491603	508372	429896	140515	193145	266373	322614	324529	289644	259363	151079	288541	355110	366160	558195	227111	436598	283069	415453	795301	337697
Q8IYS5	OSCAR_HUMAN	OSCAR	4	530031	833657	1200000	1580000	1570000	1530000	581707	690549	860988	845456	892433	870385	565818	470086	854920	1050000	1190000	1480000	697952	1000000	929672	2420000	3740000	2660000
Q92882	OSTF1_HUMAN	OSTF1	13	1160000	2530000	2210000	2710000	2470000	2700000	1020000	2590000	1740000	2110000	3090000	2980000	1240000	1190000	1670000	2460000	2820000	3980000	1300000	1300000	739557	1590000	1780000	429759
Q96FW1	OTUB1_HUMAN	OTUB1	5	111011	195748	244985	423706	592676	729810	57119.6	232106	187344	308722	632052	710901	194660	194526	131977	358768	621400	965145	111561	101367	50566.9	379379	418000	177756
Q8WZ82	OVCA2_HUMAN	OVCA2	1	72013.4	106319	119323	116746	126792	149677		59214.6	64463.1	140394	167892	114491	85343.8	64699.3	30241.1	129565	146211	199662	74803.6	70060.9	26149		76400.2	42997.1
Q12889	OVGP1_HUMAN	OVGP1	2	2540000			5850000	6250000		2180000	19400000	3100000	3680000	3750000		2540000	2760000	21800000	4270000			1860000	3600000	4330000	10200000		20300000
Q8N573	OXR1_HUMAN	OXR1	1					41988.3	46527				28628.5		57378.2			23615.8	30523.9	36980.7	14125.7	16261					25970.3
O95747	OXSR1_HUMAN	OXSR1	3		88550.2	113939	83259.5	88820.2	96509.8	34491	78365.3	58305	98788.1	156872	116845	59140.5	31411.9	84796.5	75505.9	153817	190668	54922	52652.4	32411.7	79531.9	60606.7	103011
P07237	PDIA1_HUMAN	P4HB	27	626301	1080000	1350000	1510000	1440000	1520000	482106	843242	1120000	1230000	1870000	1470000	630513	565273	830004	1540000	1500000	2180000	711545	916418	614251	1510000	2020000	1550000
Q9UQ80	PA2G4_HUMAN	PA2G4	13	460921	910414	874586	928526	995147	961291	465542	782951	750570	963992	1150000	874015	605241	539638	673483	938251	1010000	1120000	595244	609376	277517	614322	592497	54852.3
P11940	PABP1_HUMAN	PABPC1	2	46646.4	106569	154015	122865	167949	200006	36642.8	99184.5	76953.8	115977	133065	130780	69116	56089.4	107445	150898	202476	202611	44995.7	58123.8	47354.9	69008.4	116670
Q86U42	PABP2_HUMAN	PABPN1	1	62083.9	75042.1	84149.6	51153.3	48959.9		30762	49418.6	44346	75704.7	66231.4	39999.6	53540.7	40427.5	52979.5	78478.8	66462.9	30663	120056	70711.6	30646.3	25372.5
Q9UNF0	PACN2_HUMAN	PACSIN2	8	70603.4	153239	153194	126900	190460	262032	53313.1	134012	81718.9	122886	203907	171372	67591.1	64402.1	68272.8	116278	163147	258358	107145	76689.9	45699.4	67246.9	148286
Q9Y2J8	PADI2_HUMAN	PADI2	9	263330	597785	512700	739452	808432	1130000	169941	437013	409821	569234	888001	1010000	252831	332722	561352	855933	963337	1920000	268261	361270	192370	620634	934231	263773
Q9UM07	PADI4_HUMAN	PADI4	21	981837	1420000	1600000	2430000	3130000	2950000	726160	958694	1090000	1770000	2940000	3150000	806357	808815	1490000	2550000	3520000	5470000	1160000	1200000	767286	1590000	2550000	1310000
P43034	LIS1_HUMAN	PAFAH1B1	17	277598	595164	576566	694560	641415	769150	239052	393186	417755	565837	793223	767652	294656	236792	371826	745492	734166	1310000	304486	328143	147891	267009	651102	561205
P68402	PA1B2_HUMAN	PAFAH1B2	3	873100	1290000	986256	911667	895036	686963	291739	1190000	1050000	648341	1220000	712207	962112	945167	1200000	1250000	1210000	1160000	862186	777431	470566	641108	496341	97081.4
Q15102	PA1B3_HUMAN	PAFAH1B3	3	260876	464064	380242	294791	259080	118399	361012	478756	258377	352777	362576	183043	288058	327175	330802	370408	379948	117445	345239	328348	162770	208168	215624
P22234	PUR6_HUMAN	PAICS	2						10150.9		21436		19544.6	22452.8	25739.1			23229.4	12922.3		50837.5
Q13153	PAK1_HUMAN	PAK1	1				27707.6	78508.5	135740		70402.5		37618.4	98013	111303					65830.3	80792	8901.16
Q13177	PAK2_HUMAN	PAK2	7	102679	341343	314230	439450	421106	327778	101997	362945	225276	340033	512712	294688	82099.6	141922	253149	319449	392946	456708	159594	132874	117223	236420	309956	1110000
Q99497	PARK7_HUMAN	PARK7	16	2540000	4330000	4140000	4370000	4280000	4050000	2060000	3770000	3090000	3640000	4700000	3860000	2840000	2280000	2650000	4480000	4790000	6810000	2850000	3090000	1270000	1650000	2190000	945888
Q9BUH6	PAXX_HUMAN	PAXX	1	30936.6	25190.9		13063.6	89676.9	55034	44432.1	25337.5	93758.2	126969	164798	143110		7674.45	26260.8	187679	74371.2	309747	21391.5	72617.7	7582.95	66402.6	49676.1
P61457	PHS_HUMAN	PCBD1	4	228026	317536	239151	410352	237253	406161	148979	324138	291437	346263	456102	377877	257707	117746	314256	415170	377464	715882	204952	195276	180646	319538	294959	565879
Q15365	PCBP1_HUMAN	PCBP1	9	453419	894584	795013	903684	1050000	1410000	354827	888206	658288	1080000	1420000	1160000	292515	436373	555327	1080000	1250000	1210000	402248	526567	237498	587385	597849	62224.2
Q15366	PCBP2_HUMAN	PCBP2	1	240838	410076	451917	569384	530697	446052	165033	354299	315736	403117	598447	565434	225561	166710	338024	432204	504225	682048	225340	288363	147241	279880	124879	185595
P22061	PIMT_HUMAN	PCMT1	9	1360000	2480000	2590000	2540000	2570000	2550000	1310000	2080000	2060000	2840000	3300000	2460000	1330000	1300000	1840000	2460000	2840000	3540000	1440000	2090000	843004	1730000	1870000	505644
P12004	PCNA_HUMAN	PCNA	4	30836.8	75461.6	62219.2	108265	116180	82163.9		41532.1	10755.1		72556.9	70463	28588.4		65080.9	72795.8	75685	98414.6		44474	17064.5	78673	92729.4
Q8WW12	PCNP_HUMAN	PCNP	2		37209.3	37444.2	9204.1	30852.2	57622.6		56525.1		15060.1	34757.2	47511.9			17107.6	39306.4	50991.9	102918	15274.8			26082.6	6298.34
Q13442	HAP28_HUMAN	PDAP1	1	41685		77076.4	62119.1				60387	19235.5	14107.5	68056.1			32677.9	37700.8	65559.3	47031.9	53003.1		61585.2	4198.13		33937.1
Q9BUL8	PDC10_HUMAN	PDCD10	3	42655.9	93032	86523.2	179003	166071	244433	46696	84659.9	68470	126980	253635	312653	52102.7	54014.7	70708.8	49775.3	170123	348250	91595.7	74960.5	15381.3	127020	164973
O14737	PDCD5_HUMAN	PDCD5	2		14699.5	52992.3		60831.9	125669			50669.4	66963.7	103125	117479			9462.58	36133.8	63343.3	153401				56681.6	60048.3
O75340	PDCD6_HUMAN	PDCD6	2	43358.2	137509	106763	131243	112080	103955	32021.8	102962	74741.1	131761	152165	72909.8	51659	48266.9	77720.7	127387	126935	112640	55632.1	35546.8	16972.7	46065.1	35350
Q8WUM4	PDC6I_HUMAN	PDCD6IP	26	209957	564294	474612	618329	727646	858112	187527	475880	339975	535862	759302	786848	212829	278523	421131	663243	773941	1170000	238016	258301	147626	393488	491871	210557
P30101	PDIA3_HUMAN	PDIA3	27	1620000	2030000	1870000	1210000	1110000	1120000	1700000	1480000	1500000	1010000	1380000	907919	1660000	1460000	1350000	1180000	1150000	1300000	1760000	1970000	826927	1210000	1020000	1210000
Q15084	PDIA6_HUMAN	PDIA6	4	28536.2	58830.2	181863	57024.2	74036.3	98800	20473.5	43871.8	67238.9	57518.8	69531.1	86719.5	10929.8		53547	58952.7	63728.2	121003	40890.9	92410.8	71614.6	121205	89527.8	64752.5
O00151	PDLI1_HUMAN	PDLIM1	3	83626.1	137251	81647.7	86440.4		23761.4	96162.9	93515.4	78074.4	71240.2	79030	34726.5	133458	59216.2	115280	186259	67152	77388.2	156437	63481.4	35989.8	47612.5	48847.3
Q96JY6	PDLI2_HUMAN	PDLIM2	2	134424	138461	116554	118913	263508	107028		78621.3	146409	139460	179753	88165.7	173461	204913	45734.9	178441	214125	187955	171939	184487		66033.8	121033	464231
Q96HC4	PDLI5_HUMAN	PDLIM5	1		33092.5	42712		71714.3	88111.2		26552.7	45433.2	55737.4	90020.4	86632.9				39248.6	51276.5		39278.4			44288.7		22392.5
Q9NR12	PDLI7_HUMAN	PDLIM7	2	279982	511510	655309	501938	521180	486754	248777	194371	457289	514124	685362	649372	301425	311885	375302	421482	392813	826572	344336	356218	200405	278973	288062
O00764	PDXK_HUMAN	PDXK	13	2390000	3710000	3620000	3450000	3870000	3870000	2040000	3060000	2890000	3310000	3880000	3180000	2860000	2420000	2960000	3950000	4090000	5680000	2670000	2590000	1230000	1950000	2050000	838762
Q96GD0	PLPP_HUMAN	PDXP	3	120390	116324	66494.6	83380.7	153491	135335	41182	54821.5	73799.8	92879.7	118882	90108.2	44340.3	107019	96589.9	99500.7	33553.8	130109	71132.7	63768.5		59166.5	132320
Q9UPQ7	PZRN3_HUMAN	PDZRN3	1		17874.5				14883.1	11885.6					30118.7						263782
P30086	PEBP1_HUMAN	PEBP1	8	943599	1820000	1880000	2100000	1310000	1620000	1060000	1350000	1430000	1830000	1880000	1770000	1230000	903755	1060000	2010000	1730000	2610000	1170000	1380000	772392	1500000	1370000	870844
P16284	PECA1_HUMAN	PECAM1	6	91441.9	159462	287366	456020	594998	839354		112407	196579	475392	602103	684290	135407	145864	283509	357886	552280	1070000		158766	112167	416391	661330	685880
Q9UBV8	PEF1_HUMAN	PEF1	2		39193.1	93560.7	58506.8	153087	115218	10546.3	59045.2	55576.4	90465	141882	111769			49101.5	77894.6	113225	145219	11310.4	11379.6
P12955	PEPD_HUMAN	PEPD	2	27985.2	54731.5	75068.1	68312.5	54093.1	92899.4	29140	72754.6	42720.5	71856.4	50897.7	72808	69275.1	50512.7	63350.7	81208.7	56248.2	131088	51251.7	47428.4	24168.7		37641.4
P02776	PLF4_HUMAN	PF4	3	3910000	4030000	3250000	3300000	1780000	1580000	2720000	2700000	3260000	2070000	2140000	1760000	2950000	2760000	1110000	3540000	2540000	3190000	3560000	3790000	3500000	1620000	7860000	6860000
O15067	PUR4_HUMAN	PFAS	4	101975	264504	251817	247091	276343	239294	109625	153597	171220	171266	271934	176171	139031	148009	209280	273169	224089	323852	125663	196671	56521.8	130963
O60925	PFD1_HUMAN	PFDN1	2		338589	357661	240996	377080	412710		180792	338659	375066	443797	129644			210176	84674.5	356927	388960		257374	171332	247608	164281
Q9UHV9	PFD2_HUMAN	PFDN2	4		72486.9	88324.2	99275.5	162619	143256		122568	52900.6		91249.3	178438			67252.6	122549	114671	258582	70251.4	54673.1	14161.7	77298.7	120457
O15212	PFD6_HUMAN	PFDN6	2	17626	54918.2	27112.3	36018.2	82277.3	103067		31873.1		56995.8	92369.3	77369		21341.2	29431.1	46451	128481	116102	32088.4		10647.3	8633.52
P17858	PFKAL_HUMAN	PFKL	13	104890	213378	211960	178405	168305	89038.8	93240.6	191365	130796	142120	159875	121650	124321	141055	175079	193395	173457	191508	127795	140276	41701	85492.9	92797.8	88779.6
P07737	PROF1_HUMAN	PFN1	18	80400000	132000000	125000000	138000000	103000000	132000000	77400000	111000000	107000000	125000000	149000000	122000000	92400000	76400000	74400000	143000000	143000000	208000000	90600000	106000000	50200000	68200000	93000000	56000000
P18669	PGAM1_HUMAN	PGAM1	7	11700000	18200000	18700000	19900000	22100000	22200000	12100000	16700000	16000000	20100000	24800000	20700000	13200000	12100000	16200000	19900000	22100000	28200000	13800000	14400000	7020000	11400000	13800000	7750000
P52209	6PGD_HUMAN	PGD	31	18800000	31000000	27100000	29600000	29300000	27600000	18500000	27700000	25200000	29800000	37200000	28900000	22000000	18700000	24100000	34100000	36600000	46800000	22200000	24000000	12000000	15400000	19900000	10800000
P00558	PGK1_HUMAN	PGK1	40	26400000	40900000	40300000	42500000	43900000	46000000	25200000	35000000	34500000	42600000	51000000	44400000	29600000	24700000	32600000	47900000	49900000	68400000	29500000	34800000	16200000	25100000	34100000	15600000
O95336	6PGL_HUMAN	PGLS	13	1520000	2590000	2540000	2860000	2400000	2460000	1490000	2080000	2150000	2410000	2730000	2840000	1610000	1540000	2160000	2690000	2910000	4110000	1780000	2050000	1030000	1540000	1940000	1530000
O75594	PGRP1_HUMAN	PGLYRP1	10	20400000	24200000	33500000	50700000	50300000	51400000	19700000	20800000	26100000	32100000	28300000	30000000	15700000	16900000	12800000	34700000	32600000	47100000	16900000	33700000	24100000	33800000	121000000	147000000
P36871	PGM1_HUMAN	PGM1	36	2370000	3710000	3410000	3330000	3890000	3500000	1810000	2870000	2950000	3530000	4200000	3480000	2930000	2440000	3310000	4000000	4720000	5970000	2600000	2990000	1280000	1830000	2380000	1110000
Q96G03	PGM2_HUMAN	PGM2	24	842719	1550000	1350000	1640000	1680000	1820000	1030000	1450000	1430000	1650000	2090000	1900000	1030000	910909	1250000	1690000	1750000	2620000	1140000	1190000	637491	885744	1190000	969388
O95394	AGM1_HUMAN	PGM3	1		177519	143396	171543	195901	168321	115655	140697		122366	129609	130462	117424	128796	168157		166840	238147	94466.6	127728	44984.6	106610	98897.6
A6NDG6	PGP_HUMAN	PGP	6	197588	312731	285116	274382	320735	300646	172201	362376	225170	297618	364214	268938	175746	173970	225266	312149	342436	490084	155960	204399	78800.4	72248.7	197997
O43175	SERA_HUMAN	PHGDH	2	19769.5	26173	40739.8	54588		48780.1					44099	37527.3	25418.3	17836.1	18662.2	36048.6	62778.9	39400.3				11277.9	28454.3
Q9NRX4	PHP14_HUMAN	PHPT1	5	251074	337852	364799	377361	497183	533589	338719	304760	269310	400602	472790	408131	277366	258742	350426	435617	425592	504900	243962	253807	155757	252816	311264	263163
Q8IUZ5	AT2L2_HUMAN	PHYKPL	1	6843.06	81161.7	39139.7		87488.6		41207.6	31150.4	77415.5	47201.5	18331.2	52159.4	34668.6	43734	74644	31715	79276.1		62382	37492.6	18887.4	35506.8		19611.4
Q13492	PICAL_HUMAN	PICALM	3	10496.7	28319.3	26665.3	52843.2	77407	75647.3		31241.1	15708	34833.3	64410	100846			8896.36	36465.2	87601.1	145270		9700.43			50047.5
P01833	PIGR_HUMAN	PIGR	4		181696
P27986	P85A_HUMAN	PIK3R1	1	75252.1	117279	69258.6	67514	73970	84984.4	55618	11154.6	46957.3	49853.1	128262	46381.2		64581.4	86045.1	75182.8	66953.7	195352	83412.6	83453.2		63440.7	12951.1
P12273	PIP_HUMAN	PIP	4		312864															8493.36				214768
P48426	PI42A_HUMAN	PIP4K2A	2		41950.5	12685.8	9663.39	34673	25297		43688.2	16896.6		15778.8				9970.79	40280.3	50199.1			31960.4				17130
Q9GZP4	PITH1_HUMAN	PITHD1	4	28465.7	80720.6	110188	133925	110973	77343.1		78200.5	94194.2	97749.3	157106	101046	50073.2			118443	174041	102418	52640.7	59175.9	94275.5	125362	228144	325009
Q00169	PIPNA_HUMAN	PITPNA	2	13560.9	54054.9	55432.7	86232.9	56024.2	53438.6	32035.2	30101	56009.4	73754.6	108519	57130	22348.4	48238.5	83524.7	84392.3	88277	75261.6	55438.4	82009.2		92465.7	87824.7	47999.1
P48739	PIPNB_HUMAN	PITPNB	2		23854.8	14030.1	18073.3	3167.44	15190.9		17574.6		13510.8	35573.9	16320.1				26732.5	25436.5	9276.74					8767.4
P14618	KPYM_HUMAN	PKM	39	8750000	15200000	14600000	17000000	18400000	19200000	7420000	13600000	11400000	16800000	20800000	18600000	9550000	8560000	12200000	17800000	20900000	25000000	9360000	10300000	4970000	10500000	11300000	3290000
Q16512	PKN1_HUMAN	PKN1	1						381145		175878							474059				465765
Q03405	UPAR_HUMAN	PLAUR	5	44717.6	214561	118604	254293	65448.8	210031	33427.8	97109.6	87366	95061.7	174486	78052.1	29299.4	97574.6	80552.3	117318	162307	237276	52134.4	118488	150410	69887.9	380500	198700
Q6P4A8	PLBL1_HUMAN	PLBD1	16	887452	1310000	1450000	1510000	1640000	1860000	666939	786596	844755	1440000	1700000	1730000	914754	874091	1100000	1640000	1650000	2350000	559702	1030000	676975	928701	1600000	2350000
Q00722	PLCB2_HUMAN	PLCB2	5			22885.9	56579	134662	64083.9	46956.2	79085.5	15775.9	50468.6	58105.9	57941.9			25968.9	39247.5	94187.2	78554.1				35458	49972
P16885	PLCG2_HUMAN	PLCG2	8	119134	156456	177001	180728	166188	256406		145570	65778.4	80642	186187	141178	99030.5	86949.1	146069	169694	202579	277893	27126.4	53664.3	77813.6	71184.3	137875	350360
Q15149	PLEC_HUMAN	PLEC	26	54512	125099	146676	158090	206527	335342	28601.3	89925	102477	141181	274723	360553	51227.9	54140.8	102478	158211	212898	371625	79381	83485.7	48339.4	142088	165737	133538
P08567	PLEK_HUMAN	PLEK	5		52523.4	58812.7	93979.3	167400	117587	29052	104461	78133.5	60705.7	73919.5	114202	46616.3	34473.3	87322.4	119225	133292	120052	59190	14926.5	17383.5	88207.6	115277	69715.6
P00747	PLMN_HUMAN	PLG	5		33590.9	51415.3	61383.6	78830	58462.9		30878.8	19526.1	53002.4	38558.3			27902.3		37064	60638.1	104850		39258.9		67853.2	94404
O60664	PLIN3_HUMAN	PLIN3	12	124709	291012	268683	508635	627844	699080	100469	300371	246044	412421	740262	760691	150947	137718	258822	409836	736263	930202	131184	183180	113552	292815	345077	84250.3
O94903	PLPHP_HUMAN	PLPBP	6	100248	177241	159597	210436	223640	180528	58886.4	270206	111541	134631	285059	174148	142632	87084.8	144075	195086	182680	290228	82424.8	126195	34870.9	77121.3	164010	378057
Q14651	PLSI_HUMAN	PLS1	2	667919	1600000	1610000	1770000	1830000	1870000	563134	1620000	1320000	1500000	2170000	2020000	881368	658165	302487	1830000	1870000	3310000	912347	1260000	917251	373425	1870000	656770
Q6UX71	PXDC2_HUMAN	PLXDC2	1		24426.3	33877.9		59874.2	58677.6		21796.6	63184.8	65950.2	54109.5	60808.9	27598.7	43845.4	23908.1		53515.5		23503.5		23295.9	108799	101148
O60486	PLXC1_HUMAN	PLXNC1	2						75377.3																	15544.4	238850
O15305	PMM2_HUMAN	PMM2	1	89088.9	165834	130808	92712.9	148513	74564.7	89412.3	102604	110033	116701	169889	64987	92920.2	83913	124226	132553	124619	45201.9	131419	112770	45269.4	83759.6	62951.7
P00491	PNPH_HUMAN	PNP	16	5430000	8270000	8570000	9280000	9290000	9080000	5100000	7490000	6990000	8540000	10500000	10200000	7010000	5350000	6970000	9330000	10500000	15000000	5850000	6110000	3520000	4650000	5400000	2240000
Q9NVS9	PNPO_HUMAN	PNPO	1	23560	31784.6	32465.2	44458.9	54005.2	17038.2	35703.7	12296.5	53073.8		32120.2	25524.9	9875.03	38262.9	56238.2	37793.3	62120.7	91665.4	61464.6	23833	17073	32992
P16435	NCPR_HUMAN	POR	6	87545.7	140186	134287	95034.7	203371	192476	79709.1	100258	90856.2	166628	172755	242722	107252	95611	97568.3	81384.6	182180	314067	123722	95485.4	126886	154914	135247
Q15181	IPYR_HUMAN	PPA1	5	952781	1590000	552806	1340000	1110000	419638	909324	1360000	1020000	375988	1130000	579418	994480	939984	923711	1160000	822274	825808	974223	883359	470562	677557	359054
Q9H2U2	IPYR2_HUMAN	PPA2	1										70770.5						108336			128864	70360.2	61205.3		71346.1
P02775	CXCL7_HUMAN	PPBP	9	8090000	12500000	10400000	10800000	7930000	5600000	8410000	9160000	11400000	10300000	8510000	5530000	8610000	7150000	3870000	10300000	8780000	7960000	9340000	17900000	8710000	5930000	17500000	12200000
Q9HAB8	PPCS_HUMAN	PPCS	4	59703	112764	64119.7	125633	78893.1	99759.3	31961.1	86718.8	95049.8	119985	122797	74689.3	66704.9	80402.5	93963	107915	123474	98597	75474.1	74222.6	38139.2		38550.1	208187
P62937	PPIA_HUMAN	PPIA	15	28400000	40200000	40200000	45200000	33700000	41800000	31000000	33100000	34800000	43700000	51400000	44200000	30500000	23100000	26100000	43500000	46300000	61400000	30100000	34100000	15300000	26700000	29500000	14100000
P23284	PPIB_HUMAN	PPIB	13	1210000	1660000	1890000	1630000	1780000	1840000	873478	1090000	1370000	1380000	1850000	1550000	1160000	1700000	1720000	2170000	2280000	3560000	1150000	1490000	902512	1380000	1710000	1750000
Q08752	PPID_HUMAN	PPID	1		31635.8	67216.8	79081.4	87495.7	101086				59569	106013	140210		13595.9	20258	69739.3	97804.1	164201			12495.4	55467.4	31392
P30405	PPIF_HUMAN	PPIF	1	31451.8	39268.4	37000	29483.1	38815.2	28712	9739.75		34569.1	33416.2	49274.4		12664.7		29494.9	28452.6	25211	42518.5	13629.9	38300.4		28422.2	30732.7	15921.2
O43447	PPIH_HUMAN	PPIH	2	211205	404480	358153	437482	482293	425064	246874	246184	237165	456857	474978	555193	263061	270246	370849	480513	506619	655591	266696	262861	115982	357895	344176	140018
Q9Y3C6	PPIL1_HUMAN	PPIL1	3	70799.3	137315	104992	126400	94891.1	81067.2	47591	136837	104481	95347.3	151247	108571	79701.8	35093.1	49377.6	141378	147579	273196	87072.1	85051.9	25936.8	105552
Q9H2H8	PPIL3_HUMAN	PPIL3	2	121825	184789	102172	166438	148233	115962	87113.9	213524	132819	142653	179093	193084	173905	71884.8	176023	196087	171322	315616	105408	135611	34248.7	62833.6	69587.3
P49593	PPM1F_HUMAN	PPM1F	1		324091		23579.7	21430.2	20179					15487.8	11515.4					15191.8	25123
P62136	PP1A_HUMAN	PPP1CA	3	152303	369126	334108	266128	268523	201267	86714.7	299252	203758	238562	261555	172511	220320	174922	240331	267443	229768	219583	190620	208934	116345	99087.5	190089	194901
P62140	PP1B_HUMAN	PPP1CB	3	393163	1000000	703513	682135	549908	460351	370807	1050000	435531	611444	664432	269560	663104	430912	748401	613827	475919	775639	585776	513096	189280	304827	354547
O14974	MYPT1_HUMAN	PPP1R12A	10	558503	793020	710180	760003	857800	779784	475643	620964	548614	565670	922809	1020000	374358	488553	482346	764208	887888	1240000	629570	486397	270775	418203	845703	532923
Q6NYC8	PPR18_HUMAN	PPP1R18	4	58704.3	98619.4	98884.8	138610	131632	125745	65687.3	104794	69305.2	121624	132922	166631	37383.2	64775.6	89515	135924	110254	167737	52802	50570.4	35324.8	77719.7	70511.8	169997
Q15435	PP1R7_HUMAN	PPP1R7	9	45852.1	115119	101557	142598	151020	157491		97811.7	57831.5	116709	203094	179901	9610.5	40803.7	74343.7	130489	161903	283857	44048.5	52632.2	15640.5	82184.4	61890.8
P30153	2AAA_HUMAN	PPP2R1A	8	98419.2	548496	388580	499577	459363	504062	82969.4	348006	292707	355745	425399	410362	195286	264595	385559	443907	429379	799534	139729	285970	83788.4	267567	218323	90110.6
P63151	2ABA_HUMAN	PPP2R2A	1	24925.9	138833	65732.3	85882.5	72001.1	125672		95166.8	50432.3	55242.7	63564.6	41908.9	26347.9	85876.4	78564	92782.1	63378.6	173504	23642.3	73868.5	31119.5	80973	158929	106482
P53041	PPP5_HUMAN	PPP5C	3	24855.2	82683.3	29077.4	42703.5	54387	52757.6	4728.46	70333	51943.2	82190.7	124135	73434.1		26421.1		59969.2	86849.5	113047	32080.9	29441.8			22616.8
O00743	PPP6_HUMAN	PPP6C	2	53895.2	73713.5	90332.9	93909.4	110555	142502	18979.6	40112.2	25328.2	99099.9	155004	171206	44025.6	17147	69050.7	93896.6	89971.7	285994	74853.7	57518.2	13981.4	26655	192873	198995
Q96QH2	PRAM_HUMAN	PRAM1	12	297719	456495	410712	502133	512243	570273	255582	502252	328470	342387	435275	486370	281649	279717	322065	439834	501442	891628	307625	306538	170589	284114	308739	360249
P42785	PCP_HUMAN	PRCP	6	239459	320812	366157	364475	352876	426058	116259	215785	306208	295098	338419	367943	239131	135688	273198	323180	405062	660642	243033	287643	122087	220881	348877	441422
Q06830	PRDX1_HUMAN	PRDX1	9	1300000	1990000	1940000	1530000	1750000	1500000	1280000	1540000	1580000	1720000	1870000	1490000	1350000	1330000	1530000	2040000	1990000	2160000	1480000	1460000	731795	1190000	1240000	1270000
P32119	PRDX2_HUMAN	PRDX2	7	346003	392775	260208	278876	238534	330310	216723	350827	244784	326194	380185	325782	265842	276084	315073	422316	259298	276895	253026	399402	131805	276959	217573	142784
P30048	PRDX3_HUMAN	PRDX3	4	140313	203077	278900	279795	271946	274830	154498	138555	184644	251521	334845	226186	141759	142509	211101	290178	323578	369944	129998	172384	101828	182027	180257	155044
P30044	PRDX5_HUMAN	PRDX5	12	4420000	7530000	5780000	4640000	3270000	2070000	5020000	6390000	4590000	5350000	4140000	2060000	4400000	3940000	4360000	5430000	3460000	3210000	5520000	5000000	1770000	3140000	2870000	488208
P30041	PRDX6_HUMAN	PRDX6	17	1700000	2830000	2820000	2530000	2980000	2770000	1370000	2480000	2180000	2690000	3150000	2780000	2120000	1600000	2140000	2960000	3380000	4050000	2060000	1920000	832844	1390000	1810000	1270000
P48147	PPCE_HUMAN	PREP	7	44750.9	47125.5	98479.9	42860.8	61535.1	80516.5	38684.5	55644.6	58336.6	51073.5	53033	65337.1	43190.7	34008.9	55958.5	73940.3	107769	80862.8	47570.5	22952.1	22065.9		28832.7	44603.4
P17612	KAPCA_HUMAN	PRKACA	2	148579	246554	274180	314742	261447	244540	60362.9	273309	223835	288235	316840	345153	101666	122154	205852	278703	316904	480282	224282	200758	137411	153667	200456
P10644	KAP0_HUMAN	PRKAR1A	8	159576	343012	274078	265538	237497	237792	130228	394880	234799	289503	397621	238840	121016	159535	195300	271500	336639	369242	227050	187173	80623.5	148943	231607	170072
P13861	KAP2_HUMAN	PRKAR2A	2	16480.7	4948.35	45435.4	58060.2	46484.1	47587.7			25230.2	32357	55061.5	40953.2	10523	16065.3		32428.5	21832.7	78066				11606.4	23861.4
P05771	KPCB_HUMAN	PRKCB	1		26436.9			44172.5	42587.8		20689			59444.2	65535.1					7818.51	48573.6
Q05655	KPCD_HUMAN	PRKCD	6	277192	545598	640003	713760	888637	922850	267894	388630	507057	611417	1220000	1120000	314626	351593	479009	814405	1000000	1720000	417791	407229	248930	497347	538917	951413
P14314	GLU2B_HUMAN	PRKCSH	6	196044	339839	413336	373162	408002	353036	167519	215502	418723	376801	431796	347667	169434	202446	306968	437792	395223	453043	293642	385512	192842	467470	393643	383252
P78527	PRKDC_HUMAN	PRKDC	4	70935.3	88713.6	74076.9	66420.8	90396.4	103957	26192.2	66567	71269.6	87307.4	96973.8	75467.6	92799.9	109744	38880.3	76353.5	66478.1	190674	48656.3		36548.7	53417.3	127206
Q9UMS4	PRP19_HUMAN	PRPF19	5		216153	332656	298345	385825	386895		45177.7	171557	187130	487948	291494	160821		182141	230218	402597	542078	143006	120522	34853.2	264920	364329	276504
Q6P2Q9	PRP8_HUMAN	PRPF8	2		126774			147499	91043.5			117260	278912	198478	319713		38228.5	115457	182435	183021	258882	94428	133524	27646.2	170581	181823	125290
P11908	PRPS2_HUMAN	PRPS2	1	26167.4	115060	53805.9	102637	230634	196411	28388.8	83071.5	94900	91416.6	107307	218989	23610.8	38831.6	40403	88871.2	181950	148485	37442.7	47463		60317.5	99539.8
Q14558	KPRA_HUMAN	PRPSAP1	1		20113.5	13917.4	89604	94963.3	73030.5	15415.4		22872.5	21795.8	54739.2	118872		39119.4		43198.2	38599.4	192349	32744.2	34961.1		80845.5	79014.1
P24158	PRTN3_HUMAN	PRTN3	6	6520000	9940000	11400000	16100000	14600000	16800000	5540000	7690000	9330000	11800000	17000000	15900000	4730000	8700000	11300000	22400000	22400000	34700000	5880000	6530000	5560000	9200000	19500000	64300000
P07602	SAP_HUMAN	PSAP	5	187444	197123	176684	303620	228653	367060	75243.7	172075	233122	237804	402788	409704	124172	109897	165264	509239	399823	641310		161381	121629		442298	836961
P25786	PSA1_HUMAN	PSMA1	13	585481	1340000	1320000	2150000	2890000	3420000	548023	1300000	1100000	1550000	2690000	2980000	747242	852647	1280000	2150000	2570000	5440000	717919	1070000	684213	1870000	3020000	1960000
P25787	PSA2_HUMAN	PSMA2	11	211477	488385	520253	764195	1040000	1250000	142684	339711	413730	487086	848690	936465	241224	356407	467238	728132	884944	1670000	240204	398719	246814	728439	967691	625753
P25788	PSA3_HUMAN	PSMA3	10	96013.1	391867	362834	398681	689464	811380	57851.8	328711	259706	337130	652054	754320	200988	180827	371153	559542	693172	1390000	73463.6	272211	82567.3	366456	647788	750791
P25789	PSA4_HUMAN	PSMA4	4	303235	363472	631225	1090000	1400000	1540000	269738	595468	544677	715458	1350000	1500000	287913	310492	569150	1060000	1130000	2810000	291322	503725	336785	1080000	1630000	1370000
P28066	PSA5_HUMAN	PSMA5	7	123001	340457	362652	529631	755434	807151	106842	310246	261808	266758	555222	682964	149438	194544	281602	509651	542217	1170000	130128	221081	144950	363431	651671	513136
P60900	PSA6_HUMAN	PSMA6	14	154753	514878	456952	631633	922229	1010000	113932	363835	329253	435344	727309	862330	228239	250622	390632	648136	762821	1780000	152531	321368	151062	487758	845743	452565
O14818	PSA7_HUMAN	PSMA7	7	228233	466585	728381	1040000	1430000	1710000	242067	555185	488527	691929	1210000	1410000	319989	357212	591796	964049	1280000	2720000	261230	518342	221954	871171	1350000	716237
P20618	PSB1_HUMAN	PSMB1	8	120153	405322	272580	704220	850913	998936	118849	376687	275954	419148	835924	669668	111989	149903	323506	525927	720914	1530000	173433	235788	217841	633699	878783	773294
P40306	PSB10_HUMAN	PSMB10	5	135519	347172	451710	529777	781907	930506	137679	303516	238143	386456	634887	693292	139158	220123	320034	567921	585412	1450000	147979	287084	83764.7	278314	826724	371228
P49721	PSB2_HUMAN	PSMB2	8	140521	324342	253912	426230	490269	741616	216900	199282	204252	327897	569522	604843	103793	187101	153510	356627	454022	796887	168625	172052	156870	249311	567785	197293
P49720	PSB3_HUMAN	PSMB3	5	69015.9	145258	118767	223331	293220	322256		114584	120071	160550	249577	370980	52552.5	39049.4	115952	208992	293041	540205	49852.1	106554	39881.1	142632	222249	215556
P28070	PSB4_HUMAN	PSMB4	6	926546	1500000	2120000	2920000	3950000	4290000	456054	1760000	1150000	1190000	2770000	1890000	950741	685455	1910000	2070000	2110000	5770000	893970	1010000	204884	1620000	2510000	1410000
P28072	PSB6_HUMAN	PSMB6	3	137542	252679	331137	448521	552831	664376	108559	198436	204378	324455	411716	454779	124878	204302	275369	486616	519956	1130000	126064	257894	139124	369540	526771	491551
Q99436	PSB7_HUMAN	PSMB7	2	30577.8	103050	139195	111776	214447	311164	8763	68407.7	82490.3	119473	203312	164268	35835.6	31165.6	69094.4	109899	169213	416506	36433.1	81514.4	31932.9	50400.3	138587	41423.8
P28062	PSB8_HUMAN	PSMB8	6	98504.5	216343	227565	453353	506055	609832	73662.3	195257	189523	245521	451311	493470	104443	96323.3	182083	421378	451851	936003	105873	176660	136494	368617	543306	295816
P28065	PSB9_HUMAN	PSMB9	10	58902.3	201295	293274	418032	418506	575829	44293.6	146829	154480	201824	398227	532158	106888	100638	207260	408173	425133	987831	86064.6	150977	84310.2	321249	533584	488043
P62191	PRS4_HUMAN	PSMC1	3	41621.3	106776	68672.5	87458.3	71818.6		17645.5	56245.7	46769.7	77373.9	79503.6	68340	42120	36772.3	42482.6	86559.2	73048.1				20509.6	7662.64	38651.5
P35998	PRS7_HUMAN	PSMC2	4	40621.9	9853.65	40493.8	39159.3	42888.5	20779.8	27618.2	49902.4	57910.5	48069.4	30164.1	35116.4	46588.6	14136.3	45653.9	52366.6	63102.6	64915.1	24970.8	30946.7		39028.4	41917	24211.6
P17980	PRS6A_HUMAN	PSMC3	4	54781.8	124673	99596.2	110230	155910	212628	26176.4	92206	37243.8	158332	199015	201299	72409.9	48630.6	76619.3	114614	172907	188769	45423	59848	15279.1	26243	78682.9
P62333	PRS10_HUMAN	PSMC6	3		22468.9	17634.6	16279.6	21874	42673.1		17620.7	18723.1	26152.5	55423.1	27414.3	30461.6	17486.4	28004.3	40732.3	32247.6	87813.3	20937.1				16621.4
O75832	PSD10_HUMAN	PSMD10	3	8418.45	11701.3	21265.5	53064.6	25149.6	50282.7	9622.55	25343.4	36152.5		66319.2	59102.7		25619.6		29860.7	11904.8	77696.9		10066.1	20755.3		36616.7
O00231	PSD11_HUMAN	PSMD11	2	41771.6	81365.9	75992.1	75331.7	86998.3	142516		79153.3	52675.7		64067.1	96687.6	32146.1	39390	73047.5	82516.7	29394.4	176383		59069.6	9848.13		58305.1
O00487	PSDE_HUMAN	PSMD14	1		45722.2	16795.5	34678	72316.8	108064				17779	35480.1	52904		14337.3	31342.3	47237.7	52792.9	171745		51143.9		64911.4	29372.1
Q13200	PSMD2_HUMAN	PSMD2	2				9694.26	9319.58			54008.9			7250.65	8270.21
Q16401	PSMD5_HUMAN	PSMD5	3		49807.2	42074.9	42967	139682	104396		74177.5	67062.6	73465.8	88501.5	90021.5			45218.8	64000.4	65598	188935	31430.6	30272.5		37727.9	68918.8
P51665	PSMD7_HUMAN	PSMD7	1		8756.47				26717.5		11528.3		12241.1	24615.5	19566.7					19380.2	63087.4				7996.16	29245.8	28290.9
O00233	PSMD9_HUMAN	PSMD9	6	117516	168643	208786	226019	205867	192155	72392.1	216748	145929	157695	224892	191360	84536.3	98414.4	200842	198614	206358	245252	120149	104383	51449.9	116797	109772	200745
Q06323	PSME1_HUMAN	PSME1	13	572377	1880000	1740000	2140000	2050000	2020000	742847	1760000	1690000	2140000	2640000	2120000	893750	950762	1600000	2320000	2420000	3100000	1380000	1440000	697355	1670000	1500000	828615
Q9UL46	PSME2_HUMAN	PSME2	14	535826	1300000	1230000	1290000	1560000	1440000	452457	1050000	968973	1300000	1710000	1350000	649983	806359	1190000	1490000	1710000	1940000	785029	1020000	419028	1040000	996788	785258
O43586	PPIP1_HUMAN	PSTPIP1	5	117934	182096	179546	221146	206436	270936		122397	145009		186827	228480	96159.9	85323.2	105070	182722	258210	332597	126384		59763.1	171849	46470.4	160731
Q9H939	PPIP2_HUMAN	PSTPIP2	2	71056.9	154401	71716.2	107761	134443	204369	55940.3	148031	74359.9	141798	219499	157471	78850.3	100969	153829	90394.6	111786	302573	120604	86030.5	10800	51978.5	145014
P26599	PTBP1_HUMAN	PTBP1	4	87641.4	138781	97024.3	138593	132514	161867	95054.6	69266.1	84542.6	130327	144010	210308	72355.2	76942.4	78593.2	101721	146339	102623	154493	131271	37839.6	88310.5	20905.8
Q9UKA9	PTBP2_HUMAN	PTBP2	1	40620		44853.2	66764.2	68666.1	93907.7	17563.9	42625.9	51329.8	104404	115247	85213.3	12973.4		23420.7	64320.5	107676	123455	45349.6	62848.2		40864.6	58722.8
Q96BW5	PTER_HUMAN	PTER	2		51488.8		36929.6	45247.8	61655.3		60421.6	25197.8	50690.8	76062.8	89542.6				46357.3	49601.1	130287	34694	48495.4		25940.7
Q15185	TEBP_HUMAN	PTGES3	1			48222.6	54623.1	72418.6	61510.7		20240.5	14036.8	51813.2	90157.7	53117.3	13825.2	13152.4	22082.6	40631.9	102310	131941	17849.1	38930.5		41874.1	42034.7	57316.2
Q14914	PTGR1_HUMAN	PTGR1	1	14669.3			12435.7				20091.5		42671		40780					5362.82	56603		25478.4
Q14289	FAK2_HUMAN	PTK2B	3	23574.9	132361	94961.5	228686	146222	190832	56430.3	107610	24645.9	43208.9	175653		51828.7	84342.5	112814	38018.9	188662	244004	61771.4	84790.4		87556.6	163624
P06454	PTMA_HUMAN	PTMA	4	57962.1	121862	112726	43279.7	273268	275717	54978.9	67502.6	106679	90239.2	222058	244381	52473.1	57151	111656	154056	245363	464753	41308.7	94823.6	37201.4	318713	297778	348093
Q15257	PTPA_HUMAN	PTPA	5	110536	259304	167968	175366	247545	211801	119942	181786	164287	217279	201947	234445	137112	135295	146331	224139	261764	373037	188607	148929	90308.2	117562	139174	36590.5
Q06124	PTN11_HUMAN	PTPN11	4	84682.7	70876.4	71052.9	64364.9	61031.8	70556.8	33312	59433.1	34300	93468.3	106623	56846.7	47018.3	55052.1	48330	58998.8	75127.3	82825.2	21995.1	19788.2	37044.6	48996	40101.3
Q99952	PTN18_HUMAN	PTPN18	4	227707	385410	358782	322180	369594	265159	205538	337045	236336	207140	335828	269843	220718	128991	200921	362747	245877	383903	266815	254231	12438.8	130154	164206	66406.4
P29350	PTN6_HUMAN	PTPN6	31	791593	1520000	1080000	1350000	1520000	1380000	732216	1510000	1040000	1320000	1610000	1380000	795345	725642	1020000	1290000	1350000	2090000	927161	827282	348063	630840	714593	359897
P08575	PTPRC_HUMAN	PTPRC	26	382195	896847	892789	1080000	1480000	1980000	461160	672129	791288	967947	1610000	2060000	491221	476690	717848	965856	1340000	2840000	676310	692058	381220	440205	838099	564625
P23469	PTPRE_HUMAN	PTPRE	2					61491.5	59722.8			19330.8	25345.8	67248.1	78392.9			61394.5		85203.1	107326	34489.3
Q12913	PTPRJ_HUMAN	PTPRJ	10	110975	141645	102173	68392.8	198483	215767	42070.5	82478.1	72661.7	111153	216421	267602	30822.9	38976.9	157497	107451	132620	260587	65649.9	157010	58681.7	86923.4	89611.6	96773.6
P26022	PTX3_HUMAN	PTX3	11	209815	484232	878719	1540000	2060000	2740000	185750	412273	584150	805364	939223	1230000	267920	308456	591034	855516	1050000	2520000	229906	799554	783349	3490000	9250000	9350000
P49023	PAXI_HUMAN	PXN	2	195020	230978	229256	289213	202028	154644	116801	118030	132955	222616	244691	277443	96678.5	109454	180906	258946	221265	315340	198398	111434	18757.8	142438	267388
Q9ULZ3	ASC_HUMAN	PYCARD	7	936635	1130000	1390000	1220000	1210000	806632	718762	1060000	1340000	1740000	1440000	844448	940073	598709	1120000	1440000	1560000	1590000	938425	890085	399082	619376	821819	670805
P11216	PYGB_HUMAN	PYGB	7	22357.8	87835.3	23199.5	72429.7	84118.4	90603.7	31178.4	67286.1	30380.5	54497.2	108213	92022.2	38838.3	44019.3	77569.1	85081.7	72124.5	183313	32168.6	31751.2	23238.4	22730	45037	138040
P06737	PYGL_HUMAN	PYGL	52	1570000	3140000	2660000	2930000	3660000	3940000	1410000	2560000	2400000	3000000	4180000	4020000	2230000	1900000	2750000	3520000	4520000	6570000	2110000	2130000	1090000	1530000	2150000	2740000
P47897	SYQ_HUMAN	QARS1	1		21791.4			38011.7	38813.9		49037.4			55232.3	70825.6					48034.9	131566					24173.5
P09417	DHPR_HUMAN	QDPR	7	113911	161431	181096	166318	212116	219108	130617	135468	131652	209067	223775	199597	138694	104596	127199	181283	224312	281525	142698	139738	67518.2	115439	71289.6
Q16769	QPCT_HUMAN	QPCT	8	730669	1010000	1530000	2600000	2620000	2550000	643333	1080000	1310000	1160000	1290000	1040000	613320	836445	1070000	1540000	1460000	3110000	699149	1590000	1090000	1920000	3220000	2380000
O00391	QSOX1_HUMAN	QSOX1	24	255889	543810	1050000	1780000	1850000	2250000	347290	347454	617614	661462	598408	617966	326097	352521	582405	686127	712337	1670000	440425	1330000	1330000	4230000	8240000	7490000
P61026	RAB10_HUMAN	RAB10	2	673065	1140000	1130000	939712	1160000	906284	693841	795874	887311	923269	1470000	991130	667513	745305	718749	973967	1110000	1200000	894955	904795	422063	666008	507399	130431
Q15907	RB11B_HUMAN	RAB11B	1	1400000	2000000	2270000	2390000	2790000	2380000	1420000	1510000	1880000	2090000	2790000	2480000	1470000	1440000	1710000	2150000	2510000	3140000	1840000	1740000	1150000	2000000	2210000	1840000
Q6WKZ4	RFIP1_HUMAN	RAB11FIP1	1	35714.6	60774.8	51400.7		52369.6	51741.3	1753.31	24758.8			16117.3	32510.5	18544.6	28228.2		30953.7	17774.1	58463.7	40440.3	58679.7		27602.6	38309.2	78277.6
P61106	RAB14_HUMAN	RAB14	11	87092.3	106573	107673	154639	181233	188861	67112.1	73589	86430.3	109446	162249	175519	63888.6	49999	79889.7	118388	127071	288110	46130.8	71536.2	66961.8	74811.3	164770	127889
Q9NP72	RAB18_HUMAN	RAB18	2	43115.4	120885	81276.9	112931	128971	18703.3	34944	52533.8	88775.2	72578.3	113501	36949.9	27634.5	54126.3	85407.8	15508.4	81891.4	29580.4	83934.2	59920.6	54360.8	38061.9	56003.8
P62820	RAB1A_HUMAN	RAB1A	3	30499	249558	213782	113785	197684	132162	87878.5	110435	167425	155848	262310	175466	127518	46744.8	122445	157095	162756	243595	178893	134355	68185.3	60919.7
Q9H0U4	RAB1B_HUMAN	RAB1B	2	897411	1630000	1850000	1610000	1740000	1160000	1170000	1060000	1280000	1330000	2310000	1380000	1290000	806155	1180000	1610000	1630000	3140000	1290000	1160000	387587	685477	1080000	736347
Q9UL25	RAB21_HUMAN	RAB21	3	47638.4	148858	184082	168224	194789	176330	55480.5	61071.8	133130	145959	196467	104599	44766.4	54764.8	84718.2	116471	122070	143411	76251.5	166048	31137	31721.6	88888.1	98535.7
P51159	RB27A_HUMAN	RAB27A	2	190870	605906	642935	431183	309807	874112	178256	258128	341984	397386	654048	174486	186725	347312	409377	592002	457084	610042	333179	387341	212683	248083	284499	254521
P61019	RAB2A_HUMAN	RAB2A	3	81696.7	174165	234370	215238	243542	278941	119521	118330	130257	195726	293681	242540	100953	98009.5	113676	141388	171372	245992	134782	138443	76215.3	154692	252376	82761.2
Q13636	RAB31_HUMAN	RAB31	1			80743.8	69586.3	63907.5	178976	40319.9	29133.4	16359.4	101140	96226	27226.5	61870.5	21165.1		159479		87722.7		100303	29544	46447.7	67626.5
Q9H082	RB33B_HUMAN	RAB33B	2	38368.4	288725	263744		106030		100590		97381.6	82127.9			224111	99509.9			147735	177871				216173	242351
Q15286	RAB35_HUMAN	RAB35	1		2750000			3340000	2500000	1660000	1840000	2170000	2010000	3180000	2150000	1700000	1820000	2930000		2690000	3460000	1910000	2000000		1460000	1720000	1510000
O95716	RAB3D_HUMAN	RAB3D	1		149885	177012	130537		96883.7		96232.5	105309	84296.3	154545	75269	70337		176720	78116.3	91535.2	141679	96425.4	170324	80502.1
Q7Z6P3	RAB44_HUMAN	RAB44	2		6823.33	21460	14732.8	42009.8	27608.1		15750.2	22691.5	14051.2	40915.9	58572.4					25814.7	53417.6	6660.26		3090.99	28793.9	46000
P61018	RAB4B_HUMAN	RAB4B	2		82260.9	42979	57184.6	121273	55468.8	41135.4	32173.9		56411.9	114760	112571		24393.5	48336.7	72977.3	66140.5	93399.4	34081.5	83735.6		66745.6	107757	82737.8
P61020	RAB5B_HUMAN	RAB5B	1	282769	642599	652499	420452	562694	607904	111830	423464	389331	275494	611894	321746	363161	180886	495481	535558	514262	701880	336767	327671	174028	357481	458097	417250
P51149	RAB7A_HUMAN	RAB7A	13	1610000	2990000	3290000	3290000	3510000	3010000	1590000	2070000	2350000	2530000	3720000	3350000	1760000	1660000	2350000	2980000	3440000	4170000	2130000	2220000	1350000	2140000	2530000	1790000
Q92930	RAB8B_HUMAN	RAB8B	4	105617	161873	126294	134421	172624	161184	92858.6	136889	105065	134055	222312	183726	94561.8	75694.6	103545	194894	153367	272650	117055	145342	75382.1	72695.2	81808.2	69232.8
P63000	RAC1_HUMAN	RAC1	3	97860.1	291199	138242	147865	180820	111513	143738	334760	131131	175967	107025	99596.7	167644	173489	175721	156501	158657	101817	161140	78213.3	51750.3	39494.8	122808	10544.3
P15153	RAC2_HUMAN	RAC2	6	3040000	5630000	4140000	4620000	3500000	3620000	2390000	8220000	3390000	4120000	4530000	2660000	2830000	2390000	3910000	6050000	5560000	4360000	2880000	2370000	1360000	2000000	2640000	549124
P63244	RACK1_HUMAN	RACK1	12	301811	754544	495427	587708	421993	284106	334347	611544	489671	562937	673306	440646	382035	358809	472997	605406	543777	535571	296245	380366	242469	323466	370163	148352
P54727	RD23B_HUMAN	RAD23B	1						19820.3																		84152.8
P78406	RAE1L_HUMAN	RAE1	4	71017.6	60957.9	78794	46017.3	130230	111114	50277	53866.3	47047.3	101250	92708.5	129906			97046.1		30487.4	170257	41939.9	61504.1	49077.6	137890	131643
P11234	RALB_HUMAN	RALB	1	191201	148448	424013	426412	494745	326195	61404.2	53822.1	187985	426453	478396	327995	279935	135704	150242	474290	400521	489807		105038	111116	141931	533150	246937
P62826	RAN_HUMAN	RAN	11	1270000	2600000	2870000	2380000	2500000	2050000	1000000	3720000	2140000	1690000	1990000	1970000	1600000	1670000	1950000	2620000	2700000	3190000	1210000	1690000	926872	1060000	1290000	1530000
P43487	RANG_HUMAN	RANBP1	6	670049	1240000	908596	643131	437627	183439	600631	1120000	695718	691697	437256	281607	695291	778962	773415	665452	354453	477204	778815	719106	317425	273938	111611
P61224	RAP1B_HUMAN	RAP1B	1	309428	491011	504506	639142	705313	723537	191355	353306	421390	452791	826034	558233	205225	415852	454009	338425	569534	543055	293266	387934	135731	536246	667151	322031
P54136	SYRC_HUMAN	RARS1	1	24601.3	52646.9	51424.2	43308.1	113511	110986	27804.9			36960.2	117843	48771	36160.1	16328.9	54956.6	64152.1	105156			34238.8		23993.7
Q86YV0	RASL3_HUMAN	RASAL3	2		15995.9			31760.8	33076.6		28533.1		10219.5	11196.3	41186.7						34644.2
Q09028	RBBP4_HUMAN	RBBP4	1		49165.8	68581	53889.6	94738.7	105321		31501	17364.8	43703.8	84733.8	83509.5	7426.46	11299.7	23959	54592.6	62721.8	136609	11209.8	15853.2	23304.5	83690.1	76132.1	43489.3
O75884	RBBP9_HUMAN	RBBP9	3	66832.5	158538	68244.7	92214.6	175333	120043	64370.1	182845		128283	225282	103820	51821.9	66763.6	87791.9	122162	176367	118666	100536	94740.5		79290.7	97551.1	62794.6
Q9H477	RBSK_HUMAN	RBKS	1	32498.8	77810.1	85969.9	119322	134744	119327	8779.76	57608.3	60518.4		24253.7	38515.4	51176.9	52437	48006.7	95656.6	84764	105882			27355.5	34166.2	111102	64877.4
Q14498	RBM39_HUMAN	RBM39	1			40381.2	39761.3	58145.7					14773.2	53534.7	42044					36391.9	48051.1		8654.64			33091.3
Q9Y5S9	RBM8A_HUMAN	RBM8A	2		70158.8	57846.8		47747.3	73864.3		74930.1	47534.4	64661.3	87019.4	68637.7	48603.1	49086.7	62094.7	67420.5	58849.1		24567.4				55493.3
P38159	RBMX_HUMAN	RBMX	3	65175.5	124990	92785.6	118634	153796	143702	74961.9	99807.9	107131	148357	220095	233546	118399	69190.5	102685	173790	172692	330614	128764	81174	43424.6	138777	167459	174622
Q96R05	RET7_HUMAN	RBP7	1	16823.4	61543.4	39262.1	31794	12424.7	90668.6	33354.7	45633.9	85708.8	91999.7	125270	69393.4	15015.1	17996.6	51393.8	34727.6	115416	24782.3	7264.8	26420.5		72104.9	66753.6	18988.4
Q9P258	RCC2_HUMAN	RCC2	14	123604	329270	294589	398426	438803	436461	143889	300597	248821	357757	482968	575987	152124	163754	294604	444459	402736	728198	166968	183531	107725	230263	282450	140360
Q6JBY9	CPZIP_HUMAN	RCSD1	9	231241	440816	408833	362956	463474	451606	176715	422422	366519	392392	491783	441283	210654	273926	300325	546798	456473	628863	262247	289736	142610	228323	267924	276575
P51606	RENBP_HUMAN	RENBP	2	2202.55	90205.6	75867.7	96258.1	75669.6	95049.5	36643.9	66553.2	38201.6	94612.4	97223.4	80464.1	18646.5	42045.7	145044	78475.1	39053.6	161321	44918	99736.6	58103		559822
Q9HD89	RETN_HUMAN	RETN	6	12500000	20100000	21000000	26100000	26400000	29700000	10600000	12600000	16300000	22800000	24000000	24500000	11600000	8910000	4470000	23400000	26200000	37100000	9180000	15900000	19400000	10200000	91000000	75300000
Q8N5W9	RFLB_HUMAN	RFLNB	2	8175.25	193184	106314	282149	300531	239060	145814	197536	173752	176847	286893	308889	96204.9	108205	134758	290686	339329	265114	62152.6	108030	100239	93130.6	86303.6
O43566	RGS14_HUMAN	RGS14	2			49289.2		94102.6	64189.9		31329.4		67739.4	36369.1	49269.4	11717.9	27225.9		53793.2	19921.6	71178.9				38952.2
P49795	RGS19_HUMAN	RGS19	2	186276	270414	272888	382091		217584	44968.5	50655.2	164113	172408	438605	59712.2		57124	193622	159979	303046	324511	222233	180769		34172.6	151068
P61586	RHOA_HUMAN	RHOA	2	835814	1750000	1230000	1490000	1340000	1270000	585295	1440000	1100000	1340000	1590000	1080000	836748	729237	512176	1980000	1960000	2380000	811814	858579	491433	164992	870978	1120000
P84095	RHOG_HUMAN	RHOG	3	520943	890614	542516	556052	492220	628169	437180	802142	268506	504080	348222	518631	433841	492278	572543	424077	442381	618033	453737	448042	132541	344472	416008	140204
P10153	RNAS2_HUMAN	RNASE2	4	940016	1500000	1770000	1520000	1790000	1400000	638749	982989	1250000	1160000	1400000	1290000	1180000	984697	1410000	1370000	1550000	1630000	1090000	1210000	932934	1220000	1410000	1250000
P12724	ECP_HUMAN	RNASE3	7	1890000	2050000	1560000	1180000	937397	961122	1700000	1380000	902054	914278	803095	765818	1650000	996059	643286	943201	883771	1060000	1770000	1710000	770600	481042	866510	3620000
O00584	RNT2_HUMAN	RNASET2	7	252750	365775	435314	536825	547062	551097	238750	235420	288904	359678	386314	387208	268634	262290	179007	354034	391754	509015	252193	335010	221993	591527	888979	905059
Q9UBS8	RNF14_HUMAN	RNF14	2						47322.8						28958.1		16696			35650.3				41186.8	333940
P13489	RINI_HUMAN	RNH1	19	1840000	3680000	3250000	3870000	4780000	5120000	1410000	3140000	2400000	3160000	5310000	4810000	1740000	1360000	2530000	4020000	4810000	10300000	1730000	2460000	1150000	1340000	3580000	1130000
Q9H4A4	AMPB_HUMAN	RNPEP	21	877805	1290000	1270000	1230000	1230000	860303	709752	1160000	987340	1130000	1320000	973027	1070000	849843	967284	1410000	1540000	1540000	789832	905798	554561	519722	750612	298522
P10155	RO60_HUMAN	RO60	1		288633			63240.7			7886.51		31753.3	45568.6	77538				30488.4	42162	238446		23192.6		24104.4		57111.1
Q13464	ROCK1_HUMAN	ROCK1	5		63911.4	74017.6	86430	123362	203498	24642.2	52361.8		57414.8	83493.6	163941		19644.5	50825.4	63162.7	131958	231349	13588.2	28963.5	13195.8	76073.5	96284.8	144026
O75695	XRP2_HUMAN	RP2	3	32478.7	181194	133472	69813.5	103536	198743	42428.7	122432	89545	65651.5	122764	123087	54339.6	123316	162534	147968	98877.9	175268	296856	107103	66528	111224	142110	167980
P27694	RFA1_HUMAN	RPA1	3	27859.4	39762.9	67644.3	51981.4	80055.3	102153	37278.7		70387	68140.1	107896	124234		48307	35708.4	98512.7	71096.1	270672	33971.6	37582.2	25100.9	48542.4	83096.1
P15927	RFA2_HUMAN	RPA2	1			22938.8	37954	15327.1	41430.2			16885.8	51438.8	22472	24628.8		10483.8				49848.2		14080.8			8261.98
P35244	RFA3_HUMAN	RPA3	1	6131.12	40634.7	36969	74333.1	103369	89784.8		7310.38	38551.7	23404.8	57605.9	101078	14817	13378.3	17913.1	104881	53657	128219	8103.99		4006.96	46500.7	109719
Q96AT9	RPE_HUMAN	RPE	4	896478	1630000	1270000	1310000	1870000	1560000	700390	1580000	1150000	1290000	1550000	1710000	966321	974069	1230000	1620000	1820000	2210000	1270000	1580000	660939	1150000	1540000	537876
P49247	RPIA_HUMAN	RPIA	12	661670	971764	959636	1020000	1010000	1090000	663101	796715	742211	802198	1210000	983287	749432	654986	754197	900837	1120000	1420000	654542	715439	420527	582757	843075	661439
P62906	RL10A_HUMAN	RPL10A	1		59268.5	44082	40422.5	58475.8	74898.6		35081.9	18760.1	22762.9	29872.3	32120	22598.4	38189.4	24130	30566.2	26203.7	60072.9	20806.7	26861.9		38890.4	83015
P30050	RL12_HUMAN	RPL12	2	164052	169508	165424	101421	228404	411998	153889	104583	154024	161158	280390	172842	154383	166492	164170	66226.3	112117	522237	217737	153897	92989.4	166092	231294	190543
P26373	RL13_HUMAN	RPL13	3	104032	137923	110819	82450.2			74302.9	72116.2	42661.4	62729.1	57788.3		91301.7	113369	132188	52729.5			99920.9	100882	30404	45441.6	11997.8
P50914	RL14_HUMAN	RPL14	1	71597.7	34856.4	86311.7	71473.5			87758.9		60122.6		89766.1	48819.8	72670.2	69980.4	74157.8	48586.6		49851.2	18740.3
P61313	RL15_HUMAN	RPL15	1	53776.4	88012	68398	30241.8	27545.8	19432.1	19060.8	60398	48377.1	15403.7	26213.8		78523.9	6735.49	60604.5	45120.2	35526.5	30037.3	56729.8	69205.3		45304.3	40604.8
P62829	RL23_HUMAN	RPL23	3		22504.2	193594	69483.9	70799.1	27061.6		23491.1	28556	24440.6	105628	67482.9		17657.8	27639.5	112172	39018.7	46549.6	36280.1				764513	166205
P62750	RL23A_HUMAN	RPL23A	1	76444.8	141850	130953	85163.5	106544	140120	64812.2	89111.9	77006.4	133511	115362	78980.4	81049.3	96141.7	85508.2	162594	131953	155165	135437	150356	82357	64779	103316	85869.4
P47914	RL29_HUMAN	RPL29	2	194090	429618	236533	346495	399233	373473	281276	399289	404719	424180	572842	571902	147786	294188	403232	521558	427750	706937	240427	418935	204895	402900	446017	394727
P62899	RL31_HUMAN	RPL31	1	85642.7	108529	82134	65378.8	28538.3		57925	80228.9	50952.2	63238.7		32917.5	75998	70530.3	81680.2		44575.7		92682.5	59438.3		24638.1
Q02878	RL6_HUMAN	RPL6	3	295741	363154	480243	314725	401385	336683	276347	177717	282822	400691	449447	405420	303338	258086	266343	316025	322060	489344	315041	368149	245623	320263	341871	271764
P18124	RL7_HUMAN	RPL7	3	36764.3	63943.2	42593.5	61598.8	42113	62298.3	24611.7	46362.6	31815.6	51422.8	48692.6	51810.5	48403.9	30856.4	54050	47005.5	45104.4	127944	41535.4	55281	28329.8	49062.9	67337.9
P62424	RL7A_HUMAN	RPL7A	2	199771	224866	178062	197861	282899	272655	102054	186287	177044	219037	275766	339852	186421		202263	174369	288489	100370	220268		102166	83302.7	213576
P62917	RL8_HUMAN	RPL8	1	7531.48			15752.5			21488.8	35210.1		7509.57			15019.8					12430.4		23671.8			18955.5
P05387	RLA2_HUMAN	RPLP2	3		29280.7	29111.3	23512.9	47843.2	111842		32171.4		15646	54103.5	88313	15112.6			28438.4	34906	144210					58065.5
P78345	RPP38_HUMAN	RPP38	1	2190000	3690000	3350000	3220000	3630000	3440000	1990000	3710000	2940000	3410000	3840000	2470000	2090000	2440000	3220000	3510000	3580000	4160000	3210000	3580000	1170000	2240000	3120000
P62280	RS11_HUMAN	RPS11	2	56988.5	97879.8	152072	87881	52073.3	75800.8	76594.8	132951	83503.5	44946.2	27280.1		98155.7	51359.9	76784.4	144229	82624.7	146045	67512.2	105108
P25398	RS12_HUMAN	RPS12	1			20074.6					37191.7			14389.7		15170.1			21955.2	22154.5						12389.4
P62244	RS15A_HUMAN	RPS15A	1		16687.9												33766.6	22903.9
P62249	RS16_HUMAN	RPS16	2		17456.5					12844.5	26046.8		28019.9	22698.1	25971.4	11348.9	49303.6	39853.5	37404.1	24763.3	35617.1		18868.6		43047.9
P62269	RS18_HUMAN	RPS18	2	27541.4		106832	38145.7	157661	176931		31959	59328.9	98263.4	179173	260824	39312.8	47377.1	70865.8	95978	145264	240719	82381.2	26785.6	41877.1	77134.3	191490	63829.2
P15880	RS2_HUMAN	RPS2	2	44847	103738	70328.1	72481.2	115135	85867.6	42305.9	53588.4	84985.5	52580.2	121202	77101.1	73201	46114.5	130905	88955	84628.5	147335	97434.8	77955.7	51728.9	111282	100538	15052.9
P63220	RS21_HUMAN	RPS21	3	84073.8	218660	203834	216597	201388	74298	40444.3	80366.5	187544	217689	131890	116199	183555	90240.5	120265	222851	140480	113314	146941	201810	71839.9	63305.6	136380
P62266	RS23_HUMAN	RPS23	1	73497.4	85681.5		123158	85953.1	58651.6	61316.9	161648	90775	112167	93686.9	121041	61757.8	76257.2	59245.1	138184	91911.5		87163.2	66501.5	58008.1	89876.8	124921	43552.8
P62851	RS25_HUMAN	RPS25	5	111770	107348	92164.4	32429.4	85797.7	44751.8	136238	69740.5	36721.2	66136.6	32753.4	81118	56500	86354.3	131066	69583.1	92632.2	32951.4	92122.8	85703		52564.4	39940.5
P62857	RS28_HUMAN	RPS28	2							16623.6	16631.5	13433.4	38542.7			23619.4						26002.2	53271.9	8603.17	19373.1
P61247	RS3A_HUMAN	RPS3A	2	231942	240461	249060	259590	293858	296361	216184	184413	200941	165775	282016	321609	196359	196226	170515	267403	239133	355303	236094	176034	149816	234951	245622	211697
P62701	RS4X_HUMAN	RPS4X	1	19135.3	39104.9	29079.8	772.861			10105.1	58766.9					24351.2	59706.8	59566.7	68157.8	38586.6
P62753	RS6_HUMAN	RPS6	1	163687	182992	364386	345312	374691	414373	141734	169058		263546	488722	519963	150485	176378	261549	134503	123241	585137	158206	168606	130905	293820	486558	226271
Q15418	KS6A1_HUMAN	RPS6KA1	1				33028	28782.1	30630.9		28954.5			7544.3							9299.61
P51812	KS6A3_HUMAN	RPS6KA3	2	92471.9	104963	160811	94597.4	194624	153969	6323.19	108201	99042.6	137538	228509	119675	87121.1	73718.3	112347	104257	140341	225380	108143	105838	71132.4	165431	203226
P62241	RS8_HUMAN	RPS8	3	104436	100289	113638	79286	54725.7	89406.1	61110.2	156977	79222.2	64842.3	96280	78701.3	103476	75636	87564.2	116270	77969.2	61743.2	111000	60067.8	41254.3	38088.4	23926.1
P46781	RS9_HUMAN	RPS9	1	131591	141217	141368	107139		39764.8	40095.9	142217	85468	33704	76220.6	52781.1	107122	106319	86016.7				94856.3	100128	57000.8	65075.1	89481.4
P08865	RSSA_HUMAN	RPSA	8	284989	742151	688967	692974	490552	298320	284739	546469	451482	520371	577821	210659	334805	337727	422078	552890	440985	266568	532558	446921	217415	439929	288902
Q15404	RSU1_HUMAN	RSU1	4	112317	367159	302984	278390	355355	349642	142214	242756	171236	275504	311665	321682	206153	171555	135880	245422	375144	493226	201858	223924	105848	181222	145480	40175
Q9Y3I0	RTCB_HUMAN	RTCB	6	25538	86740.5	90789.5	32658.2	115346	127011	31869.2	34812.7	49563.7	66885.4	112042	127641	58141.3	41318.5	73480.9	79199	78672.3	144515	47405.9	45482	23773	69410.6	103129
Q9NQC3	RTN4_HUMAN	RTN4	1	68682.1	145368		57092.2		176194	50858.2				90982.4		81598.2	100213	28622.4	59108.8		299211		125247		91072.5	94710.6
P31949	S10AB_HUMAN	S100A11	8	8460000	9490000	12000000	9840000	10400000	10000000	6030000	8880000	9840000	14900000	12100000	9160000	8880000	4650000	7080000	9620000	14400000	14400000	9130000	9500000	4280000	3610000	6340000	6560000
P80511	S10AC_HUMAN	S100A12	10	13000000	21600000	22000000	21600000	21700000	23600000	11000000	17400000	18200000	22900000	22700000	21400000	19700000	13300000	13300000	22000000	25800000	38900000	17400000	19000000	9930000	15300000	23100000	37600000
P26447	S10A4_HUMAN	S100A4	7	2110000	2850000	3480000	2330000	2920000	2870000	1940000	2710000	2720000	4130000	3550000	2480000	2850000	1550000	2570000	2720000	3960000	4710000	3190000	3000000	1200000	1600000	1720000	823846
P06703	S10A6_HUMAN	S100A6	7	21300000	15300000	20700000	14100000	18900000	16200000	14200000	14600000	17000000	26000000	17300000	11600000	20300000	11000000	15700000	16000000	25700000	26600000	24300000	17800000	6860000	8420000	8620000	9400000
P05109	S10A8_HUMAN	S100A8	11	176000000	240000000	242000000	249000000	210000000	252000000	149000000	207000000	213000000	266000000	293000000	239000000	175000000	135000000	134000000	272000000	307000000	393000000	192000000	218000000	84500000	108000000	176000000	137000000
P06702	S10A9_HUMAN	S100A9	12	73100000	101000000	103000000	105000000	109000000	108000000	61700000	78600000	79900000	107000000	110000000	82500000	83300000	63300000	67300000	108000000	127000000	180000000	74400000	74700000	44000000	58300000	100000000	79700000
P25815	S100P_HUMAN	S100P	5	2150000	2920000	3280000	2550000	2890000	3130000	1990000	2390000	2370000	3230000	3110000	2650000	2610000	1620000	2200000	2650000	3080000	5140000	2650000	2510000	1130000	1710000	2360000	4620000
Q9UBE0	SAE1_HUMAN	SAE1	1		56935	17502.6	52676.8	43064.4	36324.1	12267.9	46190.4	41448.4	37950.4	38090.2	44935			26413.6			48799.1		20985.8		27234.4
Q9Y3Z3	SAMH1_HUMAN	SAMHD1	1		16586.3		21128.7	61970.2	43078.3	3757.53	31561		23699.8	38990.2	28768.7			11189	32644.9	67126.8	124098	7620.24
P82979	SARNP_HUMAN	SARNP	3	155132	391514	429170	566828	512942	545765	188466	437736	421876	577162	975439	534091	81759.5	157996	198055	787488	725177	1020000	249827	320438	152802	228220	244586	203802
P49591	SYSC_HUMAN	SARS1	5	305586	575405	555543	553904	483015	584396	176183	386450	201118	508506	517289	326092	280223	241986	402446	485449	361242	355231	179772	379353	189470	294524	380855	269132
Q6UWP8	SBSN_HUMAN	SBSN	1	18899.1	20837.1	18710.6							15044.7		10493.3		7570.18	10860.5	21329.4	8073.45			26658.3		27003.8
Q12765	SCRN1_HUMAN	SCRN1	2	43252.6	75847.5	75785.8	30370.3	43444.8	11965.1	30224.1	84088.8	58937.2	65681.6	29649.1	40262.9	13692.2	40714.7	47042	40134.8	69335.5	41859	51461.7	19134.9	15804.6	14465.1		522305
O00560	SDCB1_HUMAN	SDCBP	6	59691	153572	170851	258126	240302	369198	114557	156124	158517	202146	265393	242650	89526.6	94957.7	91114.5	218994	287308	399239	89168.9	91587.1	79710.9	258336	379063	467028
P55735	SEC13_HUMAN	SEC13	2			60586.2	104962	63890.6	107417		22361.5		34471.3	100047					90729.8	32374.8	157401	6775.34	44825.7		6010.12	24465.6
O75396	SC22B_HUMAN	SEC22B	2	343149	574271	506225	461871	440253	1340000	252433	176926	325566	518764	714475	1000000	212568	283323	325955	488947	651183	1220000	333688	280146	133469	448278	679114	372222
Q15436	SC23A_HUMAN	SEC23A	2		26828.5	48307.6	45581.8	72702.1	52901.8		37707.1	13946.8	26831.8	32062.6	87019.2			50354.2	33347.3	70539.9	115508	9474.68	35094.9		17977.6	26707.8
O94979	SC31A_HUMAN	SEC31A	5		58411.1	23138.8	51200.1	55099.2	56096.7		21127.9	24679	36824.8	84368.4	88109.2	17363.8			41856.3	53785.6	139965		39961.3		13745.2	105505
P60468	SC61B_HUMAN	SEC61B	1	36336.5	85732.7	90387.2	86537.8	92538.5	117490	47730.1	45734.8	63821.1	73943.9	72767.6	110874	50370.8	21858.3	42159	64214	87256.1	147688	54961.1	39371.9	24938.6	48300.3	59125.1	33275.7
Q8WVN6	SCTM1_HUMAN	SECTM1	2			84383.3	115381	97825.8			23998.6	20061.1	77436.9		120429			88657.8		93102.1	65960.8		13652.2		95275.5	145533
P14151	LYAM1_HUMAN	SELL	7	1720000	2470000	4080000	5040000	4480000	4750000	1800000	1840000	2410000	2400000	2710000	2350000	1860000	1620000	2180000	2510000	3240000	5630000	2160000	3850000	2380000	3330000	5160000	2360000
Q14242	SELPL_HUMAN	SELPLG	1	8258.96	22857.1	44370.7	53011.6	71592.3	73728.2			21635.6	57855.6	70385.1	44041.5		13204.7	12703		33674.3	114823	20872.8	9704.38		51253.7	20800.5
Q9H3S1	SEM4A_HUMAN	SEMA4A	1			66620.7		164045	49122.6		45962.3			100228				26650.4			3808.56				83090.2	120636
Q9NPR2	SEM4B_HUMAN	SEMA4B	2	14117.7	64396.9	77387.1	96883	94433.2	136897		20473.1	39990.8	47278.8	61398		9656.92	13790.4	52363.5	24080.6	36598.6	114930		26826.9	10872.3	61759.8	49999.2	95682.4
Q92854	SEM4D_HUMAN	SEMA4D	4	24183.2	49451.4		52108.3	33166.5	41829.2	12777	14816.3		24260.6	72916	44272.6	21804.1		22908.3	58269.2	38007.5	52046.1		25156.7		38375.5	73981.2	107835
P49903	SPS1_HUMAN	SEPHS1	1		22111.6	20585.8		26877.1	39253.1			13538.9		31458.4	25830.6			13520.3	24126.9	16488	13279.4		22101.3
Q15019	SEPT2_HUMAN	SEPTIN2	2	7859.28	31019.9	42819.9	35789	58363	73524.9				32673.2	78929.2	58167.1		5461.3	29259.2	61344.7	61003.6	69653.8		8795.75	20892.4	49742	41601.3
Q99719	SEPT5_HUMAN	SEPTIN5	5	21230.3	48787.1	94134.3	116419	158438	185248		103025	68395.5	108885	214704	189769		47244	69275.4	113332	131191	240263	36305.8	61253.8	36378.8	138091	77409.9	56585.2
Q14141	SEPT6_HUMAN	SEPTIN6	5	50353.8	201711	289115	232757	370619	352981	60958.8	224538	183502	177615	395220	312444	78166.8	102643	129869	278649	313769	481031	107995	129911	87950.9	145915	269479	76029.3
Q16181	SEPT7_HUMAN	SEPTIN7	9	120584	370253	372590	432591	510868	523867	117731	348324	244253	363029	573153	586424	137159	144688	335095	478035	495065	759623	193141	228709	143065	382598	427154	300165
Q9UHD8	SEPT9_HUMAN	SEPTIN9	9	120742	150750	179267	232388	285106	243075	49647.3	186435	132104	138871	336389	269587	52699.5	158294	136142	137813	218517	311217	75478.4	112606	69643.1	118619	181794	498429
Q8NC51	PAIRB_HUMAN	SERBP1	2	11725.2	54430.3	68436.8	45232.4	66539.2	51132.9	20398.9	57924.8	38562.4	58462.1	50230.4	83129.5	37068.5	37255.6	60955.6	81796.9	72660.7	55575.1	39968	48025.4	21605.1	67520.8	60087	74002.8
P01009	A1AT_HUMAN	SERPINA1	17	4250000	4100000	5300000	3930000	7600000	7520000	3660000	3720000	4930000	5460000	4760000	4090000	4200000	4340000	4680000	4230000	5920000	6580000	3720000	5940000	4250000	8680000	11400000	10700000
P30740	ILEU_HUMAN	SERPINB1	21	1290000	1970000	2040000	2260000	2530000	2170000	1200000	2080000	1810000	2230000	2380000	1960000	1400000	1400000	2060000	2300000	2320000	3010000	1310000	1620000	846311	1260000	1740000	1740000
P48595	SPB10_HUMAN	SERPINB10	22	962811	1710000	1580000	1540000	2210000	1990000	633762	1370000	1220000	1780000	2210000	1760000	1160000	1030000	1620000	1800000	2340000	3240000	1190000	1230000	595025	904748	1510000	1970000
P35237	SPB6_HUMAN	SERPINB6	2		28573.5	25723			20183.1		115305	47014.4	56793.6	48432.3			61574.3	35120.9	83287.9	36184.2	24847.4				11803.4	36317.9
P50452	SPB8_HUMAN	SERPINB8	8	128963	228968	227559	198829	219394	208007	85810.8	205729	198099	220278	265194	263283	166788	153542	180203	212085	278789	316549	164093	170661	46716.9	116004	146182	95004.4
P01008	ANT3_HUMAN	SERPINC1	9	348462	401413	556253	736404	683082	576576	391242	363360	427403	404346	394666	346758	329233	337856	401927	463195	522439	638453	354077	640942	363531	648359	671054	339559
P36955	PEDF_HUMAN	SERPINF1	1		13256	41103.2	20030.2	31222.3	25503.5			2287.49			71946.3	10208			12592	19185.4		10977.4	27352.9	12936.5	24997.6	6757.18
P05155	IC1_HUMAN	SERPING1	4	231118	247676	405032	404625	399579	514830	313782	216989	267206	343932	198013	303834	328601	222861	312078	290258	332770	543200	376823	410874	241246	443067	398928
Q01105	SET_HUMAN	SET	1	16009.3	51136.2		96836.2	79807.5	152685				29994.2	56158.8	47693.1	26990.9		38503		76577.9	325801	9983.58	14958.5		62515.3	125321	73963.5
Q15637	SF01_HUMAN	SF1	2	10886	52166.5	59270.4		85410.3	177330		19361.9	38259.6	61305.8	137975	98774.7		16152.4	24623.1	198275	92360.5	267839		60891.3	21206.4		80208.5
Q13435	SF3B2_HUMAN	SF3B2	3	65036.5	215216	150501	308539	179869	393519	109640	170121	254994	282695	559795	444945	71886.6	109326	292357	332773	400105	521254	201064	164117	51334	263120	157666	47054.2
P31947	1433S_HUMAN	SFN	1	877792	3020000	3020000	3270000	5620000	4780000	782076	3420000	2700000	3720000	5130000	3770000	1600000	1540000	3170000		10400000	6470000	1410000	2240000	1080000	2430000	2640000	345751
P23246	SFPQ_HUMAN	SFPQ	6	479727	619827	687895	918293	966079	1170000	212155	477357	394554	664746	1260000	1210000	449418	242571	543038	851680	1120000	1260000	638543	374267	428046	669102	565123	1050000
Q96HF1	SFRP2_HUMAN	SFRP2	1			29177.3																11729.5
Q96BR1	SGK3_HUMAN	SGK3	1	136305	252090	236402	295696	186503	345852	69240.7	196871	210758	204223	203962	263012	149899	204588	267050	153733	184536	386539	169571	80151.2	160760	273190	516468
O75368	SH3L1_HUMAN	SH3BGRL	6	846782	1320000	1720000	1560000	1390000	1420000	823421	1440000	1490000	2050000	2010000	1820000	1050000	695221	1090000	1700000	1700000	2790000	964666	1170000	641120	1000000	1180000	1070000
Q9H299	SH3L3_HUMAN	SH3BGRL3	4	12800000	18400000	15900000	13300000	18400000	19200000	14300000	16800000	15900000	20400000	22800000	20900000	12000000	13000000	14200000	20400000	21500000	25300000	16800000	15200000	7040000	16800000	16800000	14300000
Q99961	SH3G1_HUMAN	SH3GL1	1		81938.6	99192.4	130859	182390	179300		30961.2	84477.5	80497.7	267098	254529	22974.6	35034.2	63191.2	44139.5	215089	349239	39079.1	24523.3		106836	80325.3	128854
Q96B97	SH3K1_HUMAN	SH3KBP1	3	71114.3	146680	139938	199830	197538	213261	39572.1	103411	139422	152579	260048	283936	102811	71326.1	143181	170512	236130	384728	145762	100444		145849	212074
P34896	GLYC_HUMAN	SHMT1	3		65527.8	87526.2	71205.1	76070.1	39953.9	47699.7	74888.2	39534.3	71509.1	62403.5	78993.1			60361.1		21028.4	121235	13545.7		19537.9	46450.4	47846.4
Q9UHJ6	SHPK_HUMAN	SHPK	1					17867.1	52408.2					15258.6		24362.7		8251.24	12893.3	30921
O15389	SIGL5_HUMAN	SIGLEC5	1				21938.8							26369.9							98409					14827	120501
Q9Y336	SIGL9_HUMAN	SIGLEC9	2	17010.6	37659.6		62213.1	91453	119929			101208	66589.9	90740.3	142793			22082.3	86685	114150	139432		63583.4	29805.4	199111	272355	84914.7
Q96FS4	SIPA1_HUMAN	SIPA1	5	49480.9	108383	128242	58322.2	195933	168768		26930.7	81456.6	154728	248559	176264	52353.2	83963.3	87950.2	166840	183650	216561	56345.2	48998	49221.1	110861	114507	76499.9
O00241	SIRB1_HUMAN	SIRPB1	5	59546	128349	194478	294280	339647	317423	39001.3	110962	135718	194507	204002	212319	63085	94984.5	135104	301923	231477	258952	49324.6	241991	206635	460866	848166	884097
O75563	SKAP2_HUMAN	SKAP2	6	173795	463243	309927	351489	285267	289643	184381	399816	161429	265270	499557	365413	155017	171741	265718	334763	329268	349021	154152	213504	80427.5	137156	242440
Q9BS91	S35A5_HUMAN	SLC35A5	1		40852	70538.4	104425	130614	106321	21185.9	40934.1	70217.7	136239	108301	66663.1	14672.5	36859	38742.7	149900	135434	194783		53122.6	19776.8	53996.8	35313.7	136406
O14745	NHRF1_HUMAN	SLC9A3R1	17	557043	972269	974201	982997	1230000	1060000	475049	871588	759633	993654	1330000	1070000	524276	615969	803499	1020000	1270000	1560000	741999	664035	309061	681646	627646	140996
Q68D06	SLN13_HUMAN	SLFN13	1	91809.1				387988	314015					330244	184420					285155
P03973	SLPI_HUMAN	SLPI	2		620599																					144757	260725
Q8WU79	SMAP2_HUMAN	SMAP2	5	86096.8	287388	235523	283234	246171	273090	57353.9	178966	196235	215050	294334	187579	129664	143937	144428	240299	258295	375981	172438	76454.6	70093.1	130101	131123
Q8TAQ2	SMRC2_HUMAN	SMARCC2	1	5168.9		17930.9		26540.7	9815.04			10612.5		13611.1	8443.35				9034.92	13707.2	39065.8		5317.23		40507		11720.8
Q14683	SMC1A_HUMAN	SMC1A	5	49341.1	3036.1	51903.7	77337.7	107465	90798.6	28559.4	29169	53478.7	109724	78019.2	83242.9	31785.2		43884.4	63849	63496	159397		36388.8	31570.9	37968	101926
Q9UQE7	SMC3_HUMAN	SMC3	2			47527.8		56481.3	86075.4	5230.56		22526.7	36265.4	75890.3	45230.6				32073.2	187767	48386				33796.6
A6NHR9	SMHD1_HUMAN	SMCHD1	8	55244.9	91893.2	71634	66582.8	115191	81299.5	37061.9	97374.9	32702.3	82032.3	31992.5	93738.9	34592.1	28270.4	45091.9	69528	134061	94846.6	39872.8				82330.4	45552.1
O75264	SIM24_HUMAN	SMIM24	1	32645.5	149352	102872	92758.3	136343	100366	124423	106076	138525	181076	207511	167776	39856.8	154279	75787	223465	245156	314250	60748.2	114839	77134.5	158333	116193	130064
P52788	SPSY_HUMAN	SMS	1			12105.8	10732.6	15366.2	19738.5		13553.7		18895.3	16036.5	15824.2			11883.8		13842	30129.3		12006.2			26865.7
O00161	SNP23_HUMAN	SNAP23	1	183481	181901	223988	236652	264850	364844	140423	103759	158249	432622	357253	308934	90591.4	85691.7	203880	335694	410148	464414	158939	185909	106013	373636	354080	243345
Q7KZF4	SND1_HUMAN	SND1	6	46387.2	151816	92820.7	143719	147496	193814	64583.4	98909	110505	127965	221530	194707	37894	73545.7	66982.3	147646	185423	209215	85481.6	55721.6	30211	75523.5	161023	106442
P09661	RU2A_HUMAN	SNRPA1	1			22318.3	19908.2		49504.7					33316.7	53272.1					19071.8
P62314	SMD1_HUMAN	SNRPD1	2	53010.8	149218	122514	321786	471405	759982	84990.4	155637	160987	194656	608999	734471	95034.3	152683	264446	120126	250440	701208	106960	136652	53392.5	267783	379657	454138
P62316	SMD2_HUMAN	SNRPD2	1	28423.1	56460.4	83421.6	218077	184441	205416	20609.9	71332.8	106990	147281	357716	302533				133807	146475	272351	39643.6	54217.4	26011.8	79964.7	163828	52704.1
P62318	SMD3_HUMAN	SNRPD3	4	159195	213803	362473	499361	753806	1200000	46404.1	181787	261859	457229	961199	1110000	175846	136680	311812	395212	575661	1730000	110427	193396	121799	455729	382706	868056
P62304	RUXE_HUMAN	SNRPE	2				75036.9	93532.9	160388		29214.7	11928.7		46597.6	86466.1		16732.4		16699	65732.1	148637				27929.1	63831.2	58385.1
P62306	RUXF_HUMAN	SNRPF	1	12702.6	83224.6	58810.4	188072	127467	193321		22419.6	49375	90316.3	176069	149424		6785.79		113386	47628.7	352291			19046.9		52851.8
Q13596	SNX1_HUMAN	SNX1	1			12845.6	24130.8	39420.4						11173.4	34214.1				24591.6	28616	39403.3				20594.3	19679.2
Q9UMY4	SNX12_HUMAN	SNX12	5	164923	410073	358549	434662	402465	413590	162291	380153	254465	385724	343029	377707	190233	212012	288806	413826	443751	451484	240825	185347	108193	253053	346223	240606
Q96RF0	SNX18_HUMAN	SNX18	1						90642.9						66023.5					95635.5
O60749	SNX2_HUMAN	SNX2	2	21680.6	53860.5	87929.2	78280.9	100731	72487		80714.3	40950.9	30316.3	72779.7	84374.4	22851.3	16229.6	66151.8	38931.2	39695.5	75542.9		38443	6960.66	45714.5	109618
Q96L92	SNX27_HUMAN	SNX27	6	46072.6	140027	119111	150968	192027	150774	30725	142265	104830	161299	234056	170253	45864.3	55357	102093	173971	190524	287150	80051.3	94034.6	45164.4	113392	107076
O60493	SNX3_HUMAN	SNX3	6	257480	352718	416361	396702	327597	265633	201420	535624	289410	360183	402624	322014	277411	209112	316819	332539	229469	446675	272874	178652	143255	266520	277359	302981
Q9UNH7	SNX6_HUMAN	SNX6	2	14924.3	50273.8	16969.8		13238.3	38238.9		23420.1	27579.1			49560.7		18298.6		60187.3		51192.1	6008.94			35572.4
P00441	SODC_HUMAN	SOD1	6	426914	490026	519730	639092	528023	595168	380534	543351	444146	584237	731900	657183	466154	300984	192662	599348	709717	901511	393006	385141	245560	230728	546662	239819
P04179	SODM_HUMAN	SOD2	7	438370	673309	585993	681654	412215	637764	265093	399321	439001	737223	771438	756565	381669	335698	222824	730283	707144	1230000	222564	257570	332509	460889	675444	412456
Q00796	DHSO_HUMAN	SORD	2	46074.7	83069.8	52589.2	32856.1	46927.2		40444		25565.5	65124.1	57872.5	88962.2	57966	54823.1	63107.8	72866.9		136769	78048.1	37201			21345.3
Q92673	SORL_HUMAN	SORL1	4					38257.4	39504.5				29217.9	15936.3	42926.2			16799.3	10838.3		77066.4		9085.68		67770.3	107404	161015
P23497	SP100_HUMAN	SP100	1		8885.98		46635.6	16725	24977.1	86340.4	79760.6	122178	5822.88		123149	50390.3			74051		129528	130711	94711.3	33902.8	82814.4	113614
A0A0H3K686;P02976	SPA_STAA8;SPA_STAAE	spa	31	19500000	22000000	23100000	17300000	18100000	15200000	14100000	18500000	14300000	22700000	19100000	12600000	23600000	16800000	21500000	20100000	20300000	21400000	14600000	22700000	10600000	11700000	12500000	7940000
P09486	SPRC_HUMAN	SPARC	4	40210	25135.6	90337.5	78540.9			22307.4	57440.4	53898.3	7189.96		42664.3	115449	53152.5	16614.5	114951	35506.6	62352.5	9044.98	74292.4	44957.2	82429.7	144600	368124
Q13813	SPTN1_HUMAN	SPTAN1	29	68570.4	91502.3	134730	166220	190971	249330	58718.1	88398.1	110620	151859	230836	202874	45421.4	55285.6	89065.1	157449	202159	379636	111059	110827	43065.4	112976	184700	193943
Q01082	SPTB2_HUMAN	SPTBN1	25	101407	185748	183050	241057	357540	433670	70500.1	176838	134708	168357	408404	383827	108478	93215.4	143823	198388	328637	637489	139743	129183	69949.1	195011	282071	307602
P10124	SRGN_HUMAN	SRGN	5	406065	552301	1160000	1530000	1590000	1020000	478252	358309	500711	612814	1070000	486601	467818	476211	323114	377075	865294	1340000	751720	1040000	718188	1320000	1450000
P30626	SORCN_HUMAN	SRI	1		13940.8		66790.8	77324.9	174675		8298.73	25749.5	34721.5	121134	74569.3			20057.7	83529.4	68011.5	200064				50983.4	88566
P37108	SRP14_HUMAN	SRP14	3	54394	96381	94848.3	21489.9	44564.2	58416.3	61141.3	109668	59093.5	40070.5	32468.7	31888.4	81744.7	91246	35045.4	33083	15187.6		125005	94243.3	46061.1	96341.8	90897.1	17939.3
P49458	SRP09_HUMAN	SRP9	4	66372.8	139316	40372.9	22375.6	44900.1	118663	69868.8	69992	46949.6	41429.3	29750.8	34826.2	42285.7	64667.9		45020.4	66708.3	93868.6	83993.6	82786.6		48145.2	40027.2	48637.1
Q07955	SRSF1_HUMAN	SRSF1	4	29884.3	50794	69817.1	59324.9	101804	58330.9	44475.7		49900.8	91649.2	153989	83814.7	44531.3	32617.3	49241.4	157126	107330	94240.6	42232.6	41779.1		72135.3	43172
Q01130	SRSF2_HUMAN	SRSF2	1	154598	125227	131054	128321	196537	333011	144165	169170			273995	312129	159204	120483	89699.5	235528	216597	408835	231255	127652
P84103	SRSF3_HUMAN	SRSF3	4	1180000	1560000	1520000	1510000	1570000	1380000	1070000	1040000	1260000	1610000	1930000	1430000	1390000	1000000	1270000	1690000	1480000	1650000	1380000	1160000	742288	875025	1010000	313575
Q08170	SRSF4_HUMAN	SRSF4	1		19035.3			30005.1	19783.4		8871.4		13617	17894	31599.5			16085.5	14156.6	25413.7	47259					28176.6
Q13247	SRSF6_HUMAN	SRSF6	2		53718.9	103387	84243.3	130853	65133.6		41084.7	43220.1	140656	166899	112268	14933.4	35182.1	31437.8	104121	91581.6	101722	103297	67159.8	17854.7	61909.6	51955.8
Q16629	SRSF7_HUMAN	SRSF7	2	146957	220333	264880	345741	364009	413373	244439	266161	245066	206923	533027	201113	239404	104126	194149		228160	171096	289644	182473	94399	176171	228087
P05455	LA_HUMAN	SSB	1	34059.7	70123.6	47537.8	83107.4	85315	34324.6		55006.3	43536.7	12337.3	85692.7	58179.7	40756			48622.3	43005.7		26490.2	17973.2			36468.3
P42224	STAT1_HUMAN	STAT1	4	63476.8	223503	320898	298773	446189	379379	99257.3	17032.8	192998	342541	506725	658463	57503.2		211863	251989	496820	664251	85482.7	89211	93733.7		434232	157354
P40763	STAT3_HUMAN	STAT3	4	37901.8	124210	110688	87874.9	98545.3	102874	45778.7	81944.4	65312.7	101272	156878	160749	63657.7	48883.2	64216	94179	101603	215593	51082.8	82809.2	37020.4	85798.9	100992
P51692	STA5B_HUMAN	STAT5B	1	40695.5	86962.6	81908	95877.3	148591	183276	34678.2	40995.5	74677.8	96971.8	159346	146452	38458.9	29786.7	17277.6	111116	141039	267486	28553.4	26315.2	22999.2	72669	42871.1
Q13586	STIM1_HUMAN	STIM1	1	8179.51	51624.9		61264.3	26483.2	47599.6	45012.3		33700.9	14850.1	30804.5	47276		11538.7	18581.4	64766	38177	51548.2			1597.76	41612.9		98741.9
P31948	STIP1_HUMAN	STIP1	8	101008	173980	212327	282260	256920	296222		165565	150138	185225	293338	257750	63205.3	98830.5	150749	214171	267132	423658	96312.4	73912.6	103974	95461.9	180295	322184
O94804	STK10_HUMAN	STK10	10	57048.9	90398.5	71865.6	97412.1	126388	113826	53218.7	79432.8	74001.9	85692.8	141646	131332	14137.9	44519.1	84645	92700.1	129712	200070	49382.3	51778.4	16411.8	60158.4	87323.8	39365.8
Q9P289	STK26_HUMAN	STK26	2		33416.9		17043.5	30404	70384.6		10219.2		50054	89015.3	69369.8	14501.9		10968.9	39845.3	33243	134391	12363.1				42862.4
Q13043	STK4_HUMAN	STK4	5	80337.3	87670.5	143663	216201	349387	284454	35977.3	62505	142514	196343	290271	289374		54746.3	118607	232330	222708	392986	61146.7	51859.4	37084.9	126702	105838	338724
P16949	STMN1_HUMAN	STMN1	6	1860000	3460000	3380000	3320000	4010000	3770000	1920000	3230000	2940000	3640000	4730000	3800000	2180000	2110000	3320000	3630000	4120000	4870000	2360000	2270000	1270000	2820000	2710000	1790000
Q93045	STMN2_HUMAN	STMN2	1	964806	1850000	1710000	1170000	2040000	1920000	887324	702915	1550000	1740000	2150000	1840000	1040000	1210000	1710000	1750000	1960000	2120000	1240000	1330000	711233	1550000	1600000	930941
P27105	STOM_HUMAN	STOM	3	270921	289927	332946	240537	453009	494022	173835	112730	202803	359349	302717	269433	142578	181385	261521	303603	295329	538105	141090	260959	219665	395169	353725
O43815	STRN_HUMAN	STRN	5			36439.6	65762.3	67677.9	68467.7			31307.2	45005.6	85900	82523.8	24289.6		54413.2	53997.3	69639.4	99769.2	14627.8		25037.3	30244	62127.4
Q13277	STX3_HUMAN	STX3	1	13731.1		43160.5	41196.4	105087	159575				34393.8	63091.6	105903				24205	79255.6	154691		20766.5		68734.1	114799	105470
O15400	STX7_HUMAN	STX7	6	115731	95048.3	184728	181355	346470	371299	116827	49484	118245	160633	262922	385846	88380.6	83053.1	126415	175641	205726	467926	114283	108647	86420.8	148852	298395	320313
Q15833	STXB2_HUMAN	STXBP2	20	161552	407865	339646	436599	641460	678606	168492	264612	227805	479910	716169	788094	163402	200638	347252	428662	615581	923668	250686	171837	100758	259923	582324	346732
P53999	TCP4_HUMAN	SUB1	3		100552	9916.64	70467.6	123760	92488.6	109689	81323.8	57118.9	52434.9	161243	162048		10833.9	72083.7	69967.9	27845	157605	73759.3	42312.2		51746.7	90927.1
P50225	ST1A1_HUMAN	SULT1A1	1	279397	586745	581151	745331	475396	423149	141622	639846	402466	628096	751070	366009	239416	301756	534125	624817	467436	635836	221761	332275	140498	262515	382628	350189
O43704	ST1B1_HUMAN	SULT1B1	1		10817.3		79020.2	48735.3	149016		9697.19	18417.2	28519.8	94038.5	153659		14318.7	5407.18			156707				64213	69718.9
P61956	SUMO2_HUMAN	SUMO2	1	1540000	2490000	2250000	2910000	1730000	2800000	1430000	2240000	1510000	2390000	3390000	2820000	1630000	1480000	1500000	3640000	2800000	5070000	1650000	2290000	1100000	2080000	2020000	936018
Q9Y5B9	SP16H_HUMAN	SUPT16H	1	10014.2	19470.8		41150	28704.1	45039			23630.8		54932.8	48496.2	33352.9			27274	37981.8	33904.8	17068.3	9505.7
O95425	SVIL_HUMAN	SVIL	5		15668.1	11935.5	34900.5	24676.5	56034			24709.3	29994.6	62247.9	82933.6				16496.5	37412.9	93020.9	24151.8	15879.8		54876.2	28344.2
P43405	KSYK_HUMAN	SYK	7	34660.9	76623.9	100929	250339	255932	471568		72313.7	78642.3	192512	414062	413244	47448.6	33125	123299	158877	288515	487060	46781.1	37487.3	15123.2	175891	206945	154052
Q92804	RBP56_HUMAN	TAF15	3		52259.8	65469.1	76402.6	101576	68980		42182.9	48680.7	62959.4	73640.7	138996	9717.72	26176.7	54912.8	90212.2	95978.2	142901		35894.4	25148.6	44629.6	106029
P37802	TAGL2_HUMAN	TAGLN2	14	959852	1810000	1650000	1800000	1450000	1750000	752876	1310000	1440000	1680000	2160000	2000000	972044	946264	1100000	1840000	1960000	2910000	987434	1030000	393770	823867	1100000	546709
P37837	TALDO_HUMAN	TALDO1	32	18200000	28900000	25100000	28000000	31700000	30800000	18600000	27100000	24700000	29000000	38900000	30300000	20500000	18000000	24900000	31700000	33900000	45900000	21500000	23600000	9930000	14600000	20200000	13200000
Q6ICL3	TNG2_HUMAN	TANGO2	4	307795	377107	178299	161622	275553	186342	250804	142322	193689	316096	266018	282941	89124.6	121132	162285	179936	201925	266807	217029	271565	102412	182818	217325	13698.4
Q13148	TADBP_HUMAN	TARDBP	1						97708.2				47871.6		125633			21712.5			103693				29487.2	116912	68979.5
P26639	SYTC_HUMAN	TARS1	14	414665	604378	509413	410330	530897	597106	321756	685193	497198	583789	773193	727144	457091	416621	520170	628037	748114	731043	453242	504549	146835	283206	335476	193447
Q9UPU7	TBD2B_HUMAN	TBC1D2B	1	78771.3	284116	366997	356981		299194	40399.1	172792	261766	294716	466595	457918	88284.6	175493		316118	357459	572257	158138	173546	105843	306724	295094	87522.2
Q92609	TBCD5_HUMAN	TBC1D5	1			17644		20662	26245.8					10790.9	37386.1			18169		35915.5	38703.2				19014.3	27501.3
O75347	TBCA_HUMAN	TBCA	8	1220000	1700000	1400000	1670000	1840000	1600000	1090000	1710000	1400000	1770000	2210000	1810000	1070000	1050000	1380000	1710000	1820000	2150000	1200000	1130000	654762	1180000	1140000	152250
Q99426	TBCB_HUMAN	TBCB	9	100047	192628	181986	217557	192920	195351	91156	192189	171510	208070	282831	228988	92724.8	119991	137315	227179	235136	292632	124943	143003	51803.8	128515	137422	68701.7
Q8TEA7	TBCK_HUMAN	TBCK	1	474417	566474	305326	496828		520432		621192	335668	480418	563557	419910	400570	247501	404164		315768	280683	552085	363942	220422	474780	483544
Q9BZK7	TBL1R_HUMAN	TBL1XR1	1	81496.3	77839.4	75934	29128.3	46366.5				39606.4	110120			70442.2	48966.2	58899.2	45294.5	46700.6			186369			60693.2	17659
P20061	TCO1_HUMAN	TCN1	10	315280	960000	1700000	2430000	2890000	2540000	145775	660267	866662	1000000	1450000	1660000	358802	544244	736141	1390000	1770000	3250000	231898	1400000	1550000	5880000	13700000	12900000
P17987	TCPA_HUMAN	TCP1	9	70092.5	181520	116977	166088	171281	176898	50802	173018	80236.6	116045	210667	184648	72676.2	77149.2	175047	165061	199488	314800	56329.6	91252.4	40719.7	66557	109820
Q9UGI8	TES_HUMAN	TES	7	73069.4	147494	93575.4	65825.7	93239.2	178458	25329.3	135754	78851.1	132030	298097	164006	59895.4	52174.7	75718.1	130690	160801	147944	38296.6		22669.4	76199.2		4741.63
P02787	TRFE_HUMAN	TF	47	2340000	3390000	4090000	5040000	4150000	4140000	2480000	2420000	2850000	2770000	2740000	2360000	2310000	1780000	2050000	3330000	2930000	5210000	2470000	3800000	2550000	2310000	4750000	3480000
P01137	TGFB1_HUMAN	TGFB1	1	32418.2	48565	89759.2	104881	155902	161626	25205.5	50649.4	62598.7	96007.6	80256.4	93980.8	45705.9	35645.9	46905.4	112618	129199		30288.9	52280.5	52448.4	184548	160730	195698
P07996	TSP1_HUMAN	THBS1	34	1650000	2480000	2770000	2470000	2440000	2220000	1610000	1650000	2080000	2150000	2340000	2880000	1940000	1850000	2190000	2280000	2410000	2990000	1760000	3070000	2460000	5900000	6560000	4520000
P52888	THOP1_HUMAN	THOP1	3	61587.1	116823	77383.3	143688	165489	166101	56222.9	141817	106827	109340	115279	105740	70535.6	119483	166136	91772	137822	169373	101361	89301.9	35806.8	104801	40217.8	52346.3
Q9Y2W1	TR150_HUMAN	THRAP3	3		53773.8	42749.4	44344.9	67953	103232			44313.9	75010.3	135354	95885.5	22550.9	15220.3	67084.6	55976.3	66597.1	155996	30528.5	32530.3	32859.8	68631.2	50287.4	57365.1
Q9P016	THYN1_HUMAN	THYN1	6		212920	162902	162940	253186	206059		242695	111288	202385	274160	384323	120779	97867.8	66250.7	272211	271589	393852	178557	93079.2	103386	190407	155234	51862.6
P01033	TIMP1_HUMAN	TIMP1	5	24238.1	233057	403529	522461	422836	346566	85446	170704	253934	248178	185956	216813	130668	157881	324085	281648	290308	376411	165491	278290	272227	613528	865126	661402
P16035	TIMP2_HUMAN	TIMP2	8	318236	536369	788890	1240000	1250000	1020000	306568	390238	419097	567537	493507	445010	214010	255575	277513	590708	517857	774348	254404	656173	556463	205530	2380000	1750000
O75663	TIPRL_HUMAN	TIPRL	2		26586	23598.2	32177.2	109801	41702.9		23176.5	29556.4		22315.9	46817			31720.2	26303.4	61495	80565.2	13645.4		9070.1		42324.1
Q3LXA3	TKFC_HUMAN	TKFC	15	228488	467619	391790	389738	529552	440419	304443	378599	360714	439065	532078	555453	287590	279233	411345	456725	494926	693423	336930	293757	158280	300877	369169	201899
P29401	TKT_HUMAN	TKT	43	26800000	42900000	40000000	45200000	50200000	53600000	27700000	37200000	36100000	44700000	54200000	46800000	28100000	26600000	34600000	46700000	52400000	72600000	30900000	34900000	15500000	25400000	35000000	23600000
Q04726	TLE3_HUMAN	TLE3	1		33074	41703.5	52673	60461.1	63534.2	9236.02	26452	45073.5	42321.7	67058.3	82959	13105.8	17777.7	41614.4	58494.7	59475.9	120382	41020.5	35996.7		33561.7	52020.7
Q9Y490	TLN1_HUMAN	TLN1	72	446400	955921	871093	1030000	1150000	1660000	296113	893600	650380	773617	1280000	1390000	502004	492899	752889	1030000	1260000	2400000	440689	546342	259099	717686	1050000	873777
Q9Y2S6	TMA7_HUMAN	TMA7	3	61235.9	105260	48808.3	21216	21017.8	25591.1	37992.8	92730.9	69338.3	62440.1	33991.1	93581.8	76335.5	24829.2	36802.7	40510.9	42801.3	203388	86935.1	63497.8	20359.3
Q9NYL9	TMOD3_HUMAN	TMOD3	9	248234	561717	543027	635014	793452	760685	255395	362551	380930	433329	693718	830142	257213	332753	481637	529303	658569	982145	393726	402074	197035	473994	575904	522332
P42166;P42167	LAP2A_HUMAN;LAP2B_HUMAN	TMPO	6	133986	243024	293030	314289	425031	514142	132636	147945	223024	336585	497335	513160	137530	133951	198107	292602	359595	778052	238121	185237	98063	300026	324846	206577
P63313	TYB10_HUMAN	TMSB10	2	31876.8	80609.6	118954	57564.5	117276	83403	56714.1	142217	140003	142867	121783	77070.3	88462.8	58703.1	76305.2	129173	122181	212411	89699.3	89165.9	30142.9	122255	113245	82779.3
P62328	TYB4_HUMAN	TMSB4X	3	645949	1480000	1410000	1320000	1570000	1470000	549539	1610000	1500000	1630000	2020000	1490000	1160000	866653	1210000	1550000	1610000	2530000	1100000	1190000	543143	1180000	1190000	458146
Q9H3N1	TMX1_HUMAN	TMX1	1	193105	253387	289539	275679	290847	143977	66413.8	167829	217164	199121	246465	171137	149859	201898	161127	261667	202895	255695	181646	130527	121201	166553
P01375	TNFA_HUMAN	TNF	5	78674.1	363578	316695	403845	185566	317145
P98066	TSG6_HUMAN	TNFAIP6	3		25665.4	62181.8	133923	68484.2	160596	46254.4	40945	55130.5	36712.7	46281.4	23881		18055.6		38730.7		109644	17781.5	58695.8	94045.5	89783	429938	301791
O95379	TFIP8_HUMAN	TNFAIP8	4	59615.2	102440	68024.8	80202.1	52207.7	41542.1	26272.9	87581.1	45642.3	60782.8	58995.1	83092.4		58637.9	123659	121686	191144	114708	34852.2		12337.8
Q6P589	TP8L2_HUMAN	TNFAIP8L2	3		356969	75959.7	54906.1	25230.4		269341	15655.4	388658	28186.3	37320.2		221813	41381.3	21479.8	37619.5	75278.4	45801.7	501958	61174.9	99979.7	865188	321580	592393
O14798	TR10C_HUMAN	TNFRSF10C	2	22482.3	84123	65676.1	138056	86694.5	195406	32376	54127.7	50801.5	97085.4	105565	114928	23738.3	27490		113906	112476	257900	41438.3	91386.2	22598.2	11712.6	271041	280745
P20333	TNR1B_HUMAN	TNFRSF1B	1			15548.7	52227.2		41701.3			22200		19142.7	55594				41285.3	25691.9	101265					84692.4	35434.4
Q92973	TNPO1_HUMAN	TNPO1	3	55660.4	128879	53472.7	139653	162128	129414		87441.3	70575.6	67632.4	110985	117814	29473.5	40911.5	49234.8	126405	113707	220561		82043.3	29590.7	44158.6	66167.4	33297.7
Q9Y5L0	TNPO3_HUMAN	TNPO3	1			93643.7	117204	106100	108607		88981.5	53114.1	51946.2	113726	52564.7	37665.8	60480.2	71379.5	57559.9	147169	186414		115455	43600.1	19954.6
Q9H0E2	TOLIP_HUMAN	TOLLIP	3	53824	140783	200015	188539	132403	233603	69127.2	88749.6	119119	151995	237366	268547	72683	59987	91176.1	163481	175585	445156	69265.4	91720.5	70115	192912	228926	143626
O60784	TOM1_HUMAN	TOM1	4	77046	180936	153099	130153	266628	316755	75715.8	135015	122027	201716	338333	385492	73201.4	72710.8	156398	125681	193730	421642	85199.5	103452	101545	181978	181099	247484
Q5JTV8	TOIP1_HUMAN	TOR1AIP1	2	190822	328633	326926	304407	342768	298975	164544	295653	199061	216216	401324	380600	110049	168980	308497	228314	356380	499296	183149	139869	141368	254917	293228	58700.8
O14683	P5I11_HUMAN	TP53I11	1		36292	18869.7	43771.9	42027.2	54624.5	17607.9				29649.2			8997.74			28987.1	36062.7		16503.2		21693.4		27265
Q53FA7	QORX_HUMAN	TP53I3	4	128468	275075	188158	214609	235761	367938	253245	352254	274434	154455	161850	115773	253413	147928	227864	271312	269497	417494	302711	286892	127002	384485	252039	249372
Q9ULQ1	TPC1_HUMAN	TPCN1	1	590897	678560	640232	668271			534462		562987			636097	365061	513290		967902	1120000		624511	573866		491563	793726	508245
O43399	TPD54_HUMAN	TPD52L2	3	64609	80675.1	89551.9	112594	136816	115455	37611.9	63543.5	40495.8	53213.9	96290.2	119232	14566.6	37442.4	87166	86570.5	58583.8	121647	22600	41901.1	33097.9	77691.2	127960	161186
P60174	TPIS_HUMAN	TPI1	26	12900000	19700000	18300000	20000000	20700000	21500000	12900000	15900000	15800000	19300000	22800000	21200000	13700000	12200000	15000000	21600000	21400000	32000000	13800000	15700000	7510000	10600000	16700000	13700000
P09493	TPM1_HUMAN	TPM1	2	56249.9	263908	365009	362925	379775	340072	68413	649826	478787	694537	1550000	835305	201164	186983		438011	964552	505834	266478	206775		230538	23024.9
P06753	TPM3_HUMAN	TPM3	7	5110000	9750000	11600000	12200000	15300000	14700000	6030000	9470000	11400000	13700000	19700000	14700000	4910000	6000000	9870000	13900000	14900000	21400000	9030000	8610000	4190000	11700000	12400000	6830000
P67936	TPM4_HUMAN	TPM4	2	34055.9	75886.8	65769.7	63519.9	70057.6	48460.6	54715.6		70099.6	85594.6	113472	84574.5	61819.9		62810.1	81345.4	71407.6	127900	75345	59740.5		49073.8	57775.1	192075
P29144	TPP2_HUMAN	TPP2	9	67982.9	163337	154810	158913	189625	177144	51483	83299.6	133330	132761	174004	195403	52170.7	104724	102199	134111	187227	244852	57549.3	114705	64132.4	106537	137333	88022.5
P13693	TCTP_HUMAN	TPT1	7	239479	668252	511082	659324	591557	453490	270076	554789	517984	681704	776608	669492	427090	280539	496156	734018	880881	921354	450678	583191	194076	441162	335301	78134.3
P62995	TRA2B_HUMAN	TRA2B	2		35517	28883.4	46864	45740.5		29220.3	11624.8	18578.1	38647.4	43321.2	22213.8	32984.4	19433	13319.2	15641.5	36831.3	20615.9	25604.1			27005		20502.7
O14545	TRAD1_HUMAN	TRAFD1	2	33912.3	29855.6	38306.6		34224.8	48381.5		11261.1	18402.8	28176.5	44506.2	27845.8		7363.75		28785	34511.6	61535.1	23630.8	13297.3		13020	14474.3	21361.2
Q12931	TRAP1_HUMAN	TRAP1	1	438037	983233	1420000	1290000	1600000	2170000	332995	1130000	839518	1020000	1790000	2220000	770882	518461	846010	1090000	1560000	2320000	505212	776299	349967	773048	1320000
Q9NP99	TREM1_HUMAN	TREM1	1			34026.1	46174.1	40656	81916.1				17156.1	17651.6	77814.3						75429.9	14320.8			59709.5	66834.4	125165
Q14258	TRI25_HUMAN	TRIM25	2		37565.4		31616.2			14847.8	42535.6			69867.3	55769.4				23467.1		92158.5
Q99816	TS101_HUMAN	TSG101	2		29720.9			27993.3	8344.04		24635.4		65817.7	63124.8	64884.1			36023.9	49106.4		100959				17375.3
Q15631	TSN_HUMAN	TSN	9	97385.7	431269	292641	342303	384316	462863	120206	325236	261204	364644	579263	456861	174458	210753	340900	416842	603191	888045	148427	229650	141483	123996	227499	433471
Q99598	TSNAX_HUMAN	TSNAX	6	161899	482387	386620	502581	500362	569283	178376	276898	334941	349140	593533	538962	230666	223935	296629	476822	550977	775317	178338	284531	130107	189416	205619	305635
Q8NFU3	TSTD1_HUMAN	TSTD1	3	704837	1150000	150321	1100000	1090000	647167	814756	558292	747254	1150000	1360000	1020000	588354	615020	936119	708633	1120000	1110000	1020000	791619	228865	638820	301493	358834
Q5R3I4	TTC38_HUMAN	TTC38	1			13976.8	22449.4		33447.7	13566.1	28188.5		23414.2			26920.1		27150	92107.8	38429.8				17485.3		14183.4
Q14166	TTL12_HUMAN	TTLL12	3		237197	150289	236861	309645	221241		222296	111853	238499	196023	197662	95362.3		142109	299505	255333	299103	110518	152384	53683.9	84778.4	149471	22396.1
Q8WZ42	TITIN_HUMAN	TTN	1					116798		13041.4				131182							145012		71134.4
P02766	TTHY_HUMAN	TTR	9	496002	776833	1010000	1140000	892865	1080000	773212	522951	743827	652910	672124	643943	595582	559526	494364	798709	838409	1210000	644798	1060000	550024	1240000	1550000	1210000
P68366	TBA4A_HUMAN	TUBA4A	4	855495	1270000	1250000	1330000	1670000	1790000	461322	1030000	849380	1060000	1730000	1650000	768718	790032	1090000	1420000	1900000	2700000	760415	840150	350095	1290000	1370000	36267.9
P07437	TBB5_HUMAN	TUBB	5	862077	1380000	1450000	1470000	1730000	1900000	503074	1090000	1070000	1160000	2100000	1590000	875706	879015	1290000	1610000	2260000	2660000	723588	799180	330014	1120000	1120000	188528
P68371	TBB4B_HUMAN	TUBB4B	2	129857	293344	370006	318503	502621	448466	184248	236259	236623	249827	483133	387174	141901	112585	178727	397791	542377	722447	126473	160977	75569.9	219670	270596
Q6IBS0	TWF2_HUMAN	TWF2	4	248651	406484	262299	392944	302433	403770	217061	510911	334710	438988	500586	499812	313283	205483	154577	488337	504131	761898	300690	182679	281050	395157	632015	358717
P10599	THIO_HUMAN	TXN	9	2150000	3830000	3360000	3650000	1590000	2780000	1690000	3100000	3390000	3520000	4840000	4650000	2150000	1500000	1480000	5030000	4680000	7910000	2080000	2150000	1230000	685318	1780000	1420000
Q9BRA2	TXD17_HUMAN	TXNDC17	7	1420000	2150000	1600000	2220000	1250000	2150000	1570000	1940000	1480000	1940000	2470000	2180000	1390000	1300000	1490000	2100000	2210000	2970000	1470000	1370000	830733	1120000	1700000	1040000
Q8NBS9	TXND5_HUMAN	TXNDC5	2		15771.4			21335.2	65745.1				21118.6	40700.1	14662.1				11390.2	23592.2	91170.5	30068.3			34247.8	29056.3
O43396	TXNL1_HUMAN	TXNL1	7	220672	688522	555529	628971	797739	764774	226066	639120	591764	812238	907787	832575	353270	385930	595030	774029	843104	1020000	340952	463206	289197	503320	498592	327375
Q16881	TRXR1_HUMAN	TXNRD1	19	318721	598795	569965	644470	703972	741968	376778	533222	482421	587480	769372	766458	357686	305891	532111	648516	699178	1030000	306621	446062	254496	354170	560915	252839
P19971	TYPH_HUMAN	TYMP	24	1280000	2270000	2060000	2370000	2730000	2720000	1320000	2040000	1770000	2230000	2870000	2520000	1340000	1490000	1900000	2470000	2710000	3820000	1480000	1720000	814680	1590000	1790000	1180000
O43914	TYOBP_HUMAN	TYROBP	1	100518	138850	153667	144246	99376.4	122213		95939.8	153616	33561.7	186576	70232.9	111401	78211.5	110206	131383	76701.6	83273	180158	103978	44356.8	90623.9	68631.6
P22314	UBA1_HUMAN	UBA1	36	949822	1580000	1530000	1670000	1880000	1660000	738857	1400000	1350000	1690000	2120000	1730000	865142	875528	1410000	1810000	1940000	2350000	1170000	1120000	575684	934238	1060000	367916
Q9UBT2	SAE2_HUMAN	UBA2	1		4398.3			25561.3					6772.76	46505.9	57077.2				38291.4	68475.3
A0AVT1	UBA6_HUMAN	UBA6	10	205609	380917	331949	364705	317311	282709	146411	274272	181332	281369	426541	293574	114797	207210	317131	339387	402723	412444	180996	256474	12977.6	230387	180520
P41226	UBA7_HUMAN	UBA7	3			50228.9		15597.1	58449.1		48555	24265	51871.8	88202.7	49869.8	29049.7			30335.8	75086.3	107347	20963.4	25142.1		36401.1
P61077	UB2D3_HUMAN	UBE2D3	2	64455.3	213780	195849	98121.5	89391.6	215860	75621.3	240619	143802	111842	130882	209514	87726.2	109613	134783	321567	326439	456508	140831	102832	106668	103620	219976	56560.8
P63279	UBC9_HUMAN	UBE2I	2	463402	791757	1810000	1260000	1060000	1060000	864216	919153	844242	1730000	2220000	1110000	631977	305541	958252	1500000	1310000	3170000	948021	1010000	313133	1400000	906259	298760
P61086	UBE2K_HUMAN	UBE2K	1		50080.3	21439.9	48311.8				63136	42794.8	59685.4	53017.4	56517.9			25412.3	48933.2	40152.6	79913.7	23195	24530.9	6447.62	33584.8	36247.5
P68036	UB2L3_HUMAN	UBE2L3	1	72551.4	303267	248729	218905	242746	174541		168126	127942	206493	137435	180165	102907	137309	241467	191555	227962	260470	139777	119244			172357
P61081	UBC12_HUMAN	UBE2M	2	75058.2	186836	156390	208593	119968	229643	180015	247456	172817	225902	241214	294781	96804.6	120343	168104	170384	102346	403846	125535	148070	63840	82771	58950.9
P61088	UBE2N_HUMAN	UBE2N	2	459880	527063	721475	616260	769468	754046	320663	651819	597778	749748	771703	596570	469848	420679	713420	666112	870642	1000000	492436	489242	297302	414291	597535	669004
Q15819	UB2V2_HUMAN	UBE2V2	1	85912.5	240845	118270	248067	131443	204542	84447.8	107751	127634	146664	262842	191886	125317	120955	136141	248800	197681	412833	130605	141758		52677.4	174150	215934
Q9BZL1	UBL5_HUMAN	UBL5	1	148206	181633	174780	206592		93022.4	126426	135844	133743	127566	131903		104375	111310		118800	108509	68427.4	126842	123410	50549.8		80078
Q5T4S7	UBR4_HUMAN	UBR4	1					1000000	797356		399523	685337		585438	577178				802719		1290000
P15374	UCHL3_HUMAN	UCHL3	7	161642	301076	318712	238255	166258	250891	126236	160803	221787	162054	345486	241563	243070	118403	250735	270120	266335	143649	184422	71996.4	105870	206872	161019
Q9Y3C8	UFC1_HUMAN	UFC1	3	278326	369329	442685	499429	425205	402331	235540	380372	232545	305910	600242	425374	333359	167011	404978	445027	377307	687871	280970	136043	155845	322462	554942
P61960	UFM1_HUMAN	UFM1	1		22098.4	37250.6		32858.3	32341.8	10416.1	24798.8	21553.9	35461.6	29957				14385	39852	46232.5	60032.6		26739.4			11854.6
Q16851	UGPA_HUMAN	UGP2	21	480809	1120000	1010000	1170000	1200000	1310000	329925	1040000	744378	1030000	1360000	1300000	490004	587811	884605	1240000	1360000	1920000	512097	681192	276454	658835	808998	490563
Q70J99	UN13D_HUMAN	UNC13D	7	51670.5	156762	214691	237095	342749	660217	35173.9	124988	149174	216876	523843	616003	41614	84577	156590	262719	275099	773103	80059.2	110488	54492	227268	343663	381920
Q16831	UPP1_HUMAN	UPP1	2		412948	279381	375227	295632	385718	282658	561523	158145	152310	161266	49434.4	127653	339199	91456	281844	169629	280508	266596		106443		222545
O60763	USO1_HUMAN	USO1	1			10494.2		4625.31	14989.3					19920.8	15457				12212.9	19276.4	61401.3
P54578	UBP14_HUMAN	USP14	3			68618.1	33762.4	36830.1	69653.8		75419.9		4899.05	101972	77013.7		20917.2	20704.5			143459				54094	110688
Q9Y4E8	UBP15_HUMAN	USP15	2	108900	168789	177422	192254	164193	228206	92728.6	176621	120113	215609	238868	222527	79464.3	118759	57971.5	193309	246129	254049	96332.5	102409	66344.7	170593	171508	39602.3
Q15836	VAMP3_HUMAN	VAMP3	1		18125.4		17603		42844					17933.5	23221			8329.59		9101.85		23732.4
P51809	VAMP7_HUMAN	VAMP7	1		29160	37460.4		19329.9	49954.5			20712.6	52718.8	108456	40654.7				26269.5	14751.2	92881.5		9965.23			26866.2	39579
Q9BV40	VAMP8_HUMAN	VAMP8	4	103396	128134	147391	111000	291827	297448	89424.6	71003.8	145554	140408	221017	234559	36021.2	46357.3	110543	204710	166896	304981	186712	106137	61272.4	126308	42496.4
Q9P0L0	VAPA_HUMAN	VAPA	2		108544	67195.4	204082	112716	343241	15187.7	84252.9	88368.5	45370.5	129499	424776	45704.4	30309.8	36481.4	178800	75141.3	601226		272959		164376	164393
P26640	SYVC_HUMAN	VARS1	1		5717.51	12682.5	17605.1				18615.5	17281.6					20624.8			3752.26	19651	9209.81				9686.55
P50552	VASP_HUMAN	VASP	22	3400000	6190000	5850000	5630000	5870000	6700000	3250000	5970000	4910000	5710000	7410000	7260000	3250000	3370000	3860000	6540000	6650000	9290000	3900000	4020000	2010000	4010000	4950000	3740000
Q99536	VAT1_HUMAN	VAT1	12	2400000	5040000	5590000	6400000	8700000	10700000	1700000	4980000	3310000	4770000	9110000	8490000	2260000	3580000	5480000	7580000	11100000	15900000	2730000	2560000	1300000	3380000	7630000	6890000
P18206	VINC_HUMAN	VCL	66	1760000	2390000	2360000	2110000	1760000	2210000	1440000	2040000	1880000	2390000	2560000	2150000	1760000	1330000	1520000	2320000	2760000	3120000	1840000	1730000	810368	1380000	1500000	1840000
P55072	TERA_HUMAN	VCP	30	367051	969082	1000000	1290000	1890000	2560000	314473	636936	671465	939252	1970000	2190000	481351	461066	795375	1310000	1770000	3670000	499271	711345	411494	1160000	1900000	1180000
P08670	VIME_HUMAN	VIM	31	1570000	1980000	3450000	3670000	5080000	5990000	1390000	1460000	2650000	3530000	6520000	4780000	1320000	1410000	2640000	4190000	4520000	7470000	1900000	1860000	1200000	3400000	3850000	6000000
O95497	VNN1_HUMAN	VNN1	7	100674	188275	281721	284955	649068	727505	135825	239205	248768	343156	329119	379100	141927	232431	336609	355933	469669	750714		239088	222896	805100	1090000	1160000
O95498	VNN2_HUMAN	VNN2	4		119798	216384	316627	218255	422345	34987	125797	165653	132638	287817	255251		95213.2	192899	262970	311695	483349	85560.3	127896	131509	187705	370639	564843
Q9BRG1	VPS25_HUMAN	VPS25	2	28855.4	80218.6	97147.4	26588.3	127717	81470.5		33745.4	65609.5	87092.1	137130	80196	41245		45246.6	36701.3	123280	173370	46782	38619.2	20894.7		44104.8
O75436	VP26A_HUMAN	VPS26A	5	98072.8	277979	342018	530424	586397	593657		351168	157314	385538	657005	675306	32174.6	94640.7	254111	336380	563363	1060000		183203	96360	200824	251151
Q4G0F5	VP26B_HUMAN	VPS26B	4		21259.4	35364.7	42363	57288.3	117208		61103	33233.5	28461.7	64213	79377.7			38609.2	67035.1	69911.7	120628		37291.5		37401.6	81174.4
Q9UBQ0	VPS29_HUMAN	VPS29	6	40896.7	123557	223327	334507	285551	363925	124512	274573	197664	202892	374880	502380	101919	109680	137625	268595	301759	935176	65892.8	103032	120978	203639	289580	175384
Q96QK1	VPS35_HUMAN	VPS35	9	12947.7	340121	259736	463049	564144	646386	20375.8	356206	220347	354026	731034	697513	79519.6	150193	312835	441600	548376	1280000	116974	205790	190352	240929	513971	120500
O75351	VPS4B_HUMAN	VPS4B	2	70164.8	172460	43505.6	174146	102868	140528		99030.2	75390.1	153917	169580	116713	75936.3	119311	145527	132035	155056	133635	50722.8	49603.3	32808.8	137114	198476
Q9NP79	VTA1_HUMAN	VTA1	3	123161	110305	259845	269002	223007	232798		277933	186223	232803	383452	509892	129191	145261	166374	225616	265587	211692	73701	65437.2	86580.4	143947	183474	165705
P04004	VTNC_HUMAN	VTN	3			36724.4	32606.2	75095.2	147299	23782.9		24407.9	21866.2	21911.3	51155.1	13245.9	12645.1	24548.6	22244.7	44131	72744		15972.3		48110.1	80587.4	171397
P23381	SYWC_HUMAN	WARS1	11	220549	355271	397181	427443	589931	575305	149991	318527	300326	418857	661426	594942	163271	220286	320017	438890	569311	852952	225064	243166	120887	294132	406775	422787
P42768	WASP_HUMAN	WAS	10	217448	388935	484455	542159	657375	639547	249218	323913	306256	377387	632264	570698	214377	218943	352168	516758	576230	921785	311451	282635	144223	392123	487050	404994
Q9Y6W5	WASF2_HUMAN	WASF2	2	337983	704402	779971	740110	669325	565566	291864	237260	253287	639390	1100000	610035	472962	228261	550550	900138	660186	444126	422553	439303	138975	404556	446533	69826.7
Q8IWB7	WDFY1_HUMAN	WDFY1	2		25826.6	18856.6	31883.7	66373.1	46567.3		20359.4		38453.9	72614.1	75323.5		21659.2		48700.6	36914.1	71038.2
O75083	WDR1_HUMAN	WDR1	42	8130000	12800000	11500000	12600000	13600000	13400000	7800000	9990000	10000000	11600000	14600000	13300000	9040000	8060000	10500000	14400000	13800000	19300000	8820000	9350000	5060000	7270000	10100000	4050000
Q9H1Z4	WDR13_HUMAN	WDR13	1		31903.4				54830.3		20547.9			40985.2				29928	42294.1		59394.9	32259.6				47007
P61964	WDR5_HUMAN	WDR5	1		20581.2			11903.7							22880.1				18456.2	20108	18590					6329.25
Q9GZS3	WDR61_HUMAN	WDR61	1		53297.2	50548.8	84548.1	56584.2	87820.6			35069.6	57935.9	52130.1	77144.7		6222.81	27793	55748.7	24239.4	101101	7531.54				45415.1	74032.4
Q9BQA1	MEP50_HUMAN	WDR77	2		50588.9		66204.8	75564	83975.4		11163.4	14167.2	38397.8	87579.9	80212.3	8864.01			53333.4	85575.6	187086		9481.76	14020.4	20546.4	77651.8
Q6UXN9	WDR82_HUMAN	WDR82	3	71939	52138			137983	46981.9	108680	77488.3	24581.1	128328	82284.6	159113		119237	193354	210244	242380	89232.5	108522		26628.1	88426.8	109426
O43516	WIPF1_HUMAN	WIPF1	8	807608	1090000	1140000	1160000	1440000	1590000	710766	761763	873192	942327	1570000	1330000	812754	620312	829479	1150000	1360000	1850000	949407	809614	449226	923368	1190000	1000000
Q5MNZ9	WIPI1_HUMAN	WIPI1	1			14909.5	19895.2	42613.5	44206.6				12366.5	51134.3	23330.9				28996.3		58093.9					53681.7
Q9NQW7	XPP1_HUMAN	XPNPEP1	8	138913	194698	175004	150208	308590	251101	140017	187995	174554	163991	286967	286862	147281	116307	198371	165852	191247	274143	115267	187088	72025.7	154112	231938	438155
O14980	XPO1_HUMAN	XPO1	4	53059	132238	136022	152869	205427	133298		97674.8	68248	133256	206913	189105	60442.7	79412	142923	181796	190979	251991	72748.1	39640.6	25673.4	104993	126320	391148
P13010	XRCC5_HUMAN	XRCC5	8	101436	198047	225206	214614	319026	476646	50827.7	155189	128553	212547	322067	389153	84568	92322.6	196239	211832	300878	605976	140049	201924	108114	152965	163216	170643
P12956	XRCC6_HUMAN	XRCC6	8	41652	217031	104848	149627	229676	304626	35240.7	60186	65458.1	117555	319022	302259	78120	76953.1	133794	152394	294276	409816	56399.1	37618.5		155238	246428	141472
O15498	YKT6_HUMAN	YKT6	1		2150000	1970000		2490000	3060000	897066					2650000		1240000				3260000	1300000	1340000
P31946	1433B_HUMAN	YWHAB	6	1170000	2820000	2720000	3260000	4370000	3730000	1020000	2440000	2260000	2820000	4250000	3520000	1370000	1750000	2520000	3320000	4080000	5850000	1320000	1970000	937990	2250000	1950000	211698
P62258	1433E_HUMAN	YWHAE	6	18862.1	69480.6	105705	159947	169538	244183		55604.8	38452.2	91571.3	258304	172687	38328.1	26222.8	84883.6	121592	185469	432664		29243	30494.6	110576	99104.9
P61981	1433G_HUMAN	YWHAG	6	94334	300698	290940	476763	543825	724823	88429.1	310975	216839	297286	577897	627680	146118	164404	283741	421053	505722	1340000	108729	194780	90115.8	359722	553122	155336
Q04917	1433F_HUMAN	YWHAH	9	165578	547788	581231	643643	968767	847740	175412	347559	334283	406657	861335	920403	239080	290055	501310	802035	836503	1850000	162680	303503	264556	612593	723578	49134.2
P27348	1433T_HUMAN	YWHAQ	4	37154	88589.3	117387	144672	166342	144213		115799	74480	81253.5	209947	170755	54630.8	44978.2	112328	130377	173224	344233	52285.7	34074.4	32585.4	81856.6	112146	386863
P63104	1433Z_HUMAN	YWHAZ	10	2020000	4940000	5240000	6540000	8280000	8030000	1640000	4190000	4160000	5410000	8560000	8090000	2500000	2720000	4850000	7050000	8460000	14500000	2250000	3670000	1950000	4470000	6330000	1940000
Q7Z2W4	ZCCHV_HUMAN	ZC3HAV1	3	65517.1	54488.6	78674.5	88517.2	115535	116992	28674	84414.6	48480.4	64364.7	109883	84771.7		20644.4	99190.4	86269.7	102079	115803	86664.9	64116.4	45436.1	70219.5	111467
O15231	ZN185_HUMAN	ZNF185	2	24021.1	66811.7	109426	87970	70731.1	95057.6	54144.2	80411.6	42806.6	94614.4	105658	107719	46817.7		52314.6	49876.4	133792	148984	49330.7	101803	14384.5		92095.7
O43670	ZN207_HUMAN	ZNF207	1	89872.2	123528	132357	194746	190891	208289	60372.7	138582	145566	235769	245688	259939	101890	106719	141436	200228	205488	309870	120779	68400	48350.4	182445	227400	196828
Q5JPB2	ZN831_HUMAN	ZNF831	1	157284	106611	78815.6		116207	62092.7		164348	66600.5	117319	107318	72298.8	130359		187374	57715.2	89072.2	125658	140041				54362.5
Q15942	ZYX_HUMAN	ZYX	14	1310000	2370000	2570000	2880000	3620000	3940000	1170000	1890000	1940000	2590000	3970000	3850000	1130000	1330000	1940000	2920000	3480000	5380000	1620000	1720000	1070000	2450000	2760000	1840000
