# Supplementary material for: Proteomic Portrait of Degranulation Program in Human Circulating Neutrophils Upon Multi-Inflammatory and Infectious Activation
Source: Mol Cell Proteomics. 2025 Sep 29;25(1):101078. doi: 10.1016/j.mcpro.2025.101078 (PMC12804025; doi:10.1016/j.mcpro.2025.101078)
Supplement: Supplemental Table S4 [file mmc4.xlsx]

## Sheet: Sheet1
Table S4.The released 468 proteins in the activated neutrophil from different conditions.
Protein ID	Genes	Gene ID	Description	Stimuli.dependent.release	Reported granule proteins	Lomidze et al., 2005	Rørvig et al., 2013*	Subcellular location	Cell Membrane (Protein Atlas and Uniprot)	Transmembrane (TMHMM)	Vesiclepedia	SecretomeP(NN_score)	SignalP 6.0
P22748	CA4	762	carbonic anhydrase 4	PMA, TNF	Yes	GGs	SVs	GGs and SVs	yes	yes	Yes	0.396	SP
Q93033	CD101	9398	CD101 molecule	PMA					yes	yes	Yes	0.639	SP
P08571	CD14	929	CD14 molecule	TNF	Yes		SVs	SVs	yes		Yes	0.674	SP
Q8N6Q3	CD177	57126	CD177 molecule	PMA, TNF	Yes		GGs	GGs	yes		Yes	0.687	SP
P16070	CD44	960	CD44 molecule (IN blood group)	PMA, TNF					yes	yes	Yes	0.233	SP
Q9NPY3	CD93	22918	CD93 molecule	PMA, TNF	Yes		FGs	GGs	yes			0.207	SP
P06731	CEACAM8	1088	CEA cell adhesion molecule 8	PMA, TNF	Yes		AGs	AGs	yes		Yes	0.764	SP
Q5QGZ9	CLEC12A	160364	C-type lectin domain family 12 member A	PMA	Yes	SGs and GGs	SGs	SGs and GGs	yes		Yes	0.142
P17927	CR1	1378	complement C3b/C4b receptor 1 (Knops blood group)	LPS, TNF	Yes	GGs	FGs	GGs	yes		Yes	0.537	SP
Q53TN4	CYBRD1	79901	cytochrome b reductase 1	PMA					yes	yes	Yes	0.219
P08637	FCGR3A	2214	Fc gamma receptor IIIa	PMA, TNF					yes	yes	Yes	0.601	SP
O75015	FCGR3B	2215	Fc gamma receptor IIIb	LPS, PMA, TNF	Yes	GGs	SVs	GGs and SVs	yes		Yes	0.878	SP
O95466	FMNL1	752	formin like 1	TNF					yes	yes	Yes	0.139
P01893	HLA-C	3107	major histocompatibility complex, class I, C	PMA, TNF					yes		Yes	0.293	SP
P32942	ICAM3	3385	intercellular adhesion molecule 3	PMA	Yes	SGs and GGs		SGs and GGs	yes	yes	Yes	0.628	SP
P11717	IGF2R	3482	insulin like growth factor 2 receptor	PMA, TNF	Yes		SVs	SVs	yes		Yes	0.29	SP
P11215	ITGAM	3684	integrin subunit alpha M	PMA	Yes	SGs and GGs	SGs	SGs and GGs	yes		Yes	0.717	SP
P05107	ITGB2	3689	integrin subunit beta 2	PMA, TNF	Yes	SGs and GGs	FGs	SGs and GGs	yes	yes	Yes	0.444	SP
O75019	LILRA1	11024	leukocyte immunoglobulin like receptor A1	LPS, PMA, TNF					yes			0.701	SP
Q8N149	LILRA2	11027	leukocyte immunoglobulin like receptor A2	PMA, TNF					yes			0.669	SP
A6NI73	LILRA5	353514	leukocyte immunoglobulin like receptor A5	PMA, TNF					yes		Yes	0.763	SP
Q9UPN3	MACF1	23499	microtubule actin crosslinking factor 1	PMA					yes			NA
Q16644	MAPKAPK3	7867	MAPK activated protein kinase 3	TNF					yes			0.653
Q9Y316	MEMO1	51072	mediator of cell motility 1	TNF					yes		Yes	0.71
O43451	MGAM	8972	maltase-glucoamylase	PMA, TNF	Yes	SGs and GGs	FGs	SGs and GGs	yes		Yes	0.501
P78380	OLR1	4973	oxidized low density lipoprotein receptor 1	PMA, TNF	Yes		SGs	SGs	yes			0.873
Q8IYS5	OSCAR	126014	osteoclast associated Ig-like receptor	PMA, TNF	Yes		SGs	SGs	yes			0.71	SP
Q9H2H8	PPIL3	53938	peptidylprolyl isomerase like 3	LPS					yes			0.418
P60468	SEC61B	10952	SEC61 translocon subunit beta	TNF					yes			0.803
P14151	SELL	6402	selectin L	PMA, TNF					yes		Yes	0.121
O00241	SIRPB1	10326	signal regulatory protein beta 1	LPS, PMA, TNF					yes			0.661	SP
Q8TDB8	SLC2A14	144195	solute carrier family 2 member 14	LPS, PMA					yes			0.607
Q9BS91	SLC35A5	55032	solute carrier family 35 member A5	LPS					yes			0.167
O75264	SMIM24	284422	small integral membrane protein 24	LPS, PMA					yes			0.886
O00161	SNAP23	8773	synaptosome associated protein 23	PMA	Yes	GGs	SVs	GGs and SVs	yes		Yes	0.78
P27105	STOM	2040	stomatin	LPS	Yes	AGs, SGs and GGs	SGs	AGs, SGs and GGs	yes		Yes	0.224
O14798	TNFRSF10C	8794	TNF receptor superfamily member 10c	PMA, TNF					yes	yes		0.553	SP
O95497	VNN1	8876	vanin 1	TNF	Yes	SGs and GGs	AGs	AGs, SGs and GGs	yes		Yes	0.819	SP
O95498	VNN2	8875	vanin 2	PMA	Yes	SGs and GGs	FGs	SGs and GGs	yes	yes		0.77	SP
P04217	A1BG	1	alpha-1-B glycoprotein	PMA, TNF	Yes		FGs	GGs			Yes	0.829	SP
P01023	A2M	2	alpha-2-macroglobulin	PMA, TNF							Yes	0.596	SP
Q96IU4	ABHD14B	84836	abhydrolase domain containing 14B	LPS							Yes	0.639
Q8IZP0	ABI1	10006	abl interactor 1	LPS, TNF							Yes	0.229
Q15057	ACAP2	23527	ArfGAP with coiled-coil, ankyrin repeat and PH domains 2	PMA, TNF								0.39
P24666	ACP1	52	acid phosphatase 1	TNF						yes	Yes	0.903
O96019	ACTL6A	86	actin like 6A	TNF							Yes	0.479
P12814	ACTN1	87	actinin alpha 1	TNF							Yes	0.431
P35609	ACTN2	88	actinin alpha 2	LPS, TNF							Yes	0.334
O43707	ACTN4	81	actinin alpha 4	PMA							Yes	0.418
P42025	ACTR1A	10121	actin related protein 1A	PMA	Yes		SVs	SVs			Yes	0.418
Q9NZK5	ADA2	51816	adenosine deaminase 2	TNF	Yes		AGs	AGs		yes		0.493	SP
P55263	ADK	132	adenosine kinase	LPS, TNF							Yes	0.453
P20933	AGA	175	aspartylglucosaminidase	PMA	Yes		AGs	AGs		yes		0.692	SP
P02765	AHSG	197	alpha 2-HS glycoprotein	PMA, TNF							Yes	0.553	SP
P55008	AIF1	199	allograft inflammatory factor 1	LPS	Yes		SVs	SVs		yes		0.815
P54819	AK2	204	adenylate kinase 2	LPS							Yes	0.823
P14550	AKR1A1	10327	aldo-keto reductase family 1 member A1	TNF							Yes	0.49
P13716	ALAD	210	aminolevulinate dehydratase	LPS, TNF	Yes		FGs	GGs			Yes	0.637
P02768	ALB	213	albumin	PMA, TNF	Yes	SGs and GGs	FGs	SGs and GGs		yes	Yes	0.467	SP
P02760	AMBP	259	alpha-1-microglobulin/bikunin precursor	LPS, PMA							Yes	0.769	SP
Q9Y303	AMDHD2	51005	amidohydrolase domain containing 2	LPS, TNF								0.438
A6NMY6	ANXA2	302	annexin A2	LPS, PMA, TNF	Yes		AGs	AGs		yes	Yes	0.732
P12429	ANXA3	306	annexin A3	PMA	Yes	SGs and GGs	SVs	SGs, GGs and SVs			Yes	0.47
P08133	ANXA6	309	annexin A6	PMA, TNF							Yes	0.334
P19801	AOC1	26	amine oxidase copper containing 1	PMA								0.673	SP
Q10567	AP1B1	162	adaptor related protein complex 1 subunit beta 1	LPS, PMA, TNF	Yes		FGs	GGs		yes	Yes	0.448
Q7Z5R6	APBB1IP	54518	amyloid beta precursor protein binding family B member 1 interacting protein	TNF							Yes	0.102
Q96GX9	APIP	51074	APAF1 interacting protein	LPS, PMA, TNF								0.495
P02647	APOA1	335	apolipoprotein A1	LPS, PMA, TNF							Yes	0.848	SP
P02652	APOA2	336	apolipoprotein A2	LPS, PMA, TNF							Yes	0.849	SP
P02749	APOH	350	apolipoprotein H	PMA, TNF							Yes	0.591	SP
Q07960	ARHGAP1	392	Rho GTPase activating protein 1	PMA, TNF	Yes		SVs	SVs			Yes	0.48
Q9BRR9	ARHGAP9	64333	Rho GTPase activating protein 9	LPS								0.397
O15143	ARPC1B	10095	actin related protein 2/3 complex subunit 1B	TNF	Yes		SVs	SVs			Yes	0.222
O15144	ARPC2	10109	actin related protein 2/3 complex subunit 2	LPS	Yes		SVs	SVs			Yes	0.36
P59998	ARPC4	10093	actin related protein 2/3 complex subunit 4	PMA	Yes		SVs	SVs			Yes	0.646
P04424	ASL	435	argininosuccinate lyase	LPS, PMA							Yes	0.385
Q9NT62	ATG3	64422	autophagy related 3	TNF								0.529
P21281	ATP6V1B2	526	ATPase H+ transporting V1 subunit B2	TNF	Yes		SVs	SVs			Yes	0.579
Q16864	ATP6V1F	9296	ATPase H+ transporting V1 subunit F	LPS	Yes		SVs	SVs		yes	Yes	0.562
P25311	AZGP1	563	alpha-2-glycoprotein 1, zinc-binding	PMA							Yes	0.754	SP
P20160	AZU1	566	azurocidin 1	LPS, PMA, TNF	Yes	AGs, SGs and GGs	AGs	AGs			Yes	0.915	SP
P61769	B2M	567	beta-2-microglobulin	PMA, TNF	Yes	SGs and GGs		SGs and GGs			Yes	0.907	SP
P15291	B4GALT1	2683	beta-1,4-galactosyltransferase 1	PMA, TNF	Yes		AGs	AGs		yes	Yes	0.732
O75531	BANF1	8815	barrier to autointegration nuclear assembly factor 1	PMA							Yes	0.551
Q13867	BLMH	642	bleomycin hydrolase	LPS	Yes		SVs	SVs			Yes	0.514
Q6QNY0	BLOC1S3	388552	biogenesis of lysosomal organelles complex 1 subunit 3	LPS, TNF							Yes	0.558
P30043	BLVRB	645	biliverdin reductase B	LPS, TNF							Yes	0.783
P17213	BPI	671	bactericidal permeability increasing protein	LPS, PMA	Yes	AGs, SGs and GGs	AGs	AGs			Yes	0.368	SP
Q5VW32	BROX	148362	BRO1 domain and CAAX motif containing	LPS, TNF							Yes	0.296
Q10588	BST1	683	bone marrow stromal cell antigen 1	PMA, TNF	Yes		SGs	SGs			Yes	0.832	SP
Q9H0W9	C11orf54	28970	chromosome 11 open reading frame 54	LPS, TNF							Yes	0.497
P01024	C3	718	complement C3	PMA, TNF							Yes	0.618	SP
Q5T6V5	C9orf64	84267	Q-nucleotide N-glycosylase 1	LPS, TNF								0.43
P0DP23	CALM1	801	calmodulin 1	PMA							Yes	0.676
P27797	CALR	811	calreticulin	LPS, TNF	Yes	AGs, SGs and GGs		AGs, SGs and GGs			Yes	0.366	SP
P49913	CAMP	820	cathelicidin antimicrobial peptide	PMA, TNF	Yes	AGs, SGs and GGs	SGs	AGs, SGs and GGs			Yes	0.836
P27824	CANX	821	calnexin	PMA	Yes	AGs, SGs and GGs		AGs, SGs and GGs			Yes	0.127	SP
Q01518	CAP1	10487	cyclase associated actin cytoskeleton regulatory protein 1	TNF	Yes		AGs and SVs	AGs and SVs			Yes	0.429
P07384	CAPN1	823	calpain 1	TNF	Yes		FGs	GGs			Yes	0.554
P52907	CAPZA1	829	capping actin protein of muscle Z-line subunit alpha 1	PMA	Yes	SGs and GGs	SVs	SGs, GGs and SVs			Yes	0.48
Q5EG05	CARD16	114769	caspase recruitment domain family member 16	LPS, TNF							Yes	0.523
P31944	CASP14	23581	caspase 14	LPS, PMA							Yes	0.34
P22681	CBL	867	Cbl proto-oncogene	TNF								0.27
P16152	CBR1	873	carbonyl reductase 1	LPS							Yes	0.633
A6NC98	CCDC88B	283234	coiled-coil domain containing 88B	LPS, TNF							Yes	0.119
P78371	CCT2	10576	chaperonin containing TCP1 subunit 2	PMA, TNF	Yes		AGs	AGs			Yes	0.446
P49368	CCT3	7203	chaperonin containing TCP1 subunit 3	TNF	Yes		FGs	GGs			Yes	0.49
P50991	CCT4	10575	chaperonin containing TCP1 subunit 4	PMA	Yes		FGs	GGs			Yes	0.535
P48643	CCT5	22948	chaperonin containing TCP1 subunit 5	TNF	Yes		FGs	GGs			Yes	0.425
P40227	CCT6A	908	chaperonin containing TCP1 subunit 6A	PMA	Yes		FGs	GGs			Yes	0.49
P50990	CCT8	10694	chaperonin containing TCP1 subunit 8	LPS	Yes		AGs	AGs			Yes	0.508
P32320	CDA	978	cytidine deaminase	TNF	Yes		FGs	GGs				0.885
Q16543	CDC37	11140	cell division cycle 37, HSP90 cochaperone	LPS							Yes	0.342
P60953	CDC42	998	cell division cycle 42	LPS	Yes	AGs, SGs and GGs		AGs, SGs and GGs		yes	Yes	0.747
Q5VU43	CDK5RAP2	55755	CDK5 regulatory subunit associated protein 2	PMA, TNF							Yes	0.189
P00751	CFB	629	complement factor B	LPS, PMA, TNF							Yes	0.457	SP
P27918	CFP	5199	complement factor properdin	PMA, TNF	Yes		SGs	SGs			Yes	0.837	SP
P36222	CHI3L1	1116	chitinase 3 like 1	PMA, TNF	Yes	SGs	SGs	SGs				0.645	SP
Q13231	CHIT1	1118	chitinase 1	PMA, TNF	Yes	AGs, SGs and GGs	SGs	AGs, SGs and GGs			Yes	0.783	SP
P12277	CKB	1152	creatine kinase B	TNF							Yes	0.258
Q14677	CLINT1	9685	clathrin interactor 1	TNF	Yes		SVs	SVs				0.074
P53675	CLTC	1213	clathrin heavy chain	LPS, PMA	Yes	SGs	CM	SGs and CM			Yes	0.443
P10909	CLU	1191	clusterin	PMA							Yes	0.826	SP
Q5EBM0	CMPK2	129607	cytidine/uridine monophosphate kinase 2	TNF							Yes	0.424
Q99439	CNN2	1265	calponin 2	LPS	Yes		SGs	SGs		yes	Yes	0.5
O14579	COPE	11316	COPI coat complex subunit epsilon	PMA								0.295
Q9ULV4	CORO1C	23603	coronin 1C	LPS, TNF							Yes	0.584
P57737	CORO7	79585	coronin 7	LPS, TNF	Yes	GGs	SVs	GGs and SVs				0.313
P00450	CP	1356	ceruloplasmin	LPS, PMA, TNF							Yes	0.676	SP
O75131	CPNE3	8895	copine 3	TNF	Yes		AGs	AGs			Yes	0.563
O75629	CREG1	8804	cellular repressor of E1A stimulated genes 1	LPS, PMA	Yes		AGs	AGs			Yes	0.926	SP
P54108	CRISP3	10321	cysteine rich secretory protein 3	PMA, TNF	Yes	AGs and SGs	SGs	AGs and SGs		yes	Yes	0.398	SP
Q9H0B8	CRISPLD2	83716	cysteine rich secretory protein LCCL domain containing 2	PMA, TNF	Yes		FGs	GGs				0.612	SP
P46109	CRKL	1399	CRK like proto-oncogene, adaptor protein	LPS								0.624
P55060	CSE1L	1434	chromosome segregation 1 like	LPS, PMA, TNF							Yes	0.451
P04080	CSTB	1476	cystatin B	PMA, TNF	Yes		FGs	GGs			Yes	0.333
Q01459	CTBS	1486	chitobiase	LPS, PMA, TNF	Yes		SVs	SVs				0.819	SP
P53634	CTSC	1075	cathepsin C	LPS, PMA	Yes	AGs		AGs			Yes	0.767	SP
P07339	CTSD	1509	cathepsin D	LPS, PMA	Yes		FGs	GGs			Yes	0.758	SP
P08311	CTSG	1511	cathepsin G	PMA, TNF	Yes	AGs, SGs and GGs	AGs	AGs		yes	Yes	0.919	SP
P25774	CTSS	1520	cathepsin S	PMA	Yes		FGs	GGs			Yes	0.805	SP
Q9UBR2	CTSZ	1522	cathepsin Z	PMA, TNF	Yes	AGs and SGs	FGs	Ags, SGs and GGs			Yes	0.861	SP
P04839	CYBB	1536	cytochrome b-245 beta chain	PMA	Yes	AGs, SGs and GGs	SGs	AGs, SGs and GGs			Yes	0.846
Q96F07	CYFIP2	26999	cytoplasmic FMR1 interacting protein 2	LPS	Yes		SVs	SVs			Yes	0.407
Q9UJU6	DBNL	28988	drebrin like	TNF	Yes		FGs	GGs			Yes	0.773
Q7Z4W1	DCXR	51181	dicarbonyl and L-xylulose reductase	PMA	Yes		SVs	SVs			Yes	0.571
O95865	DDAH2	23564	DDAH family member 2, ADMA-independent	LPS							Yes	0.598
Q16531	DDB1	1642	damage specific DNA binding protein 1	PMA							Yes	0.554
Q92841	DDX17	10521	DEAD-box helicase 17	PMA, TNF								0.241	SP
O00571	DDX3X	1654	DEAD-box helicase 3 X-linked	LPS, TNF	Yes		FGs	GGs			Yes	0.099
P59665	DEFA1B	728358	defensin alpha 1B	PMA, TNF							Yes	0.944	SP
P09622	DLD	1738	dihydrolipoamide dehydrogenase	LPS, TNF							Yes	0.594
Q8TE73	DNAH5	1767	dynein axonemal heavy chain 5	PMA, TNF							Yes	NA
O43598	DNPH1	10591	2'-deoxynucleoside 5'-phosphate N-hydrolase 1	LPS								0.582
Q7L591	DOK3	79930	docking protein 3	TNF	Yes		FGs	GGs			Yes	0.318
Q9UHL4	DPP7	29952	dipeptidyl peptidase 7	LPS, PMA, TNF	Yes	AGs	AGs	AGs				0.805	SP
Q12882	DPYD	1806	dihydropyrimidine dehydrogenase	TNF							Yes	0.456
P15924	DSP	1832	desmoplakin	PMA	Yes	SGs and GGs	FGs	SGs and GGs			Yes	0.183
P60981	DSTN	11034	destrin, actin depolymerizing factor	LPS							Yes	0.622
O60869	EDF1	8721	endothelial differentiation related factor 1	LPS, TNF								0.665
P29692	EEF1D	1936	eukaryotic translation elongation factor 1 delta	PMA							Yes	0.529
P26641	EEF1G	1937	eukaryotic translation elongation factor 1 gamma	TNF	Yes		SVs	SVs			Yes	0.353
Q96C19	EFHD2	79180	EF-hand domain family member D2	TNF	Yes		SVs	SVs				0.097
Q9H4M9	EHD1	10938	EH domain containing 1	TNF	Yes	SGs	CM	SGs and CM			Yes	0.319
P05198	EIF2S1	1965	eukaryotic translation initiation factor 2 subunit alpha	LPS, TNF							Yes	0.113
P23588	EIF4B	1975	eukaryotic translation initiation factor 4B	LPS, PMA, TNF								0.573
P06730	EIF4E	1977	eukaryotic translation initiation factor 4E	LPS							Yes	0.734
P56537	EIF6	3692	eukaryotic translation initiation factor 6	TNF	Yes		FGs	GGs			Yes	0.584
P08246	ELANE	1991	elastase, neutrophil expressed	PMA, TNF	Yes	GGs	AGs	AGs and GGs		yes	Yes	0.898	SP
Q9UHY7	ENOPH1	58478	enolase-phosphatase 1	LPS, PMA, TNF								0.699
P07814	EPRS1	2058	glutamyl-prolyl-tRNA synthetase 1	TNF								0.359
Q9NZ08	ERAP1	51752	endoplasmic reticulum aminopeptidase 1	PMA							Yes	0.609	SP
Q9BS26	ERP44	23071	endoplasmic reticulum protein 44	PMA, TNF	Yes		SGs	SGs		yes	Yes	0.309	SP
P10768	ESD	2098	esterase D	TNF							Yes	0.57
O00167	EYA2	2139	EYA transcriptional coactivator and phosphatase 2	TNF								0.798
Q9H098	FAM107B	83641	family with sequence similarity 107 member B	TNF								0.892
Q9NSD9	FARSB	10056	phenylalanyl-tRNA synthetase subunit beta	LPS, PMA	Yes		FGs	GGs				0.405
O00602	FCN1	2219	ficolin 1	LPS, PMA, TNF	Yes	SGs and GGs	FGs	SGs and GGs		yes	Yes	0.537	SP
Q86UX7	FERMT3	83706	FERM domain containing kindlin 3	LPS, TNF	Yes	GGs	SVs	GGs and SVs			Yes	0.223
P02671	FGA	2243	fibrinogen alpha chain	PMA							Yes	0.397	SP
P02675	FGB	2244	fibrinogen beta chain	PMA	Yes	SGs and GGs		SGs and GGs			Yes	0.534	SP
Q5JSP0	FGD3	89846	FYVE, RhoGEF and PH domain containing 3	LPS, TNF								0.647
P02679	FGG	2266	fibrinogen gamma chain	PMA, TNF	Yes	GGs		GGs			Yes	0.696	SP
Q14314	FGL2	10875	fibrinogen like 2	LPS, PMA, TNF	Yes		FGs	GGs			Yes	0.531
Q00688	FKBP3	2287	FKBP prolyl isomerase 3	TNF								0.534
Q5D862	FLG2	388698	filaggrin 2	LPS	Yes		FGs	GGs			Yes	0.057
O15117	FYB1	2533	FYN binding protein 1	LPS, PMA, TNF								0.101
Q14697	GANAB	23193	glucosidase II alpha subunit	PMA, TNF						yes	Yes	0.64	SP
P32455	GBP1	2633	guanylate binding protein 1	TNF							Yes	0.193
P32456	GBP2	2634	guanylate binding protein 2	LPS, PMA							Yes	0.243
P02774	GC	2638	GC vitamin D binding protein	PMA, TNF							Yes	0.48	SP
P28676	GCA	25801	grancalcin	PMA, TNF	Yes	SGs and GGs	AGs	AGs, SGs and GGs		yes	Yes	0.779
P30047	GCHFR	2644	GTP cyclohydrolase I feedback regulator	LPS, PMA, TNF								0.93
P48507	GCLM	2730	glutamate-cysteine ligase modifier subunit	LPS								0.665
P31150	GDI1	2664	GDP dissociation inhibitor 1	LPS							Yes	0.429
Q92820	GGH	8836	gamma-glutamyl hydrolase	PMA	Yes	AGs	SGs	Ags and SGs			Yes	0.628	SP
Q9H4G4	GLIPR2	152007	GLI pathogenesis related 2	PMA	Yes	AGs and SGs		Ags and SGs			Yes	0.649
Q9HC38	GLOD4	51031	glyoxalase domain containing 4	LPS, TNF								0.721
P35754	GLRX	2745	glutaredoxin	LPS	Yes		SVs	SVs			Yes	0.41
P00367	GLUD1	2746	glutamate dehydrogenase 1	LPS, PMA, TNF							Yes	0.363
Q9P2T1	GMPR2	51292	guanosine monophosphate reductase 2	LPS								0.54
P04899	GNAI2	2771	G protein subunit alpha i2	LPS	Yes	AGs, SGs and GGs		AGs, SGs and GGs			Yes	0.629
P46926	GNPDA1	10007	glucosamine-6-phosphate deaminase 1	TNF							Yes	0.333
P15586	GNS	2799	glucosamine (N-acetyl)-6-sulfatase	PMA, TNF						yes	Yes	0.636
P17174	GOT1	2805	glutamic-oxaloacetic transaminase 1	TNF							Yes	0.439
P36969	GPX4	2879	glutathione peroxidase 4	LPS, TNF							Yes	0.887	SP
P28799	GRN	2896	granulin precursor	PMA, TNF	Yes		AGs	AGs		yes	Yes	0.59	SP
P00390	GSR	2936	glutathione-disulfide reductase	PMA							Yes	0.54
P46976	GYG1	2992	glycogenin 1	PMA	Yes		FGs	GGs				0.54
P13807	GYS1	2997	glycogen synthase 1	TNF	Yes		FGs	GGs				0.345
Q16836	HADH	3033	hydroxyacyl-CoA dehydrogenase	LPS, TNF							Yes	0.492
Q16775	HAGH	3029	hydroxyacylglutathione hydrolase	TNF								0.633
P69905	HBA2	3040	hemoglobin subunit alpha 2	TNF							Yes	0.349
P02042	HBB	3043	hemoglobin subunit beta	LPS, TNF	Yes	SGs and GGs	GGs	SGs and GGs			Yes	0.483
Q9H0R4	HDHD2	84064	haloacid dehalogenase like hydrolase domain containing 2	TNF							Yes	0.372
P07686	HEXB	3074	hexosaminidase subunit beta	PMA, TNF	Yes	AGs	AGs	AGs			Yes	0.713
P52790	HK3	3101	hexokinase 3	LPS	Yes		FGs	GGs		yes	Yes	0.486
P09429	HMGB1	3146	high mobility group box 1	LPS								0.068
P09429	HMGB2	3148	high mobility group box 2	PMA	Yes		FGs	GGs				0.068
O15347	HMGB3	3149	high mobility group box 3	LPS								0.263
P52597	HNRNPF	3185	heterogeneous nuclear ribonucleoprotein F	LPS, PMA							Yes	0.475
P31943	HNRNPH1	3187	heterogeneous nuclear ribonucleoprotein H1	LPS, TNF								0.254
P14866	HNRNPL	3191	heterogeneous nuclear ribonucleoprotein L	PMA, TNF						yes	Yes	0.477
P52272	HNRNPM	4670	heterogeneous nuclear ribonucleoprotein M	PMA								0.079
O43390	HNRNPR	10236	heterogeneous nuclear ribonucleoprotein R	LPS, TNF							Yes	0.077
Q1KMD3	HNRNPUL2	221092	heterogeneous nuclear ribonucleoprotein U like 2	LPS, TNF								0.165
P00738	HP	3240	haptoglobin	PMA, TNF	Yes	SGs and GGs	SGs	SGs and GGs			Yes	0.693	SP
P02790	HPX	3263	hemopexin	LPS						yes	Yes	0.669	SP
Q86YZ3	HRNR	388697	hornerin	PMA	Yes	SGs and GGs	AGs	AGs, SGs and GGs			Yes	0.087
P07900	HSP90AA1	3320	heat shock protein 90 alpha family class A member 1	LPS, PMA, TNF	Yes		FGs	GGs			Yes	0.173
P08238	HSP90AB1	3326	heat shock protein 90 alpha family class B member 1	PMA, TNF	Yes		FGs	GGs			Yes	0.204
P14625	HSP90B1	7184	heat shock protein 90 beta family member 1	LPS, PMA, TNF							Yes	0.495	SP
P11021	HSPA5	3309	heat shock protein family A (Hsp70) member 5	PMA, TNF	Yes	AGs, SGs and GGs		AGs, SGs and GGs		yes	Yes	0.745	SP
P18510	IL1RN	3557	interleukin 1 receptor antagonist	LPS, PMA, TNF							Yes	0.923	SP
Q12906	ILF3	3609	interleukin enhancer binding factor 3	PMA, TNF								0.057
O14732	IMPA2	3613	inositol monophosphatase 2	LPS								NA
P12268	IMPDH2	3615	inosine monophosphate dehydrogenase 2	LPS	Yes		FGs	GGs			Yes	0.354
P05161	ISG15	9636	ISG15 ubiquitin like modifier	PMA								0.702
Q14624	ITIH4	3700	inter-alpha-trypsin inhibitor heavy chain 4	LPS, PMA, TNF							Yes	0.406	SP
Q9UK76	JPT1	51155	Jupiter microtubule associated homolog 1	PMA								0.267
Q13303	KCNAB2	8514	potassium voltage-gated channel subfamily A regulatory beta subunit 2	PMA	Yes		SGs	SGs				0.439
Q68DU8	KCTD12	115207	potassium channel tetramerization domain containing 12	PMA							Yes	0.195
P01042	KNG1	3827	kininogen 1	PMA						yes	Yes	0.489	SP
Q6IAA8	LAMTOR1	55004	late endosomal/lysosomal adaptor, MAPK and MTOR activator 1	TNF	Yes		SGs	SGs			Yes	0.663
Q9Y2Q5	LAMTOR2	28956	late endosomal/lysosomal adaptor, MAPK and MTOR activator 2	PMA	Yes		GGs	GGs				0.683
O43813	LANCL1	10314	LanC like glutathione S-transferase 1	LPS, PMA								0.526
P28838	LAP3	51056	leucine aminopeptidase 3	TNF							Yes	0.463
Q14739	LBR	3930	lamin B receptor	LPS, TNF	Yes	GGs		GGs				0.665
P80188	LCN2	3934	lipocalin 2	PMA, TNF	Yes	AGs, SGs and GGs	SGs	AGs, SGs and GGs			Yes	0.924	SP
Q13094	LCP2	3937	lymphocyte cytosolic protein 2	TNF						yes	Yes	0.422
P17931	LGALS3	3958	galectin 3	PMA	Yes		SVs	SVs			Yes	0.77
Q08380	LGALS3BP	3959	galectin 3 binding protein	LPS, PMA							Yes	0.738	SP
Q9H008	LHPP	64077	phospholysine phosphohistidine inorganic pyrophosphate phosphatase	LPS, TNF								0.318
Q8N6C8	LILRA3	11026	leukocyte immunoglobulin like receptor A3	PMA, TNF	Yes		FGs	GGs				0.761	SP
Q9UHB6	LIMD2	80774	LIM domain containing 2	TNF							Yes	0.233
P20700	LMNB1	4001	lamin B1	PMA	Yes		SVs	SVs				0.412
P02750	LRG1	116844	leucine rich alpha-2-glycoprotein 1	PMA, TNF	Yes		SGs	SGs			Yes	0.72	SP
Q32MZ4	LRRFIP1	9208	LRR binding FLII interacting protein 1	LPS						yes		0.389
O15116	LSM1	27257	LSM1 homolog, mRNA degradation associated	LPS, PMA								0.358
P62310	LSM3	27258	LSM3 homolog, U6 small nuclear RNA and mRNA degradation associated	TNF								0.566
Q9Y4Z0	LSM4	25804	LSM4 homolog, U6 small nuclear RNA and mRNA degradation associated	TNF								0.426
P02788	LTF	4057	lactotransferrin	PMA, TNF	Yes	AGs, SGs and GGs	SGs	AGs, SGs and GGs			Yes	0.447	SP
Q9BS40	LXN	56925	latexin	LPS							Yes	0.48
P07948	LYN	4067	LYN proto-oncogene, Src family tyrosine kinase	LPS, TNF							Yes	0.404
P61626	LYZ	4069	lysozyme	PMA, TNF	Yes	AGs, SGs and GGs	AGs	AGs			Yes	0.915	SP
O75367	MACROH2A1	9555	macroH2A.1 histone	LPS, PMA								0.474
O00754	MAN2B1	4125	mannosidase alpha class 2B member 1	LPS, PMA, TNF	Yes	AGs	AGs	AGs				0.587	SP
P36507	MAP2K1	5604	mitogen-activated protein kinase kinase 1	PMA								0.662
Q16539	MAPK14	1432	mitogen-activated protein kinase 14	PMA	Yes		FGs	GGs				0.426
Q9ULC4	MCTS1	28985	MCTS1 re-initiation and release factor	LPS, TNF								0.285
P40926	MDH2	4191	malate dehydrogenase 2	PMA							Yes	0.644
Q8TDZ2	MICAL1	64780	microtubule associated monooxygenase, calponin and LIM domain containing 1	TNF								0.276
Q8NB16	MLKL	197259	mixed lineage kinase domain like pseudokinase	LPS, TNF								0.395
P22894	MMP8	4317	matrix metallopeptidase 8	PMA, TNF	Yes		SGs	SGs		yes	Yes	0.527	SP
P14780	MMP9	4318	matrix metallopeptidase 9	PMA, TNF	Yes	AGs, SGs and GGs	GGs	AGs, SGs and GGs				0.483	SP
P41218	MNDA	4332	myeloid cell nuclear differentiation antigen	TNF	Yes		AGs	AGs		yes	Yes	0.304
P05164	MPO	4353	myeloperoxidase	PMA, TNF	Yes	AGs, SGs and GGs	AGs	AGs		yes	Yes	0.52	SP
P25325	MPST	4357	mercaptopyruvate sulfurtransferase	TNF	Yes		SVs	SVs			Yes	0.613
Q13126	MTAP	4507	methylthioadenosine phosphorylase	LPS							Yes	0.458
P58546	MTPN	136319	myotrophin	LPS	Yes		SVs	SVs			Yes	0.325
Q14764	MVP	9961	major vault protein	PMA	Yes	SGs and GGs	FGs	SGs and GGs			Yes	0.341
O75592	MYCBP2	23077	MYC binding protein 2	TNF								NA
P35579	MYH9	4627	myosin heavy chain 9	TNF	Yes	AGs, SGs and GGs	SVs	AGs, SGs, GGs and SVs			Yes	0.075
P05976	MYL1	4632	myosin light chain 1	LPS, TNF						yes	Yes	0.655
P60660	MYL6	4637	myosin light chain 6	TNF	Yes	GGs	SVs	GGs and SVs			Yes	0.427
O95544	NADK	65220	NAD kinase	LPS, TNF	Yes		FGs	GGs				0.243
P43490	NAMPT	10135	nicotinamide phosphoribosyltransferase	PMA	Yes		SVs	SVs			Yes	0.302
O43776	NARS1	4677	asparaginyl-tRNA synthetase 1	TNF								0.406
Q8NCW5	NAXE	128240	NAD(P)HX epimerase	LPS								0.819
A6NI72	NCF1B	654816	neutrophil cytosolic factor 1B (pseudogene)	TNF	Yes		FGs	GGs				0.537
Q9UFN0	NIPSNAP3A	25934	nipsnap homolog 3A	LPS	Yes		SVs	SVs		yes		0.833
P22392	NME2	4831	NME/NM23 nucleoside diphosphate kinase 2	LPS, TNF							Yes	0.33
Q13287	NMI	9111	N-myc and STAT interactor	LPS, PMA								0.441
Q15233	NONO	4841	non-POU domain containing octamer binding	PMA							Yes	0.167
P61916	NPC2	10577	NPC intracellular cholesterol transporter 2	PMA	Yes		AGs	AGs				0.931	SP
P16083	NQO2	4835	N-ribosyldihydronicotinamide:quinone dehydrogenase 2	LPS, PMA, TNF							Yes	0.366
Q9H0P0	NT5C3A	51251	5'-nucleotidase, cytosolic IIIA	TNF								0.512
Q02818	NUCB1	4924	nucleobindin 1	TNF							Yes	0.305	SP
Q96DE0	NUDT16	131870	nudix hydrolase 16	PMA, TNF								0.445
P61970	NUTF2	10204	nuclear transport factor 2	TNF							Yes	0.625
Q9Y6K5	OAS3	4940	2'-5'-oligoadenylate synthetase 3	LPS								NA
Q6UX06	OLFM4	10562	olfactomedin 4	LPS, PMA, TNF	Yes	AGs, SGs and GGs	SGs	AGs, SGs and GGs			Yes	0.649	SP
P02763	ORM1	5004	orosomucoid 1	PMA, TNF	Yes		SGs	SGs			Yes	0.652	SP
P19652	ORM2	5005	orosomucoid 2	PMA, TNF	Yes		AGs	AGs			Yes	0.494	SP
Q92882	OSTF1	26578	osteoclast stimulating factor 1	TNF	Yes		SVs	SVs				0.567
O95747	OXSR1	9943	oxidative stress responsive kinase 1	PMA							Yes	0.464
P07237	P4HB	5034	prolyl 4-hydroxylase subunit beta	PMA	Yes	SGs and GGs		SGs and GGs			Yes	0.679	SP
Q9Y2J8	PADI2	11240	peptidyl arginine deiminase 2	LPS	Yes		AGs	AGs			Yes	0.553
Q9UM07	PADI4	23569	peptidyl arginine deiminase 4	LPS	Yes	SGs and GGs	FGs	SGs and GGs			Yes	0.456
Q13177	PAK2	5062	p21 (RAC1) activated kinase 2	PMA, TNF								0.414
Q99497	PARK7	11315	Parkinsonism associated deglycase	TNF	Yes		SVs	SVs			Yes	0.493
P61457	PCBD1	5092	pterin-4 alpha-carbinolamine dehydratase 1	PMA							Yes	0.461
Q9BUL8	PDCD10	11235	programmed cell death 10	TNF	Yes		SVs	SVs			Yes	0.53
Q8WUM4	PDCD6IP	10015	programmed cell death 6 interacting protein	TNF						yes	Yes	0.143
P30101	PDIA3	2923	protein disulfide isomerase family A member 3	PMA, TNF	Yes	AGs, SGs and GGs		AGs, SGs and GGs			Yes	0.554	SP
O00151	PDLIM1	9124	PDZ and LIM domain 1	LPS							Yes	0.479
P30086	PEBP1	5037	phosphatidylethanolamine binding protein 1	PMA, TNF	Yes		FGs	GGs			Yes	0.672
P02776	PF4	5196	platelet factor 4	LPS, PMA							Yes	0.934	SP
O15067	PFAS	5198	phosphoribosylformylglycinamidine synthase	LPS, TNF							Yes	0.488
P08237	PFKL	5211	phosphofructokinase, liver type	LPS, TNF	Yes		FGs	GGs			Yes	0.373
O95336	PGLS	25796	6-phosphogluconolactonase	TNF							Yes	0.87
O75594	PGLYRP1	8993	peptidoglycan recognition protein 1	PMA, TNF	Yes	SGs and GGs	SGs	SGs and GGs			Yes	0.878	SP
Q00169	PITPNA	5306	phosphatidylinositol transfer protein alpha	TNF							Yes	0.47
Q03405	PLAUR	5329	plasminogen activator, urokinase receptor	LPS, PMA, TNF	Yes		SVs	SVs		yes	Yes	0.737	SP
Q6P4A8	PLBD1	79887	phospholipase B domain containing 1	PMA	Yes		FGs	GGs		yes		0.747	SP
P08567	PLEK	5341	pleckstrin	LPS, PMA								0.291
O60664	PLIN3	10226	perilipin 3	TNF	Yes		SVs	SVs				0.559
O94903	PLPBP	11212	pyridoxal phosphate binding protein	PMA, TNF								0.425
Q14651	PLS1	5357	plastin 1	TNF							Yes	0.411
Q15181	PPA1	5464	inorganic pyrophosphatase 1	LPS, TNF							Yes	0.433
P02775	PPBP	5473	pro-platelet basic protein	PMA	Yes		GGs	GGs		yes		0.475	SP
P23284	PPIB	5479	peptidylprolyl isomerase B	LPS, PMA							Yes	0.853	SP
Q9Y3C6	PPIL1	51645	peptidylprolyl isomerase like 1	LPS								0.309
P62140	PPP1CB	5500	protein phosphatase 1 catalytic subunit beta	LPS, TNF	Yes		SVs	SVs			Yes	0.604
O14974	PPP1R12A	4659	protein phosphatase 1 regulatory subunit 12A	LPS								0.361
Q6NYC8	PPP1R18	170954	protein phosphatase 1 regulatory subunit 18	PMA								0.069
P30153	PPP2R1A	5518	protein phosphatase 2 scaffold subunit Aalpha	TNF	Yes		SVs	SVs			Yes	0.562
Q96QH2	PRAM1	84106	PML-RARA regulated adaptor molecule 1	PMA, TNF								0.155
P42785	PRCP	5547	prolylcarboxypeptidase	PMA	Yes		AGs	AGs		yes	Yes	0.71	SP
P48147	PREP	5550	prolyl endopeptidase	LPS								0.543
Q05655	PRKCD	5580	protein kinase C delta	LPS	Yes		AGs	AGs			Yes	0.259
P14314	PRKCSH	5589	PRKCSH beta subunit of glucosidase II	PMA							Yes	0.308	SP
P11908	PRPS2	5634	phosphoribosyl pyrophosphate synthetase 2	LPS, TNF	Yes		FGs	GGs				0.489
P24158	PRTN3	5657	proteinase 3	LPS, PMA, TNF	Yes	AGs, SGs and GGs	AGs	AGs			Yes	0.957	SP
P07602	PSAP	5660	prosaposin	LPS							Yes	0.785	SP
P25786	PSMA1	5682	proteasome 20S subunit alpha 1	LPS, PMA, TNF	Yes		FGs	GGs			Yes	0.371
P25787	PSMA2	5683	proteasome 20S subunit alpha 2	LPS, PMA, TNF	Yes		FGs	GGs			Yes	0.33
P25788	PSMA3	5684	proteasome 20S subunit alpha 3	PMA	Yes		FGs	GGs			Yes	0.256
P25789	PSMA4	5685	proteasome 20S subunit alpha 4	LPS, PMA, TNF	Yes		FGs	GGs			Yes	0.209
P28066	PSMA5	5686	proteasome 20S subunit alpha 5	LPS, PMA, TNF	Yes		FGs	GGs			Yes	0.485
P60900	PSMA6	5687	proteasome 20S subunit alpha 6	LPS, PMA, TNF	Yes		FGs	GGs			Yes	0.429
O14818	PSMA7	5688	proteasome 20S subunit alpha 7	LPS, PMA, TNF	Yes		FGs	GGs		yes	Yes	0.248
P20618	PSMB1	5689	proteasome 20S subunit beta 1	PMA, TNF	Yes		FGs	GGs			Yes	0.473
P40306	PSMB10	5699	proteasome 20S subunit beta 10	LPS, PMA, TNF	Yes		FGs	GGs			Yes	0.515
P49721	PSMB2	5690	proteasome 20S subunit beta 2	PMA, TNF	Yes		FGs	GGs			Yes	0.398
P28070	PSMB4	5692	proteasome 20S subunit beta 4	LPS, PMA, TNF	Yes		FGs	GGs		yes	Yes	0.565
P28072	PSMB6	5694	proteasome 20S subunit beta 6	LPS, PMA, TNF	Yes		FGs	GGs			Yes	0.563
P28062	PSMB8	5696	proteasome 20S subunit beta 8	LPS, PMA, TNF	Yes		FGs	GGs			Yes	0.517
P28065	PSMB9	5698	proteasome 20S subunit beta 9	LPS, PMA, TNF	Yes		FGs	GGs			Yes	0.557
P35998	PSMC2	5701	proteasome 26S subunit, ATPase 2	LPS, TNF	Yes		FGs	GGs		yes	Yes	0.713
O00233	PSMD9	5715	proteasome 26S subunit, non-ATPase 9	PMA, TNF								0.676
P06454	PTMA	5757	prothymosin alpha	LPS, PMA, TNF								0.444
Q99952	PTPN18	26469	protein tyrosine phosphatase non-receptor type 18	LPS, TNF								0.333
P26022	PTX3	5806	pentraxin 3	PMA, TNF	Yes		SGs	SGs			Yes	0.755	SP
P11216	PYGB	5834	glycogen phosphorylase B	LPS, PMA, TNF	Yes		AGs	AGs		yes	Yes	0.422
Q16769	QPCT	25797	glutaminyl-peptide cyclotransferase	LPS, PMA, TNF	Yes	SGs	GGs	SGs and GGs			Yes	0.788	SP
O00391	QSOX1	5768	quiescin sulfhydryl oxidase 1	LPS, PMA, TNF	Yes		SGs	SGs			Yes	0.611	SP
P62491	RAB11B	9230	RAB11B, member RAS oncogene family	PMA, TNF	Yes	GGs	SVs	GGs and SVs			Yes	0.506
P61106	RAB14	51552	RAB14, member RAS oncogene family	PMA, TNF	Yes	GGs	GGs	GGs			Yes	0.376
Q9UL25	RAB21	23011	RAB21, member RAS oncogene family	TNF	Yes	GGs		GGs			Yes	0.648
P51159	RAB27A	5873	RAB27A, member RAS oncogene family	LPS, PMA	Yes	AGs, SGs and GGs	SGs	AGs, SGs and GGs		yes	Yes	0.385
P51149	RAB7A	7879	RAB7A, member RAS oncogene family	TNF	Yes	GGs		GGs			Yes	0.498
P61006	RAB8B	51762	RAB8B, member RAS oncogene family	LPS							Yes	0.676
P63000	RAC1	5879	Rac family small GTPase 1	PMA, TNF							Yes	0.278
P15153	RAC2	5880	Rac family small GTPase 2	LPS	Yes		SVs	SVs			Yes	0.709
P62826	RAN	5901	RAN, member RAS oncogene family	LPS, TNF	Yes		FGs	GGs			Yes	0.582
P61224	RAP1B	5908	RAP1B, member of RAS oncogene family	PMA	Yes	AGs, SGs and GGs		AGs, SGs and GGs			Yes	0.692
P38159	RBMX	27316	RNA binding motif protein X-linked	PMA							Yes	0.276
Q6JBY9	RCSD1	92241	RCSD domain containing 1	LPS							Yes	0.424
P51606	RENBP	5973	renin binding protein	LPS						yes	Yes	0.213
Q9HD89	RETN	56729	resistin	PMA, TNF	Yes	AGs, SGs and GGs	SGs	AGs, SGs and GGs			Yes	0.943	SP
Q8N5W9	RFLNB	359845	refilin B	LPS, TNF								0.785
P08134	RHOA	387	ras homolog family member A	LPS, PMA							Yes	0.783
P84095	RHOG	391	ras homolog family member G	PMA, TNF							Yes	0.793
P10153	RNASE2	6036	ribonuclease A family member 2	PMA, TNF	Yes		AGs	AGs			Yes	0.903	SP
P12724	RNASE3	6037	ribonuclease A family member 3	PMA, TNF	Yes		AGs	AGs			Yes	0.898	SP
O00584	RNASET2	8635	ribonuclease T2	PMA, TNF								0.847	SP
P13489	RNH1	6050	ribonuclease/angiogenin inhibitor 1	TNF	Yes		SVs	SVs			Yes	0.568
O75695	RP2	6102	RP2 activator of ARL3 GTPase	LPS	Yes	GGs		GGs			Yes	0.557
P49247	RPIA	22934	ribose 5-phosphate isomerase A	TNF						yes		0.565
P80511	S100A12	6283	S100 calcium binding protein A12	PMA	Yes	SGs	SVs	SGs and SVs		yes	Yes	0.231
P06702	S100A9	6280	S100 calcium binding protein A9	PMA	Yes	AGs, SGs and GGs	SVs	AGs, SGs, GGs and SVs			Yes	0.425
P25815	S100P	6286	S100 calcium binding protein P	PMA	Yes		SVs	SVs			Yes	0.505
P82979	SARNP	84324	SAP domain containing ribonucleoprotein	LPS								0.474
Q12765	SCRN1	9805	secernin 1	LPS								0.519
O00560	SDCBP	6386	syndecan binding protein	PMA, TNF	Yes	SGs and GGs	AGs	AGs, SGs and GGs			Yes	0.232
Q14141	SEPTIN6	23157	septin 6	LPS, TNF								0.097
Q16181	SEPTIN7	989	septin 7	TNF								0.379
Q9UHD8	SEPTIN9	10801	septin 9	PMA								0.672
Q8NC51	SERBP1	26135	SERPINE1 mRNA binding protein 1	PMA							Yes	0.36
P01009	SERPINA1	5265	serpin family A member 1	PMA, TNF							Yes	0.852	SP
P48595	SERPINB10	5273	serpin family B member 10	PMA	Yes		FGs	GGs			Yes	0.536
P01008	SERPINC1	462	serpin family C member 1	PMA, TNF							Yes	0.645	SP
P05155	SERPING1	710	serpin family G member 1	LPS, TNF							Yes	0.676	SP
Q9H299	SH3BGRL3	83442	SH3 domain binding glutamate rich protein like 3	PMA						yes	Yes	0.768
A6NHR9	SMCHD1	23347	structural maintenance of chromosomes flexible hinge domain containing 1	LPS, TNF								0.23
P14678	SNRPB	6628	small nuclear ribonucleoprotein polypeptides B and B1	LPS, PMA	Yes		SVs	SVs				0.083
P62314	SNRPD1	6632	small nuclear ribonucleoprotein D1 polypeptide	PMA, TNF	Yes		FGs	GGs			Yes	0.391
Q9UMY4	SNX12	29934	sorting nexin 12	PMA							Yes	0.779
Q01082	SPTBN1	6711	spectrin beta, non-erythrocytic 1	TNF						yes	Yes	0.177
P10124	SRGN	5552	serglycin	LPS, TNF						yes	Yes	0.715	SP
P37108	SRP14	6727	signal recognition particle 14	PMA, TNF	Yes		FGs	GGs		yes		0.48
P49458	SRP9	6726	signal recognition particle 9	TNF	Yes		SVs	SVs				0.702
Q16629	SRSF7	6432	serine and arginine rich splicing factor 7	TNF	Yes		SVs	SVs				0.43
Q13043	STK4	6789	serine/threonine kinase 4	PMA								0.433
O15400	STX7	8417	syntaxin 7	PMA, TNF	Yes	AGs, SGs and GGs	SVs	AGs, SGs, GGs and SVs			Yes	0.33
P50225	SULT1A1	6817	sulfotransferase family 1A member 1	PMA								0.543
P55854	SUMO2	6613	small ubiquitin like modifier 2	LPS								0.825
P20061	TCN1	6947	transcobalamin 1	LPS, PMA, TNF	Yes		SGs	SGs			Yes	0.795	SP
P17987	TCP1	6950	t-complex 1	LPS							Yes	0.518
P02787	TF	7018	transferrin	PMA, TNF						yes	Yes	0.478	SP
P01137	TGFB1	7040	transforming growth factor beta 1	PMA, TNF						yes	Yes	0.873	SP
P07996	THBS1	7057	thrombospondin 1	PMA	Yes	SGs and GGs		SGs and GGs			Yes	0.345	SP
P52888	THOP1	7064	thimet oligopeptidase 1	TNF								0.374
P01033	TIMP1	7076	TIMP metallopeptidase inhibitor 1	PMA, TNF						yes	Yes	0.765	SP
P16035	TIMP2	7077	TIMP metallopeptidase inhibitor 2	PMA, TNF	Yes		SGs	SGs			Yes	0.854	SP
Q04726	TLE3	7090	TLE family member 3, transcriptional corepressor	LPS								0.327
Q9Y490	TLN1	7094	talin 1	LPS, PMA, TNF	Yes	SGs and GGs	SVs	SGs, GGs and SVs			Yes	0.233
Q9NYL9	TMOD3	29766	tropomodulin 3	PMA, TNF								0.523
P63313	TMSB10	9168	thymosin beta 10	LPS, PMA								0.752
P98066	TNFAIP6	7130	TNF alpha induced protein 6	PMA	Yes		FGs	GGs			Yes	0.527	SP
Q9H0E2	TOLLIP	54472	toll interacting protein	PMA	Yes	AGs, SGs and GGs		AGs, SGs and GGs			Yes	0.495
O60784	TOM1	10043	target of myb1 membrane trafficking protein	PMA							Yes	0.445
Q53FA7	TP53I3	9540	tumor protein p53 inducible protein 3	LPS, PMA, TNF								0.622
O43399	TPD52L2	7165	TPD52 like 2	LPS, PMA, TNF	Yes		SVs	SVs				0.68
Q12931	TRAP1	10131	TNF receptor associated protein 1	TNF						yes	Yes	0.619
Q99598	TSNAX	7257	translin associated factor X	LPS, TNF	Yes		FGs	GGs			Yes	0.419
P02766	TTR	7276	transthyretin	PMA, TNF							Yes	0.911	SP
P0DPH7	TUBA1A	7846	tubulin alpha 1a	LPS, PMA	Yes	AGs, SGs and GGs	SVs	AGs, SGs, GGs and SVs			Yes	0.489
P68363	TUBA4A	7277	tubulin alpha 4a	LPS	Yes	SGs	SVs	SGs and SVs		yes	Yes	0.472
P07437	TUBB	203068	tubulin beta class I	LPS							Yes	0.494
P04350	TUBB4B	10383	tubulin beta 4B class IVb	LPS, TNF							Yes	0.503
Q12792	TWF2	11344	twinfilin actin binding protein 2	PMA							Yes	0.663
P10599	TXN	7295	thioredoxin	LPS	Yes		SVs	SVs			Yes	0.37
Q9BRA2	TXNDC17	84817	thioredoxin domain containing 17	TNF							Yes	0.491
P61077	UBE2D3	7323	ubiquitin conjugating enzyme E2 D3	LPS, PMA								0.876
P63279	UBE2I	7329	ubiquitin conjugating enzyme E2 I	LPS								0.749
P61088	UBE2N	7334	ubiquitin conjugating enzyme E2 N	PMA	Yes		FGs	GGs			Yes	0.73
Q15819	UBE2V2	7336	ubiquitin conjugating enzyme E2 V2	LPS							Yes	0.878
Q9Y3C8	UFC1	51506	ubiquitin-fold modifier conjugating enzyme 1	LPS, TNF							Yes	0.4
Q16831	UPP1	7378	uridine phosphorylase 1	LPS								0.484
Q9BV40	VAMP8	8673	vesicle associated membrane protein 8	LPS, TNF	Yes	AGs, SGs and GGs	SGs	AGs, SGs and GGs			Yes	0.598
Q99536	VAT1	10493	vesicle amine transport 1	LPS, TNF	Yes	AGs	AGs	AGs			Yes	0.491
P55072	VCP	7415	valosin containing protein	LPS, TNF	Yes		FGs	GGs			Yes	0.163
P08670	VIM	7431	vimentin	PMA	Yes	AGs, SGs and GGs	SVs	AGs, SGs, GGs and SVs			Yes	0.512
Q9UBQ0	VPS29	51699	VPS29 retromer complex component	LPS, PMA, TNF	Yes		FGs	GGs				0.488
Q96QK1	VPS35	55737	VPS35 retromer complex component	TNF	Yes		SVs	SVs			Yes	0.331
P42768	WAS	7454	WASP actin nucleation promoting factor	LPS, PMA, TNF							Yes	0.102
A8K0Z3	WASH2P	375260	WASP family homolog 2, pseudogene	LPS, PMA								0.087
O43516	WIPF1	7456	WAS/WASL interacting protein family member 1	PMA, TNF							Yes	0.318
Q9NQW7	XPNPEP1	7511	X-prolyl aminopeptidase 1	PMA								0.589
P31946	YWHAB	7529	tyrosine 3-monooxygenase/tryptophan 5-monooxygenase activation protein beta	TNF	Yes		SVs	SVs			Yes	0.352
P61981	YWHAG	7532	tyrosine 3-monooxygenase/tryptophan 5-monooxygenase activation protein gamma	LPS, PMA, TNF	Yes		SVs	SVs			Yes	0.29
Q04917	YWHAH	7533	tyrosine 3-monooxygenase/tryptophan 5-monooxygenase activation protein eta	LPS, TNF							Yes	0.362
P63104	YWHAZ	7534	tyrosine 3-monooxygenase/tryptophan 5-monooxygenase activation protein zeta	TNF	Yes	SGs and GGs		SGs and GGs			Yes	0.252
O15231	ZNF185	7739	zinc finger protein 185 with LIM domain	TNF								0.251
O43670	ZNF207	7756	zinc finger protein 207	PMA								0.099
