# Supplementary material for: Proteomic Portrait of Degranulation Program in Human Circulating Neutrophils Upon Multi-Inflammatory and Infectious Activation
Source: Mol Cell Proteomics. 2025 Sep 29;25(1):101078. doi: 10.1016/j.mcpro.2025.101078 (PMC12804025; doi:10.1016/j.mcpro.2025.101078)
Supplement: Supplemental Table S5 [file mmc5.xlsx]

## Sheet: Sheet1
Table S5. Candidate granule-associated proteins identified by co-kinetic analysis with established granule markers.
*R_value cellular pattern refers to Pearson correlation coefficient (r) comparing intracellular expression trends with known primary/secondary/tertiary granule marker proteins. (threshold > 0.7)
*R value_secretion pattern refers to Pearson correlation coefficient (r) comparing supernatant expression patterns(secretion patterns) with known primary/secondary/tertiary granule marker proteins. (threshold > 0.7)
Genes	*R value_cellular pattern	*R value_secretion pattern	Matched granule markers	Potential granule subtype
AGA	0.930988	0.888353	similar with MPO	Primary
AZU1	0.71461	0.996327	similar with ELANE	Primary
CTSD	0.764855	0.837667	similar with MPO	Primary
CTSG	0.781357	0.878406	similar with ELANE, MPO	Primary
CTSS	0.936529	0.912016	similar with MPO	Primary
DEFA1B	0.871884	0.915242	similar with PRTN3	Primary
GNS	0.84524	0.918341	similar with MPO	Primary
GYG1	0.788412	0.869091	similar with ELANE	Primary
ICAM3	0.86705	0.981735	similar with MPO	Primary
ISG15	0.819334	0.805949	similar with ELANE	Primary
MAN2B1	0.877426	0.785342	similar with MPO	Primary
MGAM	0.755383	0.892789	similar with MPO	Primary
PAK2	0.739412	0.966559	similar with ELANE	Primary
PF4	0.959403	0.817423	similar with MPO	Primary
PLAUR	0.771032	0.809348	similar with MPO	Primary
PLBD1	0.937167	0.948241	similar with MPO	Primary
PLPBP	0.775365	0.931381	similar with MPO	Primary
PYGB	0.735455	0.907352	similar with ELANE	Primary
RNASE3	0.815044	0.998304	similar with ELANE	Primary
SEPTIN9	0.871718	0.839068	similar with ELANE	Primary
VNN2	0.738945	0.70887	similar with MPO	Primary
A1BG	0.74526	0.794812	similar with MMP9	Secondary or tertiary
AHSG	0.911912	0.744023	similar with MMP9	Secondary or tertiary
ALB	0.725105	0.887864	similar with CRISP3, MMP9	Secondary or tertiary
APOA2	0.870472	0.7915	similar with MMP9	Secondary or tertiary
B2M	0.773423	0.913664	similar with CAMP	Secondary or tertiary
BST1	0.791055	0.968026	similar with CAMP, LTF	Secondary or tertiary
C3	0.84385	0.779074	similar with CRISP3, MMP9	Secondary or tertiary
CD93	0.935294	0.948197	similar with CAMP, CRISP3, LTF, MMP9	Secondary or tertiary
CFB	0.714053	0.914415	similar with CRISP3, MMP9	Secondary or tertiary
CFP	0.885295	0.927581	similar with CAMP, CRISP3, LTF, MMP9	Secondary or tertiary
CHI3L1	0.962998	0.959331	similar with CAMP, CRISP3, LTF, MMP9	Secondary or tertiary
CHIT1	0.994361	0.968103	similar with CAMP, CRISP3, LTF, MMP9	Secondary or tertiary
CLEC12A	0.749631	0.898457	similar with CAMP	Secondary or tertiary
CRISPLD2	0.734095	0.774941	similar with CRISP3, MMP9	Secondary or tertiary
FCGR3A	0.925743	0.974524	similar with CAMP, CRISP3, LTF, MMP9	Secondary or tertiary
FCGR3B	0.904421	0.996751	similar with CAMP, CRISP3, LTF, MMP9	Secondary or tertiary
FCN1	0.882564	0.945059	similar with CAMP, LTF	Secondary or tertiary
FGL2	0.873833	0.88693	similar with MMP9	Secondary or tertiary
GC	0.774463	0.889349	similar with MMP9	Secondary or tertiary
HBA2	0.793831	0.814148	similar with MMP9	Secondary or tertiary
HBB	0.825379	0.80902	similar with MMP9	Secondary or tertiary
HP	0.81881	0.981847	similar with CRISP3, MMP9	Secondary or tertiary
IGF2R	0.731647	0.875462	similar with CRISP3, CAMP, LTF	Secondary or tertiary
KNG1	0.730021	0.737907	similar with CAMP	Secondary or tertiary
LCN2	0.884877	0.967302	similar with CAMP, CRISP3, LTF, MMP9	Secondary or tertiary
LGALS3BP	0.751388	0.808398	similar with CAMP, LTF	Secondary or tertiary
LILRA3	0.942087	0.922907	similar with CAMP, CRISP3, LTF, MMP9	Secondary or tertiary
LRG1	0.832944	0.944863	similar with CRISP3, LTF, MMP9	Secondary or tertiary
LYZ	0.726582	0.956841	similar with CAMP, CRISP3, LTF, MMP9	Secondary or tertiary
MMP8	0.98519	0.930083	similar with CAMP, CRISP3, LTF, MMP9	Secondary or tertiary
OLFM4	0.963648	0.93074	similar with CAMP, LTF, MMP9	Secondary or tertiary
OLR1	0.904731	0.98083	similar with CAMP, CRISP3, LTF, MMP9	Secondary or tertiary
ORM1	0.783256	0.992699	similar with CRISP3, MMP9	Secondary or tertiary
ORM2	0.855369	0.795022	similar with MMP9	Secondary or tertiary
OSCAR	0.947005	0.873214	similar with CAMP, CRISP3, LTF, MMP9	Secondary or tertiary
PGLYRP1	0.971676	0.972932	similar with CAMP, CRISP3, LTF, MMP9	Secondary or tertiary
PPBP	0.864402	0.914159	similar with CAMP, CRISP3, LTF, MMP9	Secondary or tertiary
PTX3	0.951609	0.96867	similar with CAMP, CRISP3, LTF, MMP9	Secondary or tertiary
QPCT	0.862688	0.946221	similar with CAMP, CRISP3, LTF, MMP9	Secondary or tertiary
QSOX1	0.938318	0.98485	similar with CAMP, CRISP3, LTF, MMP9	Secondary or tertiary
SELL	0.973561	0.743701	similar with MMP9	Secondary or tertiary
SERPINA1	0.767455	0.961258	similar with MMP9	Secondary or tertiary
SERPINB1	0.846933	0.7748	similar with CRISP3	Secondary or tertiary
SIRPB1	0.84544	0.816336	similar with CAMP, CRISP3, LTF	Secondary or tertiary
TCN1	0.784294	0.932524	similar with CAMP, CRISP3, LTF, MMP9	Secondary or tertiary
TF	0.712405	0.969452	similar with CRISP3, MMP9	Secondary or tertiary
THBS1	0.972839	0.732677	similar with MMP9	Secondary or tertiary
TIMP2	0.913477	0.894944	similar with CAMP, CRISP3, LTF, MMP9	Secondary or tertiary
TNFAIP6	0.805304	0.970567	similar with CAMP, CRISP3, LTF, MMP9	Secondary or tertiary
TNFRSF10C	0.904975	0.90537	similar with CAMP, LTF	Secondary or tertiary
TTR	0.771617	0.895137	similar with MMP9	Secondary or tertiary
