# Supplementary material for: Proteomic Portrait of Degranulation Program in Human Circulating Neutrophils Upon Multi-Inflammatory and Infectious Activation
Source: Mol Cell Proteomics. 2025 Sep 29;25(1):101078. doi: 10.1016/j.mcpro.2025.101078 (PMC12804025; doi:10.1016/j.mcpro.2025.101078)
Supplement: Supplemental Table S6 [file mmc6.xlsx]

## Sheet: Sheet1
Table S6. The sequence coverage of MS/MS identifed transmembrane proteins
Protein name	Membrane-bound type	Extracellular residues (MS/MS detected )	Theoretical extracellular residues	Extracellular coverage (%)	Intracellular residues (MS/MS-detected)	Theoretical intracellular residues	Intracellular coverage (%)
CD44	Single-pass type I membrane protein	72	629	0.115	0	72	0
CD93	Single-pass type I membrane protein	86	557	0.155	0	51	0
CR1	Single-pass type I membrane protein	254	1930	0.132	0	43	0
FCGR3A	Single-pass type I membrane protein	21	192	0.11	0	25	0
CD11b	Single-pass type I membrane protein	471	1088	0.433	0	24	0
CD18	Single-pass type I membrane protein	154	678	0.227	21	46	0.457
LILRA1	Single-pass type I membrane protein	24	445	0.054	0	7	0
LILRA2	Single-pass type I membrane protein	43	426	0.101	0	13	0
LILRA5	Single-pass type I membrane protein	37	227	0.163	0	10	0
SELL	Single-pass type I membrane protein	68	294	0.231	0	17	0
SIRPB1	Single-pass type I membrane protein	91	342	0.266	0	6	0
CLEC12A	Single-pass type II membrane protein	76	201	0.38	0	43	0
OLR1	Single-pass type II membrane protein	56	216	0.26	0	36	0
CA4	Lipid-anchor, GPI-anchor	61	312	0.196	NA	NA	NA
CD14	Lipid-anchor, GPI-anchor	88	375	0.235	NA	NA	NA
CD177	Lipid-anchor, GPI-anchor	84	437	0.192	NA	NA	NA
CD66b	Lipid-anchor, GPI-anchor	68	349	0.195	NA	NA	NA
CD16b	Lipid-anchor, GPI-anchor	121	233	0.52	NA	NA	NA
VNN1	Lipid-anchor, GPI-anchor	99	513	0.193	NA	NA	NA
VNN2	Lipid-anchor, GPI-anchor	52	520	0.1	NA	NA	NA
