# Supplementary material for: Proteomic Portrait of Degranulation Program in Human Circulating Neutrophils Upon Multi-Inflammatory and Infectious Activation
Source: Mol Cell Proteomics. 2025 Sep 29;25(1):101078. doi: 10.1016/j.mcpro.2025.101078 (PMC12804025; doi:10.1016/j.mcpro.2025.101078)
Supplement: Supplemental Table S7 [file mmc7.xlsx]

## Sheet: Sheet1
Table S7. Proteins with stable abundance across all tested stimulation conditions.
Protein.Group	Protein.Names	Gene Symbol	Description
Q9NY33	DPP3_HUMAN	DPP3	dipeptidyl peptidase 3
P09960	LKHA4_HUMAN	LTA4H	leukotriene A4 hydrolase
P07195	LDHB_HUMAN	LDHB	lactate dehydrogenase B
P06733	ENOA_HUMAN	ENO1	enolase 1
P00338	LDHA_HUMAN	LDHA	lactate dehydrogenase A
P14174	MIF_HUMAN	MIF	macrophage migration inhibitory factor
P84103	SRSF3_HUMAN	SRSF3	serine and arginine rich splicing factor 3
P06744	G6PI_HUMAN	GPI	glucose-6-phosphate isomerase
P04075	ALDOA_HUMAN	ALDOA	aldolase, fructose-bisphosphate A
P47756	CAPZB_HUMAN	CAPZB	capping actin protein of muscle Z-line subunit beta
P30520	PURA2_HUMAN	ADSS2	adenylosuccinate synthase 2
P05089	ARGI1_HUMAN	ARG1	arginase 1
P04406	G3P_HUMAN	GAPDH	glyceraldehyde-3-phosphate dehydrogenase
P04083	ANXA1_HUMAN	ANXA1	annexin A1
P08758	ANXA5_HUMAN	ANXA5	annexin A5
Q6XQN6	PNCB_HUMAN	NAPRT	nicotinate phosphoribosyltransferase
P53004	BIEA_HUMAN	BLVRA	biliverdin reductase A
P37837	TALDO_HUMAN	TALDO1	transaldolase 1
P04040	CATA_HUMAN	CAT	catalase
P06737	PYGL_HUMAN	PYGL	glycogen phosphorylase L
O43488	ARK72_HUMAN	AKR7A2	aldo-keto reductase family 7 member A2
Q96C86	DCPS_HUMAN	DCPS	decapping enzyme, scavenger
P05109	S10A8_HUMAN	S100A8	S100 calcium binding protein A8
P09467	F16P1_HUMAN	FBP1	fructose-bisphosphatase 1
P18206	VINC_HUMAN	VCL	vinculin
Q9NRX4	PHP14_HUMAN	PHPT1	phosphohistidine phosphatase 1
P18669	PGAM1_HUMAN	PGAM1	phosphoglycerate mutase 1
P00491	PNPH_HUMAN	PNP	purine nucleoside phosphorylase
P00492	HPRT_HUMAN	HPRT1	hypoxanthine phosphoribosyltransferase 1
P30740	ILEU_HUMAN	SERPINB1	serpin family B member 1
P15531	NDKA_HUMAN	NME1	NME/NM23 nucleoside diphosphate kinase 1
Q06830	PRDX1_HUMAN	PRDX1	peroxiredoxin 1
P00558	PGK1_HUMAN	PGK1	phosphoglycerate kinase 1
P29401	TKT_HUMAN	TKT	transketolase
P52209	6PGD_HUMAN	PGD	phosphogluconate dehydrogenase
P13796	PLSL_HUMAN	LCP1	lymphocyte cytosolic protein 1
O14950	ML12A_HUMAN;ML12B_HUMAN	MYL12A	myosin light chain 12A
Q03113	GNA12_HUMAN;GNA13_HUMAN	GNA12	G protein subunit alpha 12
P35573	GDE_HUMAN	AGL	amylo-alpha-1,6-glucosidase and 4-alpha-glucanotransferase
Q05315	LEG10_HUMAN	CLC	Charcot-Leyden crystal galectin
Q9UJ70	NAGK_HUMAN	NAGK	N-acetylglucosamine kinase
P07737	PROF1_HUMAN	PFN1	profilin 1
P36871	PGM1_HUMAN	PGM1	phosphoglucomutase 1
Q96JD6	AKCL2_HUMAN	AKR1E2	aldo-keto reductase family 1 member E2
O75874	IDHC_HUMAN	IDH1	isocitrate dehydrogenase (NADP(+)) 1
P30041	PRDX6_HUMAN	PRDX6	peroxiredoxin 6
P55786	PSA_HUMAN	NPEPPS	aminopeptidase puromycin sensitive
Q96C23	GALM_HUMAN	GALM	galactose mutarotase
P28161	GSTM2_HUMAN	GSTM2	glutathione S-transferase mu 2
P14618	KPYM_HUMAN	PKM	pyruvate kinase M1/2
P11142	HSP7C_HUMAN	HSPA8	heat shock protein family A (Hsp70) member 8
P46940	IQGA1_HUMAN	IQGAP1	IQ motif containing GTPase activating protein 1
P42574	CASP3_HUMAN	CASP3	caspase 3
P14317	HCLS1_HUMAN	HCLS1	hematopoietic cell-specific Lyn substrate 1
Q9NUQ9	CYRIB_HUMAN	CYRIB	CYFIP related Rac1 interactor B
O75083	WDR1_HUMAN	WDR1	WD repeat domain 1
Q99829	CPNE1_HUMAN	CPNE1	copine 1
P30048	PRDX3_HUMAN	PRDX3	peroxiredoxin 3
P09525	ANXA4_HUMAN	ANXA4	annexin A4
P06702	S10A9_HUMAN	S100A9	S100 calcium binding protein A9
