# Supplementary material for: Proteomic Portrait of Degranulation Program in Human Circulating Neutrophils Upon Multi-Inflammatory and Infectious Activation
Source: Mol Cell Proteomics. 2025 Sep 29;25(1):101078. doi: 10.1016/j.mcpro.2025.101078 (PMC12804025; doi:10.1016/j.mcpro.2025.101078)
Supplement: Supplemental Table S8 [file mmc8.xlsx]

## Sheet: legend
Legend
This data table contains the results from statistical analyses, each row describes one protein(group).
The first few columns describe the protein metadata; the protein accessions together with the respective descriptions and gene symbol(s) as listed in the provided fasta file. If no gene symbol is provided in the fasta file for a protein, the 'gene_symbols_or_id' column simply contains the value from 'protein_id'.
The next set of columns describe the results from each contrast (comparison of sample groups).
'peptides_used_for_dea' shows the number of peptides that pass the filter rules within some contrast (eg; comparing WT vs KO, how many peptides for protein P could be used for statistical analysis?).
For each statistical model applied (DEqMS, MSqRob, etc.), the log2 foldchange, pvalue and qvalue (pvalue adjusted for multiple testing) are provided.
Note that a MS-DAP contrast for "A vs B" returns foldchanges for B/A. For example, for the contrast "control vs disease" a positive log2 foldchange implies protein abundances are higher in the "disease" sample group.
If multiple DEA models were applied, the column signif_count_<contrast> shows how many algorithms deemed each protein significant.
After the differential expression analysis results, qualitative data shows in how many replicates within each group peptides were identified (MS/MS for DDA, identification confidence < x for DIA).
'count_peptides_detected_within_group_<sample group>' shows how many time a peptide for the protein on this row was detected over all replicates within a group (for each sample, count unique detected peptides, then sum for all replicates within group). So if a protein has 3 peptides in total and there are 4 replicates in a group, this is at most 12.
This is pseudo-count data, intended to be used for qualitative analysis when peptide abundances for a protein are absent in one sample group (or quantified in too few replicates to use for differential expression analysis).
For instance, in a 'WT vs KO' comparison one should see no (or very few) such peptide detections in the KO for the target protein and many more in the WT sample group.
Differential Detection:
Compute a z-score for each protein based on the total number of detected peptides per sample group.
To easily prioritize proteins-of-interest, some which may not have sufficient abundance values for differential expression analysis but that do have many more detects in one sample group than the other, we provide a simple score based on identification count data.
This is a simplified approach that is intended to rank proteins for further qualitative analysis, be careful of over-interpretation and keep differences in sample group size (#replicates) and the absolute amount of peptides identified in a sample in mind !
columns that start with 'diff_detect_zscore_contrast:' contain the z-scores for each contrast (only for proteins observed in at least N samples samples in either group, to exclude one-hit-wonders)
We applied stringent filtering criteria to ensure robust differential expression results.Specifically, only proteins meeting the following criteria were retained for downstream differential analysis:
Proteins must meet peptide-level detection thresholds (peptides must have a good confidence score and have a quantitative value in all the samples per group);
Proteins with at least 2 peptides
proteins observed in 70% of samples per group.
Proteins that did not meet the above criteria were excluded from statistical testing. Thus, these proteins lack calculated P-values and fold changes (FC), which explains the blank entries in the table for those cases.

## Sheet: TNF-statistics
TNF-α vs control
protein_id	accessions	fasta_headers	gene_symbols_or_id	unique_peptides	peptides_used_for_dea_contrast: TNF_0min vs TNF_15min	peptides_used_for_dea_contrast: TNF_0min vs TNF_30min	peptides_used_for_dea_contrast: TNF_0min vs TNF_1h	peptides_used_for_dea_contrast: TNF_0min vs TNF_2h	peptides_used_for_dea_contrast: TNF_0min vs TNF_4h	foldchange.log2_deqms_contrast: TNF_0min vs TNF_15min	foldchange.log2_msempire_contrast: TNF_0min vs TNF_15min	foldchange.log2_msqrob_contrast: TNF_0min vs TNF_15min	foldchange.log2_deqms_contrast: TNF_0min vs TNF_30min	foldchange.log2_msempire_contrast: TNF_0min vs TNF_30min	foldchange.log2_msqrob_contrast: TNF_0min vs TNF_30min	foldchange.log2_deqms_contrast: TNF_0min vs TNF_1h	foldchange.log2_msempire_contrast: TNF_0min vs TNF_1h	foldchange.log2_msqrob_contrast: TNF_0min vs TNF_1h	foldchange.log2_deqms_contrast: TNF_0min vs TNF_2h	foldchange.log2_msempire_contrast: TNF_0min vs TNF_2h	foldchange.log2_msqrob_contrast: TNF_0min vs TNF_2h	foldchange.log2_deqms_contrast: TNF_0min vs TNF_4h	foldchange.log2_msempire_contrast: TNF_0min vs TNF_4h	foldchange.log2_msqrob_contrast: TNF_0min vs TNF_4h	pvalue_deqms_contrast: TNF_0min vs TNF_15min	pvalue_msempire_contrast: TNF_0min vs TNF_15min	pvalue_msqrob_contrast: TNF_0min vs TNF_15min	pvalue_deqms_contrast: TNF_0min vs TNF_30min	pvalue_msempire_contrast: TNF_0min vs TNF_30min	pvalue_msqrob_contrast: TNF_0min vs TNF_30min	pvalue_deqms_contrast: TNF_0min vs TNF_1h	pvalue_msempire_contrast: TNF_0min vs TNF_1h	pvalue_msqrob_contrast: TNF_0min vs TNF_1h	pvalue_deqms_contrast: TNF_0min vs TNF_2h	pvalue_msempire_contrast: TNF_0min vs TNF_2h	pvalue_msqrob_contrast: TNF_0min vs TNF_2h	pvalue_deqms_contrast: TNF_0min vs TNF_4h	pvalue_msempire_contrast: TNF_0min vs TNF_4h	pvalue_msqrob_contrast: TNF_0min vs TNF_4h	qvalue_deqms_contrast: TNF_0min vs TNF_15min	qvalue_msempire_contrast: TNF_0min vs TNF_15min	qvalue_msqrob_contrast: TNF_0min vs TNF_15min	qvalue_deqms_contrast: TNF_0min vs TNF_30min	qvalue_msempire_contrast: TNF_0min vs TNF_30min	qvalue_msqrob_contrast: TNF_0min vs TNF_30min	qvalue_deqms_contrast: TNF_0min vs TNF_1h	qvalue_msempire_contrast: TNF_0min vs TNF_1h	qvalue_msqrob_contrast: TNF_0min vs TNF_1h	qvalue_deqms_contrast: TNF_0min vs TNF_2h
Q8N697	Q8N697	>sp|Q8N697|S15A4_HUMAN Solute carrier family 15 member 4 OS=Homo sapiens OX=9606 GN=SLC15A4 PE=1 SV=1	SLC15A4	5	2	2	2	2	2	0.636046	0.601843	0.5779	0.722148	0.693712	0.658225	0.0141659	0.0911763	4.56651e-18	0.47834	0.530482	0.470083	0.322102	0.348078	0.285061	0.00124075	0.00110773	0.000358121	0.00053276	4.8317e-05	1.68773e-05	0.941633	0.468983	1	0.0052661	0.00426688	0.0013408	0.0456436	0.0355634	0.0332002	0.00859689	0.00599495	0.0029827	0.00339181	0.000342586	0.000204463	0.954984	0.590526	1	0.0193754
Q8TDZ2	Q8TDZ2	>sp|Q8TDZ2|MICA1_HUMAN [F-actin]-monooxygenase MICAL1 OS=Homo sapiens OX=9606 GN=MICAL1 PE=1 SV=2	MICAL1	27	16	16	16	16	16	0.0526509	0.0447777	2.74388e-17	-0.015945	-0.00857574	0	0.242643	0.243405	0.190586	-0.0307728	-0.0130701	-5.2824e-17	-0.00511987	-0.00689136	-3.67113e-17	0.26593	0.863103	1	0.798371	0.737736	1	0.00175786	1.53393e-05	0.00128613	0.62199	0.880587	1	0.913391	0.6613	1	0.374056	0.93876	1	0.843823	0.820569	1	0.00791688	0.000124644	0.00576037	0.705871
O94826	O94826	>sp|O94826|TOM70_HUMAN Mitochondrial import receptor subunit TOM70 OS=Homo sapiens OX=9606 GN=TOMM70 PE=1 SV=1	TOMM70	3	2	2	2	2	2	0.00101228	-0.0077277	8.53547e-19	-0.157142	-0.16244	0	-0.31277	-0.286265	-0.0814307	-0.261271	-0.251563	-0.0624635	-0.27099	-0.249604	-2.11337e-14	0.995903	1	1	0.424046	0.539726	1	0.138185	0.0735543	0.627089	0.18585	0.2159	0.562305	0.197932	0.223924	1	0.997955	1	1	0.518492	0.651744	1	0.214876	0.135827	0.929927	0.279177
Q96C19	Q96C19	>sp|Q96C19|EFHD2_HUMAN EF-hand domain-containing protein D2 OS=Homo sapiens OX=9606 GN=EFHD2 PE=1 SV=1	EFHD2	21	17	17	17	17	17	0.0223102	0.0495528	0.0116956	0.104056	0.0909865	0	0.135076	0.150954	0.0415771	0.122394	0.108851	0	0.220326	0.226327	0.132991	0.755765	0.215786	0.672505	0.137053	0.00190697	1	0.087405	0.000150313	0.383998	0.0839695	3.61901e-05	1	0.00794671	1.7073e-09	0.0327608	0.814726	0.338498	1	0.21004	0.00679025	1	0.148593	0.00080343	0.613589	0.151259
Q96T51	Q96T51	>sp|Q96T51|RUFY1_HUMAN RUN and FYVE domain-containing protein 1 OS=Homo sapiens OX=9606 GN=RUFY1 PE=1 SV=2	RUFY1	14	4	4	4	4	4	-0.290517	-0.247429	-0.0565476	-0.121077	-0.18367	-0.0993756	0.139871	0.0933	7.59547e-16	-0.0129078	-0.0895943	-6.26226e-19	-0.0233036	-0.0733509	0	0.00698691	0.0269761	0.461013	0.197816	0.543398	0.171547	0.159279	0.168088	1	0.889698	0.912153	1	0.811081	0.627833	1	0.0261016	0.0711248	0.765835	0.282494	0.655528	0.31487	0.241802	0.267085	1	0.922334
P0DMV8;P0DMV9	P0DMV8;P0DMV9	>sp|P0DMV8|HS71A_HUMAN Heat shock 70 kDa protein 1A OS=Homo sapiens OX=9606 GN=HSPA1A PE=1 SV=1;>sp|P0DMV9|HS71B_HUMAN Heat shock 70 kDa protein 1B OS=Homo sapiens OX=9606 GN=HSPA1B PE=1 SV=1	HSPA1A;HSPA1B	34	32	32	32	32	32	-0.0224413	-0.0351271	7.30567e-18	0.157155	0.168586	0.202105	0.185741	0.181553	0.243942	0.142694	0.128774	0.120704	0.104799	0.10373	0.122373	0.548631	0.00345845	1	0.0069279	0.00101649	0.00185322	0.000602757	0.090659	1.13983e-06	0.0177634	9.35751e-05	0.0221842	0.108452	0.425823	0.0287612	0.650229	0.0146788	1	0.0208265	0.0041409	0.00842437	0.00355802	0.161172	1.66993e-05	0.0463042
Q9NX63	Q9NX63	>sp|Q9NX63|MIC19_HUMAN MICOS complex subunit MIC19 OS=Homo sapiens OX=9606 GN=CHCHD3 PE=1 SV=1	CHCHD3	3	2	2	2	2	2	0.000268152	-0.00228497	4.4452e-19	-0.0497461	-0.0348652	0	-0.181782	-0.214074	-8.78255e-18	0.0311204	0.0193179	1.28499e-16	0.104324	0.0439844	0	0.999165	0.938258	1	0.840785	0.8914	1	0.465581	0.65143	1	0.897956	1	1	0.647092	0.886231	1	0.999165	0.998589	1	0.87948	0.946674	1	0.563891	0.756992	1	0.925351
P20810	P20810	>sp|P20810|ICAL_HUMAN Calpastatin OS=Homo sapiens OX=9606 GN=CAST PE=1 SV=4	CAST	11	9	9	9	9	9	0.204923	0.176385	0.492424	0.0884388	0.0747399	0.0169202	0.25101	0.25684	0.396393	0.413362	0.414814	0.489632	0.328531	0.330243	0.546269	0.00687843	0.393644	0.00321422	0.192071	0.449538	0.694633	0.00405383	0.632593	0.00211038	7.43854e-05	0.267671	0.00188571	0.000695384	0.68625	0.00163852	0.0258552	0.537228	0.0160513	0.276074	0.564708	1	0.0142264	0.74191	0.00872867	0.00117471
Q96D96	Q96D96	>sp|Q96D96|HVCN1_HUMAN Voltage-gated hydrogen channel 1 OS=Homo sapiens OX=9606 GN=HVCN1 PE=1 SV=1	HVCN1	4	2	2	2	2	2	0.0270105	-0.0577626	-2.993e-14	-0.668739	-0.657881	-0.65729	-0.338521	-0.385324	-0.375105	-0.632379	-0.548888	-0.54726	-0.646937	-0.620922	-0.602339	0.849038	0.671209	1	0.0037123	0.000748682	0.00058133	0.0525675	0.0430388	0.00921032	0.00567686	0.00233609	0.00881349	0.00865732	0.000651077	0.00132219	0.891948	0.785062	1	0.0131993	0.00324927	0.00332657	0.0993655	0.0888544	0.0281755	0.0203031
P25054	P25054	>sp|P25054|APC_HUMAN Adenomatous polyposis coli protein OS=Homo sapiens OX=9606 GN=APC PE=1 SV=2	APC	1	1	1	1	1	1	-0.0949323	-0.127897	0	-0.163827	-0.157054	0	-0.456961	-0.548049	-0.221424	-0.147146	-0.232885	0	-0.0813362	-0.137544	0	0.742627	0.908011	1	0.632842	0.583414	1	0.112326	0.133499	0.266636	0.573984	0.818612	1	0.77635	1	1	0.804844	0.974959	1	0.707294	0.689103	1	0.181754	0.22314	0.452834	0.664412
Q99733	Q99733	>sp|Q99733|NP1L4_HUMAN Nucleosome assembly protein 1-like 4 OS=Homo sapiens OX=9606 GN=NAP1L4 PE=1 SV=1	NAP1L4	8	4	4	4	4	4	-0.0385039	-0.117097	0	0.068246	0.0141753	2.51883e-16	0.091186	0.0121988	5.93429e-16	0.270882	0.200275	1.15919e-18	0.0540172	-0.0179948	-1.00696e-15	0.733749	0.15908	1	0.603768	0.165455	1	0.477106	0.478192	1	0.0716712	0.0382896	1	0.643957	0.323886	1	0.798781	0.272633	1	0.681676	0.258603	1	0.574416	0.599465	1	0.134184
P49006	P49006	>sp|P49006|MRP_HUMAN MARCKS-related protein OS=Homo sapiens OX=9606 GN=MARCKSL1 PE=1 SV=2	MARCKSL1	2	1	1	1	1	1	-0.731372	-0.737471	-0.678528	-0.0893292	-0.0859258	0	0.202585	0.214976	0.0730641	-0.247299	-0.237282	-0.124383	0.035711	0.0258829	0	0.0049585	0.0309997	0.00710562	0.664779	0.97297	1	0.261281	0.460595	0.497918	0.167199	0.394856	0.331038	0.854463	1	1	0.0205436	0.0782879	0.0289947	0.733883	1	1	0.355577	0.582814	0.762075	0.258012
O95336	O95336	>sp|O95336|6PGL_HUMAN 6-phosphogluconolactonase OS=Homo sapiens OX=9606 GN=PGLS PE=1 SV=2	PGLS	13	12	12	12	12	12	0.140783	0.140612	0.0906565	0.371683	0.352803	0.306836	0.414792	0.423615	0.403308	0.200273	0.204222	0.183538	0.183349	0.203423	0.207081	0.0128323	0.057028	0.14005	8.83177e-05	5.58123e-07	0.00101063	0.000231391	2.2129e-07	7.46283e-06	0.00254455	0.00626252	0.00604439	0.00413339	0.0223829	0.00322015	0.0395542	0.124165	0.303027	0.00101796	6.89013e-06	0.00509926	0.00176408	2.66425e-06	8.06649e-05	0.0117873
P02768	P02768	>sp|P02768|ALBU_HUMAN Albumin OS=Homo sapiens OX=9606 GN=ALB PE=1 SV=2	ALB	66	53	53	53	53	53	-0.798288	-0.787373	-0.826071	0.00891316	0.0346733	-1.68291e-16	0.137711	0.127454	2.15994e-16	0.757628	0.746379	0.630814	-0.0692381	-0.0943286	-0.170568	3.55609e-06	0	3.80769e-17	0.931973	0.0491386	1	0.0532985	1.7146e-08	1	1.72494e-06	0	2.81814e-12	0.319641	0.523641	0.00718819	0.000201126	0	4.83541e-15	0.951536	0.0988462	1	0.100171	2.512e-07	1	0.000139835
P13796	P13796	>sp|P13796|PLSL_HUMAN Plastin-2 OS=Homo sapiens OX=9606 GN=LCP1 PE=1 SV=6	LCP1	48	38	38	38	38	38	-0.190799	-0.215826	-0.260233	-0.106063	-0.12075	-0.146724	-0.0581079	-0.0950467	-0.0967485	-0.0494064	-0.0660657	-0.0432057	0.0113113	-0.0133644	-0.00715777	0.00495148	4.47941e-05	1.74966e-05	0.117619	0.329319	0.0273376	0.245415	0.403198	0.0569343	0.47753	0.946729	0.324634	0.79897	0.00732333	0.735785	0.0205436	0.000446472	0.000257889	0.185867	0.442164	0.0714125	0.33835	0.524093	0.125534	0.578652
P06753	P06753	>sp|P06753|TPM3_HUMAN Tropomyosin alpha-3 chain OS=Homo sapiens OX=9606 GN=TPM3 PE=1 SV=2	TPM3	11	7	7	7	7	7	-0.244488	-0.230127	-0.224853	-0.180154	-0.178827	-0.173473	-0.167116	-0.151561	-0.140462	-0.0305567	-0.0605492	-1.70485e-16	0.0369474	-0.0246545	-4.38422e-13	0.00358877	0.00012667	9.98841e-07	0.0104698	0.00308981	0.0001105	0.0242513	0.00472593	0.00131204	0.655282	0.208886	1	0.737658	0.60868	0.999999	0.0167806	0.00103724	2.05863e-05	0.0280116	0.0100865	0.000933848	0.0542087	0.0146413	0.00586559	0.732373
Q9UNF0	Q9UNF0	>sp|Q9UNF0|PACN2_HUMAN Protein kinase C and casein kinase substrate in neurons protein 2 OS=Homo sapiens OX=9606 GN=PACSIN2 PE=1 SV=2	PACSIN2	16	9	9	9	9	9	0.169393	0.12962	2.02019e-16	0.116393	0.079975	6.83795e-18	-0.0725098	-0.0858404	-6.95275e-16	0.081167	0.174121	6.45299e-17	0.0914346	0.10852	8.42121e-17	0.217353	0.167697	1	0.459387	0.713727	1	0.588165	0.516999	1	0.567071	0.157485	1	0.549066	0.301739	1	0.319784	0.282828	1	0.555121	0.800735	1	0.668732	0.633422	1	0.65829
Q9UBQ7	Q9UBQ7	>sp|Q9UBQ7|GRHPR_HUMAN Glyoxylate reductase/hydroxypyruvate reductase OS=Homo sapiens OX=9606 GN=GRHPR PE=1 SV=1	GRHPR	6	2	2	2	2	2	-0.36935	-0.3486	-0.314327	-0.354325	-0.239494	-0.125732	-0.0775544	-0.00496283	5.42893e-18	-0.637155	-0.531011	-0.513783	-0.515133	-0.336613	-0.111725	0.0119481	0.0371127	0.00664658	0.032202	0.38206	0.28932	0.574749	0.798056	1	0.00229427	0.0821097	0.0122693	0.0134654	0.414339	0.338773	0.0375909	0.0903484	0.0275375	0.0661447	0.495821	0.479964	0.658713	0.881814	1	0.0110832
P02766	P02766	>sp|P02766|TTHY_HUMAN Transthyretin OS=Homo sapiens OX=9606 GN=TTR PE=1 SV=1	TTR	9	5	5	5	5	5	-0.337204	-0.309656	-0.253961	0.291317	0.211401	0	0.613573	0.576801	0.525519	1.10065	1.08051	1.08222	0.326588	0.229725	6.29279e-16	0.024686	0.0505846	0.00743023	0.0591278	0.00235245	1	0.00595183	5.40092e-07	8.95474e-05	0.00015287	8.88178e-16	2.69938e-07	0.0562184	0.00136499	1	0.0643742	0.112694	0.029854	0.105812	0.00801284	1	0.018971	6.13787e-06	0.000631244	0.00179283
P55060	P55060	>sp|P55060|XPO2_HUMAN Exportin-2 OS=Homo sapiens OX=9606 GN=CSE1L PE=1 SV=3	CSE1L	8	5	5	5	5	5	-0.515615	-0.534775	-0.431906	-0.139394	-0.169828	-1.90632e-11	-0.32082	-0.244061	-0.129377	-0.356627	-0.230009	-1.67945e-13	-0.13123	-0.110417	0	0.000722644	0.921328	0.0188249	0.18032	0.0496613	0.999992	0.0116183	0.815795	0.203585	0.00302977	0.00807194	0.999999	0.188313	0.0231443	1	0.00594262	0.985777	0.0622039	0.262598	0.0996503	1	0.030746	0.893298	0.364326	0.0129725
A4D1S5	A4D1S5	>sp|A4D1S5|RAB19_HUMAN Ras-related protein Rab-19 OS=Homo sapiens OX=9606 GN=RAB19 PE=1 SV=2	RAB19	3	1	1	1	1	1	-0.55205	-0.554986	-0.52433	-0.0882059	-0.0922607	0	-0.284615	-0.281175	-0.233909	-0.817923	-0.813729	-0.727302	-0.69727	-0.691843	-0.685585	0.00765254	0.0646194	0.00872449	0.589924	0.911491	1	0.10776	0.232058	0.134002	0.00496034	0.0158398	0.00816189	0.00148861	0.0258197	0.00137339	0.0277665	0.136775	0.0338945	0.669792	0.961712	1	0.175769	0.339774	0.25681	0.0185879
P30038	P30038	>sp|P30038|AL4A1_HUMAN Delta-1-pyrroline-5-carboxylate dehydrogenase, mitochondrial OS=Homo sapiens OX=9606 GN=ALDH4A1 PE=1 SV=3	ALDH4A1	9	3	3	3	3	3	-0.00222798	0.0131073	4.62628e-19	-0.200323	-0.182204	-0.13847	0.0142618	0.0450749	1.21511e-15	-0.0933672	-0.0707456	0	0.035922	0.0337278	4.36272e-16	0.981536	0.828376	1	0.0521406	0.0919867	0.0842543	0.866312	0.825853	1	0.278916	0.366818	1	0.694318	0.661111	1	0.989085	0.910764	1	0.0962108	0.162818	0.177102	0.898452	0.899854	1	0.383234
P67809	P67809	>sp|P67809|YBOX1_HUMAN Y-box-binding protein 1 OS=Homo sapiens OX=9606 GN=YBX1 PE=1 SV=3	YBX1	4	2	2	2	2	2	-2.34452	-1.88457	-2.23002	-0.799939	-0.794741	-0.785857	-0.596539	-0.599353	-0.494099	-1.25567	-1.25604	-1.19368	-0.968142	-0.990519	-0.964233	1.15881e-07	0.0010617	0.000258704	0.000509573	0.00029374	0.000472549	0.00519368	0.040785	0.00833573	1.95085e-05	3.37464e-06	1.79367e-06	4.3366e-05	5.60841e-05	4.71617e-06	1.40911e-05	0.00581545	0.00228896	0.00328563	0.00148211	0.00282368	0.0171257	0.0848495	0.0260237	0.000505654
O60784	O60784	>sp|O60784|TOM1_HUMAN Target of Myb1 membrane trafficking protein OS=Homo sapiens OX=9606 GN=TOM1 PE=1 SV=2	TOM1	9	5	5	5	5	5	-0.119591	-0.100344	-1.39163e-18	-0.553545	-0.568879	-0.380277	-0.24301	-0.246794	-0.14642	-0.168999	-0.174956	-0.12179	-0.349788	-0.328439	-0.335119	0.149954	0.578292	1	0.00107606	1.80871e-06	0.0155175	0.0115321	0.00366084	0.094794	0.0395558	0.0226342	0.0766453	0.00296604	0.000329073	0.000174713	0.241996	0.709589	1	0.00563579	2.01778e-05	0.0445031	0.0305512	0.0118867	0.192468	0.0840906
P80723	P80723	>sp|P80723|BASP1_HUMAN Brain acid soluble protein 1 OS=Homo sapiens OX=9606 GN=BASP1 PE=1 SV=2	BASP1	14	11	11	11	11	11	-0.047679	-0.0540413	-2.13122e-17	0.0354119	-0.0153943	1.5323e-17	-0.000419503	0.00249703	2.60985e-16	0.263751	0.267219	0.283311	0.142878	0.133957	0.131683	0.594406	0.0870757	1	0.761339	0.147957	1	0.996011	0.739404	1	0.0169509	0.00118722	0.00317796	0.138612	0.184107	0.119349	0.688051	0.170542	1	0.813522	0.237042	1	0.996421	0.831744	1	0.0450051
Q08211	Q08211	>sp|Q08211|DHX9_HUMAN ATP-dependent RNA helicase A OS=Homo sapiens OX=9606 GN=DHX9 PE=1 SV=4	DHX9	19	9	9	9	9	9	-0.146419	-0.144493	-0.0880563	-0.171903	-0.131258	-6.04897e-17	-0.237862	-0.2518	-0.173998	-0.176428	-0.115805	-5.07219e-17	-0.00908684	0.01192	-3.1207e-17	0.0456622	0.328483	0.196564	0.0248159	0.000940554	1	0.00561376	3.56371e-05	0.102904	0.0489274	0.804092	1	0.882495	0.0482191	1	0.0982766	0.469097	0.388654	0.053377	0.00392355	1	0.0181079	0.000242771	0.205977	0.0989946
P06454	P06454	>sp|P06454|PTMA_HUMAN Prothymosin alpha OS=Homo sapiens OX=9606 GN=PTMA PE=1 SV=2	PTMA	4	3	3	3	3	3	-2.10755	-2.0924	-1.42339	-0.738648	-0.59399	-0.353032	-0.71315	-0.558803	-7.38917e-11	-1.27471	-1.1802	-0.639342	-1.21448	-1.12037	-0.765683	2.04849e-07	8.4501e-07	0.000773683	0.000387149	0.000142035	0.0258217	0.000530314	0.000279658	0.999985	3.13062e-05	5.24844e-06	0.0151946	2.11147e-05	6.08145e-06	0.00106801	2.0758e-05	1.398e-05	0.00555044	0.00268247	0.000809442	0.0683808	0.00325908	0.00137123	1	0.000673775
Q9NPP4	Q9NPP4	>sp|Q9NPP4|NLRC4_HUMAN NLR family CARD domain-containing protein 4 OS=Homo sapiens OX=9606 GN=NLRC4 PE=1 SV=2	NLRC4	22	8	8	8	8	8	0.167427	0.11899	5.40432e-15	0.503082	0.32465	0.184217	0.223242	0.19468	0.151567	0.409127	0.32639	0.206669	0.412391	0.319934	0.142585	0.131082	0.360461	1	0.00202457	4.11198e-06	0.0877529	0.0885215	0.117507	0.133992	0.0136095	9.1453e-05	0.0498652	0.0286371	8.85686e-06	0.208193	0.218201	0.504107	1	0.00873005	4.13237e-05	0.182562	0.149774	0.20111	0.25681	0.0380439
P29966	P29966	>sp|P29966|MARCS_HUMAN Myristoylated alanine-rich C-kinase substrate OS=Homo sapiens OX=9606 GN=MARCKS PE=1 SV=4	MARCKS	4	2	2	2	2	2	0.234719	0.149762	1.18092e-14	0.442645	0.351237	0.165776	0.699661	0.469571	0.368276	0.771504	0.670137	0.67199	0.781886	0.644172	0.579953	0.289242	0.384603	1	0.123258	0.0321942	0.361112	0.00932733	0.0190834	0.0344148	0.009225	0.000371341	0.00175675	0.00569653	0.00273056	0.00385643	0.398999	0.527853	1	0.192526	0.0703471	0.576263	0.0262547	0.0461798	0.0814964	0.0284313
P35232	P35232	>sp|P35232|PHB1_HUMAN Prohibitin 1 OS=Homo sapiens OX=9606 GN=PHB1 PE=1 SV=1	PHB1	15	6	6	6	6	6	0.328993	0.325944	0.312213	-0.90912	-0.897234	-0.892007	-1.43953	-1.44465	-1.43637	-0.427403	-0.437821	-0.421283	-0.294321	-0.329473	-0.321295	0.00206248	0.000252844	5.40152e-06	1.50996e-06	3.21965e-14	3.79452e-17	1.14605e-07	0	1.02369e-19	0.000403259	7.13166e-06	3.53113e-07	0.00792788	0.000293254	7.88015e-06	0.0120187	0.001798	9.45071e-05	9.41597e-05	1.18639e-12	4.19467e-15	7.76366e-06	0	6.5516e-18	0.00343448
P33176	P33176	>sp|P33176|KINH_HUMAN Kinesin-1 heavy chain OS=Homo sapiens OX=9606 GN=KIF5B PE=1 SV=1	KIF5B	32	16	16	16	16	16	-0.107311	-0.101114	-0.069009	-0.00868917	-0.0532032	-4.5146e-15	-0.0377583	-0.041673	0	0.00361808	0.00403459	1.90093e-17	-0.0266042	-0.0600157	-1.72861e-16	0.0310676	0.487393	0.154475	0.891964	0.684662	1	0.375264	0.482433	1	0.932968	0.865771	1	0.592923	0.552564	1	0.0747832	0.627164	0.325268	0.923481	0.778811	1	0.471252	0.603848	1	0.949761
A6NI72	A6NI72	>sp|A6NI72|NCF1B_HUMAN Putative neutrophil cytosol factor 1B OS=Homo sapiens OX=9606 GN=NCF1B PE=5 SV=2	NCF1B	1	1	1	1	1	1	-0.703125	-0.697114	-0.661136	-0.312503	-0.313949	-0.252456	-0.318801	-0.321638	-0.270956	-0.285814	-0.289334	-0.250419	-0.242161	-0.250707	-0.128205	0.0042246	0.00223998	0.00568301	0.0965047	0.0789392	0.12998	0.0794573	0.0660193	0.0977684	0.0791447	0.0850991	0.0882381	0.199213	0.180758	0.341708	0.0185249	0.0105779	0.0243596	0.158474	0.144274	0.251081	0.137734	0.125241	0.197322	0.144396
Q96RU3	Q96RU3	>sp|Q96RU3|FNBP1_HUMAN Formin-binding protein 1 OS=Homo sapiens OX=9606 GN=FNBP1 PE=1 SV=2	FNBP1	18	6	6	6	6	6	-0.681705	-0.64844	-0.612618	-0.498462	-0.539439	-0.571009	-0.745157	-0.675614	-0.678537	-0.257764	-0.26861	-0.289174	-0.252653	-0.225099	-0.155839	0.000377752	9.16596e-07	2.44276e-05	0.00086191	2.3561e-05	1.11306e-06	0.000831281	2.67588e-07	1.30117e-05	0.0301887	0.150161	0.00779644	0.0119021	0.14686	0.127939	0.00374977	1.48611e-05	0.000345395	0.00481999	0.000185438	2.08228e-05	0.00444324	3.1745e-06	0.000130762	0.0688088
P31040	P31040	>sp|P31040|SDHA_HUMAN Succinate dehydrogenase [ubiquinone] flavoprotein subunit, mitochondrial OS=Homo sapiens OX=9606 GN=SDHA PE=1 SV=2	SDHA	6	2	2	2	2	2	-0.0716958	-0.108437	-9.75243e-19	-0.967668	-0.896761	-0.788885	-1.17165	-1.16074	-1.11955	-0.637546	-0.499071	-0.523293	-0.801265	-0.673675	-0.618827	0.68486	1	1	0.00265644	5.97868e-05	0.00303178	0.00047385	1.04663e-06	0.000212812	0.00673422	0.330446	0.0347615	0.00183799	0.0246234	0.00477239	0.76193	1	1	0.0105391	0.000411038	0.0123299	0.00302468	1.14143e-05	0.00130368	0.0227783
P08311	P08311	>sp|P08311|CATG_HUMAN Cathepsin G OS=Homo sapiens OX=9606 GN=CTSG PE=1 SV=2	CTSG	24	23	23	23	23	23	0.0210403	0.00247191	-2.86191e-17	-1.33462	-1.35249	-1.37529	-1.71435	-1.7506	-1.75248	-0.647823	-0.656193	-0.671187	-0.736278	-0.730432	-0.777434	0.615013	0.588347	1	3.91762e-07	0	3.01592e-24	1.36528e-08	0	9.45557e-39	3.06502e-05	0	6.62952e-14	8.92787e-07	0	6.52237e-23	0.706524	0.717223	1	3.81106e-05	0	7.33472e-22	1.43188e-06	0	2.87449e-36	0.000671543
P04406	P04406	>sp|P04406|G3P_HUMAN Glyceraldehyde-3-phosphate dehydrogenase OS=Homo sapiens OX=9606 GN=GAPDH PE=1 SV=3	GAPDH	31	26	26	26	26	26	0.194209	0.19118	0.1541	0.0461538	0.0450778	5.12206e-15	0.0698466	0.0860821	0.0434762	-0.0736942	-0.131282	-0.0797117	-0.0183933	-0.0823424	-5.17105e-06	0.00983049	0.000752405	0.00593319	0.506933	0.856922	1	0.273987	0.240069	0.28889	0.329055	0.0407727	0.163486	0.817338	0.032122	0.993172	0.0327055	0.004453	0.0251824	0.596738	0.920104	1	0.368669	0.348227	0.485543	0.43708
P05091	P05091	>sp|P05091|ALDH2_HUMAN Aldehyde dehydrogenase, mitochondrial OS=Homo sapiens OX=9606 GN=ALDH2 PE=1 SV=2	ALDH2	13	4	4	4	4	4	0.151068	0.0731591	3.80355e-13	0.34437	0.264426	0.239314	0.0784519	-0.0921331	8.90134e-20	0.197653	0.103288	4.55478e-16	0.331557	0.261191	0.036833	0.164961	0.815078	0.999999	0.0240879	0.507311	0.122173	0.531981	0.0243978	1	0.16176	0.40955	1	0.0124591	0.0280394	0.592744	0.259636	0.900622	1	0.0523986	0.622493	0.238463	0.622607	0.0561791	1	0.251534
Q6XQN6	Q6XQN6	>sp|Q6XQN6|PNCB_HUMAN Nicotinate phosphoribosyltransferase OS=Homo sapiens OX=9606 GN=NAPRT PE=1 SV=2	NAPRT	21	13	13	13	13	13	0.229986	0.223983	0.131745	0.274043	0.258733	0.207252	0.228539	0.240691	0.213938	0.156679	0.15908	0.0368511	-0.00202479	0.0512843	1.30564e-16	0.00378195	1.22546e-06	0.0600782	0.000936928	2.69464e-05	0.00883224	0.00362847	0.000125992	0.00796278	0.0258033	0.000462926	0.458607	0.974285	0.747065	1	0.0171715	1.89829e-05	0.1538	0.00510899	0.000210043	0.0280785	0.0131512	0.000688567	0.0250524	0.0606149
Q0VD83	Q0VD83	>sp|Q0VD83|APOBR_HUMAN Apolipoprotein B receptor OS=Homo sapiens OX=9606 GN=APOBR PE=1 SV=3	APOBR	38	27	27	27	27	27	-0.109484	-0.129178	-0.125915	-0.406419	-0.392731	-0.39654	-0.27656	-0.268806	-0.269276	-0.190744	-0.164039	-0.141011	-0.130964	-0.117484	-0.0579983	0.048342	0.000809474	0.000834731	0.000123312	2.22045e-15	5.42026e-12	0.000711682	5.52014e-11	4.66213e-09	0.00899063	9.54612e-07	0.00498255	0.0551749	0.000987076	0.274825	0.102144	0.00470967	0.00585033	0.00124547	9.15275e-14	2.99593e-10	0.00396975	1.14743e-09	1.09022e-07	0.0279606
O95786	O95786	>sp|O95786|DDX58_HUMAN Antiviral innate immune response receptor RIG-I OS=Homo sapiens OX=9606 GN=DDX58 PE=1 SV=2	DDX58	15	5	5	5	5	5	-0.751223	-0.602249	-0.500302	-0.563705	-0.547066	-0.361971	-0.333527	-0.286247	-0.154124	-0.130018	-0.148547	-0.0581892	-0.174515	-0.248954	-0.239422	0.0002289	2.87095e-05	0.00223554	0.00118828	6.20899e-05	0.0201587	0.0118136	0.00115102	0.148794	0.330907	0.563889	0.417122	0.277715	0.977551	0.114157	0.00272884	0.000304897	0.0120986	0.00606708	0.000421795	0.0564165	0.0311274	0.00452225	0.280083	0.439043
Q9Y490	Q9Y490	>sp|Q9Y490|TLN1_HUMAN Talin-1 OS=Homo sapiens OX=9606 GN=TLN1 PE=1 SV=3	TLN1	151	108	108	108	108	108	0.122268	0.131805	0.139735	0.151911	0.17703	0.245611	0.27702	0.266277	0.304517	0.0508125	0.075846	0.100605	0.0759905	0.0947183	0.127157	0.00534236	4.54768e-06	9.27341e-08	0.0113866	0.0106041	7.27625e-14	0.000124498	6.66134e-16	1.35516e-16	0.230975	0.202746	5.71463e-05	0.0705228	0.120455	5.08206e-06	0.0218731	6.24856e-05	2.75036e-06	0.0299051	0.0278501	4.91551e-12	0.001134	2.05068e-14	7.16467e-15	0.330041
P28838	P28838	>sp|P28838|AMPL_HUMAN Cytosol aminopeptidase OS=Homo sapiens OX=9606 GN=LAP3 PE=1 SV=3	LAP3	17	12	12	12	12	12	-0.068577	-0.0766724	-1.51631e-17	0.00533015	0.0121097	1.81672e-17	0.173476	0.200246	0.198889	0.0569479	0.0498314	0	0.0126391	0.0287386	5.69236e-18	0.233495	0.798264	1	0.938269	0.909082	1	0.0113464	0.0258865	0.00627071	0.372991	0.975642	1	0.81631	0.249338	1	0.339832	0.887284	1	0.954904	0.960003	1	0.0303236	0.0588923	0.0205808	0.481244
Q13459	Q13459	>sp|Q13459|MYO9B_HUMAN Unconventional myosin-IXb OS=Homo sapiens OX=9606 GN=MYO9B PE=1 SV=3	MYO9B	21	6	6	6	6	6	0.156041	0.167616	4.31767e-18	0.0581686	0.106813	2.86362e-18	0.161441	0.15501	2.73879e-15	0.0608463	0.0982925	9.5282e-16	0.205231	0.201436	0.0467136	0.110799	0.0913382	1	0.505723	0.381434	1	0.10298	0.579781	1	0.434921	0.988023	1	0.0168491	0.0816963	0.519787	0.192045	0.176718	1	0.595773	0.495274	1	0.169911	0.693167	1	0.539933
Q9H0N5	Q9H0N5	>sp|Q9H0N5|PHS2_HUMAN Pterin-4-alpha-carbinolamine dehydratase 2 OS=Homo sapiens OX=9606 GN=PCBD2 PE=1 SV=4	PCBD2	2	1	1	1	1	1	0.135987	0.140399	0.0167684	0.130357	0.126547	0.10354	-0.050372	-0.0497359	0	0.0960406	0.0899034	0.0703184	0.106138	0.105255	0	0.369418	0.539835	0.793388	0.37701	0.516775	0.413865	0.748638	0.96829	1	0.455315	0.705893	0.51297	0.486884	0.651653	1	0.482505	0.676392	1	0.473355	0.629583	0.645204	0.807143	1	1	0.559752
Q15833	Q15833	>sp|Q15833|STXB2_HUMAN Syntaxin-binding protein 2 OS=Homo sapiens OX=9606 GN=STXBP2 PE=1 SV=2	STXBP2	30	18	18	18	18	18	-0.210181	-0.229368	-0.216436	-0.131691	-0.152194	-0.161681	-0.0956717	-0.102393	-0.0805916	-0.310628	-0.300958	-0.312601	-0.270975	-0.269924	-0.285851	0.00167751	7.69659e-05	0.000561109	0.0389486	0.304942	0.00939417	0.057714	0.338195	0.0930221	9.52841e-05	0.000403097	2.2554e-06	9.74038e-05	0.000247974	5.95308e-06	0.0104608	0.000717169	0.0042778	0.0766939	0.416874	0.0295176	0.107227	0.458979	0.18979	0.00138761
P80511	P80511	>sp|P80511|S10AC_HUMAN Protein S100-A12 OS=Homo sapiens OX=9606 GN=S100A12 PE=1 SV=2	S100A12	10	8	8	8	8	8	-0.0399215	0.00328906	0	-0.232085	-0.278471	-3.38531e-17	0.0483633	0.115806	0.165934	0.285235	0.214705	0.216712	0.0315779	0.0298677	0	0.654364	0.559789	1	0.00971491	0.001285	1	0.555116	0.179224	0.307177	0.010335	0.485429	0.130578	0.618213	0.439705	1	0.73779	0.694297	1	0.026727	0.0049605	1	0.641046	0.280484	0.510992	0.0310305
Q9H4E7	Q9H4E7	>sp|Q9H4E7|DEFI6_HUMAN Differentially expressed in FDCP 6 homolog OS=Homo sapiens OX=9606 GN=DEF6 PE=1 SV=1	DEF6	17	12	12	12	12	12	-0.277148	-0.278147	-0.243418	-0.171501	-0.149565	-0.0992194	-0.0787011	-0.0535183	0	-0.126528	-0.125293	-0.0867268	-0.185224	-0.167258	-0.10096	0.00132698	3.19839e-06	5.39794e-05	0.0263802	0.00449803	0.0535319	0.150348	0.394889	1	0.0175487	0.0571862	0.0713139	0.0111189	0.00463583	0.0722399	0.00893964	4.54882e-05	0.000653123	0.05613	0.0136399	0.120658	0.230256	0.516283	1	0.0459896
Q14980	Q14980	>sp|Q14980|NUMA1_HUMAN Nuclear mitotic apparatus protein 1 OS=Homo sapiens OX=9606 GN=NUMA1 PE=1 SV=2	NUMA1	49	14	14	14	14	14	-0.427065	-0.425011	-0.435358	-0.452281	-0.429563	-0.403055	-0.313828	-0.269331	-0.261603	-0.431084	-0.374321	-0.364989	-0.407966	-0.393645	-0.37427	0.000416838	4.01415e-07	1.41315e-07	0.000833308	4.78213e-09	0.000164279	0.0119666	0.000324559	0.00738179	0.00173265	1.21056e-07	0.000381987	0.00138207	2.43207e-08	0.000273089	0.00402282	7.50893e-06	4.09141e-06	0.00475729	8.94626e-08	0.00128054	0.0314285	0.00153865	0.0236217	0.00919769
Q06323	Q06323	>sp|Q06323|PSME1_HUMAN Proteasome activator complex subunit 1 OS=Homo sapiens OX=9606 GN=PSME1 PE=1 SV=1	PSME1	16	11	11	11	11	11	0.11271	0.152905	0.0847101	0.366318	0.384634	0.380507	0.367164	0.338638	0.291144	0.283101	0.348975	0.369244	0.31461	0.379764	0.44532	0.132307	0.223887	0.292903	0.000166777	0.000148013	0.000814824	0.00060464	4.29421e-05	0.000558055	0.002745	0.000267054	0.00477557	0.00102975	0.00012009	0.0012235	0.21909	0.348141	0.523418	0.00151343	0.000839086	0.00432675	0.0035605	0.000277753	0.00295041	0.0122764
Q15149	Q15149	>sp|Q15149|PLEC_HUMAN Plectin OS=Homo sapiens OX=9606 GN=PLEC PE=1 SV=3	PLEC	175	84	84	84	84	84	-0.0797877	-0.0858014	-0.0640604	-0.0749239	-0.0418782	-6.33637e-17	0.0627048	0.0833685	0.0960791	-0.0919242	-0.0853879	-0.0369779	-0.0782088	-0.0673344	0	0.0249484	0.00018314	0.0192165	0.0772427	0.00847197	1	0.105526	0.0555783	0.000305317	0.0234515	5.52068e-07	0.137987	0.0749854	1.05621e-05	1	0.0647009	0.00140411	0.0631547	0.132026	0.0232287	1	0.173171	0.109667	0.00178065	0.0566375
P46019	P46019	>sp|P46019|KPB2_HUMAN Phosphorylase b kinase regulatory subunit alpha, liver isoform OS=Homo sapiens OX=9606 GN=PHKA2 PE=1 SV=1	PHKA2	8	4	4	4	4	4	0.237321	0.258148	0.204326	0.355022	0.313107	0.0374132	-0.0170399	0.00687526	2.85589e-19	0.282095	0.274156	0.209908	0.345298	0.301306	0.157751	0.0614823	0.035034	0.0458359	0.00794884	0.00385723	0.580538	0.864488	0.961506	1	0.0128438	0.0210149	0.036	0.0104667	0.00341789	0.134189	0.123066	0.0863249	0.123996	0.0230138	0.0120731	0.861866	0.897709	1	1	0.0364907
Q96FS4	Q96FS4	>sp|Q96FS4|SIPA1_HUMAN Signal-induced proliferation-associated protein 1 OS=Homo sapiens OX=9606 GN=SIPA1 PE=1 SV=1	SIPA1	18	9	9	9	9	9	-0.198026	-0.175365	-0.161171	-0.0906044	-0.0904439	-0.0204061	0.122498	0.0791892	0.0256941	-0.0860116	-0.122213	-0.127459	-0.0521882	-0.0797822	-0.0479295	0.0155766	0.011515	0.00854389	0.182878	0.145117	0.57539	0.066036	0.207377	0.447743	0.137827	0.287464	0.0287535	0.488535	0.807855	0.372583	0.0459762	0.0367032	0.0332993	0.265211	0.233416	0.855347	0.119316	0.313644	0.697573	0.223463
P12081	P12081	>sp|P12081|HARS1_HUMAN Histidine--tRNA ligase, cytoplasmic OS=Homo sapiens OX=9606 GN=HARS1 PE=1 SV=2	HARS1	12	6	6	6	6	6	0.717319	0.694557	0.538783	0.650263	0.636381	0.534457	0.16721	0.163604	0.188309	0.534703	0.501023	0.432574	0.738732	0.680388	0.556787	1.61384e-05	8.90608e-08	7.3153e-05	1.82682e-05	9.79283e-08	4.3053e-05	0.0453682	0.965789	0.0806748	0.000112998	1.77008e-06	3.28345e-05	5.51226e-06	7.86512e-08	1.88139e-06	0.000527303	1.96905e-06	0.000839189	0.000358292	1.4434e-06	0.000441793	0.0884098	1	0.168124	0.00146958
Q9H0D6	Q9H0D6	>sp|Q9H0D6|XRN2_HUMAN 5'-3' exoribonuclease 2 OS=Homo sapiens OX=9606 GN=XRN2 PE=1 SV=1	XRN2	5	2	2	2	2	2	-0.450253	-0.31987	-0.212431	-0.497423	-0.532654	-0.456665	-0.184537	-0.170214	-0.0632648	-0.317051	-0.152649	-6.32322e-18	-0.124085	-0.0812134	0	0.0558132	0.081001	0.14939	0.00484299	0.0127685	0.0119904	0.23244	0.438866	0.441463	0.0555451	0.816126	1	0.439054	0.575638	1	0.114547	0.161603	0.31703	0.0159409	0.0327932	0.0358238	0.323951	0.560286	0.689375	0.109028
Q13813	Q13813	>sp|Q13813|SPTN1_HUMAN Spectrin alpha chain, non-erythrocytic 1 OS=Homo sapiens OX=9606 GN=SPTAN1 PE=1 SV=3	SPTAN1	148	84	84	84	84	84	-0.197766	-0.194297	-0.193785	-0.167788	-0.144715	-0.103635	-0.149867	-0.143551	-0.124065	-0.104978	-0.0628416	-1.06082e-16	-0.155797	-0.124813	-0.0695921	0.00040826	3.5453e-11	1.20747e-09	0.00340966	7.5417e-08	0.00365441	0.00169241	1.56468e-08	4.71583e-05	0.0124204	7.13852e-06	1	0.00264523	8.33467e-12	0.0318968	0.00396617	1.51266e-09	5.87314e-08	0.0123609	1.15355e-06	0.0142886	0.00770774	2.30624e-07	0.000390099	0.035705
O75558	O75558	>sp|O75558|STX11_HUMAN Syntaxin-11 OS=Homo sapiens OX=9606 GN=STX11 PE=1 SV=1	STX11	5	3	3	3	3	3	0.17332	0.153345	9.36948e-17	0.0737065	0.055966	0	0.158259	0.154638	0.117833	-0.0737841	-0.119714	-0.0541877	0.0138531	0.0301331	0	0.0953647	0.0420201	1	0.49411	0.657675	1	0.11646	0.0948459	0.11632	0.386699	0.26683	0.318564	0.88052	0.80493	1	0.171671	0.0983569	1	0.58647	0.75876	1	0.186828	0.167879	0.228876	0.492641
P62851	P62851	>sp|P62851|RS25_HUMAN 40S ribosomal protein S25 OS=Homo sapiens OX=9606 GN=RPS25 PE=1 SV=1	RPS25	6	3	3	3	3	3	-0.142136	0.0535361	-1.89846e-18	-0.157843	0.12574	0	0.0139009	0.140381	0	-0.174793	0.136146	0	-0.227504	0.160022	0	0.513253	0.290262	1	0.510722	0.0868513	1	0.948087	0.158461	1	0.492526	0.0668165	1	0.420821	0.0543356	1	0.621061	0.426346	1	0.600327	0.155425	1	0.958731	0.25488	1	0.591226
A6NC98	A6NC98	>sp|A6NC98|CC88B_HUMAN Coiled-coil domain-containing protein 88B OS=Homo sapiens OX=9606 GN=CCDC88B PE=1 SV=1	CCDC88B	41	27	27	27	27	27	-0.0570646	-0.0672026	-0.0591449	-0.123126	-0.121961	-0.171414	-0.0210702	-0.063656	-0.0326408	0.0246964	-0.0384046	-0.0512219	0.112739	0.0642916	0	0.257831	0.986509	0.171859	0.0803238	0.666331	0.00458735	0.663729	0.315127	0.322105	0.63371	0.517797	0.210162	0.0364134	1.74452e-05	1	0.366265	1	0.348882	0.136511	0.765478	0.016944	0.734338	0.432988	0.530731	0.715153
P78527	P78527	>sp|P78527|PRKDC_HUMAN DNA-dependent protein kinase catalytic subunit OS=Homo sapiens OX=9606 GN=PRKDC PE=1 SV=3	PRKDC	71	25	25	25	25	25	-0.280043	-0.27108	-0.25913	-0.066701	-0.0820277	-0.078682	-0.055951	-0.0646933	-0.0383235	-0.106715	-0.107941	-0.115061	0.0381245	0.0355225	-1.48117e-17	0.000491421	4.96594e-07	5.94962e-07	0.231559	0.910617	0.115237	0.19659	0.307418	0.287305	0.0890982	0.228541	0.035403	0.403093	0.00557182	1	0.00457906	8.88026e-06	1.36504e-05	0.32125	0.961207	0.227081	0.283239	0.425763	0.483213	0.157705
Q96G03	Q96G03	>sp|Q96G03|PGM2_HUMAN Phosphopentomutase OS=Homo sapiens OX=9606 GN=PGM2 PE=1 SV=4	PGM2	26	14	14	14	14	14	-0.038249	-0.0121045	0	0.182243	0.172679	1.09144e-16	0.164515	0.172425	0.118234	0.0651173	0.037544	2.7525e-17	0.0845945	0.0782254	3.33007e-17	0.508441	0.851371	1	0.0158363	9.91928e-05	1	0.00715627	0.0144437	0.0944004	0.267878	0.194846	1	0.155603	0.0355539	1	0.617128	0.928907	1	0.0377587	0.000600488	1	0.0215664	0.0368595	0.191958	0.371367
P18206	P18206	>sp|P18206|VINC_HUMAN Vinculin OS=Homo sapiens OX=9606 GN=VCL PE=1 SV=4	VCL	82	56	56	56	56	56	-0.104487	-0.112726	-0.107991	-0.0234593	-0.0196443	-7.10711e-16	0.0953835	0.0902287	0.111503	-0.0809415	-0.0569741	-0.0335324	-0.13351	-0.133009	-0.129074	0.0238018	0.000969801	9.60878e-05	0.680227	0.23915	1	0.0379753	0.310531	0.000756051	0.094462	0.990298	0.215521	0.0110124	6.49177e-05	0.000168338	0.0628013	0.00540953	0.00104265	0.745521	0.344558	1	0.0770275	0.429098	0.00376055	0.1648
P09769	P09769	>sp|P09769|FGR_HUMAN Tyrosine-protein kinase Fgr OS=Homo sapiens OX=9606 GN=FGR PE=1 SV=2	FGR	22	16	16	16	16	16	0.108008	0.12801	0.0943486	0.298689	0.322219	0.324496	0.362526	0.388897	0.369006	0.188148	0.188254	0.177201	0.215673	0.225672	0.226256	0.177443	0.0777035	0.111131	0.00274438	7.0834e-09	3.45731e-06	0.000844835	1.64266e-10	1.23374e-06	0.0185503	0.000509146	0.00083741	0.0156998	0.00103668	0.000459721	0.27361	0.157217	0.250948	0.0107477	1.25743e-07	5.64308e-05	0.00450579	3.24793e-09	1.79669e-05	0.0477905
Q99856	Q99856	>sp|Q99856|ARI3A_HUMAN AT-rich interactive domain-containing protein 3A OS=Homo sapiens OX=9606 GN=ARID3A PE=1 SV=2	ARID3A	2	1	1	1	1	1	-0.377278	-0.381806	-0.333583	-0.449924	-0.458426	-0.417623	-0.172733	-0.165771	-0.116211	-0.250518	-0.243746	-0.241771	-0.321295	-0.328466	-0.355399	0.0405072	0.106279	0.0371063	0.0134533	0.0200598	0.0166779	0.257298	0.389396	0.357464	0.0752657	0.224638	0.0805217	0.0737432	0.150678	0.0310981	0.0895396	0.200676	0.103993	0.0335573	0.0480172	0.0476623	0.351858	0.511621	0.578411	0.139279
P31146	P31146	>sp|P31146|COR1A_HUMAN Coronin-1A OS=Homo sapiens OX=9606 GN=CORO1A PE=1 SV=4	CORO1A	35	26	26	26	26	26	0.17276	0.151939	0.197185	0.3263	0.370427	0.426025	0.305862	0.311928	0.290684	0.217007	0.218505	0.179531	0.124437	0.115973	0.155744	0.0293237	0.010578	0.00635842	0.000203451	0.237295	1.24585e-06	0.000778486	1.46754e-10	0.000126614	0.00315437	0.0716105	0.00764862	0.0252677	0.500981	0.0122393	0.0723279	0.0346397	0.0265243	0.00167727	0.342494	2.27813e-05	0.00424502	2.94964e-09	0.00084828	0.0134116
Q15181	Q15181	>sp|Q15181|IPYR_HUMAN Inorganic pyrophosphatase OS=Homo sapiens OX=9606 GN=PPA1 PE=1 SV=2	PPA1	7	2	2	2	2	2	-0.143443	-0.134371	-0.0620923	-0.239344	-0.235383	-0.215943	0.0632065	0.0738121	9.42499e-17	-0.304113	-0.288511	-0.28456	-0.368623	-0.346835	-0.343255	0.289951	0.274989	0.790174	0.071954	0.0486979	0.280571	0.580439	0.498835	1	0.0494849	0.0355406	0.0183807	0.00899251	0.00648145	0.00108968	0.399525	0.409287	1	0.124284	0.0983665	0.469614	0.662736	0.618647	1	0.0999563
Q15233	Q15233	>sp|Q15233|NONO_HUMAN Non-POU domain-containing octamer-binding protein OS=Homo sapiens OX=9606 GN=NONO PE=1 SV=4	NONO	18	9	9	9	9	9	-0.434774	-0.41008	-0.36808	-0.622127	-0.582738	-0.522013	-0.751161	-0.726415	-0.6478	-0.29708	-0.214937	-0.112433	-0.314994	-0.308649	-0.266144	0.000562075	2.99993e-05	0.000247443	0.000861354	1.43846e-07	8.36716e-05	2.42389e-06	2.42926e-10	2.6415e-08	0.000953679	0.0182961	0.126323	0.00228835	0.00362376	0.00445645	0.00495278	0.0003163	0.0022206	0.00481999	2.03391e-06	0.000773724	6.14052e-05	4.68886e-09	5.4907e-07	0.00618218
P06737	P06737	>sp|P06737|PYGL_HUMAN Glycogen phosphorylase, liver form OS=Homo sapiens OX=9606 GN=PYGL PE=1 SV=4	PYGL	67	49	49	49	49	49	0.181096	0.182108	0.227843	-0.00354263	-0.00531913	1.45257e-16	-0.413146	-0.397921	-0.341891	-0.0163427	-0.015197	2.19445e-17	0.122766	0.129977	0.148375	0.000982624	0.00764685	9.55997e-07	0.932455	0.0320968	1	6.30917e-06	0	1.53682e-11	0.673846	0.00999371	1	0.00939824	0.051254	0.000809566	0.0074609	0.0269524	2.0043e-05	0.951629	0.0702605	1	0.000124747	0	4.73106e-10	0.746263
Q5T4S7	Q5T4S7	>sp|Q5T4S7|UBR4_HUMAN E3 ubiquitin-protein ligase UBR4 OS=Homo sapiens OX=9606 GN=UBR4 PE=1 SV=1	UBR4	26	6	6	6	6	6	-0.491557	-0.439616	-0.41119	-0.20628	-0.158303	0	-0.0451415	-0.0123559	-5.82871e-16	0.124003	0.109843	0	0.045904	0.0611597	5.69159e-19	0.000976787	0.00270663	0.00620662	0.0791159	0.380214	1	0.745442	0.94768	1	0.134991	0.279741	1	0.495865	0.58828	1	0.00744686	0.0121449	0.02607	0.134741	0.493953	1	0.805382	0.998163	1	0.220335
P37837	P37837	>sp|P37837|TALDO_HUMAN Transaldolase OS=Homo sapiens OX=9606 GN=TALDO1 PE=1 SV=2	TALDO1	28	25	25	25	25	25	-0.076419	-0.0588763	-8.50547e-17	0.0884425	0.0952287	0.0746516	0.240868	0.244018	0.275046	0.118144	0.107092	0.0278569	0.0721231	0.0343566	0	0.0985295	0.0062712	1	0.110682	0.00304071	0.174255	0.00404315	0.000114347	3.17874e-06	0.063676	0.201215	0.465184	0.316406	0.774832	1	0.175806	0.0233204	1	0.176742	0.00993951	0.318878	0.0142095	0.000632026	4.00554e-05	0.121745
P04075	P04075	>sp|P04075|ALDOA_HUMAN Fructose-bisphosphate aldolase A OS=Homo sapiens OX=9606 GN=ALDOA PE=1 SV=2	ALDOA	37	31	31	31	31	31	0.146706	0.173759	0.194932	0.138941	0.168401	0.172249	0.245944	0.252589	0.219986	0.0923163	0.0940161	0.0399298	0.0851779	0.095173	0.00491836	0.00272589	0.000731274	0.000307927	0.0219867	0.00550456	0.004722	0.000632362	9.1549e-13	4.99925e-06	0.0283617	0.0311814	0.326322	0.0590548	0.0114201	0.779694	0.0140453	0.00434831	0.0026369	0.0487881	0.015937	0.0173212	0.00366168	2.24896e-11	5.90203e-05	0.0653179
Q96F07	Q96F07	>sp|Q96F07|CYFP2_HUMAN Cytoplasmic FMR1-interacting protein 2 OS=Homo sapiens OX=9606 GN=CYFIP2 PE=1 SV=2	CYFIP2	24	13	13	13	13	13	0.203923	0.210147	0.115923	0.367766	0.380584	0.212026	0.110243	0.107114	5.42722e-17	0.167392	0.173727	6.00181e-16	0.324325	0.310314	0.189505	0.0717479	0.000367668	0.17287	0.0108505	4.30979e-09	0.052106	0.3096	0.0656489	1	0.164413	0.000294693	1	0.0138239	1.07276e-07	0.0662411	0.138595	0.00247008	0.350642	0.0288084	8.12513e-08	0.118321	0.405247	0.124898	1	0.254845
O75594	O75594	>sp|O75594|PGRP1_HUMAN Peptidoglycan recognition protein 1 OS=Homo sapiens OX=9606 GN=PGLYRP1 PE=1 SV=1	PGLYRP1	6	5	5	5	5	5	-0.481716	-0.472407	-0.442167	-0.785526	-0.796524	-0.792619	-1.06701	-1.16509	-1.18802	-0.890795	-0.882385	-0.876034	-0.741263	-0.725342	-0.697228	0.00159306	0.000432963	0.000192832	0.000196345	2.33294e-09	2.56408e-06	2.61394e-05	3.9746e-13	1.29795e-09	2.23512e-05	1.977e-11	2.6532e-10	0.000472112	1.39313e-10	9.30399e-06	0.0102495	0.00280044	0.00184633	0.00164528	4.76783e-08	4.36072e-05	0.000378399	1.02832e-11	3.25425e-08	0.000536291
P04040	P04040	>sp|P04040|CATA_HUMAN Catalase OS=Homo sapiens OX=9606 GN=CAT PE=1 SV=3	CAT	37	31	31	31	31	31	0.592456	0.581829	0.58097	0.387277	0.374651	0.344754	0.358779	0.390445	0.36798	0.318067	0.31547	0.312379	-0.0182516	-0.00581269	6.61115e-18	1.45463e-06	0	3.32536e-29	6.83224e-05	0	4.40276e-10	0.000105156	0	1.13582e-10	0.000560082	3.59712e-13	3.92563e-08	0.702073	0.617499	1	0.000101076	0	8.08727e-27	0.000883546	0	1.57463e-08	0.0010029	0	3.17508e-09	0.00432419
P52790	P52790	>sp|P52790|HXK3_HUMAN Hexokinase-3 OS=Homo sapiens OX=9606 GN=HK3 PE=1 SV=2	HK3	35	29	29	29	29	29	0.114198	0.104663	0.0544675	0.169504	0.185952	0.175824	0.359136	0.325311	0.283602	0.116928	0.108741	6.83951e-16	0.192302	0.183779	0.133458	0.0259639	0.000319994	0.101299	0.00215906	5.3018e-07	0.000153395	8.88395e-06	0	6.92968e-11	0.0119086	4.37554e-08	1	0.000562416	6.47741e-09	0.00246997	0.0660503	0.00217992	0.233516	0.00911602	6.57856e-06	0.00120675	0.00016368	0	1.95965e-09	0.034623
P43353	P43353	>sp|P43353|AL3B1_HUMAN Aldehyde dehydrogenase family 3 member B1 OS=Homo sapiens OX=9606 GN=ALDH3B1 PE=1 SV=1	ALDH3B1	12	7	7	7	7	7	0.343649	0.398628	0.272151	0.241558	0.282129	9.47182e-16	0.104145	0.062275	6.67244e-18	0.356787	0.375791	0.313464	0.359444	0.368491	0.29763	0.0013764	0.00302606	0.0473946	0.0114797	0.0657754	1	0.127392	0.57514	1	0.00932515	0.0043782	0.0132313	0.00117396	0.00687555	0.0202045	0.00919344	0.0132841	0.127082	0.0300119	0.124012	1	0.201049	0.689034	1	0.0285484
Q13488	Q13488	>sp|Q13488|VPP3_HUMAN V-type proton ATPase 116 kDa subunit a 3 OS=Homo sapiens OX=9606 GN=TCIRG1 PE=1 SV=3	TCIRG1	17	11	11	11	11	11	0.0283411	0.0302464	8.46916e-17	0.0602279	0.0578265	8.66586e-18	-0.0735957	-0.0663544	0	0.0630245	0.0765744	1.9727e-17	0.158412	0.16897	0.0572467	0.649977	0.411748	1	0.272892	0.00222887	1	0.210326	0.920469	1	0.333225	0.00453966	1	0.0397886	5.05982e-05	0.286116	0.734546	0.5557	1	0.367076	0.0077107	1	0.29948	0.976267	1	0.441637
P62258	P62258	>sp|P62258|1433E_HUMAN 14-3-3 protein epsilon OS=Homo sapiens OX=9606 GN=YWHAE PE=1 SV=1	YWHAE	14	6	6	6	6	6	-0.147499	-0.142991	-3.11509e-14	-0.374433	-0.330237	-0.247107	-0.118999	-0.0986647	-5.30457e-18	-0.157706	-0.0941176	0	-0.216637	-0.188576	-0.0657943	0.0974667	0.113402	1	0.00143177	0.00043604	0.0505447	0.186759	0.0709047	1	0.0715408	0.0625933	1	0.0267562	0.0102782	0.361918	0.17455	0.21041	1	0.00688157	0.00205912	0.115748	0.272714	0.132341	1	0.134146
P09525	P09525	>sp|P09525|ANXA4_HUMAN Annexin A4 OS=Homo sapiens OX=9606 GN=ANXA4 PE=1 SV=4	ANXA4	28	17	17	17	17	17	-0.0448246	-0.0202037	-2.1103e-18	-0.537865	-0.552428	-0.51954	-0.891671	-0.897287	-0.879601	-0.331649	-0.356872	-0.328529	-0.217494	-0.269196	-0.269134	0.264065	0.512663	1	3.2986e-06	1.06581e-14	1.38402e-10	4.18816e-07	0	2.62424e-27	0.000148036	5.0078e-08	1.25767e-06	0.00323808	0.000128835	0.00016779	0.372168	0.651069	1	0.000145858	4.18074e-13	5.42891e-09	1.7644e-05	0	2.90097e-25	0.0017823
Q96N66	Q96N66	>sp|Q96N66|MBOA7_HUMAN Lysophospholipid acyltransferase 7 OS=Homo sapiens OX=9606 GN=MBOAT7 PE=1 SV=2	MBOAT7	3	2	2	2	2	2	-0.618353	-0.61051	-0.590763	-0.700901	-0.674403	-0.627102	-1.27963	-1.26938	-1.2287	-0.946276	-0.927435	-0.90844	-0.555704	-0.585474	-0.557824	0.00128098	0.000180758	0.000591232	0.00410141	0.00315593	0.00019533	3.56916e-05	9.36275e-08	7.10601e-07	0.00017353	2.81296e-06	3.3551e-07	0.00702259	0.00111722	2.26777e-05	0.00875093	0.00139115	0.00445163	0.0143314	0.0102698	0.00146167	0.000466677	1.21766e-06	1.09774e-05	0.00192706
Q9UHL4	Q9UHL4	>sp|Q9UHL4|DPP2_HUMAN Dipeptidyl peptidase 2 OS=Homo sapiens OX=9606 GN=DPP7 PE=1 SV=3	DPP7	12	7	7	7	7	7	-0.130281	-0.0775942	0	-0.268844	-0.20763	-0.12424	-0.256122	-0.196457	-0.100523	-0.419049	-0.4724	-0.415223	-0.45144	-0.441414	-0.379974	0.132017	0.126944	1	0.00292486	0.00457472	0.0963672	0.0288621	0.0580563	0.182944	0.000575308	5.67083e-08	5.81886e-06	7.86637e-05	8.39808e-07	5.90586e-06	0.219038	0.22988	1	0.0112138	0.0138552	0.197277	0.0621259	0.113135	0.333523	0.00434518
P30101	P30101	>sp|P30101|PDIA3_HUMAN Protein disulfide-isomerase A3 OS=Homo sapiens OX=9606 GN=PDIA3 PE=1 SV=4	PDIA3	37	29	29	29	29	29	-0.000351187	-0.0149257	0	-0.0287424	-0.0321002	1.22403e-17	-0.171944	-0.152043	-0.0826207	-0.0383056	-0.028805	-2.75218e-17	-0.0382451	-0.0366044	-2.61e-18	0.994199	0.591066	1	0.496338	0.466068	1	0.000950282	1.78064e-08	0.0435928	0.299859	0.0489512	1	0.375629	0.311618	1	0.996658	0.719096	1	0.587394	0.581876	1	0.00495941	2.57768e-07	0.0992674	0.405446
Q9Y3F4	Q9Y3F4	>sp|Q9Y3F4|STRAP_HUMAN Serine-threonine kinase receptor-associated protein OS=Homo sapiens OX=9606 GN=STRAP PE=1 SV=1	STRAP	9	4	4	4	4	4	-0.105392	-0.103377	-0.04345	-0.0104663	-0.0359357	-1.45279e-17	0.380084	0.357072	0.298639	-0.118106	-0.0979434	0	0.0217503	-0.0501362	-1.33081e-17	0.348876	0.654972	0.480591	0.929194	0.377331	1	0.00725473	0.0308293	0.0134351	0.396245	0.13592	1	0.872037	0.855836	1	0.460872	0.769909	0.790261	0.950694	0.490791	1	0.0217821	0.0675467	0.038305	0.502573
P01042	P01042	>sp|P01042|KNG1_HUMAN Kininogen-1 OS=Homo sapiens OX=9606 GN=KNG1 PE=1 SV=2	KNG1	29	4	4	4	4	4	5.12775	4.98504	4.9124	4.70453	4.58113	4.42648	2.88983	2.78473	2.66396	0.395258	0.351699	0.285657	-0.198204	-0.245306	-0.1864	2.06587e-10	0	7.77982e-22	9.21737e-10	0	4.55734e-19	6.56447e-08	0	1.29569e-14	0.0209163	0.0269752	0.018082	0.154665	0.26189	0.086934	8.37367e-08	0	1.35147e-19	3.22715e-07	0	6.15747e-17	5.14993e-06	0	6.17866e-13	0.0518536
P13667	P13667	>sp|P13667|PDIA4_HUMAN Protein disulfide-isomerase A4 OS=Homo sapiens OX=9606 GN=PDIA4 PE=1 SV=2	PDIA4	27	13	13	13	13	13	0.0746841	0.0831504	0.0705888	0.227744	0.191754	0.171248	0.190302	0.188715	0.164155	0.0999695	0.0568733	-9.25113e-18	0.0867021	0.0669883	8.48052e-18	0.165155	0.498211	0.170591	0.00235759	0.0135025	0.00575349	0.00151934	0.0110911	0.00907013	0.132535	0.0175361	1	0.186576	0.0591472	1	0.259636	0.63771	0.347554	0.00970162	0.0343494	0.0200466	0.00703814	0.0297721	0.0277815	0.216909
Q14204	Q14204	>sp|Q14204|DYHC1_HUMAN Cytoplasmic dynein 1 heavy chain 1 OS=Homo sapiens OX=9606 GN=DYNC1H1 PE=1 SV=5	DYNC1H1	112	57	57	57	57	57	-0.13993	-0.146778	-0.116117	-0.153675	-0.15082	-0.107452	-0.0411161	-0.0498163	-0.0145165	-0.137372	-0.132268	-0.106957	-0.0862972	-0.0666379	-1.95422e-15	0.0125248	3.27859e-06	0.000777846	0.0137519	5.59574e-06	0.00402316	0.316508	0.0593646	0.468584	0.0175071	6.61328e-07	0.00100393	0.0639373	0.00233986	1	0.0387537	4.60898e-05	0.00556388	0.0339915	5.48743e-05	0.0154571	0.412291	0.115223	0.725396	0.0459301
P22314	P22314	>sp|P22314|UBA1_HUMAN Ubiquitin-like modifier-activating enzyme 1 OS=Homo sapiens OX=9606 GN=UBA1 PE=1 SV=3	UBA1	41	30	30	30	30	30	-0.00460175	0.0133913	0.0724589	-0.088715	-0.0525222	0.00723912	0.121887	0.124059	0.126206	-0.051522	-0.0446942	2.14555e-17	-0.0574014	-0.0373747	3.7021e-17	0.902655	0.00423111	0.146266	0.0530578	0.000363267	0.749491	0.00690645	0.227715	0.0125593	0.183255	0.0024959	1	0.209473	0.00552354	1	0.936144	0.0171964	0.313133	0.0976809	0.00178478	1	0.0210705	0.335435	0.0363189	0.276474
P10809	P10809	>sp|P10809|CH60_HUMAN 60 kDa heat shock protein, mitochondrial OS=Homo sapiens OX=9606 GN=HSPD1 PE=1 SV=2	HSPD1	31	17	17	17	17	17	-0.179622	-0.165567	-0.120782	-0.0836459	-0.0676174	-5.7795e-17	0.11396	0.10149	9.55035e-16	-0.0791636	-0.0416143	-1.54417e-17	-0.0118226	-0.0185999	0	0.00278919	0.0248619	0.0555325	0.0732819	0.668275	1	0.0181829	0.0543886	1	0.146863	0.0663764	1	0.80244	0.678935	1	0.0142208	0.0668069	0.145319	0.126373	0.766986	1	0.0437011	0.107915	1	0.234517
Q14974	Q14974	>sp|Q14974|IMB1_HUMAN Importin subunit beta-1 OS=Homo sapiens OX=9606 GN=KPNB1 PE=1 SV=2	KPNB1	21	17	17	17	17	17	-0.126551	-0.111125	0	0.0258461	0.0373856	1.04916e-16	0.242843	0.248139	0.236253	0.114931	0.132062	0.160979	0.0639783	0.0770014	0.14414	0.0173788	0.00276533	1	0.710306	0.304116	1	0.000792784	0.00206594	0.00860551	0.0174106	0.529809	0.0124119	0.198303	0.71088	0.0569639	0.0495115	0.0123399	1	0.772141	0.416682	1	0.00430483	0.00730285	0.0266267	0.0458041
Q99460	Q99460	>sp|Q99460|PSMD1_HUMAN 26S proteasome non-ATPase regulatory subunit 1 OS=Homo sapiens OX=9606 GN=PSMD1 PE=1 SV=2	PSMD1	17	5	5	5	5	5	0.0463519	0.0430033	6.41176e-17	0.104756	0.097642	4.70452e-17	0.10082	0.128078	0.0666514	-0.00407022	0.0891604	1.05414e-16	-0.111922	-0.134967	-0.0465875	0.555419	0.960582	1	0.222536	0.409923	1	0.221307	0.810697	0.349486	0.965448	0.0580784	1	0.190019	0.630577	0.469856	0.655404	1	1	0.310147	0.525254	1	0.31201	0.889718	0.568148	0.974261
Q01844	Q01844	>sp|Q01844|EWS_HUMAN RNA-binding protein EWS OS=Homo sapiens OX=9606 GN=EWSR1 PE=1 SV=1	EWSR1	3	3	3	3	3	3	-0.0732555	-0.0686998	0	-0.00195054	-0.0355901	0	0.0306479	0.0187599	1.31181e-16	0.206526	0.170646	0.12523	0.086641	0.0555492	2.20902e-15	0.511157	0.644327	1	0.985187	0.874081	1	0.778976	0.961949	1	0.0897046	0.145425	0.133063	0.417849	0.746545	1	0.620017	0.762903	1	0.989255	0.932762	1	0.830543	1	1	0.15839
P13716	P13716	>sp|P13716|HEM2_HUMAN Delta-aminolevulinic acid dehydratase OS=Homo sapiens OX=9606 GN=ALAD PE=1 SV=1	ALAD	10	4	4	4	4	4	0.0321702	0.0340221	2.8187e-17	0.104096	0.130389	0.09887	0.234674	0.229988	0.224083	0.0714969	0.0948272	0.0499675	0.115103	0.119295	0.0834653	0.70579	0.620272	1	0.224861	0.13718	0.142798	0.023755	0.0145671	0.00701301	0.414659	0.400956	0.316147	0.188741	0.149493	0.187588	0.77951	0.742058	1	0.313029	0.224187	0.27026	0.0534433	0.0370578	0.0225604	0.519483
Q13435	Q13435	>sp|Q13435|SF3B2_HUMAN Splicing factor 3B subunit 2 OS=Homo sapiens OX=9606 GN=SF3B2 PE=1 SV=2	SF3B2	11	5	5	5	5	5	-0.0260654	-0.00147618	-2.21988e-15	-0.167068	-0.15838	-0.135216	0.0223557	0.0306102	0	0.179316	0.186332	0.0908039	0.0588258	0.0640169	1.09252e-15	0.71807	0.76633	1	0.0478669	0.0976198	0.054767	0.752687	0.656885	1	0.110417	0.0104118	0.205158	0.473411	0.86122	1	0.788208	0.86323	1	0.0900631	0.171046	0.123327	0.809613	0.76044	1	0.187393
Q96GX9	Q96GX9	>sp|Q96GX9|MTNB_HUMAN Methylthioribulose-1-phosphate dehydratase OS=Homo sapiens OX=9606 GN=APIP PE=1 SV=1	APIP	6	3	3	3	3	3	0.252104	0.0874929	3.84204e-17	0.184431	0.0368902	0	0.188222	-0.0129732	0	0.0449921	-0.103058	0	-0.280744	-0.328476	-0.190063	0.174492	0.984402	1	0.274837	0.400582	1	0.296314	0.403936	1	0.844502	0.112482	1	0.162285	0.0349815	0.21043	0.27064	1	1	0.368876	0.515044	1	0.391235	0.524772	1	0.885653
P06733	P06733	>sp|P06733|ENOA_HUMAN Alpha-enolase OS=Homo sapiens OX=9606 GN=ENO1 PE=1 SV=2	ENO1	41	34	34	34	34	34	-0.00960867	0.00786012	0.0612093	0.332874	0.316939	0.354007	0.343588	0.326943	0.397036	0.332204	0.274354	0.23993	0.259677	0.268006	0.262796	0.81822	0.00134032	0.201341	0.000159876	2.84622e-07	2.80267e-06	2.94901e-05	5.86593e-05	3.17582e-09	5.82446e-05	7.98717e-08	0.000586766	6.06639e-05	1.17024e-06	0.000274697	0.867064	0.00693544	0.397453	0.00147607	3.76196e-06	4.66855e-05	0.000401407	0.000370544	7.57215e-08	0.00101179
P00558	P00558	>sp|P00558|PGK1_HUMAN Phosphoglycerate kinase 1 OS=Homo sapiens OX=9606 GN=PGK1 PE=1 SV=3	PGK1	41	35	35	35	35	35	0.119983	0.0964733	0.0120247	0.453558	0.457108	0.444569	0.569959	0.558943	0.551233	0.35078	0.310747	0.290956	0.314779	0.311185	0.315043	0.0345289	9.82548e-05	0.633565	6.39352e-05	0	2.07531e-14	1.27098e-05	0	2.58262e-14	9.19589e-05	2.22045e-16	6.66865e-08	0.000102613	9.28635e-12	2.13324e-08	0.0797476	0.00084949	1	0.000854343	0	1.57724e-12	0.000208378	0	1.1216e-12	0.00135542
P01024	P01024	>sp|P01024|CO3_HUMAN Complement C3 OS=Homo sapiens OX=9606 GN=C3 PE=1 SV=2	C3	95	40	40	40	40	40	1.95628	1.96425	1.96022	1.40047	1.42072	1.44195	1.15641	1.15786	1.15494	0.735848	0.717184	0.710347	0.00168587	-0.0147606	-3.31211e-17	1.45647e-11	0	1.72999e-117	5.83629e-10	0	5.21898e-93	4.47302e-10	0	1.02672e-74	3.65114e-07	0	2.36521e-33	0.968161	0.734113	1	1.18071e-08	0	4.20734e-114	3.22715e-07	0	1.26926e-89	1.20871e-07	0	1.24849e-71	5.22327e-05
O75955	O75955	>sp|O75955|FLOT1_HUMAN Flotillin-1 OS=Homo sapiens OX=9606 GN=FLOT1 PE=1 SV=3	FLOT1	31	16	16	16	16	16	-0.0942982	-0.092079	-0.0905896	-0.453483	-0.460912	-0.535655	-1.75362	-1.76143	-1.77466	-0.296501	-0.292218	-0.320601	-0.0144642	-0.0305101	-5.35028e-14	0.0835373	0.202941	0.0243344	1.71777e-05	2.64583e-08	2.8468e-13	1.73916e-09	0	5.93405e-52	0.000165267	3.42862e-05	4.14067e-10	0.76189	0.0970916	0.999999	0.155086	0.32602	0.0755828	0.000345257	4.37733e-07	1.68864e-11	3.52471e-07	0	2.88632e-49	0.00188699
P05141	P05141	>sp|P05141|ADT2_HUMAN ADP/ATP translocase 2 OS=Homo sapiens OX=9606 GN=SLC25A5 PE=1 SV=7	SLC25A5	15	5	5	5	5	5	0.648922	0.60281	0.490616	0.566848	0.557331	0.507815	-0.238107	-0.179659	-0.13459	0.623774	0.574247	0.4894	0.782248	0.719061	0.588398	7.90513e-06	6.25299e-07	0.00014276	8.1703e-05	0.000106975	0.000247832	0.026681	0.276468	0.133603	1.56677e-05	7.813e-06	2.60596e-05	4.88502e-06	1.364e-06	4.41182e-05	0.000343308	1.07093e-05	0.00143468	0.000964571	0.000636095	0.001737	0.0581462	0.391596	0.25645	0.00046363
P04083	P04083	>sp|P04083|ANXA1_HUMAN Annexin A1 OS=Homo sapiens OX=9606 GN=ANXA1 PE=1 SV=2	ANXA1	37	29	29	29	29	29	-0.0204193	0.00124908	0	-0.649814	-0.545079	-0.567457	-0.765966	-0.754998	-0.753677	-0.469946	-0.448174	-0.48339	-0.428718	-0.354664	-0.361488	0.721202	0.491622	1	1.86366e-05	0	8.78544e-18	1.73747e-06	0	8.07805e-25	6.69058e-05	2.60045e-11	3.37655e-15	0.000212259	0.00108478	7.40501e-07	0.790073	0.631851	1	0.000362594	0	1.06831e-15	5.2167e-05	0	7.27623e-23	0.00110136
Q14019	Q14019	>sp|Q14019|COTL1_HUMAN Coactosin-like protein OS=Homo sapiens OX=9606 GN=COTL1 PE=1 SV=3	COTL1	16	11	11	11	11	11	-0.104532	-0.102493	-0.0940932	0.105866	0.147767	0.143009	0.269898	0.293191	0.317799	0.0706835	0.131588	0.0936204	0.156001	0.184217	0.0933051	0.0707966	0.425382	0.117137	0.130186	0.196562	0.0246999	0.000731989	0.00141554	7.17208e-05	0.235588	0.0335598	0.147463	0.0742271	1.64311e-05	0.175879	0.137302	0.569047	0.261837	0.201921	0.294903	0.0663758	0.00406438	0.00532087	0.000532691	0.335255
Q9Y4E8	Q9Y4E8	>sp|Q9Y4E8|UBP15_HUMAN Ubiquitin carboxyl-terminal hydrolase 15 OS=Homo sapiens OX=9606 GN=USP15 PE=1 SV=3	USP15	9	6	6	6	6	6	-0.158457	-0.117296	-0.0850757	-0.26231	-0.233789	-0.174263	-0.297805	-0.243895	-0.0253341	-0.0252368	-0.0136156	0	0.0575278	0.0601025	0	0.0638126	0.867436	0.212962	0.00394973	0.265568	0.070719	0.00692868	0.967005	0.663118	0.713084	0.970532	1	0.485226	0.385443	1	0.126791	0.941787	0.412688	0.0139136	0.373978	0.153151	0.0210895	1	0.977396	0.775244
P50583	P50583	>sp|P50583|AP4A_HUMAN Bis(5'-nucleosyl)-tetraphosphatase [asymmetrical] OS=Homo sapiens OX=9606 GN=NUDT2 PE=1 SV=3	NUDT2	3	3	3	3	3	3	0.718484	0.499394	0.203981	0.254036	0.146376	3.74097e-19	0.384208	0.320876	2.63287e-11	-0.249398	-0.181069	-2.52447e-18	-0.124813	-0.110202	0	0.00999095	0.00184579	0.278875	0.2538	0.127362	1	0.153933	0.0079961	0.999993	0.194823	0.108723	1	0.524804	0.289947	1	0.0331242	0.00894215	0.503881	0.346571	0.210853	1	0.234712	0.0226914	1	0.289261
Q99536	Q99536	>sp|Q99536|VAT1_HUMAN Synaptic vesicle membrane protein VAT-1 homolog OS=Homo sapiens OX=9606 GN=VAT1 PE=1 SV=2	VAT1	20	14	14	14	14	14	-0.0149679	-0.00147565	0	-0.138069	-0.109741	0	-0.29781	-0.289626	-0.232178	-0.14881	-0.128373	-8.12757e-16	-0.0915607	-0.0713707	-1.17661e-16	0.802967	0.90975	1	0.0475412	0.00760884	1	0.000153038	5.09724e-07	0.00451874	0.0151065	0.000225116	1	0.117814	0.00297122	1	0.853918	0.976395	1	0.0896975	0.0211967	1	0.0012834	5.81995e-06	0.015858	0.0415131
P22234	P22234	>sp|P22234|PUR6_HUMAN Bifunctional phosphoribosylaminoimidazole carboxylase/phosphoribosylaminoimidazole succinocarboxamide synthetase OS=Homo sapiens OX=9606 GN=PAICS PE=1 SV=3	PAICS	15	6	6	6	6	6	-0.261423	-0.263173	-0.129671	-0.328837	-0.25017	-0.0945212	-0.299317	-0.265914	-0.156069	-0.394101	-0.387246	-0.355436	-0.506878	-0.471319	-0.369919	0.0339465	0.00333173	0.150215	0.00327374	0.000235743	0.225687	0.00618901	0.000213705	0.117321	0.00261437	0.000223073	0.00110153	0.00017319	4.59953e-06	0.000357871	0.0790671	0.0142906	0.318503	0.012045	0.00122506	0.394586	0.0195307	0.00107713	0.229939	0.0119625
P32121	P32121	>sp|P32121|ARRB2_HUMAN Beta-arrestin-2 OS=Homo sapiens OX=9606 GN=ARRB2 PE=1 SV=2	ARRB2	11	8	8	8	8	8	-0.138367	-0.102701	-3.94527e-17	-0.455758	-0.384198	-0.190737	-0.61542	-0.57607	-0.46091	-0.421904	-0.364619	-0.205461	-0.253024	-0.25312	-0.0861602	0.059408	0.00712695	1	0.000745986	2.07059e-07	0.0908499	0.000148932	4.27853e-09	8.27883e-05	0.000596185	6.4152e-06	0.0373408	0.0143226	0.000152618	0.237236	0.119901	0.0256023	1	0.0043927	2.78213e-06	0.18804	0.00126415	6.98349e-08	0.000588717	0.00444761
O43707	O43707	>sp|O43707|ACTN4_HUMAN Alpha-actinin-4 OS=Homo sapiens OX=9606 GN=ACTN4 PE=1 SV=2	ACTN4	78	59	59	59	59	59	-0.172216	-0.147416	-0.125642	-0.14109	-0.154483	-0.142447	-0.149996	-0.143766	-0.129686	-0.0723681	-0.0568935	-0.00217461	-0.0984052	-0.0984467	-0.0698756	0.000864957	1.72363e-09	1.67445e-05	0.00542774	2.09563e-06	0.000392071	0.000980516	1.10158e-06	0.000134009	0.052391	0.021212	0.814674	0.00985069	0.017823	0.0652018	0.00682444	5.66468e-08	0.000248309	0.0174055	2.28546e-05	0.0024697	0.00507365	1.196e-05	0.000881501	0.104353
O95782	O95782	>sp|O95782|AP2A1_HUMAN AP-2 complex subunit alpha-1 OS=Homo sapiens OX=9606 GN=AP2A1 PE=1 SV=3	AP2A1	24	8	8	8	8	8	-0.226224	-0.197117	-0.162135	-0.245469	-0.224834	-0.181027	-0.0537545	-0.0371955	-1.19297e-17	-0.286371	-0.223948	-0.15253	-0.229364	-0.230593	-0.196115	0.00882519	0.00952088	0.0211853	0.00534168	0.0277864	0.0294484	0.38794	0.960496	1	0.000811747	0.00155083	0.0326129	0.00368396	0.0531889	0.0232142	0.0305739	0.0317189	0.0681518	0.0172542	0.0629203	0.0758389	0.484825	1	1	0.00543848
P61247	P61247	>sp|P61247|RS3A_HUMAN 40S ribosomal protein S3a OS=Homo sapiens OX=9606 GN=RPS3A PE=1 SV=2	RPS3A	15	8	8	8	8	8	0.17622	0.178018	0	0.217117	0.20003	0.101439	-0.129969	-0.129579	-5.52444e-17	0.275038	0.239947	0.174338	0.0743495	0.0426018	0.0203467	0.0764646	0.0276072	1	0.0427393	0.748545	0.2628	0.0547851	0.421494	1	0.00125549	0.0383383	0.109854	0.453684	0.173496	0.676771	0.145169	0.0722719	1	0.0825591	0.828613	0.445697	0.102569	0.541221	1	0.00745061
P00491	P00491	>sp|P00491|PNPH_HUMAN Purine nucleoside phosphorylase OS=Homo sapiens OX=9606 GN=PNP PE=1 SV=2	PNP	20	14	14	14	14	14	-0.169267	-0.151594	0	-0.188305	-0.179021	0.0591963	0.0431277	0.0410218	0.156589	0.0561306	0.0535177	0.0286703	-0.0954493	-0.11976	1.2802e-18	0.00633677	1.00238e-06	1	0.00722194	9.5306e-08	0.445898	0.416319	0.0698586	0.109321	0.314981	0.128315	0.561674	0.0988343	0.000326327	1	0.0244232	1.59332e-05	1	0.0214716	1.42199e-06	0.68765	0.514651	0.130891	0.21739	0.422757
P08758	P08758	>sp|P08758|ANXA5_HUMAN Annexin A5 OS=Homo sapiens OX=9606 GN=ANXA5 PE=1 SV=2	ANXA5	22	16	16	16	16	16	0.31891	0.302949	0.29445	0.484287	0.456045	0.466172	0.330942	0.343962	0.363039	0.350358	0.329303	0.298808	0.277945	0.319729	0.331025	8.50254e-05	0.000307348	5.76372e-05	1.42006e-05	4.42233e-08	2.2322e-06	0.000412601	0.000612812	5.87469e-06	0.000631606	0.0788617	0.000440524	0.000207545	0.0903646	0.000280106	0.00139717	0.00211748	0.000687125	0.000313561	7.02948e-07	3.87766e-05	0.00269827	0.00260866	6.80346e-05	0.00462817
P05204	P05204	>sp|P05204|HMGN2_HUMAN Non-histone chromosomal protein HMG-17 OS=Homo sapiens OX=9606 GN=HMGN2 PE=1 SV=3	HMGN2	6	5	5	5	5	5	-1.19187	-1.19593	-1.16841	-0.423698	-0.426883	-0.41601	-0.57405	-0.583375	-0.54729	-0.429651	-0.441843	-0.410443	-0.53956	-0.457184	-0.386645	2.76178e-05	8.38955e-10	7.02663e-10	0.0111832	0.001491	0.000931862	0.00424384	5.50142e-06	0.000611127	0.0192048	0.0037251	0.0125296	0.0127563	0.00142003	0.0482186	0.00075468	2.95701e-08	3.6359e-08	0.0294346	0.00558723	0.0047913	0.0146814	5.10666e-05	0.00314886	0.0488887
P19878	P19878	>sp|P19878|NCF2_HUMAN Neutrophil cytosol factor 2 OS=Homo sapiens OX=9606 GN=NCF2 PE=1 SV=2	NCF2	38	28	28	28	28	28	-0.114474	-0.111396	-0.055492	-0.0859627	-0.0826819	-0.0433993	0.0845257	0.0906295	0.0419637	0.0706659	0.0649222	3.23931e-17	0.0435153	0.0267213	0	0.010458	0.000251595	0.183192	0.0545278	0.200382	0.301458	0.0945542	0.0069288	0.207662	0.102186	0.0632262	1	0.238959	0.348505	1	0.0343236	0.00179436	0.367896	0.0994836	0.299158	0.494367	0.158154	0.0202816	0.370259	0.17649
P02788	P02788	>sp|P02788|TRFL_HUMAN Lactotransferrin OS=Homo sapiens OX=9606 GN=LTF PE=1 SV=6	LTF	72	63	63	63	63	63	-0.200309	-0.195247	-0.13016	-0.441508	-0.396661	-0.253949	-0.597597	-0.583431	-0.540316	-0.629799	-0.629836	-0.558499	-0.496014	-0.492708	-0.445043	0.00145787	0	0.00141857	0.00161948	0	0.0249091	0.000111227	0	7.03975e-07	1.95065e-05	0	8.37517e-14	2.12228e-05	0	5.43873e-17	0.00963459	0	0.00886879	0.00753072	0	0.0667168	0.00104442	0	1.09774e-05	0.000505654
P00441	P00441	>sp|P00441|SODC_HUMAN Superoxide dismutase [Cu-Zn] OS=Homo sapiens OX=9606 GN=SOD1 PE=1 SV=2	SOD1	8	5	5	5	5	5	-0.138155	-0.191468	-0.133358	0.190014	0.11119	5.13938e-17	0.305298	0.291685	0.230832	0.234911	0.133062	1.007e-17	0.185803	0.0776612	1.6245e-16	0.308832	0.123615	0.147563	0.191135	0.0545975	1	0.0386176	0.0136008	0.0368174	0.108601	0.0224764	1	0.21135	0.466326	1	0.419364	0.224856	0.314339	0.274891	0.10769	1	0.078265	0.035151	0.0862619	0.185085
P61421	P61421	>sp|P61421|VA0D1_HUMAN V-type proton ATPase subunit d 1 OS=Homo sapiens OX=9606 GN=ATP6V0D1 PE=1 SV=1	ATP6V0D1	11	9	9	9	9	9	0.0333503	0.0468859	0	0.203131	0.14661	6.00024e-17	0.0615873	0.0824432	1.04018e-14	-0.00896611	0.0144956	0	0.0349084	-0.0067609	-3.05489e-18	0.698683	0.27458	1	0.024657	0.0011172	1	0.457281	0.0331698	1	0.915666	0.87721	1	0.74496	0.61199	1	0.774122	0.408928	1	0.0532084	0.0044396	1	0.555776	0.071515	1	0.938433
P09913	P09913	>sp|P09913|IFIT2_HUMAN Interferon-induced protein with tetratricopeptide repeats 2 OS=Homo sapiens OX=9606 GN=IFIT2 PE=1 SV=1	IFIT2	17	7	7	7	7	7	-0.314435	-0.338868	-0.33369	-0.212109	-0.195329	-0.109786	0.0229552	-0.0261644	-2.97252e-16	-0.340297	-0.296404	-0.240411	-0.0741563	-0.105656	-9.71337e-18	0.00568216	0.0447233	0.0100889	0.0365032	0.42518	0.298352	0.711697	0.695798	1	0.00139554	0.000872974	0.0357952	0.373023	0.421906	1	0.0228299	0.103293	0.0379229	0.0726479	0.541664	0.490265	0.775816	0.794451	1	0.0079298
P61970	P61970	>sp|P61970|NTF2_HUMAN Nuclear transport factor 2 OS=Homo sapiens OX=9606 GN=NUTF2 PE=1 SV=1	NUTF2	5	4	4	4	4	4	-0.237021	-0.188931	-0.200386	-0.149835	-0.140868	-0.255421	-0.214856	-0.185423	-0.179219	-0.291846	-0.137224	-0.237126	-0.118891	-0.0660106	-0.0439106	0.0338889	0.564213	0.0860609	0.147144	0.968867	0.0511276	0.0490543	0.467679	0.175546	0.0354573	0.850198	0.083843	0.230986	0.608931	0.508476	0.07902	0.697455	0.204195	0.221105	1	0.116644	0.0940112	0.589324	0.32221	0.0772689
Q06830	Q06830	>sp|Q06830|PRDX1_HUMAN Peroxiredoxin-1 OS=Homo sapiens OX=9606 GN=PRDX1 PE=1 SV=1	PRDX1	10	8	8	8	8	8	0.0041105	-0.000798282	3.42543e-17	-0.0337003	-0.0313867	-3.1854e-16	-0.0742184	-0.0758064	-9.75731e-15	0.121761	0.120214	1.07145e-19	0.072077	0.0297101	-1.4577e-17	0.949352	0.45915	1	0.671105	0.44882	1	0.212348	0.281143	1	0.0703555	0.00249341	1	0.376671	0.0239413	1	0.968873	0.601318	1	0.737401	0.564168	1	0.301478	0.395911	1	0.132639
P13861	P13861	>sp|P13861|KAP2_HUMAN cAMP-dependent protein kinase type II-alpha regulatory subunit OS=Homo sapiens OX=9606 GN=PRKAR2A PE=1 SV=2	PRKAR2A	18	6	6	6	6	6	-0.385797	-0.363607	-0.258489	-0.543309	-0.531573	-0.531103	-0.197695	-0.169648	-0.0373129	-0.335025	-0.339636	-0.284294	-0.497886	-0.455313	-0.267796	0.00124045	0.00111419	0.0216235	0.00011446	0.000217306	1.69826e-05	0.0521832	0.0214008	0.474514	0.00630935	0.000956268	0.00325957	0.00136523	1.65668e-05	0.0303277	0.00859689	0.00599495	0.068923	0.00117952	0.00114144	0.000204463	0.0989933	0.0505799	0.73271	0.0217901
P35579	P35579	>sp|P35579|MYH9_HUMAN Myosin-9 OS=Homo sapiens OX=9606 GN=MYH9 PE=1 SV=4	MYH9	201	155	155	155	155	155	-0.180825	-0.18419	-0.178527	-0.219656	-0.225215	-0.211839	-0.343935	-0.35886	-0.376492	-0.131752	-0.13469	-0.138992	-0.148437	-0.159527	-0.164256	0.000374961	0	1.11001e-12	0.00074067	0	2.6242e-11	7.29756e-06	0	4.71697e-37	0.00905069	3.49764e-07	3.55824e-05	0.00308437	3.67528e-12	4.46776e-07	0.00373732	0	8.70823e-11	0.00438275	0	1.27641e-09	0.000139745	0	1.14717e-34	0.02802
P00390	P00390	>sp|P00390|GSHR_HUMAN Glutathione reductase, mitochondrial OS=Homo sapiens OX=9606 GN=GSR PE=1 SV=2	GSR	20	12	12	12	12	12	0.206891	0.193498	0.150208	0.376536	0.35078	0.286121	0.539661	0.485294	0.418359	0.107002	0.0814716	8.45519e-17	0.115353	0.098338	0	0.0229215	0.00107163	0.0253146	0.000945091	4.51229e-08	0.000587997	0.000114482	4.3654e-13	1.11549e-06	0.31614	0.0542708	1	0.105451	0.0210055	1	0.0613257	0.00584349	0.0777776	0.00513049	7.1259e-07	0.00335683	0.00106674	1.11754e-11	1.64416e-05	0.423387
P61803	P61803	>sp|P61803|DAD1_HUMAN Dolichyl-diphosphooligosaccharide--protein glycosyltransferase subunit DAD1 OS=Homo sapiens OX=9606 GN=DAD1 PE=1 SV=3	DAD1	2	2	2	2	2	2	-0.110224	0.0392955	0	0.377096	0.364148	0.277739	-0.437071	-0.331726	-0.212883	0.147358	0.119198	0	0.465397	0.417033	0.364149	0.530711	0.212434	1	0.0346205	0.0126197	0.0231641	0.0889654	0.268921	0.1737	0.307479	0.517148	1	0.0109963	0.00221853	0.00454268	0.63534	0.336122	1	0.069873	0.0325464	0.0629443	0.150253	0.382466	0.319303	0.413829
Q8N423	Q8N423	>sp|Q8N423|LIRB2_HUMAN Leukocyte immunoglobulin-like receptor subfamily B member 2 OS=Homo sapiens OX=9606 GN=LILRB2 PE=1 SV=5	LILRB2	6	5	5	5	5	5	-0.0851039	-0.108957	-0.170575	-0.203775	-0.235591	-0.250886	-0.770889	-0.804112	-0.872389	-0.0709006	-0.0721488	-0.00688805	-0.0960803	-0.09613	-0.0695645	0.314057	0.818452	0.0887646	0.0519681	0.221772	0.0305335	2.75434e-05	3.77786e-08	2.01829e-05	0.411619	0.596254	0.815756	0.228792	0.885063	0.332232	0.425272	0.902774	0.209588	0.0959654	0.324129	0.0781111	0.000396364	5.19082e-07	0.000193247	0.516275
P48595	P48595	>sp|P48595|SPB10_HUMAN Serpin B10 OS=Homo sapiens OX=9606 GN=SERPINB10 PE=1 SV=1	SERPINB10	19	13	13	13	13	13	-0.266729	-0.317714	-0.334648	-0.237878	-0.241667	-0.197035	-0.163961	-0.132382	-0.0786384	-0.312827	-0.30431	-0.275389	-0.342739	-0.331413	-0.309368	0.00465814	0.00010475	2.08887e-06	0.00552389	0.00024089	0.00573823	0.0164517	0.0181289	0.143326	0.000495298	6.92474e-09	1.43113e-06	0.000650925	1.18292e-07	1.49649e-05	0.0198052	0.000881494	3.96885e-05	0.0176069	0.00124383	0.020022	0.0403738	0.0444449	0.271895	0.00394939
P09622	P09622	>sp|P09622|DLDH_HUMAN Dihydrolipoyl dehydrogenase, mitochondrial OS=Homo sapiens OX=9606 GN=DLD PE=1 SV=2	DLD	13	6	6	6	6	6	-0.0831189	-0.0629719	-9.48479e-16	-0.170049	-0.129075	-0.0611114	0.0185085	0.0326205	4.3886e-19	0.0101411	0.0179444	-4.13658e-18	-0.185148	-0.159791	-0.147703	0.330465	0.796486	1	0.201081	0.606228	0.420705	0.82301	0.367467	1	0.897291	0.328887	1	0.0511187	0.465214	0.0449782	0.441104	0.886118	1	0.286317	0.711901	0.655028	0.866262	0.492094	1	0.925351
Q13231	Q13231	>sp|Q13231|CHIT1_HUMAN Chitotriosidase-1 OS=Homo sapiens OX=9606 GN=CHIT1 PE=1 SV=1	CHIT1	23	21	21	21	21	21	-0.395229	-0.404024	-0.427571	-0.530462	-0.547332	-0.578255	-0.434882	-0.420557	-0.451737	-0.676356	-0.73096	-0.78829	-0.71042	-0.72653	-0.738552	3.56795e-05	1.70173e-10	1.04317e-14	7.45927e-06	4.66294e-15	5.20612e-15	5.79778e-05	2.15674e-11	5.84246e-12	1.56074e-06	0	2.19675e-20	3.29504e-07	0	7.40853e-20	0.000842453	6.5692e-09	1.10303e-12	0.000222195	1.89004e-13	4.36596e-13	0.000671438	4.60105e-10	1.856e-10	0.000139835
P62241	P62241	>sp|P62241|RS8_HUMAN 40S ribosomal protein S8 OS=Homo sapiens OX=9606 GN=RPS8 PE=1 SV=2	RPS8	7	4	4	4	4	4	0.227369	0.207213	0.175909	0.473908	0.502253	0.407368	0.324826	0.331675	0.146368	0.620647	0.609694	0.521278	0.818395	0.797982	0.715897	0.057341	0.0383579	0.106676	0.00322965	2.91825e-05	0.00810594	0.0160261	0.00126507	0.19147	6.70236e-05	5.39001e-06	0.000181009	2.9079e-05	5.50223e-08	3.40254e-06	0.117303	0.0920181	0.243602	0.0119369	0.000226025	0.0263904	0.0396496	0.0048575	0.345698	0.00110136
P62333	P62333	>sp|P62333|PRS10_HUMAN 26S proteasome regulatory subunit 10B OS=Homo sapiens OX=9606 GN=PSMC6 PE=1 SV=1	PSMC6	19	9	9	9	9	9	-0.187481	-0.182331	-0.141889	0.0487865	0.0564618	2.62374e-16	0.0385755	0.0188264	-1.35283e-18	-0.14924	-0.0920349	-0.0459229	-0.0385899	-0.0600222	-1.91762e-16	0.0167741	0.0205061	0.0271202	0.423071	0.308354	1	0.474139	0.50722	1	0.0255362	0.276787	0.305591	0.506763	0.562628	1	0.0482778	0.0578299	0.0818316	0.517559	0.420592	1	0.57141	0.625855	1	0.0600963
P08238	P08238	>sp|P08238|HS90B_HUMAN Heat shock protein HSP 90-beta OS=Homo sapiens OX=9606 GN=HSP90AB1 PE=1 SV=4	HSP90AB1	24	18	18	18	18	18	-0.192414	-0.196413	-0.186291	-0.0103042	-0.0502052	-0.0341675	-0.0410435	-0.0257537	-1.40454e-15	-0.0767532	-0.0993583	-0.0777089	-0.000966414	-0.0481082	-7.19766e-14	0.00394164	0.000456972	0.000107348	0.822501	0.579692	0.332196	0.341987	0.16201	1	0.0813483	0.0268942	0.0328257	0.985692	0.386718	0.999999	0.017752	0.00294009	0.00111093	0.864443	0.686708	0.536811	0.437974	0.259453	1	0.147421
P08865	P08865	>sp|P08865|RSSA_HUMAN 40S ribosomal protein SA OS=Homo sapiens OX=9606 GN=RPSA PE=1 SV=4	RPSA	8	4	4	4	4	4	0.319187	0.343711	0.322308	0.44529	0.508088	0.532207	-0.312764	-0.204055	0	0.227764	0.311279	0.242955	0.376863	0.499583	0.491628	0.00807319	0.00144546	0.00128075	0.00271887	0.0011029	1.46487e-05	0.0711084	0.715298	1	0.105578	0.0133665	0.0507829	0.0143029	0.000720778	3.05885e-05	0.0287467	0.00730846	0.00813258	0.0107317	0.00440679	0.000187504	0.126786	0.811383	1	0.180949
P42768	P42768	>sp|P42768|WASP_HUMAN Actin nucleation-promoting factor WAS OS=Homo sapiens OX=9606 GN=WAS PE=1 SV=4	WAS	14	6	6	6	6	6	0.197089	0.185141	0.177644	-0.0191069	-0.044035	1.44067e-15	-0.232163	-0.237947	0	0.0375857	0.0773721	0.137959	0.0800558	0.0575053	0.0934415	0.0636231	0.176695	0.0677294	0.801787	0.21421	1	0.0214871	0.000865578	1	0.604916	0.535691	0.127173	0.3341	0.587026	0.246068	0.126621	0.294129	0.168423	0.847066	0.315924	1	0.0494386	0.00350848	1	0.691333
P06576	P06576	>sp|P06576|ATPB_HUMAN ATP synthase subunit beta, mitochondrial OS=Homo sapiens OX=9606 GN=ATP5F1B PE=1 SV=3	ATP5F1B	21	19	19	19	19	19	-0.313956	-0.288358	-0.266746	-0.175688	-0.132916	0	-0.0959235	-0.0830324	0	-0.0797521	-0.0386469	1.31847e-18	-0.115675	-0.0825935	0	0.000131668	6.09509e-08	8.54753e-06	0.0118447	2.41006e-07	1	0.0322597	0.00381527	1	0.150219	0.00222246	1	0.0391905	0.000181641	1	0.00191747	1.38535e-06	0.000140457	0.0306776	3.22048e-06	1	0.0675758	0.0123223	1	0.237474
P68036	P68036	>sp|P68036|UB2L3_HUMAN Ubiquitin-conjugating enzyme E2 L3 OS=Homo sapiens OX=9606 GN=UBE2L3 PE=1 SV=1	UBE2L3	9	7	7	7	7	7	0.494612	0.511277	0.465418	0.740379	0.749743	0.843342	0.787669	0.821522	0.761923	0.691375	0.733074	0.653141	0.503643	0.596358	0.642416	0.000190805	0.000981422	0.0106404	0.000131117	4.82065e-05	7.03848e-06	9.6242e-05	4.25054e-09	5.4937e-05	8.46969e-05	4.49523e-08	3.69556e-05	0.00120735	0.00116707	0.000149309	0.00240434	0.00546182	0.0396894	0.00127043	0.000342586	0.000100692	0.000953493	6.98349e-08	0.000445356	0.00128739
P13645	P13645	>sp|P13645|K1C10_HUMAN Keratin, type I cytoskeletal 10 OS=Homo sapiens OX=9606 GN=KRT10 PE=1 SV=6	KRT10	44	32	32	32	32	32	-0.00808909	0.0526516	1.07244e-16	0.622123	0.598475	0.207932	0.30138	0.303988	1.00807e-15	0.852619	0.909431	0.585069	1.04287	0.967282	0.826108	0.978958	0.332637	1	0.117723	0	0.466795	0.502579	1.25984e-08	1	0.0579442	0	0.16367	0.00544708	0	0.0203839	0.988069	0.473916	1	0.185911	0	0.713542	0.596596	1.89132e-07	1	0.112724
P26022	P26022	>sp|P26022|PTX3_HUMAN Pentraxin-related protein PTX3 OS=Homo sapiens OX=9606 GN=PTX3 PE=1 SV=3	PTX3	12	9	9	9	9	9	-0.542567	-0.546303	-0.580527	-0.84431	-0.862161	-0.934561	-0.944821	-0.953467	-1.00712	-0.727905	-0.75106	-0.820049	-0.66944	-0.695536	-0.743456	7.14612e-05	4.01969e-09	2.18029e-11	4.895e-06	0	5.62785e-16	3.32021e-06	0	9.40682e-18	1.17909e-05	4.57412e-14	4.24526e-15	2.7472e-05	3.99702e-12	2.11533e-12	0.00128736	1.1638e-07	1.53932e-09	0.000178308	0	5.47477e-14	7.61768e-05	0	5.32032e-16	0.000372735
P07900	P07900	>sp|P07900|HS90A_HUMAN Heat shock protein HSP 90-alpha OS=Homo sapiens OX=9606 GN=HSP90AA1 PE=1 SV=5	HSP90AA1	40	27	27	27	27	27	0.103425	0.0735766	0.0465534	0.22679	0.252092	0.269631	0.163544	0.16884	0.183304	0.197239	0.197061	0.190822	0.223904	0.236957	0.268189	0.0521045	0.452174	0.208481	0.00316345	0.000254239	8.17531e-07	0.00987923	0.0190066	4.75752e-05	0.00947001	0.00109928	0.00016888	0.00664072	4.99989e-05	1.82641e-07	0.108492	0.595281	0.406923	0.0118019	0.00130997	1.57797e-05	0.0273026	0.0460859	0.000392213	0.028861
Q92888	Q92888	>sp|Q92888|ARHG1_HUMAN Rho guanine nucleotide exchange factor 1 OS=Homo sapiens OX=9606 GN=ARHGEF1 PE=1 SV=2	ARHGEF1	31	15	15	15	15	15	-0.313106	-0.310851	-0.294135	-0.431022	-0.381118	-0.328805	-0.213214	-0.189416	-0.094628	-0.23311	-0.157313	-0.122561	-0.239398	-0.227682	-0.1844	0.000258701	4.44635e-07	1.25267e-05	1.8107e-05	2.33231e-09	4.23704e-05	0.00702811	3.60925e-05	0.128492	0.00551853	0.000694148	0.0217999	0.000957682	7.57832e-06	0.00181241	0.00293928	8.19207e-06	0.000194044	0.000358017	4.76783e-08	0.000436631	0.0212592	0.000245187	0.248177	0.0200016
P30740	P30740	>sp|P30740|ILEU_HUMAN Leukocyte elastase inhibitor OS=Homo sapiens OX=9606 GN=SERPINB1 PE=1 SV=1	SERPINB1	22	17	17	17	17	17	0.494153	0.511688	0.52596	0.546707	0.552952	0.55256	0.478041	0.515487	0.51725	0.138608	0.159246	0.140295	0.31292	0.319139	0.308727	6.62422e-05	0	3.67389e-10	6.35848e-06	0	4.49407e-15	2.23637e-06	0	2.18813e-16	0.0172869	0.0306506	0.0115059	0.0114054	1.64164e-07	0.00612327	0.00121129	0	1.98553e-08	0.000200829	0	3.90342e-13	5.85415e-05	0	1.10865e-14	0.045612
Q13045	Q13045	>sp|Q13045|FLII_HUMAN Protein flightless-1 homolog OS=Homo sapiens OX=9606 GN=FLII PE=1 SV=2	FLII	28	8	8	8	8	8	-0.332367	-0.333391	-0.289777	-0.449644	-0.427832	-0.356	-0.274945	-0.190907	-0.194148	-0.509593	-0.426713	-0.387535	-0.366964	-0.377159	-0.316155	0.00103027	1.28881e-05	9.31488e-05	6.97666e-05	1.98274e-06	0.000296789	0.0221089	0.832633	0.0409939	9.9215e-05	0.00662555	4.18436e-05	0.00124997	0.000863306	0.000442708	0.00763907	0.00015672	0.00103859	0.000883546	2.19183e-05	0.00198803	0.0505346	0.906144	0.0943209	0.00139804
P31930	P31930	>sp|P31930|QCR1_HUMAN Cytochrome b-c1 complex subunit 1, mitochondrial OS=Homo sapiens OX=9606 GN=UQCRC1 PE=1 SV=3	UQCRC1	12	5	5	5	5	5	-0.514803	-0.473503	-0.438164	-0.235756	-0.29178	-0.224785	0.0212536	-0.0848317	0	0.0479157	0.0108549	-2.46423e-18	-0.175451	-0.140145	-5.59017e-17	0.00264331	0.00329497	0.00576819	0.0392343	0.409739	0.0889372	0.867826	0.405615	1	0.716446	0.301695	1	0.0670786	0.444117	1	0.0137951	0.0141794	0.0246109	0.0770741	0.525254	0.184868	0.899632	0.525829	1	0.777162
P36871	P36871	>sp|P36871|PGM1_HUMAN Phosphoglucomutase-1 OS=Homo sapiens OX=9606 GN=PGM1 PE=1 SV=3	PGM1	33	23	23	23	23	23	-0.101094	-0.101787	-0.0813626	0.267947	0.281645	0.228618	0.263326	0.23777	0.238437	0.221348	0.209344	0.186537	0.17847	0.101083	6.36809e-17	0.086796	0.153593	0.0580313	0.00318635	7.58615e-12	0.000140085	0.000564209	4.25532e-08	1.04098e-05	0.00224986	1.50389e-06	0.000310444	0.0106126	0.000479266	1	0.159432	0.265674	0.150461	0.0118308	2.00538e-10	0.00112938	0.0033797	5.74941e-07	0.000107731	0.011008
P01889	P01889	>sp|P01889|HLAB_HUMAN HLA class I histocompatibility antigen, B alpha chain OS=Homo sapiens OX=9606 GN=HLA-B PE=1 SV=3	HLA-B	15	11	11	11	11	11	-0.0250969	-0.0203707	-9.64366e-18	-0.724885	-0.752415	-0.789212	-1.13927	-1.10966	-1.14321	-0.573445	-0.538638	-0.528288	-0.215083	-0.219336	-0.217458	0.618014	0.505918	1	9.68656e-07	2.47802e-13	1.19664e-13	4.34086e-08	0	3.43339e-21	1.71012e-06	9.52465e-11	6.31449e-11	0.00128783	0.0169623	0.000348273	0.708967	0.645876	1	7.36178e-05	7.82667e-12	7.8655e-12	3.64034e-06	0	2.38571e-19	0.000139835
Q567U6	Q567U6	>sp|Q567U6|CCD93_HUMAN Coiled-coil domain-containing protein 93 OS=Homo sapiens OX=9606 GN=CCDC93 PE=1 SV=2	CCDC93	6	3	3	3	3	3	-0.0818763	-0.10039	0	-0.245186	-0.217275	-0.119359	0.0203679	0.0412026	-5.45503e-19	-0.0715861	-0.0267884	-4.3099e-17	-0.185965	-0.145024	0	0.476291	0.762055	1	0.060855	0.0824495	0.219456	0.833871	0.822644	1	0.443118	0.762833	1	0.118044	0.250624	1	0.588887	0.860548	1	0.108029	0.148973	0.387031	0.874504	0.897967	1	0.548729
P51812	P51812	>sp|P51812|KS6A3_HUMAN Ribosomal protein S6 kinase alpha-3 OS=Homo sapiens OX=9606 GN=RPS6KA3 PE=1 SV=1	RPS6KA3	16	5	5	5	5	5	0.254598	0.233834	0.123026	0.400005	0.357186	0.223352	0.398395	0.361287	0.215359	0.304318	0.278547	0.222026	0.346289	0.309098	0.235266	0.0304861	0.00731732	0.0997139	0.0108697	0.000142118	0.0611048	0.00624061	0.00229974	0.0474214	0.00935017	0.00589111	0.00369663	0.00906954	0.00204999	0.0071257	0.0736268	0.0261265	0.230298	0.0288277	0.000809442	0.135227	0.0195582	0.00802433	0.106196	0.0285674
Q9H4M9	Q9H4M9	>sp|Q9H4M9|EHD1_HUMAN EH domain-containing protein 1 OS=Homo sapiens OX=9606 GN=EHD1 PE=1 SV=2	EHD1	33	20	20	20	20	20	0.00652783	0.0309219	3.41388e-16	0.201127	0.194898	0.145929	0.213669	0.226282	0.197421	0.272565	0.239873	0.201443	0.368722	0.346293	0.2945	0.887518	0.823745	1	0.00921438	1.39608e-05	0.0371745	0.000658391	1.78199e-05	0.000699412	0.000186401	0.000166045	0.00447729	5.56191e-05	4.46743e-07	0.000129327	0.924783	0.906082	1	0.0256988	0.000124826	0.0910457	0.00375172	0.000141166	0.00352168	0.00202378
O94819	O94819	>sp|O94819|KBTBB_HUMAN Kelch repeat and BTB domain-containing protein 11 OS=Homo sapiens OX=9606 GN=KBTBD11 PE=1 SV=1	KBTBD11	7	3	3	3	3	3	-0.374007	-0.368042	-0.325815	-0.467724	-0.450924	-0.423452	-0.428693	-0.443888	-0.408168	-0.395439	-0.409906	-0.349017	-0.426283	-0.470824	-0.39966	0.018969	0.00806743	0.0299329	0.00458637	0.000734317	0.00493427	0.00806802	0.000364721	0.0151351	0.0117284	0.00243295	0.019969	0.011255	0.00103909	0.00733455	0.0527833	0.0279089	0.0879189	0.0154275	0.00321106	0.0178465	0.023726	0.00169098	0.0419831	0.0344375
Q15424	Q15424	>sp|Q15424|SAFB1_HUMAN Scaffold attachment factor B1 OS=Homo sapiens OX=9606 GN=SAFB PE=1 SV=4	SAFB	6	4	4	4	4	4	-0.250397	-0.240492	-0.207283	-0.441043	-0.37088	-0.346672	-0.0833504	-0.066456	-8.29058e-19	0.0244404	0.0357351	-1.58314e-16	-0.219185	-0.203556	-0.130237	0.00981191	0.0849924	0.00672053	0.00521505	0.00501304	0.00673112	0.346844	0.643598	1	0.724842	0.338504	1	0.0186145	0.0320659	0.138016	0.0327024	0.167585	0.0277493	0.0169559	0.0149225	0.0226732	0.441867	0.75107	1	0.78452
P0DOY2;P0DOY3	P0DOY2;P0DOY3	>sp|P0DOY2|IGLC2_HUMAN Immunoglobulin lambda constant 2 OS=Homo sapiens OX=9606 GN=IGLC2 PE=1 SV=1;>sp|P0DOY3|IGLC3_HUMAN Immunoglobulin lambda constant 3 OS=Homo sapiens OX=9606 GN=IGLC3 PE=1 SV=1	IGLC2;IGLC3	9	6	6	6	6	6	-0.285129	-0.291648	-0.242176	0.239994	0.233793	0.180296	0.15944	0.153459	0.124019	0.979379	0.973279	0.829998	-0.189249	-0.155709	-0.0689254	0.00132011	0.0015383	0.0104057	0.017623	0.0660764	0.127847	0.0713304	0.795285	0.232593	2.17547e-07	3.68505e-12	1.90633e-06	0.0621967	0.118037	0.383439	0.00892211	0.0076663	0.0389899	0.0411413	0.124475	0.247551	0.126944	0.879551	0.404914	4.06979e-05
O15116	O15116	>sp|O15116|LSM1_HUMAN U6 snRNA-associated Sm-like protein LSm1 OS=Homo sapiens OX=9606 GN=LSM1 PE=1 SV=1	LSM1	3	2	2	2	2	2	0.578716	0.660222	0.436115	1.53453	1.81656	1.39144	1.6937	2.16308	1.55591	1.04314	1.45108	0.787049	1.26676	1.69145	1.0776	0.0010767	0.00528525	0.0730333	6.97184e-07	0.000746508	0.00406914	3.27927e-07	0.000213921	0.00230437	2.16174e-05	0.00256357	0.0693743	3.92045e-06	0.00256357	0.0189543	0.00786345	0.0204027	0.17923	5.65184e-05	0.00324778	0.0155845	1.59504e-05	0.00107713	0.00935596	0.000526333
P02538	P02538	>sp|P02538|K2C6A_HUMAN Keratin, type II cytoskeletal 6A OS=Homo sapiens OX=9606 GN=KRT6A PE=1 SV=3	KRT6A	26	10	10	10	10	10	0.843168	0.824096	0.611981	1.40056	1.4054	1.17558	1.52709	1.47858	1.36718	1.45956	1.49782	1.24089	1.34798	1.25702	1.11046	0.0610149	9.32587e-15	0.147064	0.00838227	0	0.0258408	0.0082418	0	0.0124573	0.024099	0	0.0459613	0.0112261	0	0.0250207	0.122635	5.53184e-13	0.314012	0.023815	0	0.0683808	0.0240377	0	0.0361099	0.0578566
Q9UHD8	Q9UHD8	>sp|Q9UHD8|SEPT9_HUMAN Septin-9 OS=Homo sapiens OX=9606 GN=SEPTIN9 PE=1 SV=2	SEPTIN9	13	6	6	6	6	6	-0.121424	-0.0987941	-0.0119089	-0.0816667	-0.0360778	1.8683e-18	-0.343977	-0.269165	-0.152553	-0.123773	-0.096422	-0.0274703	-0.0436388	1.8301e-05	0	0.0732296	0.28459	0.683018	0.291795	0.459522	1	0.00111451	0.00129326	0.0839048	0.077779	0.184801	0.526654	0.462148	0.824417	1	0.140675	0.421256	1	0.385887	0.574875	1	0.00543185	0.00493753	0.173665	0.142546
Q16181	Q16181	>sp|Q16181|SEPT7_HUMAN Septin-7 OS=Homo sapiens OX=9606 GN=SEPTIN7 PE=1 SV=2	SEPTIN7	16	9	9	9	9	9	-0.328157	-0.337952	-0.327936	-0.224237	-0.194457	-0.0746754	-0.327561	-0.33454	-0.268377	-0.27932	-0.280559	-0.227951	-0.244341	-0.210519	-0.140819	0.000335121	4.08674e-06	2.68548e-07	0.00464337	0.00145877	0.249038	0.00254822	1.61545e-05	0.00364931	0.00242935	0.000152191	0.00348127	0.00378308	0.000239908	0.0260503	0.0034101	5.71204e-05	7.238e-06	0.0155119	0.00549184	0.427726	0.0101595	0.000130092	0.0132787	0.011485
P84090	P84090	>sp|P84090|ERH_HUMAN Enhancer of rudimentary homolog OS=Homo sapiens OX=9606 GN=ERH PE=1 SV=1	ERH	2	2	2	2	2	2	-0.703537	-0.698485	-0.637306	-0.263169	-0.303761	-0.135616	-0.158668	-0.179305	0	-0.146222	-0.196245	-1.26678e-14	-0.262719	-0.310934	-0.166065	0.00174289	0.00138536	0.00240265	0.122995	0.0613238	0.264143	0.33845	0.411242	1	0.36375	0.203852	1	0.113943	0.0652124	0.211521	0.0107581	0.00708713	0.0127027	0.192239	0.11727	0.447662	0.434818	0.531424	1	0.472059
P08575	P08575	>sp|P08575|PTPRC_HUMAN CD45-Receptor-type tyrosine-protein phosphatase C OS=Homo sapiens OX=9606 GN=PTPRC PE=1 SV=3	PTPRC	41	29	29	29	29	29	-0.191852	-0.15754	0	-0.163051	-0.15881	-0.0416731	-0.32087	-0.320173	-0.372569	-0.196541	-0.163397	-0.0578139	-0.0892242	-0.0837322	0	0.00150126	2.83272e-08	1	0.0371698	0.000635486	0.341714	0.000311177	0.000502362	9.36444e-09	0.00447516	4.84194e-05	0.252849	0.0747463	0.0234468	1	0.00986774	7.10225e-07	1	0.0738537	0.00282994	0.54891	0.00219995	0.00221331	2.12844e-07	0.0172611
Q16851	Q16851	>sp|Q16851|UGPA_HUMAN UTP--glucose-1-phosphate uridylyltransferase OS=Homo sapiens OX=9606 GN=UGP2 PE=1 SV=5	UGP2	32	19	19	19	19	19	0.191356	0.199445	0.171512	0.332249	0.317906	0.281866	0.235163	0.24216	0.25139	0.0772075	0.0995071	0.0349705	0.253362	0.255491	0.183745	0.000972862	0.0434149	0.00568925	9.63672e-05	4.07288e-10	1.71234e-05	0.000978118	0.000292133	7.61809e-05	0.0800571	0.22447	0.401719	0.000294744	7.37393e-09	0.00414917	0.00744026	0.100845	0.0243596	0.00107016	9.43357e-09	0.000205144	0.00507365	0.00142094	0.000558649	0.145624
O43633	O43633	>sp|O43633|CHM2A_HUMAN Charged multivesicular body protein 2a OS=Homo sapiens OX=9606 GN=CHMP2A PE=1 SV=1	CHMP2A	7	2	2	2	2	2	0.926664	1.00861	0.88326	0.445615	0.481381	0.353208	0.784771	0.806509	0.720846	0.574587	0.616832	0.527438	0.595828	0.66982	0.529774	0.00160151	2.61708e-05	5.6336e-05	0.0737497	0.00956451	0.0298901	0.00462792	0.000100967	9.78497e-05	0.023324	0.00184172	0.00164414	0.0160386	0.0019423	0.0028608	0.0102767	0.000279155	0.000674921	0.127025	0.0256177	0.0768199	0.0157414	0.000568406	0.000683253	0.0565121
P10720	P10720	>sp|P10720|PF4V_HUMAN Platelet factor 4 variant OS=Homo sapiens OX=9606 GN=PF4V1 PE=1 SV=1	PF4V1	1	1	1	1	1	1	-0.85977	-0.888339	-0.902573	-1.18259	-1.18571	-1.09788	-1.3434	-1.36895	-1.27108	-1.52594	-1.531	-1.46397	-1.19048	-1.20656	-1.20593	0.00342535	0.00747993	0.000866349	0.00224999	0.00119999	0.00413177	0.0010204	7.99992e-05	0.00163426	0.000402318	0.000199998	0.000734499	0.000586749	0.000939991	0.000559039	0.0164083	0.0265565	0.00603714	0.00943445	0.00469191	0.0156518	0.00519168	0.000466566	0.00708471	0.00343448
P04264	P04264	>sp|P04264|K2C1_HUMAN Keratin, type II cytoskeletal 1 OS=Homo sapiens OX=9606 GN=KRT1 PE=1 SV=6	KRT1	45	33	33	33	33	33	0.477461	0.53542	0.183051	0.98202	1.02713	0.697321	0.471082	0.585087	2.87042e-16	1.29662	1.32795	1.02528	1.3523	1.38185	1.24915	0.125883	0	0.436709	0.0285814	0	0.101233	0.361959	0	1	0.0117556	0	0.0274589	0.000623219	0	8.39551e-05	0.211137	0	0.729949	0.059866	0	0.204144	0.457528	0	1	0.0344375
Q9UM07	Q9UM07	>sp|Q9UM07|PADI4_HUMAN Protein-arginine deiminase type-4 OS=Homo sapiens OX=9606 GN=PADI4 PE=1 SV=2	PADI4	27	20	20	20	20	20	0.304836	0.281569	0.250121	-0.481654	-0.485812	-0.515239	-1.01937	-1.02071	-1.04224	-0.17951	-0.173599	-0.157837	0.148022	0.14322	0.0794182	0.000305931	2.8896e-09	0.000101667	2.95496e-05	5.04946e-09	8.60568e-09	2.17632e-08	0	5.41842e-23	0.00417458	0.0159625	0.0194867	0.00948534	0.00514366	0.211424	0.00323105	9.12665e-08	0.00107972	0.000503757	9.37427e-08	2.59677e-07	2.0357e-06	0	3.87577e-21	0.0163751
P21333	P21333	>sp|P21333|FLNA_HUMAN Filamin-A OS=Homo sapiens OX=9606 GN=FLNA PE=1 SV=4	FLNA	152	110	110	110	110	110	-0.0181499	-0.00704851	0.0130898	0.084228	0.108844	0.196476	0.116004	0.100212	0.139099	-0.0267997	-0.0225719	0.00568098	-0.00633888	0.00712561	0.0497573	0.585386	0.000716621	0.398951	0.0522996	0.617686	1.87258e-09	0.0179599	0.12256	0.00020522	0.449991	2.19024e-05	0.65206	0.882094	0.000187042	0.14885	0.678958	0.00429266	0.675151	0.096431	0.722217	6.15423e-08	0.043246	0.207712	0.00126996	0.554396
Q15080	Q15080	>sp|Q15080|NCF4_HUMAN Neutrophil cytosol factor 4 OS=Homo sapiens OX=9606 GN=NCF4 PE=1 SV=2	NCF4	23	17	17	17	17	17	0.20449	0.180046	0.202133	0.29882	0.286885	0.323314	0.181375	0.182901	0.174379	0.165976	0.16006	0.176631	0.220241	0.207717	0.252385	0.00163472	0.0508948	0.00151122	0.000360181	0.0020323	7.20904e-06	0.00232855	0.00121508	0.00109873	0.0117634	0.343378	0.00378592	0.0027851	0.0505769	0.000439505	0.0103802	0.112935	0.00928105	0.00251713	0.00715276	0.000102529	0.00946996	0.00471305	0.00508483	0.0344375
Q14624	Q14624	>sp|Q14624|ITIH4_HUMAN Inter-alpha-trypsin inhibitor heavy chain H4 OS=Homo sapiens OX=9606 GN=ITIH4 PE=1 SV=4	ITIH4	34	8	8	8	8	8	4.01938	4.02531	4.00388	3.51969	3.47324	3.44705	3.97824	3.89462	3.86742	1.22714	1.2733	1.30661	0.97707	1.00167	1.03911	5.06976e-11	0	4.07779e-35	9.28866e-10	0	8.30508e-30	3.47959e-10	0	9.81409e-32	3.91034e-06	0	1.04894e-19	1.38687e-05	0	2.82718e-16	2.46593e-08	0	1.41674e-32	3.22715e-07	0	4.03959e-27	1.05779e-07	0	1.32599e-29	0.000226427
P41226	P41226	>sp|P41226|UBA7_HUMAN Ubiquitin-like modifier-activating enzyme 7 OS=Homo sapiens OX=9606 GN=UBA7 PE=1 SV=2	UBA7	14	7	7	7	7	7	-0.334869	-0.245966	-0.125666	-0.352865	-0.326525	-0.180238	-0.0597249	-0.0282857	-1.32778e-18	0.00158174	0.0140119	1.35185e-16	-0.240718	-0.145637	-1.28163e-17	0.00374764	0.00797046	0.148588	0.00049097	9.69924e-05	0.0664591	0.58731	0.152019	1	0.980904	0.431495	1	0.00484871	0.032202	1	0.0170999	0.0277313	0.316001	0.00322713	0.00059567	0.145219	0.66837	0.246734	1	0.985768
O75347	O75347	>sp|O75347|TBCA_HUMAN Tubulin-specific chaperone A OS=Homo sapiens OX=9606 GN=TBCA PE=1 SV=3	TBCA	10	7	7	7	7	7	-0.289009	-0.302599	-0.346955	-0.00121019	-0.0552309	-2.0215e-15	0.197154	0.196442	0.15473	-0.110693	-0.145092	-7.07728e-17	0.0207758	-0.0277698	-9.32921e-16	0.00732871	0.0205211	0.000131983	0.989807	0.664654	1	0.0364451	0.00830856	0.0205644	0.247188	0.0866581	1	0.813222	0.722265	1	0.0269643	0.0578299	0.00135436	0.992255	0.764616	1	0.0744947	0.0233871	0.0532049	0.348297
P27824	P27824	>sp|P27824|CALX_HUMAN Calnexin OS=Homo sapiens OX=9606 GN=CANX PE=1 SV=2	CANX	19	11	11	11	11	11	0.126195	0.106382	0.0354743	-0.468481	-0.425574	-0.403733	-0.506884	-0.479709	-0.46078	-0.275351	-0.242632	-0.174424	-0.173671	-0.157725	-0.0713021	0.0830756	0.087094	0.361078	0.000324934	2.92429e-09	6.64483e-07	9.54216e-05	1.46596e-10	1.16556e-09	0.00565974	1.38698e-06	0.00967539	0.0402534	0.000100353	0.187258	0.154465	0.170542	0.620156	0.00231742	5.78202e-08	1.30324e-05	0.000951088	2.94964e-09	2.95276e-08	0.0203031
Q9UJU6	Q9UJU6	>sp|Q9UJU6|DBNL_HUMAN Drebrin-like protein OS=Homo sapiens OX=9606 GN=DBNL PE=1 SV=1	DBNL	22	19	19	19	19	19	-0.0286178	0.0069296	0	-0.073061	-0.0887783	-0.0341351	-0.0523522	-0.0249287	-2.50278e-17	-0.0309579	-0.037495	-4.33541e-17	-0.0307188	-0.0141407	0	0.552652	0.696492	1	0.138604	0.00342274	0.322105	0.360209	0.272163	1	0.445152	0.076834	1	0.499078	0.101566	1	0.653415	0.803162	1	0.211865	0.0109418	0.522588	0.45568	0.386624	1	0.550387
Q92619	Q92619	>sp|Q92619|HMHA1_HUMAN Rho GTPase-activating protein 45 OS=Homo sapiens OX=9606 GN=ARHGAP45 PE=1 SV=2	ARHGAP45	27	14	14	14	14	14	0.104622	0.142934	0.0938576	0.0288384	0.0255775	-3.99594e-19	-0.130583	-0.107405	-0.107116	-0.0751905	-0.0159446	0	0.124514	0.11959	0.0536194	0.0640412	0.00498837	0.03653	0.581662	0.374716	1	0.0667429	0.883065	0.136964	0.127572	0.20938	1	0.0425864	0.0250068	0.248785	0.127141	0.0194418	0.102797	0.662887	0.488376	1	0.120147	0.947869	0.261252	0.210485
Q5S007	Q5S007	>sp|Q5S007|LRRK2_HUMAN Leucine-rich repeat serine/threonine-protein kinase 2 OS=Homo sapiens OX=9606 GN=LRRK2 PE=1 SV=2	LRRK2	38	9	9	9	9	9	-0.09089	-0.0789652	-5.10871e-17	0.107915	0.0862564	1.30431e-16	0.040923	0.0572711	1.58933e-17	0.0264126	0.00925776	5.58582e-19	0.0295474	0.0118852	-5.46108e-17	0.135176	0.681807	1	0.0985721	0.0672921	1	0.544001	0.820568	1	0.69906	0.803446	1	0.62122	0.397183	1	0.22288	0.792238	1	0.161324	0.126472	1	0.632196	0.896908	1	0.764639
P52565	P52565	>sp|P52565|GDIR1_HUMAN Rho GDP-dissociation inhibitor 1 OS=Homo sapiens OX=9606 GN=ARHGDIA PE=1 SV=3	ARHGDIA	11	9	9	9	9	9	0.324454	0.321885	0.380469	0.557105	0.52795	0.660235	0.478237	0.528957	0.696335	0.559428	0.53149	0.483039	0.489088	0.450878	0.447332	0.000587277	0.927244	0.00223864	0.000163512	0.241294	3.4332e-05	0.00138525	0.276274	1.19499e-05	0.000170649	0.025398	0.000617616	0.000749948	0.106484	0.000394018	0.00515616	0.990364	0.0120986	0.00150061	0.346619	0.000369449	0.00655434	0.39155	0.000122109	0.00192138
Q9H4A4	Q9H4A4	>sp|Q9H4A4|AMPB_HUMAN Aminopeptidase B OS=Homo sapiens OX=9606 GN=RNPEP PE=1 SV=2	RNPEP	25	19	19	19	19	19	0.0342792	0.0723681	1.12119e-17	0.0839145	0.0823617	6.23116e-17	0.173057	0.201675	0.177435	0.0236627	0.00618099	-2.08616e-16	-0.034775	-0.0419897	-8.93954e-16	0.469235	0.0667428	1	0.180973	0.0630134	1	0.0100221	0.00369562	0.0010449	0.686464	0.685478	1	0.504271	0.515714	1	0.581937	0.140171	1	0.262918	0.119913	1	0.0276033	0.0119677	0.00494396	0.757198
Q7Z5R6	Q7Z5R6	>sp|Q7Z5R6|AB1IP_HUMAN Amyloid beta A4 precursor protein-binding family B member 1-interacting protein OS=Homo sapiens OX=9606 GN=APBB1IP PE=1 SV=1	APBB1IP	17	11	11	11	11	11	-0.20611	-0.180229	-0.201054	-0.179771	-0.217748	-0.23057	-0.239951	-0.250355	-0.227642	-0.0519702	-0.0882811	-1.88618e-17	0.0793653	0.0582816	0	0.00255611	0.0728613	0.00230634	0.0143343	0.043988	0.00277926	0.0057985	0.00150797	0.00794601	0.401412	0.725748	1	0.148827	0.0448718	1	0.013573	0.150041	0.0123005	0.0350362	0.0910458	0.0115269	0.0185552	0.00560393	0.025032	0.506871
Q8N6S5	Q8N6S5	>sp|Q8N6S5|AR6P6_HUMAN ADP-ribosylation factor-like protein 6-interacting protein 6 OS=Homo sapiens OX=9606 GN=ARL6IP6 PE=1 SV=1	ARL6IP6	1	1	1	1	1	1	0.175689	0.329473	0	0.308021	0.261363	0	0.460055	0.422165	0.147791	0.943078	0.89212	0.757673	0.859212	0.794077	0.667203	0.678606	0.687373	1	0.188843	0.242198	1	0.0702963	0.0585794	0.291087	0.00175218	0.00107999	0.000927467	0.00293628	0.00125999	0.00232463	0.757398	0.795286	1	0.272154	0.347712	1	0.125547	0.113972	0.48856	0.00926371
Q05655	Q05655	>sp|Q05655|KPCD_HUMAN Protein kinase C delta type OS=Homo sapiens OX=9606 GN=PRKCD PE=1 SV=2	PRKCD	29	20	20	20	20	20	0.0183206	0.0452541	0.0716903	0.16132	0.166885	0.179566	0.271062	0.292835	0.313675	-0.0894166	-0.0500178	3.34951e-17	0.0879489	0.114967	0.156646	0.702602	0.281835	0.156502	0.0326861	0.00225317	0.0126007	0.00101867	6.91388e-09	3.93005e-06	0.148126	0.0407499	1	0.0917911	0.680569	0.0172662	0.777047	0.417941	0.328397	0.0668568	0.00775063	0.0372809	0.00519168	1.10622e-07	4.80295e-05	0.235606
P67936	P67936	>sp|P67936|TPM4_HUMAN Tropomyosin alpha-4 chain OS=Homo sapiens OX=9606 GN=TPM4 PE=1 SV=3	TPM4	27	19	19	19	19	19	0.0135932	-0.0436638	-1.11914e-16	-0.00883903	-0.0302955	-1.73411e-16	0.172164	0.148509	0.0798732	-0.0693595	-0.0530509	-1.8563e-16	-0.131274	-0.135391	-0.0664421	0.820806	0.424661	1	0.879053	0.945547	1	0.0217626	0.000838041	0.1112	0.365462	0.847558	1	0.128479	0.0368012	0.287416	0.868668	0.568523	1	0.912055	0.988213	1	0.0499308	0.00340822	0.220553	0.473523
Q08477	Q08477	>sp|Q08477|CP4F3_HUMAN Cytochrome P450 4F3 OS=Homo sapiens OX=9606 GN=CYP4F3 PE=1 SV=2	CYP4F3	15	9	9	9	9	9	-0.00651926	-0.00295312	7.27496e-18	-0.0519269	-0.0465802	0	0.0372967	0.044496	4.83235e-18	-0.0906116	-0.0842739	0	-0.157277	-0.131626	-0.0809386	0.908579	0.793644	1	0.429407	0.342762	1	0.574505	0.210871	1	0.120612	0.0441724	1	0.0130622	0.0056125	0.118143	0.940051	0.883659	1	0.524256	0.455767	1	0.658713	0.317744	1	0.201461
P08514	P08514	>sp|P08514|ITA2B_HUMAN CD41-Integrin alpha-IIb OS=Homo sapiens OX=9606 GN=ITGA2B PE=1 SV=3	ITGA2B	23	11	11	11	11	11	0.747401	0.809989	0.844399	-0.598919	-0.549636	-0.372282	-0.62679	-0.55314	-0.459433	-0.819025	-0.817237	-0.722844	-0.804321	-0.802781	-0.702357	1.52191e-05	3.55271e-15	6.00208e-14	0.000118557	3.11862e-12	0.000459316	7.78923e-05	5.14255e-13	7.76133e-06	1.06799e-05	0	1.50718e-10	6.32861e-06	1.55431e-15	1.29311e-08	0.000514067	2.16005e-13	5.83883e-12	0.00121659	8.92291e-11	0.00275816	0.000830851	1.28935e-11	8.20677e-05	0.000366294
P20700	P20700	>sp|P20700|LMNB1_HUMAN Lamin-B1 OS=Homo sapiens OX=9606 GN=LMNB1 PE=1 SV=2	LMNB1	54	46	46	46	46	46	-0.375139	-0.354935	-0.343656	-0.574043	-0.577102	-0.60944	-1.05926	-1.03683	-1.04605	-0.35881	-0.363633	-0.380974	-0.369429	-0.379078	-0.403788	0.000186995	0	4.04877e-07	1.39768e-05	0	2.91322e-20	1.33131e-07	0	5.61407e-43	0.000251439	0	4.62804e-09	0.00022335	2.44249e-15	1.38866e-09	0.00236861	0	1.01512e-05	0.00031266	0	4.4281e-18	8.3592e-06	0	2.27557e-40	0.00251646
P07741	P07741	>sp|P07741|APT_HUMAN Adenine phosphoribosyltransferase OS=Homo sapiens OX=9606 GN=APRT PE=1 SV=2	APRT	8	4	4	4	4	4	0.130836	0.0784417	0.0865829	0.313875	0.292224	0.364382	0.639778	0.583817	0.69472	0.0721415	0.123358	0.103624	0.0426518	0.106681	2.60045e-17	0.14788	0.45176	0.404034	0.00402389	0.522477	0.0253122	0.00121784	0.000736776	6.3822e-05	0.359088	0.793771	0.223617	0.585348	0.855805	1	0.238967	0.595168	0.681422	0.0141418	0.635332	0.0674252	0.00587655	0.00305254	0.00049399	0.467756
P23396	P23396	>sp|P23396|RS3_HUMAN 40S ribosomal protein S3 OS=Homo sapiens OX=9606 GN=RPS3 PE=1 SV=2	RPS3	14	10	10	10	10	10	0.299746	0.265701	0.239323	0.429187	0.423812	0.404806	-0.370827	-0.35811	-0.344363	0.33003	0.304038	0.29369	0.463934	0.458586	0.409606	0.00191782	0.00231149	0.00090303	0.00060114	1.71887e-07	2.51734e-07	0.000260469	8.28641e-05	1.12355e-05	0.00100218	0.0036751	0.000102167	0.00022371	4.71862e-07	4.85911e-07	0.0114037	0.0107692	0.00616902	0.00371622	2.36175e-06	5.56561e-06	0.00191378	0.000480968	0.000115294	0.00634715
O00231	O00231	>sp|O00231|PSD11_HUMAN 26S proteasome non-ATPase regulatory subunit 11 OS=Homo sapiens OX=9606 GN=PSMD11 PE=1 SV=3	PSMD11	13	5	5	5	5	5	0.0456983	0.0841355	3.33117e-16	0.252902	0.285319	0.33951	0.380305	0.392739	0.440871	0.138191	0.158554	0.214847	0.353297	0.309402	0.352306	0.598638	0.676902	1	0.0174915	0.0303256	0.000565459	0.00103291	0.00171493	8.53028e-05	0.119141	0.761977	0.0284713	0.0027094	0.0387357	0.000891796	0.691962	0.788422	1	0.0409575	0.0673534	0.00325106	0.0052117	0.0062436	0.000604829	0.199278
O60610	O60610	>sp|O60610|DIAP1_HUMAN Protein diaphanous homolog 1 OS=Homo sapiens OX=9606 GN=DIAPH1 PE=1 SV=2	DIAPH1	36	19	19	19	19	19	-0.215377	-0.187342	-0.106108	-0.141085	-0.148827	-1.28507e-18	-0.00688968	0.0163759	8.60718e-17	-0.0404714	-0.0168403	8.55832e-17	-0.0405396	-0.0246731	3.62189e-17	0.00109815	4.13675e-06	0.0291263	0.0184713	0.000917028	1	0.885316	0.833374	1	0.431867	0.413785	1	0.446638	0.25015	1	0.00793328	5.7489e-05	0.0859649	0.0427017	0.00385098	1	0.912712	0.906424	1	0.53669
P04424	P04424	>sp|P04424|ARLY_HUMAN Argininosuccinate lyase OS=Homo sapiens OX=9606 GN=ASL PE=1 SV=4	ASL	14	10	10	10	10	10	-0.0285631	-0.0269657	2.5031e-17	0.0613586	0.0402424	2.03125e-15	0.259276	0.191767	0.198885	0.00918045	-0.0313435	-1.78638e-17	0.0939287	0.0725954	9.26611e-18	0.668213	0.418511	1	0.381236	0.99413	1	0.00346257	0.142369	0.00905771	0.897599	0.953092	1	0.133849	0.157952	1	0.748729	0.562642	1	0.476692	1	1	0.0127591	0.234423	0.0277785	0.925351
Q9Y5Z4	Q9Y5Z4	>sp|Q9Y5Z4|HEBP2_HUMAN Heme-binding protein 2 OS=Homo sapiens OX=9606 GN=HEBP2 PE=1 SV=1	HEBP2	12	7	7	7	7	7	-0.266553	-0.21821	-0.191799	-0.128092	-0.0826457	-0.00825906	0.0557136	0.118272	0.0665675	0.0523631	0.0806488	1.30466e-17	0.118246	0.137626	3.17153e-17	0.00478306	0.00127797	0.00292574	0.084105	0.855887	0.735306	0.442558	0.318406	0.207203	0.450808	0.0973879	1	0.137838	0.00641667	1	0.0201951	0.00670377	0.0148547	0.141552	0.919399	1	0.540854	0.43626	0.369712	0.55484
P59998	P59998	>sp|P59998|ARPC4_HUMAN Actin-related protein 2/3 complex subunit 4 OS=Homo sapiens OX=9606 GN=ARPC4 PE=1 SV=3	ARPC4	10	7	7	7	7	7	0.914615	0.796426	0.898727	0.943704	0.875353	0.921356	0.413401	0.410321	0.519633	0.450684	0.41059	0.509914	0.661046	0.647636	0.599453	1.30062e-05	9.65424e-07	4.61602e-08	1.18569e-05	6.61091e-11	5.94043e-07	0.00125706	0.0178969	0.000306942	0.0040573	0.16633	0.000127993	1.68248e-05	5.13589e-09	2.14834e-05	0.000458421	1.55491e-05	1.51705e-06	0.000285505	1.64589e-09	1.18419e-05	0.00599446	0.0440092	0.00178584	0.016176
P51572	P51572	>sp|P51572|BAP31_HUMAN B-cell receptor-associated protein 31 OS=Homo sapiens OX=9606 GN=BCAP31 PE=1 SV=3	BCAP31	11	7	7	7	7	7	0.112177	0.0825196	7.17675e-14	-0.612146	-0.632392	-0.622212	-0.874148	-0.892689	-0.890594	-0.429108	-0.406362	-0.394167	-0.50034	-0.480934	-0.470207	0.226842	0.158813	0.999999	0.000104829	2.05103e-10	2.3536e-11	3.62591e-06	0	1.0075e-15	0.000497185	9.0837e-07	5.88957e-07	0.000466591	6.41887e-09	1.53391e-05	0.331938	0.27238	1	0.00112008	4.89031e-09	1.16816e-09	8.01657e-05	0	4.90047e-14	0.00395148
P61158	P61158	>sp|P61158|ARP3_HUMAN Actin-related protein 3 OS=Homo sapiens OX=9606 GN=ACTR3 PE=1 SV=3	ACTR3	26	23	23	23	23	23	-0.104156	-0.083413	-0.0419745	0.0684894	0.0619715	4.58608e-17	0.0119532	0.00483152	0	0.0538181	0.0174754	1.78391e-17	0.00954184	0.00662314	0	0.0290879	0.0272282	0.2225	0.194244	0.509176	1	0.736256	0.543235	1	0.342293	0.479309	1	0.826821	0.836908	1	0.0718921	0.0715881	0.426079	0.278703	0.623193	1	0.796568	0.659914	1	0.451197
Q8IWB1	Q8IWB1	>sp|Q8IWB1|IPRI_HUMAN Inositol 1,4,5-trisphosphate receptor-interacting protein OS=Homo sapiens OX=9606 GN=ITPRIP PE=1 SV=1	ITPRIP	9	5	5	5	5	5	-0.0662424	-0.0561668	-2.00335e-18	-0.257182	-0.237408	-0.087948	-0.311675	-0.297608	-0.252684	-0.170174	-0.187077	-0.0886032	-0.0873077	-0.112769	-1.03796e-17	0.431538	0.238264	1	0.0266247	0.0123715	0.322012	0.0103929	0.105127	0.0371575	0.0760292	0.0956592	0.283093	0.311831	0.186672	1	0.547185	0.365127	1	0.0565193	0.0320136	0.522588	0.0282409	0.183012	0.0868221	0.140014
O00160	O00160	>sp|O00160|MYO1F_HUMAN Unconventional myosin-If OS=Homo sapiens OX=9606 GN=MYO1F PE=1 SV=3	MYO1F	44	30	30	30	30	30	-0.00784628	0.0138976	9.19286e-16	-0.0696713	-0.079992	-1.04395e-17	-0.076601	-0.0521509	-7.59958e-18	0.00557275	0.00670594	0.0227834	0.137093	0.141173	0.154827	0.837556	0.477947	1	0.0981681	0.000462059	1	0.039154	0.569444	1	0.887819	0.0036335	0.466413	0.00449477	0.505494	0.00421627	0.88332	0.617952	1	0.160879	0.00217355	1	0.0790885	0.683221	1	0.921544
Q7Z6P3	Q7Z6P3	>sp|Q7Z6P3|RAB44_HUMAN Ras-related protein Rab-44 OS=Homo sapiens OX=9606 GN=RAB44 PE=1 SV=4	RAB44	23	11	11	11	11	11	0.104276	0.0914271	5.10913e-17	-0.131573	-0.150433	-0.112408	-0.0601084	-0.0494166	0	-0.114008	-0.179282	-0.112199	0.029568	0.00746118	-1.34972e-17	0.163458	0.1345	1	0.183855	0.866462	0.242292	0.637196	0.664868	1	0.154377	0.0378044	0.158201	0.687979	0.0377021	1	0.258136	0.240872	1	0.26631	0.927135	0.41791	0.714458	0.766694	1	0.24191
Q13586	Q13586	>sp|Q13586|STIM1_HUMAN Stromal interaction molecule 1 OS=Homo sapiens OX=9606 GN=STIM1 PE=1 SV=3	STIM1	14	3	3	3	3	3	-0.342643	-0.325808	-0.234572	-0.487442	-0.516701	-0.428866	-0.356949	-0.360304	-0.258482	-0.0382393	-0.0373525	-7.76385e-18	-0.293073	-0.306455	-0.0893358	0.0631804	0.0295897	0.110169	0.055373	0.00539839	0.0250963	0.081923	0.0112993	0.0735607	0.830735	0.869584	1	0.170705	0.0639377	0.492446	0.125952	0.0757467	0.249181	0.100874	0.0156669	0.0669234	0.140903	0.0302308	0.155836	0.873853
Q96DB5	Q96DB5	>sp|Q96DB5|RMD1_HUMAN Regulator of microtubule dynamics protein 1 OS=Homo sapiens OX=9606 GN=RMDN1 PE=1 SV=1	RMDN1	3	2	2	2	2	2	0.0718746	0.0945702	9.36602e-18	-0.11009	-0.0290723	-4.20913e-18	0.167016	0.215045	2.9576e-16	-0.215225	-0.163643	-0.146417	-0.147664	-0.0769026	-1.23396e-13	0.537571	0.439101	1	0.392196	0.19588	1	0.168381	0.0593429	1	0.0733224	0.598488	0.16546	0.260796	0.633572	0.999999	0.640868	0.582276	1	0.486891	0.294244	1	0.252468	0.115223	1	0.136539
P13798	P13798	>sp|P13798|ACPH_HUMAN Acylamino-acid-releasing enzyme OS=Homo sapiens OX=9606 GN=APEH PE=1 SV=4	APEH	21	15	15	15	15	15	0.029841	0.0667275	0.0329159	-0.00560414	0.0231477	0	0.139269	0.116891	0.0633955	-0.094595	-0.0560631	-1.13361e-17	0.00252244	0.013368	0	0.518923	0.838277	0.401859	0.90239	0.597727	1	0.00955009	0.175634	0.185178	0.168747	0.00749561	1	0.971978	0.562134	1	0.625693	0.919157	0.678224	0.930173	0.702936	1	0.0267271	0.276825	0.336587	0.259742
Q13126	Q13126	>sp|Q13126|MTAP_HUMAN S-methyl-5'-thioadenosine phosphorylase OS=Homo sapiens OX=9606 GN=MTAP PE=1 SV=2	MTAP	9	7	7	7	7	7	-0.301472	-0.175505	-4.43961e-17	-0.133758	-0.0452915	9.68364e-18	0.0807339	0.195768	0.279613	-0.185642	-0.112665	0	-0.241311	-0.156914	-1.41596e-17	0.0027735	0.00184985	1	0.0820992	0.0194653	1	0.237052	0.473297	0.00866926	0.0138441	0.0213475	1	0.0114217	0.00175966	1	0.0142208	0.00894402	1	0.138656	0.0467782	1	0.328309	0.594862	0.0267381	0.0385226
P42167	P42167	>sp|P42167|LAP2B_HUMAN Lamina-associated polypeptide 2, isoforms beta/gamma OS=Homo sapiens OX=9606 GN=TMPO PE=1 SV=2	TMPO	14	8	8	8	8	8	-0.0456259	-0.0924288	-0.0161663	0.151468	0.147035	9.26922e-16	0.268745	0.276955	0.232537	0.131471	0.100315	0	0.119655	0.112431	5.89874e-17	0.454921	0.975124	0.672373	0.0609197	0.0118451	1	0.00296062	0.000119672	0.00488785	0.050482	0.0133006	1	0.0845595	0.114189	1	0.569119	1	1	0.108065	0.0309091	1	0.0114108	0.000655641	0.0168613	0.101549
P09972	P09972	>sp|P09972|ALDOC_HUMAN Fructose-bisphosphate aldolase C OS=Homo sapiens OX=9606 GN=ALDOC PE=1 SV=2	ALDOC	16	14	14	14	14	14	0.325604	0.319589	0.340263	0.37985	0.393214	0.444383	0.43547	0.423368	0.421303	0.222357	0.220199	0.233074	0.257778	0.30892	0.37718	0.000246757	9.46307e-05	1.77553e-06	9.45865e-05	4.03389e-05	9.28472e-08	0.000127299	1.17024e-09	3.10025e-08	0.00400917	0.00478265	0.000292289	0.000528673	0.000729214	2.60502e-07	0.00283162	0.000827357	3.47845e-05	0.0010552	0.000289393	2.32788e-06	0.00114663	2.12389e-08	6.28318e-07	0.0160631
P13747	P13747	>sp|P13747|HLAE_HUMAN HLA class I histocompatibility antigen, alpha chain E OS=Homo sapiens OX=9606 GN=HLA-E PE=1 SV=4	HLA-E	5	2	2	2	2	2	0.293639	-0.0666068	6.09778e-17	0.562028	0.643642	0.000435594	0.444937	0.446984	6.31074e-17	0.598799	0.417607	0.22673	0.761098	0.703591	0.443143	0.302593	0.202314	1	0.00813171	0.0501222	0.974964	0.0305939	0.0759477	1	0.0056729	0.197682	0.388613	0.000864127	0.276549	0.206246	0.413198	0.325846	1	0.0232937	0.100327	1	0.0648122	0.139505	1	0.0203031
P22102	P22102	>sp|P22102|PUR2_HUMAN Trifunctional purine biosynthetic protein adenosine-3 OS=Homo sapiens OX=9606 GN=GART PE=1 SV=1	GART	13	6	6	6	6	6	-0.0688738	-0.0319119	1.2949e-17	-0.190035	-0.137937	2.30044e-17	0.134248	0.148856	1.39776e-16	-0.0818517	-0.0374862	-1.22349e-17	-0.194495	-0.150301	-3.03823e-16	0.488473	0.0325265	1	0.0803983	0.00101467	1	0.174391	0.595391	1	0.38799	0.105474	1	0.052568	0.0044183	1	0.599378	0.0812161	1	0.136542	0.00414041	1	0.259558	0.707054	1	0.494028
P49407	P49407	>sp|P49407|ARRB1_HUMAN Beta-arrestin-1 OS=Homo sapiens OX=9606 GN=ARRB1 PE=1 SV=2	ARRB1	5	3	3	3	3	3	-0.161736	-0.137311	-0.0323842	-0.324017	-0.351533	-0.327941	-0.438698	-0.386528	-0.220723	-0.343293	-0.375487	-0.321283	-0.354175	-0.361637	-0.372794	0.112493	0.08438	0.553844	0.0173603	0.0746627	0.0350026	0.00181193	0.00119806	0.0935668	0.00656376	0.0144984	0.00209354	0.0116636	0.0220811	0.00121382	0.194306	0.166568	0.893795	0.0407531	0.138083	0.0870411	0.00808002	0.00467688	0.190422	0.0224538
P53396	P53396	>sp|P53396|ACLY_HUMAN ATP-citrate synthase OS=Homo sapiens OX=9606 GN=ACLY PE=1 SV=3	ACLY	44	29	29	29	29	29	-0.106575	-0.0294736	0	0.0701883	0.104166	0.128936	0.0443289	0.0923704	0.0676857	-0.0117645	-0.0325109	-1.98145e-16	-0.0706832	-0.0376954	0	0.0959863	0.633231	1	0.23097	0.517512	0.0357562	0.324796	0.0533296	0.0948092	0.753452	0.63718	1	0.107095	0.327557	1	0.172152	0.752329	1	0.320615	0.629924	0.0884629	0.421384	0.106397	0.192468	0.80972
Q01082	Q01082	>sp|Q01082|SPTB2_HUMAN Spectrin beta chain, non-erythrocytic 1 OS=Homo sapiens OX=9606 GN=SPTBN1 PE=1 SV=2	SPTBN1	112	74	74	74	74	74	-0.262987	-0.258358	-0.25269	-0.232483	-0.215904	-0.176271	-0.252153	-0.230369	-0.205111	-0.190556	-0.166543	-0.114183	-0.197883	-0.177181	-0.121775	0.000158198	2.22045e-16	6.6542e-13	0.00237087	7.30571e-12	9.31043e-06	0.000900551	0	1.25017e-07	0.00251175	3.03535e-13	0.000876357	0.00203363	1.85985e-12	0.000685972	0.00213742	1.54289e-14	5.58035e-11	0.00973979	1.97417e-10	0.000129388	0.00475085	0	2.28603e-06	0.0117567
P11169	P11169	>sp|P11169|GTR3_HUMAN Solute carrier family 2, facilitated glucose transporter member 3 OS=Homo sapiens OX=9606 GN=SLC2A3 PE=1 SV=1	SLC2A3	6	5	5	5	5	5	-0.181602	-0.166946	-0.0925821	-0.337678	-0.318493	-0.275124	-0.5662	-0.581931	-0.559356	-0.391401	-0.347305	-0.307407	-0.191082	-0.155397	-0.0119641	0.107663	0.0622648	0.246805	0.0187825	0.000752589	0.0167815	0.000983342	8.89508e-08	4.46959e-07	0.0163213	4.06707e-05	0.0184354	0.207247	0.0696222	0.807874	0.187563	0.133299	0.459593	0.0432978	0.00325675	0.0478459	0.00507747	1.16306e-06	7.34463e-06	0.0439573
Q14697	Q14697	>sp|Q14697|GANAB_HUMAN Neutral alpha-glucosidase AB OS=Homo sapiens OX=9606 GN=GANAB PE=1 SV=3	GANAB	38	19	19	19	19	19	-0.221098	-0.162157	-0.185752	-0.189604	-0.149278	-0.150282	-0.0670639	-0.038581	-3.21076e-18	-0.0921976	-0.0957306	-0.12274	-0.136824	-0.120912	-0.167666	0.0124643	0.0370825	0.000334717	0.0140924	0.0453152	0.00221436	0.194833	0.966947	1	0.121517	0.752224	0.0144488	0.0438013	0.533378	0.00190805	0.0387306	0.0903484	0.00281939	0.0346189	0.0930013	0.00973839	0.282043	1	1	0.202417
P55786	P55786	>sp|P55786|PSA_HUMAN Puromycin-sensitive aminopeptidase OS=Homo sapiens OX=9606 GN=NPEPPS PE=1 SV=2	NPEPPS	34	21	21	21	21	21	-0.0821077	-0.0647254	-7.52589e-18	0.0783543	0.102674	0.0851997	0.173339	0.199585	0.223602	0.0484394	0.0557371	2.88174e-14	0.0769924	0.0925148	0.081885	0.115403	0.00609902	1	0.143077	0.0366959	0.0555474	0.0151025	0.000695358	2.36139e-05	0.350989	0.230834	0.999999	0.148035	0.157158	0.0328012	0.197647	0.0227847	1	0.217071	0.0784912	0.124738	0.0376324	0.00290569	0.000218362	0.459917
Q9UQ80	Q9UQ80	>sp|Q9UQ80|PA2G4_HUMAN Proliferation-associated protein 2G4 OS=Homo sapiens OX=9606 GN=PA2G4 PE=1 SV=3	PA2G4	16	8	8	8	8	8	0.118549	0.103547	0.0769701	0.157763	0.196646	0.223844	-0.0803334	-0.039386	0	0.32248	0.377927	0.44083	0.157103	0.234329	0.355092	0.141698	0.99105	0.292309	0.0677357	0.490067	0.0607083	0.273414	0.0485419	1	0.00142015	0.00489512	9.85613e-05	0.0616382	0.892915	0.00534958	0.231281	1	0.523102	0.117919	0.607463	0.135015	0.368389	0.0980888	1	0.00803208
P61457	P61457	>sp|P61457|PHS_HUMAN Pterin-4-alpha-carbinolamine dehydratase OS=Homo sapiens OX=9606 GN=PCBD1 PE=1 SV=2	PCBD1	4	2	2	2	2	2	-0.039466	-0.0346654	0	-0.199695	-0.21677	-0.103212	0.11143	0.10664	0.0607378	-0.280368	-0.280572	-0.219833	-0.270291	-0.240965	-0.191984	0.738133	0.965178	1	0.146906	0.184432	0.274515	0.331271	0.391004	0.373868	0.0311903	0.0359056	0.0399074	0.0504934	0.094051	0.0554827	0.801713	1	1	0.220949	0.281039	0.460745	0.428083	0.512903	0.599372	0.0701406
Q96FW1	Q96FW1	>sp|Q96FW1|OTUB1_HUMAN Ubiquitin thioesterase OTUB1 OS=Homo sapiens OX=9606 GN=OTUB1 PE=1 SV=2	OTUB1	9	6	6	6	6	6	-0.0712457	-0.0819426	-1.92135e-15	0.0694905	0.0466908	0	-0.00753034	0.0533392	0	-0.132745	-0.173235	-0.168719	0.143984	0.103934	1.29151e-15	0.490725	0.34566	1	0.438935	0.139221	1	0.959482	0.0902624	1	0.185637	0.29865	0.0794026	0.0746436	0.0828561	1	0.601837	0.487897	1	0.534013	0.22673	1	0.969045	0.160618	1	0.279177
P84103	P84103	>sp|P84103|SRSF3_HUMAN Serine/arginine-rich splicing factor 3 OS=Homo sapiens OX=9606 GN=SRSF3 PE=1 SV=1	SRSF3	5	4	4	4	4	4	-0.299772	-0.30192	-0.289139	-0.298242	-0.283183	-0.233565	-0.31255	-0.296519	-0.255834	-0.333966	-0.329326	-0.277198	-0.162691	-0.161363	-0.101006	0.00543262	0.000921106	0.000378752	0.00621925	0.00249792	0.00992014	0.00542722	0.0149465	0.0171607	0.00284026	0.00245211	0.0097569	0.0682143	0.291042	0.183489	0.0222053	0.0052096	0.00313308	0.0190975	0.00842571	0.0307727	0.0176802	0.037734	0.0459129	0.0124236
P17987	P17987	>sp|P17987|TCPA_HUMAN T-complex protein 1 subunit alpha OS=Homo sapiens OX=9606 GN=TCP1 PE=1 SV=1	TCP1	23	13	13	13	13	13	-0.0903385	-0.0974649	-3.26327e-17	-0.080305	-0.0970786	0	0.124858	0.107778	5.71988e-17	-0.0255698	-0.0395366	-2.44676e-16	-0.0374073	-0.045525	0	0.122811	0.0852546	1	0.14476	0.197876	1	0.0806563	0.151898	1	0.691554	0.509198	1	0.525133	0.545567	1	0.207414	0.167886	1	0.218669	0.296144	1	0.138921	0.246734	1	0.759991
P30566	P30566	>sp|P30566|PUR8_HUMAN Adenylosuccinate lyase OS=Homo sapiens OX=9606 GN=ADSL PE=1 SV=2	ADSL	8	5	5	5	5	5	-0.162043	-0.177024	-0.126161	-0.269266	-0.226696	-0.170832	-0.213582	-0.220488	-0.137911	-0.23646	-0.217105	-0.126785	-0.185882	-0.193532	-8.17235e-16	0.108989	0.0589762	0.105313	0.0150361	0.0134882	0.0867513	0.0517275	0.0110472	0.137927	0.0614538	0.0412351	0.129922	0.0918911	0.0402373	1	0.189232	0.127721	0.240942	0.0363137	0.034349	0.181161	0.0983591	0.0296871	0.262677	0.118147
P52272	P52272	>sp|P52272|HNRPM_HUMAN Heterogeneous nuclear ribonucleoprotein M OS=Homo sapiens OX=9606 GN=HNRNPM PE=1 SV=3	HNRNPM	33	23	23	23	23	23	-0.0824262	-0.0460452	0	-0.225509	-0.20121	-0.137886	0.0882291	0.0953527	0.115145	0.013076	0.0220378	1.66282e-17	-0.0662367	-0.0550988	0	0.175197	0.00476717	1	0.00867006	4.09934e-06	0.0339718	0.0883017	0.985237	0.0287642	0.788472	0.452451	1	0.261826	0.021365	1	0.271215	0.018827	1	0.0244046	4.13237e-05	0.0851747	0.149547	1	0.0705187	0.83875
Q9UBB5	Q9UBB5	>sp|Q9UBB5|MBD2_HUMAN Methyl-CpG-binding domain protein 2 OS=Homo sapiens OX=9606 GN=MBD2 PE=1 SV=1	MBD2	1	1	1	1	1	1	-0.0564812	-0.0613861	-0.0444742	-0.312739	-0.313347	-0.32735	-0.125738	-0.132777	-0.129059	-0.0652802	-0.0618169	-5.66075e-18	-0.219629	-0.223255	-0.251346	0.674337	0.857971	0.685586	0.0601344	0.097859	0.0413793	0.363169	0.512375	0.332672	0.610983	0.816252	1	0.140982	0.226118	0.0783204	0.753671	0.934851	1	0.107222	0.171218	0.0991006	0.458343	0.629659	0.546291	0.696303
P30520	P30520	>sp|P30520|PURA2_HUMAN Adenylosuccinate synthetase isozyme 2 OS=Homo sapiens OX=9606 GN=ADSS2 PE=1 SV=3	ADSS2	29	21	21	21	21	21	-0.158388	-0.146136	-0.101772	-0.0743147	-0.0559678	-8.35519e-17	0.0263098	0.032857	3.05603e-16	-0.19708	-0.165086	-0.154339	-0.164801	-0.151527	-0.109931	0.0410441	0.00103845	0.0969815	0.301094	0.156683	1	0.715169	0.150838	1	0.020154	0.00296944	0.0174113	0.0435194	0.000978439	0.0791702	0.0902998	0.00573978	0.225702	0.395176	0.247921	1	0.779252	0.245541	1	0.0504783
P53041	P53041	>sp|P53041|PPP5_HUMAN Serine/threonine-protein phosphatase 5 OS=Homo sapiens OX=9606 GN=PPP5C PE=1 SV=1	PPP5C	6	2	2	2	2	2	-0.127672	-0.338736	0	-0.286621	-0.329124	-0.050385	-0.0370168	-0.103099	-1.77839e-19	-0.436758	-0.456726	-0.255073	-0.138445	-0.154826	-3.03351e-18	0.448391	0.0768315	1	0.165804	0.113276	0.58624	0.848796	0.374522	1	0.0352231	0.043865	0.121815	0.457906	0.47787	1	0.562687	0.15619	1	0.245277	0.192245	0.869042	0.887095	0.49664	1	0.0768275
P29372	P29372	>sp|P29372|3MG_HUMAN DNA-3-methyladenine glycosylase OS=Homo sapiens OX=9606 GN=MPG PE=1 SV=3	MPG	4	3	3	3	3	3	-0.427544	-0.277487	0	0.0762482	0.079057	-3.67673e-19	-0.0121616	-0.0623389	0	-0.0821924	-0.0602654	0	-0.213323	-0.207961	0	0.00741459	0.0409582	1	0.381435	0.0523235	1	0.902366	0.370617	1	0.406469	0.699511	1	0.0372254	0.706348	1	0.0270349	0.0964282	1	0.476696	0.104048	1	0.926363	0.494155	1	0.511133
Q8NBQ5	Q8NBQ5	>sp|Q8NBQ5|DHB11_HUMAN Estradiol 17-beta-dehydrogenase 11 OS=Homo sapiens OX=9606 GN=HSD17B11 PE=1 SV=3	HSD17B11	9	4	4	4	4	4	-0.234127	-0.185719	-7.297e-18	0.203737	0.203463	0.0998042	-0.0074875	-0.00622092	1.77014e-16	0.183501	0.187144	0.161722	0.235047	0.268012	0.313635	0.0236395	0.013248	1	0.0429354	0.434055	0.424377	0.927782	0.369601	1	0.0550574	0.743908	0.16578	0.0240896	0.476572	0.0275879	0.0626267	0.0409405	1	0.0827835	0.550376	0.65948	0.943692	0.493614	1	0.108509
P61026	P61026	>sp|P61026|RAB10_HUMAN Ras-related protein Rab-10 OS=Homo sapiens OX=9606 GN=RAB10 PE=1 SV=1	RAB10	11	10	10	10	10	10	0.121018	0.115131	6.21116e-17	-0.0175873	0.00597879	-3.7102e-18	0.23559	0.270373	0.0627836	0.0916487	0.103661	2.49016e-18	-0.0342406	-0.000686361	-3.50062e-17	0.0982602	0.00316912	1	0.798108	0.664518	1	0.00619875	3.85127e-05	0.370848	0.17911	0.0090538	1	0.587587	0.22135	1	0.175583	0.0137877	1	0.843823	0.764616	1	0.0195307	0.000259454	0.595569	0.271737
P51809	P51809	>sp|P51809|VAMP7_HUMAN Vesicle-associated membrane protein 7 OS=Homo sapiens OX=9606 GN=VAMP7 PE=1 SV=3	VAMP7	6	3	3	3	3	3	0.403076	0.364196	0.268252	0.449936	0.428316	0.287191	0.423175	0.408405	0.341604	0.500563	0.482731	0.312679	0.624937	0.568717	0.255389	0.00183059	0.0353584	0.0221269	0.000858537	0.153279	0.0418581	0.00113874	0.105649	0.0167313	0.00148696	0.000591734	0.0301524	0.000158907	6.09514e-05	0.116072	0.0111022	0.0870361	0.0701599	0.00481999	0.243325	0.099999	0.00553884	0.183789	0.0452117	0.00825634
P15586	P15586	>sp|P15586|GNS_HUMAN N-acetylglucosamine-6-sulfatase OS=Homo sapiens OX=9606 GN=GNS PE=1 SV=3	GNS	10	7	7	7	7	7	-0.115249	-0.144075	-0.0620652	-0.240971	-0.268105	-0.275212	-0.154588	-0.175731	-0.11296	-0.361282	-0.365053	-0.365323	-0.306081	-0.283946	-0.250861	0.0916105	0.19939	0.265238	0.00535304	0.0239203	0.000764166	0.087433	0.0792373	0.134887	0.000212708	0.00015105	2.12981e-05	0.00121988	0.0062195	0.00959939	0.166889	0.323267	0.484279	0.0172542	0.0552462	0.00415761	0.148593	0.144673	0.257898	0.00221415
P51570	P51570	>sp|P51570|GALK1_HUMAN Galactokinase OS=Homo sapiens OX=9606 GN=GALK1 PE=1 SV=1	GALK1	8	4	4	4	4	4	-0.0975209	-0.123969	-0.0860127	-0.319994	-0.292722	-0.144557	0.0297742	0.0401605	0	-0.0856762	-0.0776392	-5.07869e-14	0.0256289	0.0406139	6.55489e-17	0.291022	0.311445	0.1747	0.011764	0.00290732	0.202375	0.772012	0.882945	1	0.308303	0.321087	1	0.853296	0.747048	1	0.400546	0.451776	0.352882	0.0305664	0.00955485	0.362427	0.824564	0.947869	1	0.414708
P10768	P10768	>sp|P10768|ESTD_HUMAN S-formylglutathione hydrolase OS=Homo sapiens OX=9606 GN=ESD PE=1 SV=2	ESD	9	6	6	6	6	6	0.184505	0.174161	0.139975	0.505473	0.503254	0.410629	0.200305	0.180509	0.0635346	0.204132	0.220581	0.0806991	0.207567	0.234887	0.110505	0.0235737	0.322457	0.10203	0.000422378	0.00232659	0.00106727	0.0266822	0.0451224	0.391687	0.0551902	0.00497766	0.281369	0.0728037	0.150638	0.212271	0.0625886	0.462937	0.234978	0.00285011	0.00795817	0.00531432	0.0581462	0.0922165	0.623418	0.108605
O15067	O15067	>sp|O15067|PUR4_HUMAN Phosphoribosylformylglycinamidine synthase OS=Homo sapiens OX=9606 GN=PFAS PE=1 SV=4	PFAS	13	5	5	5	5	5	-0.00362688	0.0309062	3.35374e-17	-0.0323819	-0.0849252	0	0.263043	0.263244	0.180946	-0.153307	-0.133856	-2.62508e-18	-0.207907	-0.195198	-0.112421	0.973173	0.778348	1	0.778263	0.376704	1	0.022306	0.0206113	0.0189487	0.215124	0.243942	1	0.0301443	0.235439	0.209624	0.985738	0.871922	1	0.827245	0.490441	1	0.0507942	0.0490475	0.0501407	0.312721
O60506	O60506	>sp|O60506|HNRPQ_HUMAN Heterogeneous nuclear ribonucleoprotein Q OS=Homo sapiens OX=9606 GN=SYNCRIP PE=1 SV=2	SYNCRIP	17	10	10	10	10	10	-0.147136	-0.137547	-0.0914084	-0.348194	-0.32627	-0.214512	0.0201395	0.00785022	-5.5243e-18	-0.555298	-0.467227	-0.413671	-0.351722	-0.325505	-0.288698	0.126212	0.205449	0.185426	0.00308935	1.26692e-05	0.0323633	0.823163	0.706955	1	0.000391037	1.5004e-08	9.35522e-05	0.00677685	1.0162e-05	0.00112416	0.211251	0.329368	0.371717	0.0116125	0.000114968	0.0819871	0.866262	0.804923	1	0.00340861
P11279	P11279	>sp|P11279|LAMP1_HUMAN CD107a-Lysosome-associated membrane glycoprotein 1 OS=Homo sapiens OX=9606 GN=LAMP1 PE=1 SV=3	LAMP1	8	5	5	5	5	5	0.116133	0.112264	0.0538824	-0.162074	-0.176819	-2.58624e-06	-0.421161	-0.423456	-0.377235	-0.187789	-0.167178	-0.0961648	-0.147974	-0.121552	-1.30563e-18	0.217998	0.169564	0.271563	0.0666434	0.00928069	0.994505	0.000373969	0.000365034	0.000248029	0.027724	0.0110075	0.12066	0.0752439	0.0129061	1	0.320345	0.285542	0.493265	0.116302	0.0250192	1	0.00251937	0.00169098	0.00147124	0.064214
Q16629	Q16629	>sp|Q16629|SRSF7_HUMAN Serine/arginine-rich splicing factor 7 OS=Homo sapiens OX=9606 GN=SRSF7 PE=1 SV=1	SRSF7	7	4	4	4	4	4	-0.0609467	-0.0814934	-0.0152952	-0.280871	-0.266119	-0.253047	-0.05265	-0.0497739	-3.92905e-18	0.122164	0.134467	0.124447	0.118674	0.127722	0.104958	0.498568	0.314372	0.610739	0.00421184	0.000949479	4.18873e-05	0.499756	0.518757	1	0.10897	0.818328	0.0888389	0.173435	0.118511	0.0964944	0.609474	0.45455	0.973341	0.0146541	0.00395399	0.000435341	0.595205	0.635256	1	0.185148
P01031	P01031	>sp|P01031|CO5_HUMAN Complement C5 OS=Homo sapiens OX=9606 GN=C5 PE=1 SV=4	C5	13	2	2	2	2	2	1.28089	1.66886	1.06344	0.648318	0.945199	0.210743	0.306248	0.391801	4.65099e-08	-0.12939	-0.293921	0	-0.448283	-0.410643	-0.329397	2.22758e-05	0.993741	0.0257743	0.0124811	0.00256357	0.448056	0.0703622	0.0141344	0.999743	0.268249	0.010576	1	0.0146524	0.105594	0.0812087	0.000629938	1	0.0787477	0.0317753	0.00856403	0.689666	0.125547	0.0362987	1	0.371516
P11310	P11310	>sp|P11310|ACADM_HUMAN Medium-chain specific acyl-CoA dehydrogenase, mitochondrial OS=Homo sapiens OX=9606 GN=ACADM PE=1 SV=1	ACADM	11	5	5	5	5	5	0.165882	0.172405	0	0.257363	0.297167	0.218585	0.380779	0.396548	0.327705	0.213064	0.142362	0	-0.0539287	-0.0309228	0	0.070744	0.061476	1	0.0184491	0.00136357	0.0550316	0.00543783	0.00190213	0.00573949	0.0564642	0.0788316	1	0.608377	0.9466	1	0.137302	0.131726	1	0.0426909	0.00520595	0.123808	0.0176802	0.00679293	0.019273	0.110387
P31939	P31939	>sp|P31939|PUR9_HUMAN Bifunctional purine biosynthesis protein ATIC OS=Homo sapiens OX=9606 GN=ATIC PE=1 SV=3	ATIC	23	10	10	10	10	10	0.0645348	0.0950132	0.00914956	0.306737	0.322919	0.380117	0.371881	0.411806	0.433076	0.252851	0.336686	0.352032	0.290073	0.310424	0.27152	0.494362	0.901929	0.756979	0.00148645	0.0172246	0.000368364	0.00266905	8.03149e-06	3.31928e-05	0.0170419	0.0618405	0.000723684	0.0118758	0.00154083	0.00815944	0.605077	0.969349	1	0.00706066	0.0421006	0.00237	0.0105241	6.9511e-05	0.000287277	0.0451974
Q6ZNJ1	Q6ZNJ1	>sp|Q6ZNJ1|NBEL2_HUMAN Neurobeachin-like protein 2 OS=Homo sapiens OX=9606 GN=NBEAL2 PE=1 SV=2	NBEAL2	24	14	14	14	14	14	0.279713	0.204922	0.111298	0.121767	0.118358	0.0607192	0.257798	0.213233	0.248501	0.0990954	0.0799963	5.88534e-17	0.0880785	0.0865301	4.41156e-12	0.00575109	8.95044e-05	0.0829991	0.128652	0.0852261	0.325233	0.0194046	0.278933	0.00196347	0.147249	0.928	1	0.189611	0.276288	0.999994	0.0230043	0.000788677	0.198675	0.199669	0.152741	0.527311	0.0458228	0.393711	0.00820475	0.234672
Q96P48	Q96P48	>sp|Q96P48|ARAP1_HUMAN Arf-GAP with Rho-GAP domain, ANK repeat and PH domain-containing protein 1 OS=Homo sapiens OX=9606 GN=ARAP1 PE=1 SV=3	ARAP1	22	7	7	7	7	7	-0.0454108	-0.0266675	1.53868e-18	0.234092	0.237812	0.0769387	0.163865	0.199278	0.194571	0.10744	0.140175	0.130195	0.191358	0.221071	0	0.43436	0.171338	1	0.0235645	0.00348344	0.425623	0.0181848	0.208232	0.107874	0.142369	0.244023	0.24458	0.0139433	0.000887409	1	0.549452	0.287375	1	0.0515367	0.0111032	0.660994	0.0437011	0.314742	0.214798	0.229453
Q6IA69	Q6IA69	>sp|Q6IA69|NADE_HUMAN Glutamine-dependent NAD(+) synthetase OS=Homo sapiens OX=9606 GN=NADSYN1 PE=1 SV=3	NADSYN1	12	6	6	6	6	6	-0.0381648	-0.190967	0	-0.0480887	-0.103753	-4.36198e-18	0.0813795	0.0521921	0	-0.0178333	-0.069887	0	-0.0698604	-0.115385	-9.76011e-18	0.765723	0.0677501	1	0.62814	0.0230638	1	0.435095	0.400392	1	0.842092	0.0237333	1	0.395858	0.0239327	1	0.824364	0.14122	1	0.703656	0.0534571	1	0.534656	0.521002	1	0.883869
Q53GL7	Q53GL7	>sp|Q53GL7|PAR10_HUMAN Protein mono-ADP-ribosyltransferase PARP10 OS=Homo sapiens OX=9606 GN=PARP10 PE=1 SV=2	PARP10	7	3	3	3	3	3	0.329359	0.371393	0.419242	0.274209	0.309856	0.309143	0.115736	0.198074	0.0271069	0.0158551	0.0860641	4.64502e-16	0.0920611	0.125394	0.015335	0.0731331	0.164979	0.0212975	0.0429649	0.413457	0.0396524	0.288109	0.550188	0.596769	0.9057	0.662179	1	0.444677	0.787844	0.735319	0.140601	0.279993	0.0682418	0.0827835	0.528947	0.0957643	0.382886	0.666696	0.889303	0.930965
Q8WW12	Q8WW12	>sp|Q8WW12|PCNP_HUMAN PEST proteolytic signal-containing nuclear protein OS=Homo sapiens OX=9606 GN=PCNP PE=1 SV=2	PCNP	5	1	1	1	1	1	0.191822	0.286531	0	0.568004	0.692935	0.403265	0.619328	0.739395	0.463115	0.395112	0.520353	0.167231	0.308896	0.429746	0.0084896	0.484677	0.505535	1	0.0594755	0.0479395	0.114669	0.0461211	0.0437596	0.0827687	0.152532	0.198198	0.352654	0.25508	0.260577	0.852577	0.596758	0.645725	1	0.106278	0.0970765	0.226646	0.0894952	0.0899605	0.171606	0.239897
Q01518	Q01518	>sp|Q01518|CAP1_HUMAN Adenylyl cyclase-associated protein 1 OS=Homo sapiens OX=9606 GN=CAP1 PE=1 SV=5	CAP1	37	34	34	34	34	34	0.0222146	0.00701404	1.53165e-17	0.0259913	0.051563	7.71103e-16	0.198672	0.154346	0.143584	0.017677	0.0281646	1.55419e-14	-0.104635	-0.0904088	0	0.684129	0.878042	1	0.59586	0.34222	1	0.00909089	0.0678659	0.0161387	0.713042	0.31451	1	0.133297	0.00277277	1	0.761814	0.951085	1	0.674386	0.455295	1	0.0259496	0.128244	0.0441005	0.775244
Q93084	Q93084	>sp|Q93084|AT2A3_HUMAN Sarcoplasmic/endoplasmic reticulum calcium ATPase 3 OS=Homo sapiens OX=9606 GN=ATP2A3 PE=1 SV=3	ATP2A3	29	18	18	18	18	18	-0.14481	-0.14978	-0.0975179	-0.10404	-0.138556	-0.0842523	-0.265166	-0.237913	-0.196543	-0.219841	-0.208969	-0.15316	-0.114049	-0.149724	-0.0741745	0.0078324	0.00236061	0.0583159	0.0523818	0.000423686	0.146844	0.000566367	5.1694e-05	0.000719829	0.00121425	1.92997e-06	0.0123818	0.035651	1.63446e-05	0.180513	0.028143	0.0108938	0.150877	0.0965095	0.00201251	0.276627	0.00338429	0.00032911	0.00360211	0.00727356
P78371	P78371	>sp|P78371|TCPB_HUMAN T-complex protein 1 subunit beta OS=Homo sapiens OX=9606 GN=CCT2 PE=1 SV=4	CCT2	26	18	18	18	18	18	-0.101501	-0.11195	-0.0377119	0.0203346	0.0223123	7.61071e-18	0.0705229	0.0906005	0.0949428	0.00722511	0.0469117	0.0559329	0.016056	0.046239	0.0580025	0.107974	0.0402918	0.375609	0.768752	0.737904	1	0.268234	0.959597	0.0982536	0.905621	0.840078	0.257851	0.782819	0.646905	0.254218	0.187969	0.095228	0.640994	0.819648	0.820569	1	0.363221	1	0.197973	0.930965
Q15628	Q15628	>sp|Q15628|TRADD_HUMAN Tumor necrosis factor receptor type 1-associated DEATH domain protein OS=Homo sapiens OX=9606 GN=TRADD PE=1 SV=2	TRADD	2	1	1	1	1	1	-0.417595	-0.429769	-0.298019	-1.3187	-1.3231	-1.32073	-0.689542	-0.705204	-0.658919	-0.568607	-0.546284	-0.472603	-0.851278	-0.86004	-0.843353	0.0554173	0.0347197	0.0979358	5.3153e-05	7.99992e-05	7.82018e-05	0.00369379	0.00193998	0.00456005	0.00885794	0.00547995	0.0134055	0.000724834	0.000479995	0.000941838	0.114023	0.0857241	0.227271	0.000755954	0.000504036	0.000728685	0.0133283	0.00688764	0.015934	0.0277252
P15498	P15498	>sp|P15498|VAV_HUMAN Proto-oncogene vav OS=Homo sapiens OX=9606 GN=VAV1 PE=1 SV=4	VAV1	18	8	8	8	8	8	0.0457481	0.0765112	0.0430405	0.152678	0.146129	3.54557e-16	0.121516	0.110324	0.0641169	0.0879913	0.111526	0.0819149	0.219294	0.204493	0.165553	0.619762	0.771948	0.442539	0.131891	0.219443	1	0.195938	0.807969	0.47798	0.303213	0.357142	0.308054	0.0442534	0.131762	0.116921	0.710469	0.867951	0.738173	0.203656	0.321885	1	0.282802	0.8877	0.736658	0.409059
O95865	O95865	>sp|O95865|DDAH2_HUMAN N(G),N(G)-dimethylarginine dimethylaminohydrolase 2 OS=Homo sapiens OX=9606 GN=DDAH2 PE=1 SV=1	DDAH2	8	3	3	3	3	3	-0.0462659	-0.11087	0	-0.0871862	-0.125363	-0.0285899	-0.0703109	0.0580025	1.23658e-17	-0.105986	-0.0748836	0	0.0706295	0.0228187	-2.11009e-18	0.710489	0.984312	1	0.45971	0.590863	0.636811	0.627448	0.382137	1	0.356506	0.860068	1	0.563565	0.398838	1	0.782568	1	1	0.555121	0.696211	0.935785	0.706133	0.504536	1	0.465391
P40926	P40926	>sp|P40926|MDHM_HUMAN Malate dehydrogenase, mitochondrial OS=Homo sapiens OX=9606 GN=MDH2 PE=1 SV=3	MDH2	21	14	14	14	14	14	0.159946	0.145803	0.163676	0.44155	0.468529	0.42416	0.476723	0.487564	0.454584	0.225319	0.238632	0.282669	0.238534	0.264926	0.332265	0.0135977	0.916253	0.105489	5.62859e-05	1.60943e-05	0.00309782	1.15879e-05	1.188e-08	8.10545e-05	0.00253374	0.00248379	0.00777567	0.0037705	0.0228869	0.00372353	0.041337	0.981642	0.241119	0.000791256	0.000141817	0.0125356	0.000194357	1.82861e-07	0.000583209	0.0117597
Q92900	Q92900	>sp|Q92900|RENT1_HUMAN Regulator of nonsense transcripts 1 OS=Homo sapiens OX=9606 GN=UPF1 PE=1 SV=2	UPF1	12	1	1	1	1	1	0.317894	0.323067	0.198648	0.310994	0.333005	0.0885824	0.326583	0.369166	0.0504786	0.201291	0.213402	0.0245203	0.609992	0.620027	0.550655	0.124086	0.150278	0.214378	0.216852	0.203398	0.509037	0.235414	0.233858	0.638244	0.265627	0.354096	0.708681	0.0101953	0.0107799	0.0158588	0.208988	0.262179	0.4142	0.303443	0.302732	0.770366	0.326785	0.341997	0.942447	0.368935
P06396	P06396	>sp|P06396|GELS_HUMAN Gelsolin OS=Homo sapiens OX=9606 GN=GSN PE=1 SV=1	GSN	46	35	35	35	35	35	0.420114	0.387889	0.418991	0.452625	0.4503	0.440791	0.30322	0.315293	0.323336	0.268803	0.236187	0.25733	0.285992	0.267409	0.279756	8.09133e-06	2.61511e-10	2.21531e-11	2.18587e-05	0	8.33574e-11	9.02235e-05	2.20757e-12	6.57705e-10	0.000955798	5.96698e-06	1.51003e-05	7.52251e-05	2.60846e-07	2.0083e-06	0.00034523	9.78453e-09	1.53932e-09	0.000405804	0	3.55658e-09	0.000924127	5.21243e-11	1.70164e-08	0.00618218
Q86UX7	Q86UX7	>sp|Q86UX7|URP2_HUMAN Fermitin family homolog 3 OS=Homo sapiens OX=9606 GN=FERMT3 PE=1 SV=1	FERMT3	33	23	23	23	23	23	0.325615	0.309063	0.26192	0.481978	0.472862	0.412702	0.344153	0.299608	0.264314	0.306221	0.291719	0.246853	0.463493	0.435851	0.325759	3.6322e-05	3.99748e-09	2.51383e-05	7.49157e-06	0	1.32978e-07	0.000199938	1.26512e-11	4.68357e-06	0.000464518	4.72202e-11	6.13603e-05	5.56357e-05	0	2.40796e-05	0.000845916	1.1638e-07	0.00034935	0.000222195	0	3.20201e-06	0.00156854	2.74712e-10	5.63329e-05	0.00380373
Q16836	Q16836	>sp|Q16836|HCDH_HUMAN Hydroxyacyl-coenzyme A dehydrogenase, mitochondrial OS=Homo sapiens OX=9606 GN=HADH PE=1 SV=3	HADH	6	4	4	4	4	4	0.100965	0.115103	0	0.381445	0.421844	0.173657	0.110111	0.129839	1.78271e-17	0.427909	0.417421	0.34856	0.325862	0.341886	0.16622	0.243346	0.0436847	1	0.00386488	0.000367546	0.157384	0.345252	0.0630452	1	0.00126219	0.00025723	0.00101899	0.00443068	0.00107815	0.134148	0.350395	0.101375	1	0.0137017	0.00179854	0.292853	0.440447	0.120729	1	0.00745061
P51858	P51858	>sp|P51858|HDGF_HUMAN Hepatoma-derived growth factor OS=Homo sapiens OX=9606 GN=HDGF PE=1 SV=1	HDGF	13	7	7	7	7	7	0.105967	0.101814	0.163956	0.613662	0.556879	0.52348	0.430383	0.399572	0.425733	0.63717	0.617503	0.608996	0.73465	0.736162	0.678601	0.0989122	0.51876	0.0494586	6.60904e-05	2.15922e-06	3.56227e-05	0.000219556	0.0259571	0.000194735	6.29211e-06	0.00120325	9.22346e-06	1.78643e-05	1.13372e-11	4.29698e-07	0.176101	0.65485	0.131601	0.000868821	2.34429e-05	0.000379975	0.00168442	0.0588937	0.00122061	0.000263835
P12956	P12956	>sp|P12956|XRCC6_HUMAN X-ray repair cross-complementing protein 6 OS=Homo sapiens OX=9606 GN=XRCC6 PE=1 SV=2	XRCC6	22	14	14	14	14	14	-0.100447	-0.134717	-0.120685	-0.0322266	-0.0530278	0	-0.0095278	-0.00446839	-7.61857e-18	2.26509e-05	0.0261463	1.92331e-16	0.0736314	0.072411	0.029489	0.0901612	0.151555	0.036433	0.51568	0.715991	1	0.856047	0.721074	1	0.999637	0.973183	1	0.136006	0.254859	0.461137	0.165114	0.263462	0.102671	0.604985	0.802438	1	0.891766	0.815652	1	0.999637
O00291	O00291	>sp|O00291|HIP1_HUMAN Huntingtin-interacting protein 1 OS=Homo sapiens OX=9606 GN=HIP1 PE=1 SV=5	HIP1	17	6	6	6	6	6	-0.225468	-0.219133	-0.181465	-0.372544	-0.371779	-0.304286	-0.12847	-0.130093	-0.0615411	-0.379868	-0.321378	-0.270961	-0.401048	-0.398434	-0.396017	0.00970969	0.0292116	0.0266344	0.00154207	0.00174814	0.0068171	0.112703	0.461158	0.341487	0.00159184	0.000549643	0.0034858	0.00197167	0.0029593	7.80917e-05	0.0324814	0.0751775	0.0807123	0.00726065	0.00631721	0.0228678	0.182122	0.583222	0.55634	0.00868014
P60709	P60709	>sp|P60709|ACTB_HUMAN Actin, cytoplasmic 1 OS=Homo sapiens OX=9606 GN=ACTB PE=1 SV=1	ACTB	31	29	29	29	29	29	-0.126111	-0.105074	-0.0566881	-0.165365	-0.121135	0	0.0572146	0.0720825	0.090904	-0.216108	-0.189739	-0.0624851	-0.185526	-0.176994	-0.000677814	0.0169691	0.0808015	0.190749	0.00851846	3.57561e-05	1	0.176779	0.799123	0.0856279	0.000573484	1.37535e-08	0.226402	0.00055027	6.7202e-05	0.924509	0.0487812	0.161338	0.379626	0.0240894	0.000270058	1	0.261831	0.881955	0.176481	0.00434518
P61163	P61163	>sp|P61163|ACTZ_HUMAN Alpha-centractin OS=Homo sapiens OX=9606 GN=ACTR1A PE=1 SV=1	ACTR1A	12	6	6	6	6	6	-0.282177	-0.264793	-0.258388	-0.33438	-0.325975	-0.266107	-0.200126	-0.202187	-0.204691	-0.412751	-0.383667	-0.348506	-0.41201	-0.385545	-0.371797	0.00370747	0.00311809	0.000626312	0.00205727	0.000578161	0.00276923	0.0148495	0.227268	0.022833	0.000583426	4.38092e-05	0.000384493	0.000510816	8.87715e-05	0.000264414	0.0170445	0.0135899	0.00465807	0.00882978	0.00263312	0.0115124	0.0372612	0.335182	0.0577833	0.0043793
O75165	O75165	>sp|O75165|DJC13_HUMAN DnaJ homolog subfamily C member 13 OS=Homo sapiens OX=9606 GN=DNAJC13 PE=1 SV=5	DNAJC13	58	28	28	28	28	28	0.109287	0.0915559	0.0538093	0.184628	0.185277	0.146916	0.223087	0.235866	0.218789	0.150795	0.162936	0.143825	0.189444	0.193118	0.167822	0.00978052	0.365642	0.209507	0.00276148	7.43748e-05	0.00585765	0.000156241	8.03925e-05	3.20725e-05	0.0113052	0.0347023	0.00385288	0.00346344	0.0010534	0.00241431	0.0326734	0.509886	0.408598	0.0107948	0.000494206	0.0203221	0.00130129	0.000467738	0.000281523	0.0333479
Q9H1A3	Q9H1A3	>sp|Q9H1A3|METL9_HUMAN Protein-L-histidine N-pros-methyltransferase OS=Homo sapiens OX=9606 GN=METTL9 PE=1 SV=1	METTL9	1	1	1	1	1	1	-0.0992911	-0.103284	-0.148882	-0.0253637	0.00431268	0	-0.0642389	-0.0119492	0	-0.084545	-0.0945634	0	0.160564	0.143392	0	0.485942	0.726933	0.249517	0.897355	1	1	0.786252	1	1	0.746158	1	1	0.384801	0.585614	1	0.597176	0.830069	0.462871	0.926696	1	1	0.8372	1	1	0.803709
P29350	P29350	>sp|P29350|PTN6_HUMAN Tyrosine-protein phosphatase non-receptor type 6 OS=Homo sapiens OX=9606 GN=PTPN6 PE=1 SV=1	PTPN6	41	26	26	26	26	26	-0.100903	-0.075637	-1.30073e-16	0.156368	0.180178	0.210318	0.203081	0.200546	0.209993	0.0230462	0.0571188	0.0882514	0.204344	0.207929	0.243209	0.035266	0.0275602	1	0.00425118	0.0149664	0.000377642	0.000655615	6.63111e-06	7.23827e-05	0.555576	0.676958	0.0792826	0.00071717	0.00480119	1.34662e-05	0.0809121	0.0722267	1	0.0147068	0.0374468	0.00241691	0.00375166	5.90727e-05	0.00053506	0.647108
Q9UBW5	Q9UBW5	>sp|Q9UBW5|BIN2_HUMAN Bridging integrator 2 OS=Homo sapiens OX=9606 GN=BIN2 PE=1 SV=3	BIN2	15	11	11	11	11	11	0.437908	0.380453	0.164166	0.156333	0.0896275	0	0.276587	0.290532	0.0714756	0.28679	0.295049	0.0823572	0.442026	0.424427	0.303794	4.28123e-05	6.35381e-09	0.0596013	0.0471458	0.11629	1	0.00456495	0.000108109	0.417711	0.000476596	4.44677e-06	0.318992	3.95608e-05	2.21157e-08	0.00142812	0.000874955	1.81794e-07	0.152901	0.0892285	0.196811	1	0.0155926	0.000600278	0.657522	0.00385992
Q9P258	Q9P258	>sp|Q9P258|RCC2_HUMAN Protein RCC2 OS=Homo sapiens OX=9606 GN=RCC2 PE=1 SV=2	RCC2	13	7	7	7	7	7	-0.190884	-0.178358	0	-0.537394	-0.55886	-0.339371	-0.546432	-0.474521	-0.228241	-0.454779	-0.38028	-6.66479e-17	-0.398425	-0.355778	0	0.101378	0.276884	1	0.00536354	1.50554e-06	0.0311067	0.000925793	6.12135e-06	0.0789242	0.00144497	3.83394e-05	1	0.00490283	0.0001288	1	0.179572	0.411602	1	0.0172542	1.72711e-05	0.0793592	0.004842	5.5549e-05	0.165184	0.00812409
Q32MZ4	Q32MZ4	>sp|Q32MZ4|LRRF1_HUMAN Leucine-rich repeat flightless-interacting protein 1 OS=Homo sapiens OX=9606 GN=LRRFIP1 PE=1 SV=2	LRRFIP1	20	12	12	12	12	12	-0.272207	-0.292325	-0.294858	-0.305366	-0.300837	-0.281931	-0.0967443	-0.0660957	-2.1937e-17	-0.312389	-0.286586	-0.269093	-0.305255	-0.318404	-0.310949	0.000674315	8.30838e-05	7.84074e-06	0.00125706	1.68995e-06	1.55595e-07	0.216417	0.143525	1	0.00036087	3.23734e-06	4.55443e-08	0.000532764	5.38851e-06	9.93074e-08	0.00570188	0.000745608	0.000130607	0.00632953	1.90738e-05	3.60388e-06	0.306181	0.235529	1	0.00319141
P34932	P34932	>sp|P34932|HSP74_HUMAN Heat shock 70 kDa protein 4 OS=Homo sapiens OX=9606 GN=HSPA4 PE=1 SV=4	HSPA4	29	12	12	12	12	12	-0.620964	-0.588307	-0.59684	-0.663081	-0.652721	-0.637764	-0.224347	-0.237784	-0.232982	-0.425161	-0.45091	-0.453262	-0.522766	-0.513499	-0.506018	4.24441e-05	2.52975e-12	3.67189e-12	1.94607e-05	7.41984e-12	9.58623e-10	0.0126394	0.00224326	0.000724275	0.000357532	1.42844e-08	6.49732e-09	0.000292546	2.29092e-11	2.8498e-08	0.000874781	1.16082e-10	2.70607e-10	0.000372666	1.98297e-10	3.28362e-08	0.0329112	0.00784978	0.00361691	0.00318514
P0CG12	P0CG12	>sp|P0CG12|DERPC_HUMAN Decreased expression in renal and prostate cancer protein OS=Homo sapiens OX=9606 GN=DERPC PE=1 SV=1	DERPC	4	1	1	1	1	1	0.356282	0.395464	0.187267	-0.15801	-0.141673	0	-0.041551	-0.046371	0	0.249035	0.261125	0.108383	-0.188354	-0.155104	0	0.139069	0.134119	0.277353	0.420164	0.554694	1	0.795736	1	1	0.205329	0.223458	0.398504	0.417927	0.543735	1	0.22777	0.240543	0.502251	0.515039	0.665187	1	0.84471	1	1	0.301729
O43586	O43586	>sp|O43586|PPIP1_HUMAN Proline-serine-threonine phosphatase-interacting protein 1 OS=Homo sapiens OX=9606 GN=PSTPIP1 PE=1 SV=1	PSTPIP1	14	6	6	6	6	6	0.335877	0.337348	0.119047	0.0368859	-0.00978823	-3.27911e-16	-0.565812	-0.51404	-0.322238	0.304083	0.279089	2.23965e-15	0.409233	0.421519	0.231423	0.000880219	0.00018871	0.242618	0.630032	0.160894	1	0.000125717	1.72374e-06	0.0886807	0.00111421	0.00103573	1	0.000478791	0.000172018	0.0575977	0.00688799	0.0014342	0.453533	0.705126	0.253429	1	0.00114084	1.83063e-05	0.182463	0.0068574
Q92522	Q92522	>sp|Q92522|H1X_HUMAN Histone H1.10 OS=Homo sapiens OX=9606 GN=H1-10 PE=1 SV=1	H1-10	11	5	5	5	5	5	0.11689	0.105007	0.110071	1.04669	0.926832	0.79614	1.24769	1.11638	1.11868	0.614052	0.476064	0.48902	0.646331	0.521208	0.561095	0.430383	0.0525911	0.33431	8.35984e-05	6.81931e-06	0.00205249	2.01163e-05	0.00173171	6.42255e-05	0.00272382	0.00105704	0.000187897	0.000975136	0.000905484	0.000101906	0.54629	0.116168	0.581991	0.000977458	6.45314e-05	0.00917205	0.00030769	0.00629525	0.000494293	0.0122446
P20618	P20618	>sp|P20618|PSB1_HUMAN Proteasome subunit beta type-1 OS=Homo sapiens OX=9606 GN=PSMB1 PE=1 SV=2	PSMB1	9	5	5	5	5	5	0.0425358	0.0672866	1.06057e-15	0.143323	0.17756	0.163202	-0.137663	-0.107268	1.93213e-19	0.0055279	-0.0168472	1.61399e-18	0.0739339	0.0392506	6.41985e-16	0.664016	0.622792	1	0.23621	0.678362	0.169287	0.190471	0.072055	1	0.955022	0.186098	1	0.536902	0.237448	1	0.745906	0.744656	1	0.32677	0.773454	0.31142	0.277297	0.133769	1	0.968161
Q9BWD1	Q9BWD1	>sp|Q9BWD1|THIC_HUMAN Acetyl-CoA acetyltransferase, cytosolic OS=Homo sapiens OX=9606 GN=ACAT2 PE=1 SV=2	ACAT2	7	3	3	3	3	3	-0.112952	-0.015524	-2.44959e-18	-0.0347927	-0.0185851	0	0.354796	0.325267	0.302896	0.10771	0.159641	0.0553058	0.156477	0.119544	8.1007e-17	0.342949	0.902775	1	0.704382	0.760784	1	0.00532693	0.00515673	0.00102999	0.405621	0.113171	0.438967	0.123664	0.166582	1	0.453782	0.969765	1	0.768531	0.839106	1	0.0175069	0.0157949	0.00488291	0.510332
P23526	P23526	>sp|P23526|SAHH_HUMAN Adenosylhomocysteinase OS=Homo sapiens OX=9606 GN=AHCY PE=1 SV=4	AHCY	19	12	12	12	12	12	-0.0925615	-0.105689	-0.122851	0.0054171	0.00481292	0	0.021318	0.0119063	-6.77894e-17	-0.121653	-0.135013	-0.132968	0.057481	0.026284	0	0.127212	0.896161	0.0993062	0.927769	0.0727803	1	0.733346	0.110792	1	0.0866578	0.180506	0.0837067	0.468497	0.152709	1	0.212265	0.964365	0.229575	0.950474	0.135078	1	0.794785	0.19069	1	0.155079
P14618	P14618	>sp|P14618|KPYM_HUMAN Pyruvate kinase PKM OS=Homo sapiens OX=9606 GN=PKM PE=1 SV=4	PKM	50	35	35	35	35	35	-0.0575237	-0.0239663	0.0325384	-0.0209131	0.00623963	0.10663	0.0595719	0.0714807	0.0517466	-0.0138699	0.0103286	0.0799416	-0.0298504	-0.0205117	9.15758e-17	0.21957	1.26546e-06	0.443546	0.669256	1.23312e-06	0.123876	0.176504	0.783243	0.188204	0.746587	0.00915524	0.146032	0.504921	0.0013078	1	0.322461	1.94784e-05	0.739344	0.736485	1.4213e-05	0.241013	0.261582	0.868603	0.340813	0.803763
P49748	P49748	>sp|P49748|ACADV_HUMAN Very long-chain specific acyl-CoA dehydrogenase, mitochondrial OS=Homo sapiens OX=9606 GN=ACADVL PE=1 SV=1	ACADVL	25	16	16	16	16	16	0.172635	0.138207	0.101879	0.135306	0.130185	0.0911371	0.0447225	0.0508835	1.19114e-16	0.0207722	0.0116918	0	-0.00920651	0.00895029	0	0.0552561	0.0391818	0.0648573	0.12826	0.0737478	0.049072	0.534568	0.916089	1	0.799149	0.842174	1	0.91137	0.793586	1	0.113787	0.0930577	0.162779	0.199352	0.136599	0.113229	0.624397	0.973008	1	0.846117
Q9UKK3	Q9UKK3	>sp|Q9UKK3|PARP4_HUMAN Protein mono-ADP-ribosyltransferase PARP4 OS=Homo sapiens OX=9606 GN=PARP4 PE=1 SV=3	PARP4	8	4	4	4	4	4	0.087734	0.112551	6.27393e-18	0.180901	0.18544	0.115981	-0.239275	-0.228283	-0.216521	0.0317335	0.0239033	-1.21893e-18	0.0972173	0.0928093	1.05602e-15	0.263111	0.698146	1	0.0413265	0.223732	0.168596	0.0245302	0.063139	0.0443442	0.662823	0.892995	1	0.240881	0.254195	1	0.371163	0.804307	1	0.0803406	0.3266	0.310861	0.0546814	0.120814	0.10079	0.739443
P16104	P16104	>sp|P16104|H2AX_HUMAN Histone H2AX OS=Homo sapiens OX=9606 GN=H2AX PE=1 SV=2	H2AX	8	6	6	6	6	6	0.985385	0.911429	0.855974	1.06134	0.958041	0.94601	0.575861	0.596698	0.596954	0.372004	0.398574	0.330391	0.483287	0.599629	0.498482	1.99392e-05	1.12112e-09	0.000153313	1.38562e-05	1.32677e-09	6.47672e-05	3.66544e-05	5.65824e-06	6.94007e-05	0.00180206	8.84492e-05	0.0281544	0.000175386	0.00068722	0.00172679	0.000591366	3.8951e-08	0.00152186	0.00031266	2.85549e-08	0.000620133	0.000476703	5.23226e-05	0.000522546	0.0094161
P13987	P13987	>sp|P13987|CD59_HUMAN CD59 glycoprotein OS=Homo sapiens OX=9606 GN=CD59 PE=1 SV=1	CD59	3	1	1	1	1	1	0.123216	0.146564	0	-1.42764	-1.42234	-1.38601	-2.84358	-2.83925	-2.81968	-1.34468	-1.3397	-1.33322	-0.996417	-0.982178	-0.976598	0.507442	0.508615	1	0.000111969	5.99994e-05	0.000206936	7.87248e-07	1.99998e-05	1.51244e-06	2.44822e-05	7.99992e-05	4.39966e-05	0.0002859	0.000159998	0.000486571	0.616741	0.647958	1	0.00116871	0.000411038	0.00153378	2.93934e-05	0.000145627	2.12616e-05	0.000556456
O75947	O75947	>sp|O75947|ATP5H_HUMAN ATP synthase subunit d, mitochondrial OS=Homo sapiens OX=9606 GN=ATP5PD PE=1 SV=3	ATP5PD	7	4	4	4	4	4	-0.306566	-0.305852	-0.241124	-0.424889	-0.452921	-0.441249	-0.832218	-0.826445	-0.792548	-0.267539	-0.291678	-0.265324	-0.261705	-0.272789	-0.237869	0.0388814	0.01074	0.064929	0.00251975	9.1244e-05	1.13467e-05	5.32882e-05	1.43007e-09	2.09358e-07	0.0184107	0.0187541	0.00117393	0.0219453	0.0373942	0.00279651	0.0869914	0.0349551	0.162791	0.0101441	0.000563212	0.000147568	0.000630933	2.52023e-08	3.73126e-06	0.0476329
Q9Y2Q3	Q9Y2Q3	>sp|Q9Y2Q3|GSTK1_HUMAN Glutathione S-transferase kappa 1 OS=Homo sapiens OX=9606 GN=GSTK1 PE=1 SV=3	GSTK1	9	6	6	6	6	6	-0.217733	-0.2987	-0.349165	-0.259019	-0.317479	-0.197813	-0.0953156	-0.174338	-0.202868	-0.0340386	-0.158552	-0.050019	-0.263753	-0.34691	-0.265495	0.0320447	0.344617	0.0101908	0.0114281	0.48373	0.131177	0.221633	0.936457	0.0617661	0.6163	0.87895	0.448581	0.00370817	0.00121253	0.0263327	0.0762076	0.486939	0.038247	0.0299494	0.600526	0.252791	0.31222	0.989396	0.134419	0.701376
P23381	P23381	>sp|P23381|SYWC_HUMAN Tryptophan--tRNA ligase, cytoplasmic OS=Homo sapiens OX=9606 GN=WARS1 PE=1 SV=2	WARS1	21	11	11	11	11	11	-0.0583951	-0.0437764	-2.82662e-16	0.0560533	0.0921446	0.0861316	0.167853	0.166382	0.129846	0.0486683	0.061426	0.0435705	0.0849571	0.127726	0.176534	0.426634	0.820676	1	0.380439	0.861074	0.235464	0.0176446	0.164986	0.0810754	0.409754	0.514838	0.414055	0.28818	0.215255	0.0772065	0.543232	0.90441	1	0.47594	0.922931	0.408742	0.0426731	0.262768	0.16867	0.514733
Q9H2G2	Q9H2G2	>sp|Q9H2G2|SLK_HUMAN STE20-like serine/threonine-protein kinase OS=Homo sapiens OX=9606 GN=SLK PE=1 SV=1	SLK	21	9	9	9	9	9	-0.0615054	-0.0742517	-0.00768239	-0.175805	-0.223954	-0.234276	-0.0931897	-0.106748	-0.115401	-0.111445	-0.139605	-0.126226	-0.153379	-0.12774	-0.101515	0.276801	0.641101	0.770567	0.029359	0.066906	0.00479931	0.192595	0.790065	0.171354	0.10901	0.232111	0.1105	0.0615141	0.678464	0.19456	0.385258	0.760193	1	0.0611834	0.125843	0.0175182	0.279303	0.875459	0.315468	0.185148
Q9H2K8	Q9H2K8	>sp|Q9H2K8|TAOK3_HUMAN Serine/threonine-protein kinase TAO3 OS=Homo sapiens OX=9606 GN=TAOK3 PE=1 SV=2	TAOK3	9	3	3	3	3	3	0.333639	0.285277	0.219982	0.396683	0.364265	0.342262	0.652227	0.614522	0.573803	-0.132106	-0.0930554	-0.089627	0.00739844	-0.0654368	0	0.00892304	0.0113117	0.0188768	0.00285893	0.00765637	0.00145756	0.00018351	5.13485e-06	6.74382e-06	0.170334	0.483121	0.113141	0.935398	0.968738	1	0.030753	0.0363408	0.0622909	0.0110539	0.0213047	0.00692742	0.00146491	4.80306e-05	7.42125e-05	0.261853
P35268	P35268	>sp|P35268|RL22_HUMAN 60S ribosomal protein L22 OS=Homo sapiens OX=9606 GN=RPL22 PE=1 SV=2	RPL22	2	1	1	1	1	1	0.735883	0.731874	0.709913	1.23665	1.23665	1.23257	0.573018	0.571934	0.554345	1.25969	1.25828	1.25646	1.17534	1.16892	1.16892	0.000611787	0.00105999	0.000648215	2.9715e-05	7.99992e-05	4.82512e-05	0.00489758	0.00489995	0.00536621	1.29852e-05	7.99992e-05	2.23375e-05	2.41e-05	7.99992e-05	4.10278e-05	0.00535204	0.00581545	0.00477319	0.000503757	0.000504036	0.000480075	0.0163666	0.0151035	0.0181764	0.000404873
O94804	O94804	>sp|O94804|STK10_HUMAN Serine/threonine-protein kinase 10 OS=Homo sapiens OX=9606 GN=STK10 PE=1 SV=1	STK10	28	16	16	16	16	16	0.0251856	0.0174316	0	0.106276	0.116075	0.0551858	0.175433	0.18273	0.130361	0.156238	0.11477	5.45374e-17	0.10952	0.0923066	0.0347122	0.632557	0.129327	1	0.0914354	0.0443743	0.295077	0.0076683	3.94991e-05	0.0616135	0.0112378	0.00363215	1	0.061241	0.504507	0.411425	0.718717	0.233672	1	0.151685	0.0915338	0.486198	0.0227969	0.000260802	0.134389	0.0332083
Q86YV0	Q86YV0	>sp|Q86YV0|RASL3_HUMAN RAS protein activator like-3 OS=Homo sapiens OX=9606 GN=RASAL3 PE=1 SV=2	RASAL3	17	10	10	10	10	10	-0.119531	-0.0754358	-5.91945e-16	0.107991	0.130484	9.74561e-16	-0.0426499	-0.0256815	-9.01577e-18	0.0134207	-0.0203549	0	0.198151	0.19753	0.0690251	0.0867808	0.816338	1	0.0748554	0.0071917	1	0.534355	0.528923	1	0.792059	0.784075	1	0.00440549	0.000284792	0.26271	0.159432	0.901605	1	0.128565	0.02015	1	0.624397	0.64642	1	0.841508
P49247	P49247	>sp|P49247|RPIA_HUMAN Ribose-5-phosphate isomerase OS=Homo sapiens OX=9606 GN=RPIA PE=1 SV=3	RPIA	12	7	7	7	7	7	0.0243585	0.0076533	-3.35852e-17	0.283935	0.197116	0.0693076	0.326856	0.248931	0.0809423	-0.255593	-0.193202	-0.194989	-0.146207	-0.163649	-0.148226	0.751955	0.721604	1	0.0185709	0.00216024	0.359426	0.0041226	0.00093079	0.325636	0.0149851	0.140165	0.0271702	0.12691	0.452551	0.0988407	0.811698	0.825454	1	0.0428912	0.0075053	0.57395	0.0143847	0.00373545	0.53546	0.0412603
P52209	P52209	>sp|P52209|6PGD_HUMAN 6-phosphogluconate dehydrogenase, decarboxylating OS=Homo sapiens OX=9606 GN=PGD PE=1 SV=3	PGD	31	26	26	26	26	26	-0.046899	-0.05408	-7.56961e-16	0.0431584	0.072858	0	0.167626	0.135708	0.0579869	0.105665	0.0645204	2.57853e-17	0.137085	0.109225	2.47917e-17	0.207061	0.243627	1	0.309508	0.292643	1	0.0011799	0.0724061	0.272021	0.0517695	0.113308	1	0.00995932	0.00318331	1	0.307618	0.371242	1	0.403822	0.403691	1	0.00570479	0.134114	0.461014	0.103624
Q99439	Q99439	>sp|Q99439|CNN2_HUMAN Calponin-2 OS=Homo sapiens OX=9606 GN=CNN2 PE=1 SV=4	CNN2	18	15	15	15	15	15	0.198835	0.204811	0.144561	0.0589743	0.0700007	4.29088e-15	0.128773	0.161473	0.0127031	0.332426	0.290262	0.21254	0.315431	0.324082	0.331281	0.000867085	0.00424253	0.0410366	0.31396	0.0834049	1	0.0204123	3.35433e-05	0.716382	4.17342e-05	0.00693751	0.0136115	0.000127254	0.00109077	0.000474129	0.00682444	0.0171964	0.112515	0.408535	0.150364	1	0.0475051	0.000231754	1	0.000800416
Q9UBP0	Q9UBP0	>sp|Q9UBP0|SPAST_HUMAN Spastin OS=Homo sapiens OX=9606 GN=SPAST PE=1 SV=1	SPAST	1	1	1	1	1	1	-0.496859	-0.491718	-0.374708	-1.00018	-0.751697	-0.419304	-0.072756	-0.107793	0	-0.703112	-0.734488	-0.739868	-1.22232	-1.02427	-0.763631	0.0518097	0.0453595	0.0892434	0.054441	0.0103199	0.175009	0.703267	0.96941	1	0.00510512	0.00869991	0.00243288	0.0191911	0.00161998	0.0433547	0.108156	0.104464	0.210514	0.0994836	0.0273101	0.320017	0.769107	1	1	0.0189552
P09543	P09543	>sp|P09543|CN37_HUMAN 2',3'-cyclic-nucleotide 3'-phosphodiesterase OS=Homo sapiens OX=9606 GN=CNP PE=1 SV=2	CNP	9	3	3	3	3	3	-0.320748	-0.262338	5.23637e-17	-0.398894	-0.363435	7.67472e-17	-0.204094	-0.152089	1.36229e-20	-0.335562	-0.269897	0	-0.467526	-0.365353	0	0.0161005	0.0128561	1	0.00464186	0.00415719	1	0.0880971	0.0298335	1	0.00958857	0.012861	1	0.00185829	0.00465988	1	0.0471197	0.0401361	1	0.0155119	0.0128038	1	0.149343	0.0658394	1	0.0291128
O15511	O15511	>sp|O15511|ARPC5_HUMAN Actin-related protein 2/3 complex subunit 5 OS=Homo sapiens OX=9606 GN=ARPC5 PE=1 SV=3	ARPC5	10	6	6	6	6	6	0.518223	0.527509	0.356932	0.817349	0.782951	0.735533	0.360798	0.266549	0.479699	0.674336	0.675886	0.624029	0.671306	0.686256	0.690853	4.13735e-05	3.78921e-07	0.0119678	3.91664e-06	4.61795e-08	2.92913e-05	0.00219834	0.599475	0.00111339	5.76484e-06	1.0944e-07	1.3998e-05	1.28247e-05	1.65463e-08	1.40024e-05	0.000867417	7.1995e-06	0.0431195	0.000161445	7.24571e-07	0.000329798	0.00909246	0.710835	0.00513275	0.000263835
Q12913	Q12913	>sp|Q12913|PTPRJ_HUMAN Receptor-type tyrosine-protein phosphatase eta OS=Homo sapiens OX=9606 GN=PTPRJ PE=1 SV=3	PTPRJ	26	15	15	15	15	15	0.180916	0.177797	0.159016	-0.540524	-0.514607	-0.539597	-1.0886	-1.05961	-1.01417	-0.332231	-0.369807	-0.417962	-0.25769	-0.242164	-0.260678	0.0020356	0.000428259	0.000103112	2.53147e-06	1.36349e-08	1.51092e-10	1.94223e-08	0	7.23607e-19	9.94492e-05	1.24373e-06	9.27567e-12	0.00049884	0.00210559	5.22144e-08	0.0119579	0.0027774	0.00108557	0.000121229	2.35177e-07	5.68093e-09	1.8894e-06	0	4.39953e-17	0.00139804
O95466	O95466	>sp|O95466|FMNL1_HUMAN Formin-like protein 1 OS=Homo sapiens OX=9606 GN=FMNL1 PE=1 SV=3	FMNL1	31	16	16	16	16	16	-0.0771623	-0.0411871	2.31533e-15	-0.104179	-0.0493097	0.104554	0.0508515	0.086877	0.113598	-0.0564611	-0.0142317	0.074185	-0.056812	-0.0214662	0.0753509	0.180744	0.00222121	1	0.0826075	0.00027361	0.203351	0.261087	0.370535	0.0905421	0.205023	0.00317163	0.253241	0.250469	0.00474973	0.274008	0.277156	0.0105507	1	0.139418	0.00138919	0.363907	0.355522	0.494155	0.185821	0.301643
Q9NQR4	Q9NQR4	>sp|Q9NQR4|NIT2_HUMAN Omega-amidase NIT2 OS=Homo sapiens OX=9606 GN=NIT2 PE=1 SV=1	NIT2	17	10	10	10	10	10	0.186348	0.134465	0.0837816	0.241932	0.183579	0.247358	0.260339	0.239191	0.39162	0.22274	0.174297	0.156449	0.308095	0.267146	0.24011	0.0369297	0.139613	0.250089	0.020653	0.74931	0.0662768	0.0131169	0.567708	0.00616101	0.0131859	0.975715	0.143913	0.00333045	0.037243	0.047539	0.0839826	0.247478	0.463227	0.046607	0.828889	0.144951	0.0338644	0.681804	0.0203305	0.037159
P07996	P07996	>sp|P07996|TSP1_HUMAN Thrombospondin-1 OS=Homo sapiens OX=9606 GN=THBS1 PE=1 SV=2	THBS1	41	28	28	28	28	28	-0.416663	-0.43269	-0.457992	-0.517296	-0.484894	-0.473404	-0.264082	-0.246307	-0.23114	-0.367533	-0.33986	-0.351305	-0.426892	-0.391429	-0.372907	3.10681e-05	3.55271e-15	6.72367e-16	1.06213e-05	0	3.20647e-17	0.000923014	9.40271e-09	6.28159e-06	0.00011119	1.68449e-05	8.27591e-11	2.67424e-05	3.83737e-12	1.30742e-12	0.000794468	2.16005e-13	7.43271e-14	0.000266299	0	3.7134e-15	0.00483787	1.46586e-07	7.20605e-05	0.0014617
P12814	P12814	>sp|P12814|ACTN1_HUMAN Alpha-actinin-1 OS=Homo sapiens OX=9606 GN=ACTN1 PE=1 SV=2	ACTN1	44	32	32	32	32	32	-0.0989578	-0.127618	-0.106816	0.138041	0.137528	0.122484	0.0616741	0.0608375	0.0524906	0.221014	0.167237	0.170557	0.17154	0.143652	0.127382	0.0401138	0.000195875	0.0127144	0.0101784	0.000161229	0.0461681	0.141934	0.393285	0.259797	0.00213356	0.00102478	0.00223829	0.00719494	0.0047554	0.0175643	0.0890929	0.00147027	0.0454058	0.0275044	0.000883127	0.107859	0.219164	0.514784	0.443388	0.0105894
Q9UJ70	Q9UJ70	>sp|Q9UJ70|NAGK_HUMAN N-acetyl-D-glucosamine kinase OS=Homo sapiens OX=9606 GN=NAGK PE=1 SV=4	NAGK	20	14	14	14	14	14	0.0895448	0.0849982	1.77943e-17	0.215206	0.227895	0.178313	0.262277	0.258048	0.228808	0.0817864	0.101763	0.0780822	0.190677	0.193739	0.176367	0.10188	0.0564279	1	0.00254397	2.94395e-05	0.00523318	0.000485011	9.75398e-08	6.23106e-05	0.189461	0.225421	0.1001	0.0031342	0.00331988	0.00160898	0.180067	0.123079	1	0.0101706	0.000226721	0.0186888	0.00306376	1.26179e-06	0.000487544	0.284231
O75367	O75367	>sp|O75367|H2AY_HUMAN Core histone macro-H2A.1 OS=Homo sapiens OX=9606 GN=MACROH2A1 PE=1 SV=5	MACROH2A1	14	11	11	11	11	11	0.294624	0.268566	0.219984	0.392369	0.379471	0.13455	-0.191894	-0.139514	0	0.132161	0.129893	0.0529319	0.182552	0.207486	0.067466	0.00116393	0.0591467	0.0575341	0.000219785	0.000111428	0.278266	0.0589029	0.000613549	1	0.0398354	0.149552	0.409669	0.00701295	0.00133699	0.391871	0.00820484	0.127976	0.14949	0.00174679	0.000657749	0.466398	0.108876	0.00260866	1	0.0845988
P62879	P62879	>sp|P62879|GBB2_HUMAN Guanine nucleotide-binding protein G(I)/G(S)/G(T) subunit beta-2 OS=Homo sapiens OX=9606 GN=GNB2 PE=1 SV=3	GNB2	15	9	9	9	9	9	0.158796	0.170148	0.406444	0.140018	0.120606	2.68346e-17	-0.23665	-0.250969	-0.170893	0.131263	0.0992292	2.53639e-16	0.448874	0.426496	0.313135	0.0619138	0.540487	0.00196153	0.0862876	0.208968	1	0.00786868	0.00867123	0.050559	0.0833191	0.012913	1	6.23142e-05	1.31718e-06	0.00480887	0.123828	0.676393	0.011094	0.144725	0.309507	1	0.0232241	0.0242396	0.11291	0.150432
Q9Y224	Q9Y224	>sp|Q9Y224|RTRAF_HUMAN RNA transcription, translation and transport factor protein OS=Homo sapiens OX=9606 GN=RTRAF PE=1 SV=1	RTRAF	6	4	4	4	4	4	-0.67058	-0.631633	-0.645994	-0.789301	-0.782997	-0.615748	-0.750391	-0.724291	-0.539936	-0.496356	-0.469278	-0.376176	-0.586499	-0.577912	-0.478979	0.00100632	0.00175085	0.000330493	0.000288658	2.71994e-06	0.000634462	0.00102393	1.81644e-06	0.00266748	0.00205473	0.000328336	0.0032439	0.00081122	0.000156695	0.000821145	0.00753036	0.00855031	0.00281034	0.0021209	2.83901e-05	0.00356354	0.00519466	1.90413e-05	0.0105049	0.0103246
O75340	O75340	>sp|O75340|PDCD6_HUMAN Programmed cell death protein 6 OS=Homo sapiens OX=9606 GN=PDCD6 PE=1 SV=1	PDCD6	7	6	6	6	6	6	0.323506	0.303158	0.117771	0.454216	0.465135	0.429619	0.145788	0.168976	0.139306	0.549983	0.568524	0.546869	0.515777	0.555361	0.5359	0.00229078	5.12433e-05	0.20635	0.000396221	9.93524e-06	3.32211e-05	0.0540336	0.203106	0.0783799	5.53446e-05	9.24414e-08	5.4028e-07	9.55739e-05	5.30801e-07	4.80075e-07	0.0127779	0.000502515	0.403411	0.00272206	9.11793e-05	0.000360686	0.101396	0.307952	0.164611	0.000982467
P10253	P10253	>sp|P10253|LYAG_HUMAN Lysosomal alpha-glucosidase OS=Homo sapiens OX=9606 GN=GAA PE=1 SV=4	GAA	3	2	2	2	2	2	-0.254382	-0.280313	-0.174185	-0.242477	-0.1982	0	-0.12093	-0.149314	-3.32694e-14	-0.456175	-0.452786	-0.380673	-0.193652	-0.207833	0	0.113369	0.189398	0.163598	0.197477	0.350512	1	0.432241	0.263839	1	0.0125465	0.0268146	0.0389069	0.229186	0.0593429	1	0.195403	0.311017	0.340061	0.282343	0.464042	1	0.53172	0.376118	1	0.0358976
P20701	P20701	>sp|P20701|ITAL_HUMAN CD11a-Integrin alpha-L OS=Homo sapiens OX=9606 GN=ITGAL PE=1 SV=3	ITGAL	7	4	4	4	4	4	0.299192	0.279192	0.245363	-0.984162	-1.02402	-1.00604	-2.00973	-2.11631	-2.14918	-0.683323	-0.696046	-0.671063	-0.559914	-0.527318	-0.497306	0.013837	0.0354671	0.0152151	1.0451e-05	1.98007e-07	4.38186e-08	3.68277e-07	2.84217e-14	5.34102e-12	6.28414e-05	2.92878e-05	3.86946e-06	0.000318773	0.000925377	0.000157739	0.0419596	0.0871272	0.0523382	0.000264758	2.67529e-06	1.15833e-06	1.7224e-05	7.85473e-13	1.75532e-10	0.0010626
Q8NEU8	Q8NEU8	>sp|Q8NEU8|DP13B_HUMAN DCC-interacting protein 13-beta OS=Homo sapiens OX=9606 GN=APPL2 PE=1 SV=3	APPL2	2	2	2	2	2	2	0.659335	0.600597	0.512257	-0.0256277	-0.161208	-2.48132e-18	0.202182	0.0447829	0	-0.0995657	-0.126118	0	-0.23014	-0.269578	0	0.0112558	0.0158062	0.023038	0.89836	0.175085	1	0.297509	0.55719	1	0.669643	0.232262	1	0.289704	0.89593	1	0.0361491	0.046936	0.0724818	0.927339	0.26984	1	0.392377	0.672833	1	0.743225
Q99719	Q99719	>sp|Q99719|SEPT5_HUMAN Septin-5 OS=Homo sapiens OX=9606 GN=SEPTIN5 PE=1 SV=1	SEPTIN5	12	4	4	4	4	4	-0.155108	-0.161832	-0.0842844	-0.504864	-0.50924	-0.464781	-0.363079	-0.300987	-0.249046	-0.350116	-0.378368	-0.345494	-0.326008	-0.350979	-0.328776	0.155124	0.170559	0.230793	0.00145165	6.23455e-05	0.000392509	0.0333456	0.018366	0.0427407	0.00451114	0.000531106	0.000260554	0.0111343	0.00256271	0.00100146	0.248198	0.286463	0.436461	0.00696332	0.000422352	0.0024697	0.069254	0.0448792	0.0976013	0.0173593
O75083	O75083	>sp|O75083|WDR1_HUMAN WD repeat-containing protein 1 OS=Homo sapiens OX=9606 GN=WDR1 PE=1 SV=4	WDR1	37	33	33	33	33	33	0.129387	0.147635	0.15041	0.291247	0.274851	0.262305	0.250034	0.265875	0.270173	0.123109	0.114226	0.0912471	0.221243	0.183012	0.18193	0.0139872	0.0334909	0.00109085	0.000175619	3.2288e-07	2.45693e-06	0.000615041	1.22081e-07	2.87398e-09	0.0119072	0.0119736	0.0409624	0.000828866	2.87008e-05	7.18589e-05	0.0421276	0.083197	0.00717016	0.00154748	4.22174e-06	4.23776e-05	0.00360429	1.55445e-06	6.98952e-08	0.034623
Q08209	Q08209	>sp|Q08209|PP2BA_HUMAN Protein phosphatase 3 catalytic subunit alpha OS=Homo sapiens OX=9606 GN=PPP3CA PE=1 SV=1	PPP3CA	16	9	9	9	9	9	0.278757	0.242966	0.24761	0.551681	0.559976	0.527157	0.507789	0.435329	0.42685	0.415232	0.391485	0.399017	0.525589	0.462427	0.430894	0.0262532	0.07282	0.0275104	0.00245388	1.12636e-06	2.12422e-05	0.00267937	0.000512747	0.000376872	0.00464468	0.000859417	0.00105459	0.00311152	0.000285087	0.00111877	0.0665081	0.150041	0.0828037	0.00999637	1.31067e-05	0.000250782	0.010527	0.00224685	0.00211675	0.0177567
Q8NF91	Q8NF91	>sp|Q8NF91|SYNE1_HUMAN Nesprin-1 OS=Homo sapiens OX=9606 GN=SYNE1 PE=1 SV=4	SYNE1	134	31	31	31	31	31	-0.216334	-0.234635	-0.20701	-0.331539	-0.30885	-0.225328	-0.177991	-0.165086	-0.0878406	-0.239722	-0.235365	-0.168578	-0.185487	-0.22424	-0.165676	0.00300158	4.69132e-06	7.10429e-05	3.64848e-05	1.03542e-07	0.000690464	0.00174315	0.000103899	0.0764441	0.000966817	6.85765e-08	0.00158812	0.000640626	4.0987e-05	0.00555976	0.0150202	6.40971e-05	0.000818846	0.000581952	1.51695e-06	0.00384258	0.00786518	0.000579548	0.160963	0.00622037
Q00610	Q00610	>sp|Q00610|CLH1_HUMAN Clathrin heavy chain 1 OS=Homo sapiens OX=9606 GN=CLTC PE=1 SV=5	CLTC	70	41	41	41	41	41	0.0780319	0.0741145	0.0800871	0.240758	0.237445	0.223382	0.259496	0.250399	0.259484	0.0916293	0.0701307	2.96657e-13	0.14028	0.130067	0.1028	0.109267	0.612069	0.061451	0.000849157	1.77313e-10	1.05738e-05	0.000630837	2.57831e-07	1.75909e-07	0.108341	0.0461885	0.999998	0.0189788	0.000354043	0.0257762	0.189541	0.736542	0.156655	0.00481999	4.26955e-09	0.000140522	0.00366168	3.07376e-06	3.19262e-06	0.184773
B0I1T2	B0I1T2	>sp|B0I1T2|MYO1G_HUMAN Unconventional myosin-Ig OS=Homo sapiens OX=9606 GN=MYO1G PE=1 SV=2	MYO1G	24	15	15	15	15	15	-0.0456314	-0.000480384	1.91563e-16	-0.0589717	-0.0398901	3.71884e-17	-0.171111	-0.169471	-0.141385	0.0387387	0.0622092	0.0412718	0.188304	0.201316	0.240597	0.531366	0.0604859	1	0.362708	0.00198383	1	0.016768	0.00309605	0.0212731	0.54443	0.564761	0.32412	0.0111438	0.201418	0.000709709	0.63534	0.130092	1	0.459669	0.00701261	1	0.0409846	0.0104433	0.0545164	0.638138
P50995	P50995	>sp|P50995|ANX11_HUMAN Annexin A11 OS=Homo sapiens OX=9606 GN=ANXA11 PE=1 SV=1	ANXA11	27	21	21	21	21	21	0.274751	0.250448	0.237444	-0.476387	-0.549931	-0.582052	-1.03389	-1.06061	-1.09148	-0.329759	-0.354289	-0.377828	-0.214053	-0.233068	-0.264318	0.000246835	1.25629e-08	6.24742e-06	3.55622e-05	6.66134e-16	5.7114e-14	6.25659e-09	0	4.43658e-37	3.95391e-05	1.12017e-08	1.37187e-08	0.00108241	0.00418641	1.95402e-05	0.00283162	3.43292e-07	0.000107757	0.000572763	2.89292e-14	3.96861e-12	8.45335e-07	0	1.14717e-34	0.000791114
O00161	O00161	>sp|O00161|SNP23_HUMAN Synaptosomal-associated protein 23 OS=Homo sapiens OX=9606 GN=SNAP23 PE=1 SV=1	SNAP23	6	3	3	3	3	3	0.40557	0.40155	0	0.209004	0.107754	-4.86306e-18	0.308339	0.221704	2.81727e-12	0.370127	0.269918	3.19889e-17	0.749144	0.604326	0.090886	0.0172073	0.00234135	1	0.103409	0.0588324	1	0.0343447	0.0184027	0.999997	0.0089155	0.0106148	1	9.97453e-05	0.000236855	0.461038	0.0491752	0.010846	1	0.167327	0.113556	1	0.070845	0.0448899	1	0.0277981
P62136	P62136	>sp|P62136|PP1A_HUMAN Serine/threonine-protein phosphatase PP1-alpha catalytic subunit OS=Homo sapiens OX=9606 GN=PPP1CA PE=1 SV=1	PPP1CA	14	6	6	6	6	6	-0.112669	-0.124272	-0.0611072	0.112688	0.0945678	1.28965e-19	0.162109	0.146959	0.0642848	-0.0903044	-0.0932624	-0.0429096	0.142326	0.119009	2.05407e-09	0.19394	0.106965	0.265147	0.19968	0.0778773	1	0.0531119	0.0190562	0.264409	0.301988	0.487498	0.408177	0.18663	0.0263001	0.999896	0.292776	0.201347	0.484279	0.284822	0.142622	1	0.0999753	0.04616	0.45031	0.407793
P61201	P61201	>sp|P61201|CSN2_HUMAN COP9 signalosome complex subunit 2 OS=Homo sapiens OX=9606 GN=COPS2 PE=1 SV=1	COPS2	7	4	4	4	4	4	0.0910273	0.0925169	0	0.671067	0.61145	0.461152	0.390791	0.336288	1.14038e-14	0.411964	0.396348	0.35965	0.694094	0.65183	0.602688	0.261239	0.144729	1	0.000239545	8.89168e-05	0.00435869	0.00217367	0.00707216	1	0.00163544	0.0149166	0.0175161	1.42163e-05	4.8884e-05	5.56506e-05	0.369379	0.254873	1	0.00185787	0.000553058	0.0162832	0.00906752	0.0206229	1	0.00887813
A6NHR9	A6NHR9	>sp|A6NHR9|SMHD1_HUMAN Structural maintenance of chromosomes flexible hinge domain-containing protein 1 OS=Homo sapiens OX=9606 GN=SMCHD1 PE=1 SV=2	SMCHD1	36	11	11	11	11	11	-0.0632172	-0.125268	-2.91342e-15	-0.0494337	-0.0465068	0	-0.297548	-0.225926	-0.176973	-0.0785027	-0.0674773	0	-0.0933535	-0.0497742	-3.67e-17	0.438238	0.0293434	1	0.519958	0.997151	1	0.00337634	0.00221319	0.0135064	0.228136	0.389152	1	0.310803	0.379052	1	0.552808	0.0752776	1	0.608046	1	1	0.0125554	0.00776744	0.0384284	0.327139
P02675	P02675	>sp|P02675|FIBB_HUMAN Fibrinogen beta chain OS=Homo sapiens OX=9606 GN=FGB PE=1 SV=2	FGB	35	24	24	24	24	24	1.32186	1.31801	1.28468	0.625262	0.635763	0.618599	1.04887	1.04649	1.02717	0.289334	0.317133	0.336189	0.326729	0.336574	0.336782	3.00966e-10	0	2.92308e-45	2.46545e-06	0	2.76852e-13	5.87717e-09	0	1.53727e-33	0.000222384	1.06999e-07	7.28589e-07	6.47682e-05	4.99378e-09	9.16547e-07	1.04564e-07	0	2.36965e-42	0.000121229	0	1.68326e-11	8.40781e-07	0	2.49242e-31	0.00229169
P50990	P50990	>sp|P50990|TCPQ_HUMAN T-complex protein 1 subunit theta OS=Homo sapiens OX=9606 GN=CCT8 PE=1 SV=4	CCT8	26	15	15	15	15	15	-0.189879	-0.171885	-0.111045	0.0924758	0.083296	6.10372e-16	-0.0572773	-0.0464978	-1.12795e-16	-0.0201922	-0.0175614	2.73845e-16	0.160082	0.145252	0.107896	0.00361988	0.0300901	0.11404	0.161789	0.304623	1	0.214377	0.501365	1	0.707083	0.0424733	1	0.0319882	0.221163	0.111743	0.0167806	0.0767882	0.25609	0.239922	0.416855	1	0.303648	0.620545	1	0.771478
Q96PP8	Q96PP8	>sp|Q96PP8|GBP5_HUMAN Guanylate-binding protein 5 OS=Homo sapiens OX=9606 GN=GBP5 PE=1 SV=1	GBP5	7	2	2	2	2	2	0.356637	0.527829	0.0434291	0.0912264	0.174948	0	0.358997	0.312878	0.120848	0.0707001	0.300868	0	0.364836	0.551627	2.8497e-14	0.0304785	0.00980875	0.68302	0.43568	0.0314021	1	0.0571244	0.189666	0.295322	0.637638	0.0302376	1	0.0178438	0.00760009	1	0.0736268	0.0324925	1	0.531381	0.068926	1	0.106213	0.29233	0.494986	0.717933
P54920	P54920	>sp|P54920|SNAA_HUMAN Alpha-soluble NSF attachment protein OS=Homo sapiens OX=9606 GN=NAPA PE=1 SV=3	NAPA	16	11	11	11	11	11	-0.222652	-0.221428	-0.190165	-0.074209	-0.119362	-0.0723876	-0.106712	-0.0953353	-0.0372325	-0.0185845	-0.0424396	-3.07618e-17	-0.00899203	-0.0414585	-4.21188e-17	0.00362935	0.0027785	0.00534105	0.281916	0.516253	0.221045	0.10976	0.799235	0.424338	0.686572	0.315332	1	0.858419	0.709412	1	0.0167806	0.012376	0.0232785	0.37486	0.629583	0.388969	0.178314	0.881955	0.667523	0.757198
P32320	P32320	>sp|P32320|CDD_HUMAN Cytidine deaminase OS=Homo sapiens OX=9606 GN=CDA PE=1 SV=2	CDA	6	6	6	6	6	6	-0.205358	-0.217746	-0.142257	0.0914208	0.0500302	7.31512e-18	0.0266234	0.0996877	0	0.0818566	0.0778052	0	0.273632	0.22617	2.62041e-21	0.010322	0.000157029	0.129368	0.371549	0.163237	1	0.871424	0.0153708	1	0.219632	0.0358549	1	0.0136225	0.000291494	1	0.033969	0.00126455	0.284726	0.468666	0.255465	1	0.902216	0.0384295	1	0.317755
P14598	P14598	>sp|P14598|NCF1_HUMAN Neutrophil cytosol factor 1 OS=Homo sapiens OX=9606 GN=NCF1 PE=1 SV=4	NCF1	32	24	24	24	24	24	-0.0983185	-0.0977488	-0.0149069	0.163425	0.162572	0.0653853	0.17875	0.182829	0.0990521	0.0518905	0.0563124	3.20667e-15	-0.0161538	-0.00176545	5.00852e-17	0.0341773	0.0341297	0.606855	0.00756601	0.00126318	0.245993	0.0200188	0.004201	0.10497	0.316044	0.439805	1	0.724668	0.716022	1	0.0793878	0.0843532	0.968419	0.0221426	0.00488402	0.423094	0.0468283	0.0133728	0.209941	0.423387
Q05209	Q05209	>sp|Q05209|PTN12_HUMAN Tyrosine-protein phosphatase non-receptor type 12 OS=Homo sapiens OX=9606 GN=PTPN12 PE=1 SV=3	PTPN12	11	3	3	3	3	3	-0.106499	-0.0871526	-0.0144381	-0.238207	-0.217778	-0.173043	-0.0414239	-0.0652921	-3.0611e-17	-0.179498	-0.159851	-0.137993	-0.0726227	-0.0241722	0	0.256642	0.548502	0.675328	0.0456753	0.0615877	0.0406265	0.720163	0.909456	1	0.0683685	0.195605	0.0406154	0.393898	0.453201	1	0.364789	0.684782	1	0.0867153	0.117428	0.0977286	0.784342	0.968387	1	0.129596
P40925	P40925	>sp|P40925|MDHC_HUMAN Malate dehydrogenase, cytoplasmic OS=Homo sapiens OX=9606 GN=MDH1 PE=1 SV=4	MDH1	16	14	14	14	14	14	0.0298398	0.00844863	0	0.0720737	0.0590342	1.20758e-16	0.21262	0.219567	0.228522	-0.107581	-0.115698	0	-0.0804464	-0.0965473	0	0.517112	0.469532	1	0.305448	0.669107	1	0.00240228	0.0278567	0.00589678	0.0344074	0.000202819	1	0.116368	0.00333025	1	0.624747	0.610643	1	0.398952	0.76757	1	0.00968878	0.0623825	0.0196506	0.0752507
P78325	P78325	>sp|P78325|ADAM8_HUMAN Disintegrin and metalloproteinase domain-containing protein 8 OS=Homo sapiens OX=9606 GN=ADAM8 PE=1 SV=2	ADAM8	6	1	1	1	1	1	-0.635004	-0.684264	-0.662244	-1.05112	-0.908001	-0.748499	-1.51486	-1.61317	-1.57515	-1.12957	-1.16098	-1.20681	-0.92217	-0.925973	-0.905516	0.0199655	0.0176998	0.00502746	0.00807636	0.00223998	0.0068003	0.0015112	7.99992e-05	8.26771e-05	0.00035075	0.000419996	0.000120853	0.000673945	0.00115999	0.000670038	0.0550522	0.0512421	0.0223641	0.0231897	0.00771618	0.0228678	0.00701382	0.000466566	0.000588717	0.00317109
P62191	P62191	>sp|P62191|PRS4_HUMAN 26S proteasome regulatory subunit 4 OS=Homo sapiens OX=9606 GN=PSMC1 PE=1 SV=1	PSMC1	13	5	5	5	5	5	-0.408452	-0.363304	-0.324396	-0.402843	-0.481625	-0.498695	-0.206505	-0.15659	-9.27601e-17	-0.390592	-0.391797	-0.385617	-0.479832	-0.48395	-0.473504	0.00222717	0.000803801	0.000188689	0.00579868	0.00234925	9.45808e-05	0.0804029	0.763604	1	0.00279007	0.00123054	0.000238504	0.00535698	0.00211463	0.00178252	0.0125672	0.00470152	0.001821	0.0181265	0.00801284	0.000842001	0.138779	0.852363	1	0.0123317
O43390	O43390	>sp|O43390|HNRPR_HUMAN Heterogeneous nuclear ribonucleoprotein R OS=Homo sapiens OX=9606 GN=HNRNPR PE=1 SV=1	HNRNPR	11	9	9	9	9	9	-0.191821	-0.212592	-0.19519	-0.286037	-0.294299	-0.189002	-0.189794	-0.192226	-0.148806	-0.261734	-0.266027	-0.156803	-0.290948	-0.245359	-0.0829779	0.0246962	0.0164994	0.00219049	0.00834364	0.000808154	0.0465582	0.0398588	0.00410211	0.0328367	0.00923214	4.34292e-05	0.0555077	0.00620556	6.50704e-05	0.248524	0.0643742	0.0482871	0.0120254	0.023733	0.00346637	0.108665	0.0801791	0.0130923	0.0785239	0.0284313
Q9Y2G2	Q9Y2G2	>sp|Q9Y2G2|CARD8_HUMAN Caspase recruitment domain-containing protein 8 OS=Homo sapiens OX=9606 GN=CARD8 PE=1 SV=2	CARD8	5	3	3	3	3	3	-0.00565616	-0.0754582	1.78607e-17	0.197278	0.263565	0.199061	0.209877	0.251158	0.233024	-0.0561084	-0.0161724	6.59668e-19	0.0412341	0.135806	0.0727946	0.975385	0.400646	1	0.164349	0.304609	0.15202	0.206346	0.762724	0.160723	0.667391	0.520993	1	0.772924	0.756429	0.466495	0.985926	0.544341	1	0.243272	0.416855	0.284177	0.29537	0.852363	0.299295	0.741646
P49913	P49913	>sp|P49913|CAMP_HUMAN Cathelicidin antimicrobial peptide OS=Homo sapiens OX=9606 GN=CAMP PE=1 SV=1	CAMP	10	9	9	9	9	9	-0.656512	-0.645687	-0.63202	-0.60313	-0.611336	-0.59782	-0.622242	-0.615059	-0.60626	-0.604421	-0.601638	-0.577433	-0.645356	-0.631798	-0.615313	1.97297e-06	2.45426e-12	1.8602e-12	1.1668e-05	4.21885e-14	2.4892e-14	1.10831e-05	4.5044e-12	5.82722e-10	3.53815e-06	4.79106e-12	1.57348e-10	1.14585e-06	7.10543e-15	1.28443e-13	0.00012627	1.14784e-10	1.41375e-10	0.000283766	1.48699e-12	1.83447e-12	0.000191164	1.03346e-10	1.54549e-08	0.00021512
P34059	P34059	>sp|P34059|GALNS_HUMAN N-acetylgalactosamine-6-sulfatase OS=Homo sapiens OX=9606 GN=GALNS PE=1 SV=1	GALNS	5	3	3	3	3	3	0.210029	0.231702	0.117789	0.161284	0.210163	0.099575	-0.118842	-0.0185062	-8.18149e-18	-0.238386	-0.180245	-0.102149	-0.205012	-0.149595	-0.0951132	0.0575703	0.0594029	0.216894	0.139513	0.111076	0.296283	0.512583	0.567983	1	0.107354	0.365645	0.307811	0.143173	0.543707	0.295145	0.117558	0.128302	0.418053	0.212991	0.189569	0.487524	0.606029	0.681804	1	0.183475
Q9Y6K5	Q9Y6K5	>sp|Q9Y6K5|OAS3_HUMAN 2'-5'-oligoadenylate synthase 3 OS=Homo sapiens OX=9606 GN=OAS3 PE=1 SV=3	OAS3	15	10	10	10	10	10	-0.453026	-0.423343	-0.405496	-0.300759	-0.275227	-0.306103	-0.248079	-0.274012	-0.261777	-0.378875	-0.311871	-0.220623	-0.296749	-0.229689	-1.2317e-16	0.000139991	7.52221e-07	9.78138e-07	0.00461144	0.0468712	0.000871029	0.0163797	0.000321204	0.00328672	0.00102976	5.05842e-07	0.00607185	0.00191757	4.17016e-06	1	0.00200269	1.25301e-05	2.03319e-05	0.0154477	0.0952304	0.00458516	0.0402651	0.0015287	0.0122409	0.00647125
Q99759	Q99759	>sp|Q99759|M3K3_HUMAN Mitogen-activated protein kinase kinase kinase 3 OS=Homo sapiens OX=9606 GN=MAP3K3 PE=1 SV=2	MAP3K3	4	1	1	1	1	1	0.388277	0.337505	0.210834	0.441984	0.403186	0.211952	0.587048	0.535231	0.43881	0.442848	0.387208	0.277281	0.338317	0.28762	0.122036	0.0638032	0.0479595	0.127969	0.0491417	0.0224798	0.149029	0.0143388	0.00649994	0.0196478	0.0387448	0.0273997	0.0739444	0.0988571	0.0900991	0.325621	0.126791	0.108905	0.282415	0.0920273	0.0523729	0.27966	0.0364009	0.0191378	0.0513305	0.0828008
P50502	P50502	>sp|P50502|F10A1_HUMAN Hsc70-interacting protein OS=Homo sapiens OX=9606 GN=ST13 PE=1 SV=2	ST13	9	4	4	4	4	4	0.134048	0.134732	1.38612e-15	0.311966	0.3214	0.294045	-0.0341189	-0.00484441	-7.43e-17	0.419861	0.420226	0.359732	0.382119	0.382019	0.210564	0.103164	0.129878	1	0.00304715	0.00266281	0.000475923	0.784583	0.913036	1	0.000405303	0.00074344	0.000625587	0.00109191	0.00272761	0.0653958	0.181808	0.234493	1	0.0115252	0.00883485	0.00283687	0.836156	0.970643	1	0.00343448
Q93008	Q93008	>sp|Q93008|USP9X_HUMAN Probable ubiquitin carboxyl-terminal hydrolase FAF-X OS=Homo sapiens OX=9606 GN=USP9X PE=1 SV=4	USP9X	16	3	3	3	3	3	-0.385342	-0.321762	-0.330311	-0.298396	-0.303171	-0.257842	-0.266459	-0.234045	-0.18301	-0.275314	-0.193554	-0.187775	-0.28133	-0.319544	-0.265316	0.0171948	0.0374386	0.00818753	0.0166616	0.0765631	0.0284009	0.0805381	0.198698	0.127732	0.0304639	0.194539	0.0360221	0.0325223	0.0350041	0.0167739	0.0491752	0.0908346	0.0322202	0.039379	0.140636	0.073715	0.138815	0.302588	0.247132	0.0692413
Q16799	Q16799	>sp|Q16799|RTN1_HUMAN Reticulon-1 OS=Homo sapiens OX=9606 GN=RTN1 PE=1 SV=1	RTN1	1	1	1	1	1	1	-0.238878	-0.200531	0	-0.739373	-0.724847	-0.527608	-0.636363	-0.614143	-0.513035	-0.598964	-0.589871	-0.375557	-0.830908	-0.824024	-0.732278	0.261215	0.446016	1	0.0103113	0.0181198	0.0204068	0.0304022	0.0216598	0.0506145	0.0196523	0.0469595	0.0415016	0.00447423	0.0129199	0.00778275	0.369379	0.589837	1	0.0276789	0.0440234	0.0569143	0.0645747	0.0509445	0.112931	0.0496013
O14672	O14672	>sp|O14672|ADA10_HUMAN Disintegrin and metalloproteinase domain-containing protein 10 OS=Homo sapiens OX=9606 GN=ADAM10 PE=1 SV=1	ADAM10	8	4	4	4	4	4	0.179528	0.150744	0.06417	0.077288	0.0737555	6.0507e-18	-0.0691241	-0.029598	0	-0.0455338	-0.0312862	-3.18842e-19	-0.174475	-0.150626	-0.118109	0.0443929	0.403461	0.338521	0.340156	0.118733	1	0.561519	0.583397	1	0.61396	0.582901	1	0.0834306	0.363883	0.237205	0.0960559	0.546436	0.58722	0.43701	0.20011	1	0.645986	0.695842	1	0.699368
P02748	P02748	>sp|P02748|CO9_HUMAN Complement component C9 OS=Homo sapiens OX=9606 GN=C9 PE=1 SV=2	C9	13	1	1	1	1	1	2.95876	2.94799	2.88558	2.20589	2.20525	2.1961	1.19834	1.19044	1.16786	-0.307827	-0.319058	-0.265626	-1.16675	-1.16582	-1.10464	5.47245e-08	1.99998e-05	7.44922e-08	1.62304e-06	1.99998e-05	4.02995e-06	9.36761e-05	7.99992e-05	0.000122285	0.0660081	0.177978	0.0866429	0.000579471	0.00119999	0.00111678	7.00473e-06	0.000221089	2.35279e-06	9.46642e-05	0.00016126	6.28259e-05	0.000938803	0.000466566	0.000830718	0.125612
O14879	O14879	>sp|O14879|IFIT3_HUMAN Interferon-induced protein with tetratricopeptide repeats 3 OS=Homo sapiens OX=9606 GN=IFIT3 PE=1 SV=1	IFIT3	22	13	13	13	13	13	-0.465234	-0.425595	-0.359997	-0.403348	-0.356428	-0.244646	-0.235294	-0.210392	-0.0877769	-0.532101	-0.510035	-0.352209	-0.468393	-0.442986	-0.288595	0.000154837	2.68655e-09	1.2057e-06	0.00210392	9.46032e-09	0.00425555	0.0148616	8.46885e-06	0.166617	2.01368e-05	1.00204e-11	0.000305903	2.69223e-05	9.03005e-10	0.000929754	0.00211552	8.7116e-08	2.42336e-05	0.00894716	1.65522e-07	0.0159961	0.0372612	7.22675e-05	0.307679	0.000515501
Q12846	Q12846	>sp|Q12846|STX4_HUMAN Syntaxin-4 OS=Homo sapiens OX=9606 GN=STX4 PE=1 SV=2	STX4	2	1	1	1	1	1	-0.0920626	-0.0919685	0	0.410497	0.422684	0.198126	-0.0954785	-0.0751582	0	0.0583162	0.0582931	0	-0.043398	-0.0397843	0	0.620684	0.95325	1	0.133131	0.138559	0.299041	0.699738	0.96079	1	0.781717	1	1	0.844981	1	1	0.710469	1	1	0.205181	0.225854	0.491066	0.76587	1	1	0.833465
P56377	P56377	>sp|P56377|AP1S2_HUMAN AP-1 complex subunit sigma-2 OS=Homo sapiens OX=9606 GN=AP1S2 PE=1 SV=1	AP1S2	4	2	2	2	2	2	0.144747	0.139657	1.71622e-10	0.0479904	0.035263	7.23304e-18	0.0670872	0.0533175	0	-0.0446423	-0.0566413	-5.87271e-19	0.0702555	0.0477979	7.01423e-18	0.26047	0.581124	0.999973	0.660222	0.779056	1	0.581815	0.537821	1	0.667543	0.546002	1	0.543238	0.779429	1	0.368936	0.710912	1	0.73051	0.854222	1	0.663995	0.654972	1	0.741646
P13807	P13807	>sp|P13807|GYS1_HUMAN Glycogen [starch] synthase, muscle OS=Homo sapiens OX=9606 GN=GYS1 PE=1 SV=2	GYS1	21	6	6	6	6	6	0.703703	0.676748	0.651808	0.0639977	0.015114	0	-1.70445	-1.66189	-1.81608	-0.282033	-0.234017	-0.232762	0.233741	0.219956	1.8978e-13	4.69365e-05	2.10068e-08	1.75893e-07	0.465509	0.148339	1	3.38421e-07	6.66134e-16	5.36036e-11	0.02138	0.0340465	0.043089	0.0292139	0.000353991	0.999999	0.000920561	5.43495e-07	4.97408e-06	0.559577	0.237499	1	1.6138e-05	2.05068e-14	1.55195e-09	0.0526277
Q9ULV4	Q9ULV4	>sp|Q9ULV4|COR1C_HUMAN Coronin-1C OS=Homo sapiens OX=9606 GN=CORO1C PE=1 SV=1	CORO1C	18	10	10	10	10	10	0.405983	0.355253	0.292207	0.475153	0.460243	0.335262	0.268963	0.260712	0.217824	0.24723	0.21892	0.134	0.366669	0.371931	0.284228	0.00109931	0.00019116	0.00515669	3.16013e-05	5.9878e-10	0.00136072	0.00151065	5.84266e-06	0.00747264	0.00977794	0.00663317	0.0751783	0.000940662	5.12124e-08	0.00381028	0.00793328	0.00144379	0.0227193	0.000519286	1.34836e-08	0.00655301	0.00701382	5.34186e-05	0.0237585	0.0296139
Q8N6C8	Q8N6C8	>sp|Q8N6C8|LIRA3_HUMAN Leukocyte immunoglobulin-like receptor subfamily A member 3 OS=Homo sapiens OX=9606 GN=LILRA3 PE=1 SV=3	LILRA3	4	2	2	2	2	2	-0.614787	-0.745756	-0.707042	-0.867199	-0.82039	-0.804883	-1.10249	-1.11515	-1.07987	-1.00647	-0.965375	-0.947059	-0.815834	-0.841877	-0.758187	0.0022131	0.00176965	9.20502e-05	4.21827e-05	0.05936	0.00204023	9.55783e-06	1.92117e-06	1.07233e-05	2.41776e-05	0.0184811	0.000853811	6.13963e-05	0.000752403	0.00194793	0.0125672	0.00862483	0.00103164	0.000641178	0.114212	0.00913785	0.000169669	2.00527e-05	0.000110504	0.000556456
P07339	P07339	>sp|P07339|CATD_HUMAN Cathepsin D OS=Homo sapiens OX=9606 GN=CTSD PE=1 SV=1	CTSD	11	5	5	5	5	5	-0.23719	-0.259291	-0.0939556	-0.037423	-0.0774263	-0.128279	-0.223843	-0.249371	-0.240488	0.00469392	-0.071434	-0.00443636	-0.297134	-0.326965	-0.312259	0.0109487	0.00470024	0.29108	0.646913	0.443973	0.293077	0.0196247	0.313895	0.110196	0.939742	0.673063	0.847641	0.013074	0.276801	0.0266931	0.0355029	0.0186172	0.521415	0.719384	0.559742	0.484534	0.0462144	0.432272	0.218773	0.955057
P49593	P49593	>sp|P49593|PPM1F_HUMAN Protein phosphatase 1F OS=Homo sapiens OX=9606 GN=PPM1F PE=1 SV=3	PPM1F	10	6	6	6	6	6	0.170718	0.0650306	1.05889e-17	-0.101509	-0.0512884	-4.21343e-16	-0.0923799	-0.141756	0	-0.303004	-0.295025	-0.240717	-0.0261513	-0.0813186	0	0.323183	0.654552	1	0.494937	0.31021	1	0.488983	0.0482307	1	0.0551957	0.00782833	0.0510203	0.847974	0.463377	1	0.433286	0.769909	1	0.586878	0.422414	1	0.58409	0.0975849	1	0.108605
P28066	P28066	>sp|P28066|PSA5_HUMAN Proteasome subunit alpha type-5 OS=Homo sapiens OX=9606 GN=PSMA5 PE=1 SV=3	PSMA5	7	4	4	4	4	4	-0.0433616	-0.0301527	-5.02238e-18	-0.0499348	-0.0759323	-0.0165427	-0.26908	-0.269165	-0.228323	-0.330284	-0.310662	-0.335813	-0.0199093	-0.0315328	-1.48949e-17	0.663468	0.799812	1	0.581327	0.815163	0.653221	0.0274213	0.0543179	0.0164588	0.0140972	0.0237051	0.0031413	0.853201	0.662139	1	0.745635	0.888598	1	0.662887	0.885825	0.95874	0.0594373	0.107915	0.0445743	0.0391822
P55072	P55072	>sp|P55072|TERA_HUMAN Transitional endoplasmic reticulum ATPase OS=Homo sapiens OX=9606 GN=VCP PE=1 SV=4	VCP	50	31	31	31	31	31	0.0870201	0.0876369	0.0975641	0.0376139	0.0334104	2.52419e-17	-0.0488227	-0.0729637	-0.0508165	0.038096	0.0479451	0.00869277	0.0449347	0.0385501	0.0131961	0.090845	0.305555	0.0437281	0.473935	0.644109	1	0.288563	0.389707	0.182623	0.405135	0.26025	0.671085	0.357675	0.823271	0.616292	0.165992	0.444443	0.118956	0.566394	0.74594	1	0.383071	0.511754	0.333438	0.510247
P17858	P17858	>sp|P17858|PFKAL_HUMAN ATP-dependent 6-phosphofructokinase, liver type OS=Homo sapiens OX=9606 GN=PFKL PE=1 SV=6	PFKL	27	17	17	17	17	17	-0.184589	-0.180756	-0.138619	-0.143878	-0.142263	-0.0360241	-0.206154	-0.181558	-0.0320562	-0.114267	-0.109143	-0.0229821	-0.0967784	-0.111269	-1.00859e-15	0.00398559	0.000916926	0.0567483	0.0177859	0.00110351	0.500514	0.002336	1.95358e-05	0.483366	0.0315522	0.0253534	0.557395	0.0574167	0.00932891	1	0.0178793	0.00519805	0.147923	0.0413927	0.00440679	0.759831	0.00948441	0.000145627	0.743077	0.0704638
P01023	P01023	>sp|P01023|A2MG_HUMAN Alpha-2-macroglobulin OS=Homo sapiens OX=9606 GN=A2M PE=1 SV=3	A2M	48	19	19	19	19	19	0.412237	0.404968	0.406048	1.01064	1.03276	1.04675	0.758678	0.765999	0.764716	1.39721	1.41165	1.43059	0.413495	0.436385	0.446668	4.92462e-06	3.79918e-13	3.97649e-17	8.30909e-08	0	9.57416e-43	6.96251e-08	0	1.18544e-35	2.19773e-09	0	8.73784e-53	9.7995e-06	2.48912e-13	2.67954e-16	0.000254173	1.92492e-11	4.83541e-15	1.06664e-05	0	7.76145e-40	5.29151e-06	0	2.21768e-33	2.67245e-06
Q13043	Q13043	>sp|Q13043|STK4_HUMAN Serine/threonine-protein kinase 4 OS=Homo sapiens OX=9606 GN=STK4 PE=1 SV=2	STK4	25	15	15	15	15	15	-0.133125	-0.148537	-2.324e-15	-0.120168	-0.0899936	-3.21758e-17	-0.0414714	-0.0109928	0	-0.190199	-0.166025	-0.131876	-0.278644	-0.227059	-0.186307	0.0515093	6.94391e-07	1	0.0740016	0.0586778	1	0.54306	0.376684	1	0.00279128	0.000432115	0.0108687	0.000182663	2.41939e-05	0.00715484	0.107882	1.17275e-05	1	0.127279	0.113396	1	0.631925	0.498499	1	0.0123317
P28070	P28070	>sp|P28070|PSB4_HUMAN Proteasome subunit beta type-4 OS=Homo sapiens OX=9606 GN=PSMB4 PE=1 SV=4	PSMB4	6	4	4	4	4	4	0.460769	0.479031	0.408686	0.547457	0.565744	0.53518	0.269045	0.323058	0.324133	0.11284	0.164162	1.2857e-18	0.236351	0.271923	0.142352	0.00886938	5.69969e-06	0.0133321	0.00168717	2.30248e-06	0.000112688	0.0614484	0.0351096	0.00283544	0.415424	0.0363722	1	0.107478	0.00258576	0.190763	0.0306833	7.57468e-05	0.046923	0.00770816	2.4668e-05	0.000948292	0.112363	0.0749006	0.0109594	0.519483
Q12765	Q12765	>sp|Q12765|SCRN1_HUMAN Secernin-1 OS=Homo sapiens OX=9606 GN=SCRN1 PE=1 SV=2	SCRN1	4	1	1	1	1	1	0.0937684	0.0938779	0.0459078	0.13856	0.136992	0.0660061	0.585398	0.581171	0.577577	0.0917823	0.0932478	0.0421353	-0.157846	-0.167566	-0.074834	0.502811	0.699893	0.649158	0.383017	0.509175	0.533645	0.00295883	0.00873991	0.00301893	0.476314	0.738533	0.666546	0.322843	0.534895	0.478396	0.612951	0.805937	1	0.478384	0.623193	0.802612	0.0114108	0.0243476	0.0115079	0.577466
P62081	P62081	>sp|P62081|RS7_HUMAN 40S ribosomal protein S7 OS=Homo sapiens OX=9606 GN=RPS7 PE=1 SV=1	RPS7	7	4	4	4	4	4	-0.137986	-0.117618	-5.1527e-18	-0.225766	-0.168819	-9.97304e-18	-0.384347	-0.398475	-0.333622	-0.0697937	-0.0713819	0	-0.0558418	-0.039486	-7.33445e-17	0.274595	0.40035	1	0.0922112	0.447549	1	0.0364337	0.00300469	0.0422565	0.505608	0.852869	1	0.63615	0.870911	1	0.383801	0.544243	1	0.15266	0.563242	1	0.0744947	0.0101916	0.0966771	0.604542
P22894	P22894	>sp|P22894|MMP8_HUMAN Neutrophil collagenase OS=Homo sapiens OX=9606 GN=MMP8 PE=1 SV=1	MMP8	24	20	20	20	20	20	-0.261619	-0.285133	-0.231138	-0.547978	-0.561545	-0.470222	-0.5208	-0.548349	-0.552959	-0.548992	-0.552023	-0.5603	-0.406627	-0.465106	-0.459756	0.0113616	3.46369e-10	0.0104208	3.04491e-05	0	1.72922e-06	4.16857e-05	0	1.61001e-14	6.15728e-06	0	7.74991e-16	0.000119779	7.99361e-15	8.10698e-11	0.0363094	1.25727e-08	0.0389899	0.000503757	0	3.04743e-05	0.000524539	0	7.38784e-13	0.000263835
P09496	P09496	>sp|P09496|CLCA_HUMAN Clathrin light chain A OS=Homo sapiens OX=9606 GN=CLTA PE=1 SV=1	CLTA	7	5	5	5	5	5	-0.1418	-0.102061	-3.19162e-17	0.0473839	0.0605486	2.43844e-18	-0.122106	-0.0790727	0	0.242596	0.217385	0.135646	0.227941	0.190438	0.176001	0.0959372	0.0514326	1	0.547162	0.539335	1	0.161315	0.05209	1	0.0157766	0.123484	0.168741	0.0435264	0.393999	0.113176	0.172152	0.11392	1	0.633062	0.651596	1	0.243979	0.104352	1	0.0431109
P09914	P09914	>sp|P09914|IFIT1_HUMAN Interferon-induced protein with tetratricopeptide repeats 1 OS=Homo sapiens OX=9606 GN=IFIT1 PE=1 SV=2	IFIT1	19	13	13	13	13	13	-0.181524	-0.201591	-0.176183	-0.109933	-0.123005	-0.115692	-0.0668044	-0.0722673	-0.0547159	-0.167897	-0.226017	-0.229909	-0.360097	-0.306378	-0.292247	0.0123415	0.00530796	0.0173872	0.036396	0.376587	0.0791343	0.168021	0.451637	0.256374	0.0118959	0.00263592	0.0021121	0.00017197	1.00225e-05	7.4657e-05	0.0384803	0.0204256	0.0585674	0.0725533	0.490441	0.168108	0.252083	0.573452	0.439086	0.034623
P33121	P33121	>sp|P33121|ACSL1_HUMAN Long-chain-fatty-acid--CoA ligase 1 OS=Homo sapiens OX=9606 GN=ACSL1 PE=1 SV=1	ACSL1	25	16	16	16	16	16	0.0544786	0.0400447	1.57432e-15	0.115242	0.117875	0.0421432	0.245089	0.242327	0.158697	0.0186698	0.0402616	0	0.043921	0.0544471	1.33365e-17	0.390969	0.20666	1	0.0433144	0.705234	0.403028	0.00082405	1.03049e-05	0.0255389	0.8052	0.372814	1	0.362577	0.999577	1	0.505227	0.330656	1	0.0832732	0.795884	0.629925	0.00441931	8.61216e-05	0.0636074	0.851412
Q3LXA3	Q3LXA3	>sp|Q3LXA3|TKFC_HUMAN Triokinase/FMN cyclase OS=Homo sapiens OX=9606 GN=TKFC PE=1 SV=2	TKFC	17	9	9	9	9	9	-0.105115	-0.0952033	-1.00383e-14	0.0975268	0.10003	0.0391361	0.265534	0.270517	0.269078	0.0812103	0.0639707	3.52103e-16	0.0521502	0.0297372	0	0.120385	0.216862	1	0.176105	0.11753	0.409978	0.00872211	0.00426857	0.0013545	0.192513	0.63832	1	0.561325	0.870424	1	0.204168	0.339826	1	0.257539	0.198358	0.639966	0.0251032	0.013482	0.00604432	0.28729
P26639	P26639	>sp|P26639|SYTC_HUMAN Threonine--tRNA ligase 1, cytoplasmic OS=Homo sapiens OX=9606 GN=TARS1 PE=1 SV=3	TARS1	22	8	8	8	8	8	0.362292	0.274044	0.297357	0.287075	0.276228	0.315361	0.172986	0.175052	0.105027	0.258058	0.230432	0.213086	0.204862	0.184835	0.240635	0.00137609	0.00264475	0.00179748	0.0029963	0.0437444	0.00614063	0.0299407	0.011791	0.0625889	0.00582419	0.0139697	0.0212295	0.0162985	0.185578	0.0137984	0.00919344	0.0119112	0.0103836	0.0113859	0.0906186	0.0210812	0.0639296	0.0312712	0.135771	0.0207082
P61923	P61923	>sp|P61923|COPZ1_HUMAN Coatomer subunit zeta-1 OS=Homo sapiens OX=9606 GN=COPZ1 PE=1 SV=1	COPZ1	4	3	3	3	3	3	0.145798	0.127109	0.20522	0.14943	0.18426	0.0581255	0.242648	0.289685	0.235756	0.0189362	0.0361726	4.31196e-18	0.189665	0.235519	0.144462	0.232775	0.31569	0.288259	0.147441	0.855736	0.445551	0.0331132	0.169257	0.0327579	0.874644	0.341002	1	0.070112	0.457878	0.131357	0.338988	0.455643	0.518142	0.221207	0.919399	0.687551	0.0689153	0.268689	0.0784127	0.910413
P09960	P09960	>sp|P09960|LKHA4_HUMAN Leukotriene A-4 hydrolase OS=Homo sapiens OX=9606 GN=LTA4H PE=1 SV=2	LTA4H	46	35	35	35	35	35	0.287258	0.269114	0.257011	0.370378	0.365394	0.361785	0.413253	0.402766	0.403031	0.293997	0.258824	0.20811	0.332242	0.317585	0.290406	0.000182308	1.87184e-13	2.60568e-10	9.3579e-05	0	9.69103e-12	5.34425e-05	0	3.19903e-14	0.000959067	6.32827e-14	1.01941e-05	0.000106694	0	3.31499e-10	0.0023288	9.89632e-12	1.47373e-08	0.00105363	0	5.23746e-10	0.000630933	0	1.31865e-12	0.00618687
Q86TI0	Q86TI0	>sp|Q86TI0|TBCD1_HUMAN TBC1 domain family member 1 OS=Homo sapiens OX=9606 GN=TBC1D1 PE=1 SV=2	TBC1D1	6	2	2	2	2	2	0.922701	0.544158	0.471349	1.09337	0.715605	0.682869	1.09767	0.763024	0.71974	1.0459	0.662907	0.608155	1.11087	0.726697	0.689651	0.0275107	0.0730066	0.0328692	0.0137874	0.00744899	0.00365111	0.0141726	0.00023706	0.000440364	0.0186887	0.0300116	0.0225062	0.0121236	0.00792376	0.00497292	0.0689043	0.150213	0.0944892	0.034007	0.020799	0.0142886	0.0361298	0.00118384	0.00241753	0.0480453
P40763	P40763	>sp|P40763|STAT3_HUMAN Signal transducer and activator of transcription 3 OS=Homo sapiens OX=9606 GN=STAT3 PE=1 SV=2	STAT3	28	11	11	11	11	11	-0.155159	-0.117395	-0.0128927	0.0667155	0.0779236	0.0151072	0.155297	0.132595	0.0856944	-0.0924664	-0.0572514	0	-0.0250443	0.0107226	1.45217e-17	0.00961212	0.0300797	0.650324	0.210526	0.706962	0.633394	0.01302	0.131366	0.134295	0.250552	0.0180729	1	0.618129	0.179639	1	0.0322221	0.0767882	1	0.296486	0.796724	0.931326	0.0336499	0.220485	0.256968	0.351778
P07437	P07437	>sp|P07437|TBB5_HUMAN Tubulin beta chain OS=Homo sapiens OX=9606 GN=TUBB PE=1 SV=2	TUBB	8	6	6	6	6	6	-0.508374	-0.501035	-0.459185	-0.792159	-0.73048	-0.639178	-0.515328	-0.457883	-0.40829	-0.477052	-0.465909	-0.442554	-0.355641	-0.338585	-0.256858	9.10045e-05	1.02198e-06	2.47861e-05	9.10979e-06	4.09109e-09	9.74854e-06	0.000523766	4.95175e-06	0.000201136	0.000116362	8.77214e-05	0.000514507	0.00148745	0.00267837	0.019974	0.00145607	1.61393e-05	0.000347523	0.000246167	7.77307e-08	0.000134707	0.0032578	4.68586e-05	0.00124786	0.00149379
P11215	P11215	>sp|P11215|ITAM_HUMAN CD11b-Integrin alpha-M OS=Homo sapiens OX=9606 GN=ITGAM PE=1 SV=2	ITGAM	52	37	37	37	37	37	0.210833	0.23028	0.230696	-0.699307	-0.696328	-0.703899	-1.63954	-1.6104	-1.60831	-0.653018	-0.649858	-0.667027	-0.46181	-0.471747	-0.466062	0.00343829	4.0447e-07	2.99226e-06	3.34406e-07	0	2.88662e-27	2.01318e-10	0	1.03902e-76	6.41851e-07	0	7.40851e-26	3.87804e-06	0	3.06596e-15	0.0164083	7.50893e-06	5.43074e-05	3.38865e-05	0	8.77531e-25	1.05779e-07	0	2.5269e-73	7.09537e-05
P08133	P08133	>sp|P08133|ANXA6_HUMAN Annexin A6 OS=Homo sapiens OX=9606 GN=ANXA6 PE=1 SV=3	ANXA6	59	45	45	45	45	45	0.283496	0.268563	0.2586	-0.251564	-0.2615	-0.249754	-0.482891	-0.490245	-0.488278	-0.0786504	-0.0631926	-0.0549503	-0.0194704	-0.0227897	-3.08496e-17	0.000151351	0	1.74225e-08	0.000291768	2.39808e-14	3.24417e-07	4.03524e-07	0	1.63461e-25	0.0525317	0.589369	0.121484	0.612819	0.407469	1	0.00209139	0	6.32411e-07	0.00213136	8.97252e-13	7.10795e-06	1.7644e-05	0	1.59015e-23	0.104462
Q07960	Q07960	>sp|Q07960|RHG01_HUMAN Rho GTPase-activating protein 1 OS=Homo sapiens OX=9606 GN=ARHGAP1 PE=1 SV=1	ARHGAP1	15	9	9	9	9	9	0.165596	0.156201	0.095827	0.317453	0.283423	0.20039	0.369381	0.344415	0.197843	0.161774	0.159743	0.122137	0.22051	0.213809	0.194936	0.0301003	0.064819	0.134076	0.000614594	0.000172907	0.0491236	0.000184993	6.57615e-06	0.0556271	0.0212692	0.0619007	0.09248	0.00445419	0.00592194	0.00673293	0.0733607	0.137078	0.292967	0.00378403	0.000940617	0.11324	0.00147027	5.87985e-05	0.123211	0.0525009
Q9H7D0	Q9H7D0	>sp|Q9H7D0|DOCK5_HUMAN Dedicator of cytokinesis protein 5 OS=Homo sapiens OX=9606 GN=DOCK5 PE=1 SV=3	DOCK5	10	2	2	2	2	2	-0.280137	-0.252479	-0.174772	-0.821567	-0.713088	-0.741146	-0.435665	-0.321079	-0.181692	-0.492144	-0.463134	-0.436875	-0.321131	-0.297717	-0.231533	0.0769264	0.202686	0.146148	0.000527821	0.012856	0.00183154	0.0458854	0.193215	0.20637	0.00923551	0.0198442	0.0117488	0.0470629	0.0944936	0.0636802	0.145818	0.326014	0.313133	0.00338507	0.032946	0.00835704	0.0892746	0.296345	0.368496	0.0284313
P60900	P60900	>sp|P60900|PSA6_HUMAN Proteasome subunit alpha type-6 OS=Homo sapiens OX=9606 GN=PSMA6 PE=1 SV=1	PSMA6	13	9	9	9	9	9	-0.218445	-0.181672	-0.0873222	-0.248757	-0.219272	-0.133797	-0.27154	-0.278446	-0.18502	-0.348707	-0.288743	-0.0961266	-0.101045	-0.071653	-1.35183e-17	0.0277485	0.0284748	0.240777	0.00619177	0.226034	0.168318	0.00642897	1.71969e-05	0.033507	0.0012735	9.83485e-06	0.22417	0.258566	0.159999	1	0.0694285	0.0736709	0.451481	0.0190613	0.329564	0.310583	0.0200195	0.000137575	0.0798912	0.00748104
Q92945	Q92945	>sp|Q92945|FUBP2_HUMAN Far upstream element-binding protein 2 OS=Homo sapiens OX=9606 GN=KHSRP PE=1 SV=4	KHSRP	17	10	10	10	10	10	-0.05658	-0.0551495	-0.0559702	-0.436302	-0.409863	-0.404265	-0.116998	-0.082758	-0.0351073	-0.10752	-0.084426	-0.0223195	-0.10174	-0.065367	-6.50038e-17	0.466396	0.632376	0.2403	0.000430458	9.92885e-07	7.66002e-07	0.0829898	0.38893	0.398437	0.206865	0.25026	0.529428	0.126806	0.400344	1	0.579599	0.75168	0.451235	0.00288395	1.1779e-05	1.49033e-05	0.14252	0.511359	0.632919	0.303435
Q15717	Q15717	>sp|Q15717|ELAV1_HUMAN ELAV-like protein 1 OS=Homo sapiens OX=9606 GN=ELAVL1 PE=1 SV=2	ELAVL1	7	2	2	2	2	2	0.401124	0.379761	0.340869	0.500571	0.46773	0.446193	0.31836	0.274238	0.175523	0.435383	0.404668	0.356855	0.453203	0.410964	0.377722	0.00675467	0.0090941	0.00780974	0.002378	0.00288398	0.00379487	0.025778	0.184636	0.162172	0.00667022	0.0396457	0.0211556	0.00424653	0.018872	0.0131373	0.025548	0.0306328	0.0310856	0.0097526	0.00950384	0.014743	0.0568893	0.286233	0.301071	0.0226564
P50570	P50570	>sp|P50570|DYN2_HUMAN Dynamin-2 OS=Homo sapiens OX=9606 GN=DNM2 PE=1 SV=2	DNM2	34	18	18	18	18	18	-0.0237822	0.0308778	2.28689e-15	-0.0335527	-0.0188492	2.41971e-16	0.127996	0.128814	1.0755e-15	-0.0443735	-0.0635072	-0.0354549	-0.154985	-0.121283	-0.0123482	0.631726	0.0164939	1	0.535958	0.0190941	1	0.0370994	0.0169763	1	0.376361	0.333644	0.375666	0.0192194	0.00400845	0.686351	0.71826	0.0482871	1	0.621875	0.0460227	1	0.0755659	0.0420431	1	0.483524
Q02878	Q02878	>sp|Q02878|RL6_HUMAN 60S ribosomal protein L6 OS=Homo sapiens OX=9606 GN=RPL6 PE=1 SV=3	RPL6	8	3	3	3	3	3	0.309389	0.357157	0.330408	0.307554	0.332111	0.25108	-0.298508	-0.256383	-0.129483	0.0615593	0.0831275	5.22447e-16	0.173059	0.319878	0.289751	0.0325639	0.0196701	0.00441413	0.037988	0.0047938	0.0403784	0.0448756	0.0336713	0.226192	0.634694	0.534832	1	0.233932	0.00912848	0.00413225	0.0769925	0.0558199	0.0202169	0.0751495	0.0143932	0.0972281	0.0875903	0.0722758	0.398169	0.715153
P07814	P07814	>sp|P07814|SYEP_HUMAN Bifunctional glutamate/proline--tRNA ligase OS=Homo sapiens OX=9606 GN=EPRS1 PE=1 SV=5	EPRS1	26	11	11	11	11	11	-0.325484	-0.310966	-0.243961	-0.183126	-0.148752	-0.0531115	0.0364716	0.0493303	1.76759e-17	-0.226364	-0.240298	-0.206899	-0.168347	-0.186316	-0.137376	0.000296229	0.00014519	0.00276814	0.0459785	0.6626	0.434227	0.609231	0.353689	1	0.00407149	0.0126997	0.00655676	0.032065	0.337882	0.106526	0.0031737	0.00117701	0.0143848	0.0872229	0.763127	0.673495	0.6885	0.47643	1	0.0161795
P02679	P02679	>sp|P02679|FIBG_HUMAN Fibrinogen gamma chain OS=Homo sapiens OX=9606 GN=FGG PE=1 SV=3	FGG	25	17	17	17	17	17	1.24433	1.23299	1.19797	0.781542	0.768066	0.715625	1.18952	1.17475	1.11983	0.294632	0.32134	0.324628	0.223331	0.264322	0.297134	7.26048e-09	0	6.47842e-41	6.82873e-06	0	5.33928e-17	2.98486e-08	0	2.59769e-33	0.0018147	1.09647e-08	1.15575e-08	0.00348206	1.03175e-05	1.81065e-07	1.10359e-06	0	3.1511e-38	0.000210221	0	5.41047e-15	2.59257e-06	0	3.94849e-31	0.00943024
P07332	P07332	>sp|P07332|FES_HUMAN Tyrosine-protein kinase Fes/Fps OS=Homo sapiens OX=9606 GN=FES PE=1 SV=3	FES	23	11	11	11	11	11	-0.196487	-0.182067	-0.133313	-0.270954	-0.291304	-0.238042	-0.195933	-0.18117	-0.117142	-0.29088	-0.248394	-0.158325	-0.130415	-0.152054	-0.060778	0.0143235	0.00798774	0.0698187	0.00434696	0.00017259	0.00408338	0.0136196	0.00852244	0.0759392	0.00250117	1.63235e-05	0.0284499	0.101632	0.111113	0.290207	0.0429528	0.0277517	0.172912	0.0148899	0.000940617	0.0155931	0.0349397	0.0239313	0.160038	0.0117429
Q9HD89	Q9HD89	>sp|Q9HD89|RETN_HUMAN Resistin OS=Homo sapiens OX=9606 GN=RETN PE=1 SV=1	RETN	6	5	5	5	5	5	-0.655498	-0.645105	-0.655412	-0.425412	-0.409352	-0.41725	-0.328176	-0.301568	-0.309444	-0.366356	-0.349779	-0.374103	-0.419955	-0.376813	-0.372009	8.10059e-05	1.44693e-09	2.88598e-08	0.000797149	0.000117057	5.38985e-06	0.00500215	0.0137213	0.00121676	0.00416986	0.00706117	0.000438537	0.000867324	0.00122975	6.10008e-05	0.00134538	4.95623e-08	1.00267e-06	0.00461684	0.000685981	8.19482e-05	0.0166192	0.0353873	0.00553114	0.0163751
P14866	P14866	>sp|P14866|HNRPL_HUMAN Heterogeneous nuclear ribonucleoprotein L OS=Homo sapiens OX=9606 GN=HNRNPL PE=1 SV=2	HNRNPL	16	11	11	11	11	11	-0.242174	-0.219266	-0.163857	-0.155749	-0.150453	-4.96109e-17	-0.204964	-0.160553	-1.41303e-17	-0.144961	-0.133967	-0.151204	-0.040536	-0.0751841	0	0.00929467	0.000178795	0.0248183	0.0665506	0.00129406	1	0.0123361	0.000530024	1	0.0535856	0.285527	0.0259382	0.610684	0.125868	1	0.0316592	0.0013897	0.0765965	0.116272	0.00498757	1	0.0321558	0.00231007	1	0.106038
Q15365	Q15365	>sp|Q15365|PCBP1_HUMAN Poly(rC)-binding protein 1 OS=Homo sapiens OX=9606 GN=PCBP1 PE=1 SV=2	PCBP1	15	9	9	9	9	9	0.484286	0.499525	0.425007	0.350562	0.433704	0.461463	0.605627	0.573742	0.576068	0.433391	0.444453	0.356639	0.545439	0.57211	0.487555	9.35514e-05	1.31003e-07	8.01554e-05	0.000500833	2.9387e-07	0.000545968	0.000164782	6.53745e-06	1.48251e-05	0.000135297	1.04417e-06	0.00247841	3.135e-05	1.19512e-08	8.45297e-05	0.00147738	2.79473e-06	0.000910925	0.00325363	3.8632e-06	0.00317654	0.00135389	5.87985e-05	0.000145381	0.00167879
Q15907	Q15907	>sp|Q15907|RB11B_HUMAN Ras-related protein Rab-11B OS=Homo sapiens OX=9606 GN=RAB11B PE=1 SV=4	RAB11B	16	13	13	13	13	13	0.149184	0.184908	0.183557	0.142859	0.180913	0.148619	0.303321	0.31738	0.294211	0.068748	0.0870982	1.26932e-14	0.210793	0.183119	0.117656	0.0246559	0.0596391	0.0226888	0.0243674	0.0131309	0.0385986	0.000178222	1.54807e-06	2.70254e-05	0.251435	0.565429	1	0.0038956	0.00800299	0.0945552	0.0643742	0.128698	0.0715684	0.0528177	0.0335797	0.0938717	0.00143522	1.65127e-05	0.000244334	0.352241
O14818	O14818	>sp|O14818|PSA7_HUMAN Proteasome subunit alpha type-7 OS=Homo sapiens OX=9606 GN=PSMA7 PE=1 SV=1	PSMA7	14	9	9	9	9	9	0.0526045	0.0333943	-9.34452e-18	-0.050475	-0.0417037	-3.73348e-16	-0.23233	-0.172555	-0.150569	-0.110392	-0.120766	-0.100171	0.0406512	0.0112342	1.96565e-17	0.411008	0.0329385	1	0.504714	0.939481	1	0.0101433	0.0368162	0.022486	0.0950852	0.923243	0.123125	0.447169	0.297569	1	0.524985	0.0819924	1	0.595278	0.983563	1	0.0278111	0.0778582	0.057143	0.165769
O43324	O43324	>sp|O43324|MCA3_HUMAN Eukaryotic translation elongation factor 1 epsilon-1 OS=Homo sapiens OX=9606 GN=EEF1E1 PE=1 SV=1	EEF1E1	3	1	1	1	1	1	-0.368367	-0.368207	-0.344582	-0.65312	-0.658152	-0.639728	-0.316901	-0.313301	-0.275354	-0.337348	-0.33541	-0.298676	-0.517804	-0.513281	-0.446982	0.0344788	0.0602594	0.035386	0.00251855	0.00463995	0.00311265	0.0601367	0.0849192	0.0743909	0.0483813	0.0756792	0.0630554	0.01411	0.0148999	0.0213298	0.0797476	0.129921	0.100185	0.0101441	0.0140005	0.0125682	0.110546	0.152867	0.157047	0.0982165
Q9NYU2	Q9NYU2	>sp|Q9NYU2|UGGG1_HUMAN UDP-glucose:glycoprotein glucosyltransferase 1 OS=Homo sapiens OX=9606 GN=UGGT1 PE=1 SV=3	UGGT1	38	10	10	10	10	10	0.27044	0.272066	0.352858	0.505562	0.479814	0.553159	0.504736	0.477746	0.488941	0.449862	0.354752	0.379465	0.432568	0.373483	0.413477	0.00169449	0.0635692	0.000899688	0.000121905	0.00028078	4.66463e-07	0.00017382	2.44779e-05	3.73259e-07	0.000153334	0.0038912	3.13932e-05	0.000197548	0.00193792	1.29236e-05	0.0105396	0.135377	0.0061635	0.00124047	0.00141966	9.69605e-06	0.0014091	0.000175089	6.26045e-06	0.00179283
P04179	P04179	>sp|P04179|SODM_HUMAN Superoxide dismutase [Mn], mitochondrial OS=Homo sapiens OX=9606 GN=SOD2 PE=1 SV=3	SOD2	12	7	7	7	7	7	-0.27723	-0.271495	-0.249759	0.00227801	-0.0492	-6.59445e-16	0.221698	0.153052	0.0659939	-0.0131372	-0.105121	-6.76868e-16	0.242569	0.197994	0.0997032	0.00790462	0.00116482	0.00121595	0.982238	0.913787	1	0.0346838	0.0565829	0.306661	0.894942	0.408889	1	0.0197653	0.00851497	0.200302	0.0282706	0.00622602	0.00776167	0.987517	0.962881	1	0.0714111	0.111065	0.510821	0.923419
P62993	P62993	>sp|P62993|GRB2_HUMAN Growth factor receptor-bound protein 2 OS=Homo sapiens OX=9606 GN=GRB2 PE=1 SV=1	GRB2	18	10	10	10	10	10	-0.0510191	-0.0548485	1.16246e-17	0.024542	0.0228797	0.122797	0.212594	0.206687	0.170786	-0.0429072	0.0156203	0.0345512	0.149164	0.150078	0.162011	0.369096	0.139143	1	0.667337	0.0294661	0.313837	0.0101986	0.0302943	0.0812302	0.488424	0.0381527	0.56394	0.033067	0.74108	0.143045	0.482343	0.247336	1	0.735955	0.0660902	0.510877	0.0279313	0.0666146	0.168848	0.587752
Q99798	Q99798	>sp|Q99798|ACON_HUMAN Aconitate hydratase, mitochondrial OS=Homo sapiens OX=9606 GN=ACO2 PE=1 SV=2	ACO2	10	4	4	4	4	4	0.105185	0.159251	0	0.8639	0.789297	0.607193	0.19565	0.221979	4.59464e-15	0.299844	0.224929	0	0.349324	0.287394	0	0.523738	0.0886685	1	6.30558e-05	3.55998e-07	0.00518209	0.177214	0.0178768	1	0.0297726	0.00858608	1	0.00793687	0.00404591	1	0.629625	0.172651	1	0.000847247	4.58089e-06	0.0185336	0.262156	0.0440044	1	0.0681156
Q9UQE7	Q9UQE7	>sp|Q9UQE7|SMC3_HUMAN Structural maintenance of chromosomes protein 3 OS=Homo sapiens OX=9606 GN=SMC3 PE=1 SV=2	SMC3	32	18	18	18	18	18	-0.375747	-0.342367	-0.357483	-0.158834	-0.138234	-0.0849547	-0.0176131	-0.063403	-0.0130355	-0.0344743	-0.00291261	0	-0.096798	-0.0900385	-9.40661e-17	3.87737e-05	1.95703e-05	8.57592e-07	0.0479056	0.0238329	0.14223	0.771339	0.716234	0.675568	0.473231	0.372878	1	0.0603186	0.0132081	1	0.000855147	0.000221089	1.82953e-05	0.0900631	0.0550966	0.269413	0.824207	0.811688	0.993939	0.5743
P17612	P17612	>sp|P17612|KAPCA_HUMAN cAMP-dependent protein kinase catalytic subunit alpha OS=Homo sapiens OX=9606 GN=PRKACA PE=1 SV=2	PRKACA	14	5	5	5	5	5	0.287715	0.251575	0.0953968	0.450341	0.351811	0.250944	0.220959	0.206639	0.189113	0.169521	0.143364	0.0015626	0.272529	0.236191	0.0406432	0.0750385	0.0127736	0.315106	0.00943106	0.00151895	0.0482142	0.0608249	0.229092	0.0383995	0.152599	0.340946	0.910536	0.0306241	0.0147242	0.543769	0.143583	0.0399457	0.554513	0.0261242	0.00567448	0.111567	0.111558	0.336647	0.0894516	0.239897
Q9H1P3	Q9H1P3	>sp|Q9H1P3|OSBL2_HUMAN Oxysterol-binding protein-related protein 2 OS=Homo sapiens OX=9606 GN=OSBPL2 PE=1 SV=1	OSBPL2	6	3	3	3	3	3	-0.548071	-0.541172	-0.498287	-0.899157	-0.79211	-0.758131	-0.638952	-0.578634	-0.518609	-0.458325	-0.437695	-0.390049	-1.18443	-1.1328	-1.07428	0.0015423	0.00732659	0.00148298	4.29535e-05	0.000302184	6.76548e-06	0.00058505	0.000577138	0.000606664	0.00127119	0.0128502	0.00307364	3.59175e-05	8.77452e-07	4.99632e-06	0.0100041	0.0261265	0.0091771	0.000646557	0.00151217	9.91183e-05	0.00347035	0.00248865	0.00313916	0.00748104
P37840	P37840	>sp|P37840|SYUA_HUMAN Alpha-synuclein OS=Homo sapiens OX=9606 GN=SNCA PE=1 SV=1	SNCA	8	5	5	5	5	5	0.29472	0.290406	0.247003	0.0287209	0.0450918	1.2589e-16	0.635332	0.676058	0.670405	-0.217435	-0.16563	-0.0699029	-0.407619	-0.294187	-0.222388	0.0194699	0.015781	0.00989546	0.81854	0.719429	1	0.000392412	1.20738e-08	6.17665e-10	0.072432	0.138292	0.21869	0.013976	0.00639331	0.0212898	0.0538688	0.0469186	0.0375441	0.861397	0.805178	1	0.00261465	1.8388e-07	1.61523e-08	0.135295
P38606	P38606	>sp|P38606|VATA_HUMAN V-type proton ATPase catalytic subunit A OS=Homo sapiens OX=9606 GN=ATP6V1A PE=1 SV=2	ATP6V1A	25	19	19	19	19	19	0.0281705	0.0472364	0.00768665	0.0321873	0.0537307	0.077432	0.129678	0.121401	0.109278	0.119705	0.119334	0.050187	0.185518	0.163431	0.152583	0.627287	0.316142	0.74014	0.505693	0.134367	0.260403	0.0802278	0.777395	0.130386	0.0882163	0.0129367	0.317561	0.0120232	0.0306985	0.0164806	0.714957	0.456025	1	0.595773	0.220798	0.442558	0.138575	0.864268	0.250869	0.156944
B5ME19;Q99613	B5ME19;Q99613	>sp|B5ME19|EIFCL_HUMAN Eukaryotic translation initiation factor 3 subunit C-like protein OS=Homo sapiens OX=9606 GN=EIF3CL PE=1 SV=1;>sp|Q99613|EIF3C_HUMAN Eukaryotic translation initiation factor 3 subunit C OS=Homo sapiens OX=9606 GN=EIF3C PE=1 SV=1	EIF3CL;EIF3C	11	5	5	5	5	5	-0.0221103	-0.0135623	-2.84413e-19	0.0841501	0.118342	0.0636481	0.197915	0.20958	0.185547	0.125748	0.132491	0.0923723	0.115479	0.118946	0.0674647	0.780731	0.946136	1	0.273895	0.248987	0.155915	0.0258567	0.0081136	0.0119263	0.104482	0.152656	0.104202	0.127538	0.225363	0.1729	0.836448	1	1	0.368018	0.35557	0.290563	0.0570112	0.0229445	0.03503	0.179587
P11021	P11021	>sp|P11021|BIP_HUMAN Endoplasmic reticulum chaperone BiP OS=Homo sapiens OX=9606 GN=HSPA5 PE=1 SV=2	HSPA5	37	32	32	32	32	32	-0.070466	-0.0138325	0.0465415	0.00931511	0.0286884	0.0601517	0.0907199	0.120649	0.137702	-0.053425	-0.0487565	-4.83185e-18	-0.0366036	-0.030454	2.90368e-17	0.165117	0.00285244	0.213955	0.849047	0.159234	0.146165	0.0421291	0.0578148	8.06275e-05	0.227264	0.0023123	1	0.451166	0.0129476	1	0.259636	0.0125901	0.413953	0.886215	0.251302	0.275989	0.0833823	0.112933	0.000582885	0.326465
P14317	P14317	>sp|P14317|HCLS1_HUMAN Hematopoietic lineage cell-specific protein OS=Homo sapiens OX=9606 GN=HCLS1 PE=1 SV=3	HCLS1	24	16	16	16	16	16	0.146716	0.182328	0.216729	-0.145047	-0.0969712	-2.40536e-17	-0.0304179	-0.0133966	0	-0.0392507	-0.0220363	0	-0.108803	-0.0732763	-3.86278e-17	0.213265	0.0415933	0.0416894	0.0693708	0.00717844	1	0.647684	0.475043	1	0.559589	0.768376	1	0.192468	0.49884	1	0.314913	0.0975458	0.114036	0.120164	0.0201361	1	0.722223	0.596656	1	0.650847
P15311	P15311	>sp|P15311|EZRI_HUMAN Ezrin OS=Homo sapiens OX=9606 GN=EZR PE=1 SV=4	EZR	28	19	19	19	19	19	-0.156867	-0.17042	-0.135708	-0.28997	-0.271065	-0.228345	-0.339363	-0.331739	-0.206056	-0.22365	-0.225303	-0.191154	-0.180988	-0.179923	-0.147098	0.015101	0.00131497	0.00713233	0.00195763	1.08982e-06	0.00267702	0.00059604	2.92173e-10	0.00865861	0.00606749	7.16502e-05	0.00395355	0.0105807	0.000469981	0.016309	0.044931	0.00684479	0.0290064	0.00854752	1.2804e-05	0.0111913	0.00352693	5.55128e-09	0.0267381	0.0212804
P26038	P26038	>sp|P26038|MOES_HUMAN Moesin OS=Homo sapiens OX=9606 GN=MSN PE=1 SV=3	MSN	54	47	47	47	47	47	-0.0374865	-0.0453014	-0.0301428	-0.116068	-0.10905	-0.0615947	-0.122287	-0.121368	-0.106401	-0.120719	-0.100094	-0.071066	-0.111	-0.0855356	-0.0399435	0.306673	0.193238	0.192988	0.0674269	0.000132757	0.139107	0.00389957	4.42678e-06	0.000467909	0.00494499	0.000200797	0.00902116	0.0191596	7.25679e-05	0.140492	0.4172	0.316681	0.382827	0.117466	0.000766902	0.264984	0.0138854	4.28325e-05	0.00252879	0.018559
P04080	P04080	>sp|P04080|CYTB_HUMAN Cystatin-B OS=Homo sapiens OX=9606 GN=CSTB PE=1 SV=2	CSTB	6	6	6	6	6	6	-0.116593	-0.101262	-2.03819e-18	0.0397822	0.08043	4.34107e-17	0.536885	0.520456	0.488095	0.0452948	0.0869838	1.02131e-15	-0.0465936	-0.0112568	0	0.194202	0.114109	1	0.711162	0.840619	1	0.00148369	0.00121819	0.00140277	0.699242	0.883831	1	0.702961	0.541064	1	0.292989	0.211519	1	0.772464	0.905797	1	0.00693912	0.00471756	0.00622545	0.764639
P63104	P63104	>sp|P63104|1433Z_HUMAN 14-3-3 protein zeta/delta OS=Homo sapiens OX=9606 GN=YWHAZ PE=1 SV=1	YWHAZ	21	15	15	15	15	15	-0.186616	-0.135887	0.105598	-0.0529772	-0.0152906	0.318124	0.0842432	0.0833616	0.279627	-0.0384917	0.00214525	0.237932	-0.179293	-0.117551	0.18294	0.0230517	2.12626e-08	0.26507	0.531828	1.72669e-06	0.0272888	0.300521	0.0152558	0.0104204	0.621371	0.000298323	0.0335022	0.0289505	5.76178e-07	0.111136	0.0614936	5.44323e-07	0.484279	0.618434	1.93516e-05	0.0713616	0.395491	0.0382891	0.0312869	0.705497
P36957	P36957	>sp|P36957|ODO2_HUMAN Dihydrolipoyllysine-residue succinyltransferase component of 2-oxoglutarate dehydrogenase complex, mitochondrial OS=Homo sapiens OX=9606 GN=DLST PE=1 SV=4	DLST	7	3	3	3	3	3	-0.160703	-0.166565	-0.151849	-0.232867	-0.239738	-0.215415	-1.1956	-1.05301	-0.938737	-0.399894	-0.309816	-0.137185	0.00101113	-0.0521453	0	0.313605	0.895582	0.232217	0.0475403	0.118953	0.019103	0.000248786	2.42187e-06	0.000130629	0.0113125	0.00939125	0.23334	0.992607	0.769225	1	0.424895	0.964365	0.438813	0.0896975	0.200203	0.0539588	0.00185597	2.49576e-05	0.000868004	0.0333479
P02647	P02647	>sp|P02647|APOA1_HUMAN Apolipoprotein A-I OS=Homo sapiens OX=9606 GN=APOA1 PE=1 SV=1	APOA1	26	19	19	19	19	19	0.988582	0.985208	1.19985	0.871672	0.888038	1.04167	0.949334	0.958959	1.04022	1.41584	1.45111	1.49498	0.375484	0.380517	0.387242	4.36895e-08	0	9.20158e-21	1.36752e-07	0	1.29084e-20	5.25867e-08	0	8.36435e-21	9.17158e-09	0	1.16745e-41	0.000426389	5.12844e-08	4.63323e-07	5.90294e-06	0	1.49188e-18	1.58372e-05	0	2.09288e-18	4.26302e-06	0	5.65058e-19	6.41212e-06
P78324	P78324	>sp|P78324|SHPS1_HUMAN Tyrosine-protein phosphatase non-receptor type substrate 1 OS=Homo sapiens OX=9606 GN=SIRPA PE=1 SV=2	SIRPA	9	5	5	5	5	5	0.0729671	-0.026719	-3.80218e-18	-0.307203	-0.255245	-1.09474e-05	-0.272457	-0.284665	-0.0744322	-0.143609	-0.261563	-0.0325529	0.00721136	-0.054482	-1.21802e-16	0.473612	0.662427	1	0.0331042	0.00474637	0.993203	0.0222598	0.230201	0.471649	0.156825	0.352673	0.628737	0.950036	0.471218	1	0.586401	0.776022	1	0.0675415	0.0142861	1	0.0507841	0.337518	0.728749	0.2448
P00367	P00367	>sp|P00367|DHE3_HUMAN Glutamate dehydrogenase 1, mitochondrial OS=Homo sapiens OX=9606 GN=GLUD1 PE=1 SV=2	GLUD1	17	7	7	7	7	7	-0.124617	-0.0579377	0	0.0910949	0.077712	7.87344e-17	0.00905408	0.0912267	0.00646076	0.0867052	0.0822399	3.83252e-15	0.132149	0.128208	0.0393792	0.0592779	0.020784	1	0.168868	0.352781	1	0.882219	0.128121	0.819142	0.204952	0.131787	1	0.0756538	0.41128	0.549796	0.119737	0.0584356	1	0.248902	0.465778	1	0.910292	0.215634	1	0.301643
Q9NT62	Q9NT62	>sp|Q9NT62|ATG3_HUMAN Ubiquitin-like-conjugating enzyme ATG3 OS=Homo sapiens OX=9606 GN=ATG3 PE=1 SV=1	ATG3	10	5	5	5	5	5	0.0305306	0.033372	0.115347	-0.138822	-0.0982313	5.90467e-17	-0.0539275	-0.0143442	7.14205e-16	-0.162539	-0.133834	-1.37699e-20	-0.018179	-0.0643225	0	0.687824	0.163909	0.34163	0.114497	0.139522	1	0.605388	0.0580442	1	0.0572427	0.165817	1	0.862728	0.149484	1	0.764528	0.27876	0.591769	0.181879	0.226969	1	0.686069	0.113135	1	0.111639
O15144	O15144	>sp|O15144|ARPC2_HUMAN Actin-related protein 2/3 complex subunit 2 OS=Homo sapiens OX=9606 GN=ARPC2 PE=1 SV=1	ARPC2	24	20	20	20	20	20	-0.187475	-0.18176	-0.19798	-0.223715	-0.201454	-0.198582	-0.207071	-0.199172	-0.192776	-0.24148	-0.236117	-0.22974	-0.219326	-0.222296	-0.234422	0.0122319	0.0282867	0.000503818	0.00385913	0.00180224	0.0060386	0.00490128	0.000488222	0.00107274	0.00178236	0.0424061	0.00142049	0.00403421	0.000302459	0.00193093	0.0382857	0.0734591	0.00393983	0.0137013	0.00649339	0.0208015	0.0163666	0.00217067	0.0049979	0.00938298
P27105	P27105	>sp|P27105|STOM_HUMAN Stomatin OS=Homo sapiens OX=9606 GN=STOM PE=1 SV=3	STOM	17	11	11	11	11	11	0.102234	0.146906	0.154934	-0.679551	-0.594964	-0.518476	-1.44144	-1.38695	-1.35051	-0.463143	-0.412353	-0.413425	-0.465667	-0.386637	-0.35322	0.114599	0.161927	0.00743895	5.0317e-06	3.61933e-14	3.2663e-09	1.41304e-08	0	2.18471e-24	9.8703e-05	1.10021e-08	8.49089e-09	0.000291624	4.95759e-08	8.82413e-06	0.196825	0.275967	0.029854	0.000178308	1.29444e-12	1.04511e-07	1.43188e-06	0	1.81017e-22	0.00139804
P15153	P15153	>sp|P15153|RAC2_HUMAN Ras-related C3 botulinum toxin substrate 2 OS=Homo sapiens OX=9606 GN=RAC2 PE=1 SV=1	RAC2	11	10	10	10	10	10	-0.0542958	-0.0527593	0	-0.080834	-0.0556159	-0.0668834	-0.0987783	-0.10282	-3.64823e-16	-0.428536	-0.406205	-0.322866	-0.264126	-0.23037	-0.228481	0.508521	0.284889	1	0.346305	0.168523	0.321631	0.381522	0.981972	1	0.00054595	0.00192597	0.000596202	0.0179738	0.348739	0.00622192	0.617128	0.421441	1	0.443534	0.26197	0.522516	0.47754	1	1	0.00424202
Q99490	Q99490	>sp|Q99490|AGAP2_HUMAN Arf-GAP with GTPase, ANK repeat and PH domain-containing protein 2 OS=Homo sapiens OX=9606 GN=AGAP2 PE=1 SV=2	AGAP2	6	1	1	1	1	1	0.36772	0.401709	0.197018	0.179109	0.175805	0	-0.0309378	-0.0299583	0	-0.377721	-0.364009	-0.168293	-0.651062	-0.653066	-0.258407	0.132967	0.182478	0.265857	0.463765	0.587954	1	0.90289	1	1	0.0884901	0.243278	0.236246	0.1032	0.121879	0.31716	0.219983	0.301486	0.485045	0.558355	0.693792	1	0.92651	1	1	0.157086
Q9NRX4	Q9NRX4	>sp|Q9NRX4|PHP14_HUMAN 14 kDa phosphohistidine phosphatase OS=Homo sapiens OX=9606 GN=PHPT1 PE=1 SV=1	PHPT1	4	3	3	3	3	3	-0.0922107	-0.229578	-0.159787	-0.773545	-0.79931	-0.743261	0.108364	3.12582e-05	-3.42716e-23	-0.800311	-0.837051	-0.90877	-1.27975	-1.22402	-1.16446	0.442129	0.592024	0.13483	0.00142592	0.000123693	0.000218889	0.473399	0.335681	1	9.7173e-05	0.00589997	0.000412527	6.75414e-06	6.86089e-07	6.63015e-06	0.556551	0.719902	0.29435	0.00688065	0.000719668	0.00158907	0.571085	0.456842	1	0.00139804
P10412	P10412	>sp|P10412|H14_HUMAN Histone H1.4 OS=Homo sapiens OX=9606 GN=H1-4 PE=1 SV=2	H1-4	17	12	12	12	12	12	0.852402	0.912483	0.955854	2.29674	2.57768	2.21251	2.57182	2.8439	2.39774	0.93004	0.951043	1.0042	1.17065	1.17799	1.18915	2.9131e-05	1.24811e-12	5.75243e-10	6.2781e-09	0	1.6462e-14	2.17535e-09	0	3.08662e-14	6.55147e-06	0	9.39049e-12	1.45361e-06	0	2.51643e-11	0.000778534	6.07082e-11	3.04129e-08	1.38803e-06	0	1.29147e-12	3.98226e-07	0	1.29425e-12	0.000270054
P39019	P39019	>sp|P39019|RS19_HUMAN 40S ribosomal protein S19 OS=Homo sapiens OX=9606 GN=RPS19 PE=1 SV=2	RPS19	12	5	5	5	5	5	0.0858985	0.0920544	0	-0.138651	-0.101538	-2.69771e-16	-0.442957	-0.431372	-0.353328	-0.283657	-0.321302	-0.333366	-0.147502	-0.212239	-0.161827	0.283362	0.37806	1	0.127165	0.163991	1	0.00207874	0.000300663	0.00246892	0.00933224	0.020923	0.0037742	0.0992217	0.0611724	0.089258	0.393096	0.521522	1	0.19812	0.256479	1	0.00883925	0.00144794	0.0098643	0.0285484
P16401	P16401	>sp|P16401|H15_HUMAN Histone H1.5 OS=Homo sapiens OX=9606 GN=H1-5 PE=1 SV=3	H1-5	8	5	5	5	5	5	0.557315	0.556218	0.523276	2.75801	2.68775	2.71851	2.89433	2.78202	2.79095	1.79842	1.7646	1.77637	1.8748	1.87081	1.89048	8.65823e-05	1.43158e-06	2.00844e-06	6.12356e-08	0	5.31293e-17	4.73254e-09	1.33227e-15	5.74641e-13	1.69107e-08	0	2.87395e-17	9.58213e-09	3.55271e-15	1.00651e-17	0.00141321	2.176e-05	3.8766e-05	1.06375e-05	0	5.41047e-15	7.22517e-07	3.95131e-14	2.11746e-11	8.22536e-06
Q9HAV7	Q9HAV7	>sp|Q9HAV7|GRPE1_HUMAN GrpE protein homolog 1, mitochondrial OS=Homo sapiens OX=9606 GN=GRPEL1 PE=1 SV=2	GRPEL1	1	1	1	1	1	1	0.47518	0.491129	0.500062	0.561615	0.569113	0.50427	0.692718	0.699495	0.695852	0.622944	0.625602	0.536602	0.738152	0.737449	0.684972	0.0227999	0.0283997	0.00727585	0.0169425	0.0109399	0.0245496	0.00465435	0.00337997	0.00318373	0.017584	0.0101199	0.0288092	0.00475892	0.00223998	0.00776124	0.0610676	0.073555	0.0293935	0.0399652	0.0286392	0.0660484	0.0157652	0.011199	0.0119488	0.0460325
Q92542	Q92542	>sp|Q92542|NICA_HUMAN Nicastrin OS=Homo sapiens OX=9606 GN=NCSTN PE=1 SV=2	NCSTN	6	3	3	3	3	3	0.303723	0.132433	2.87632e-19	0.544422	0.194832	4.85086e-18	-0.48208	-0.519815	-0.374382	0.773736	0.482786	0.436538	0.938349	0.515368	0.524518	0.37359	0.590794	1	0.12356	0.643542	1	0.177659	0.0474013	0.175002	0.0486952	0.0250378	0.120222	0.0207033	0.00208602	0.0673216	0.487431	0.719096	1	0.192875	0.745639	1	0.262655	0.0960667	0.321453	0.0986067
P61225	P61225	>sp|P61225|RAP2B_HUMAN Ras-related protein Rap-2b OS=Homo sapiens OX=9606 GN=RAP2B PE=1 SV=1	RAP2B	6	4	4	4	4	4	0.524312	0.514385	0.364602	-0.655052	-0.644975	-0.585322	-1.22623	-1.22096	-1.13932	-0.44274	-0.447631	-0.518273	-0.172969	-0.180048	-0.241867	0.000336858	6.2768e-06	0.00456984	0.000803864	6.51977e-05	0.00154433	4.90127e-06	4.0176e-08	1.3555e-05	0.00152983	0.138574	0.00385759	0.144051	0.763865	0.0979914	0.00341349	8.20709e-05	0.0207348	0.00463269	0.000439227	0.00725061	0.00010456	5.48922e-07	0.000135105	0.00841754
P48637	P48637	>sp|P48637|GSHB_HUMAN Glutathione synthetase OS=Homo sapiens OX=9606 GN=GSS PE=1 SV=1	GSS	17	11	11	11	11	11	0.163756	0.17673	0.119293	0.214482	0.172958	0.11834	0.483977	0.427284	0.390225	0.155218	0.110834	7.34024e-17	0.145289	0.144629	4.58983e-16	0.0686913	0.0279438	0.109401	0.0120812	0.0158538	0.100524	0.00011742	4.19627e-09	6.68668e-05	0.0445801	0.157845	1	0.0712478	0.0153419	1	0.134182	0.0728395	0.247731	0.0311574	0.0392698	0.20322	0.00108995	6.94241e-08	0.000509781	0.0922712
P55160	P55160	>sp|P55160|NCKPL_HUMAN Nck-associated protein 1-like OS=Homo sapiens OX=9606 GN=NCKAP1L PE=1 SV=3	NCKAP1L	19	9	9	9	9	9	0.218237	0.191214	2.36446e-17	0.373012	0.334734	0.113785	0.160157	0.163366	1.19019e-16	0.0994425	0.0794881	3.92008e-15	0.32492	0.191478	0.0799418	0.0284026	0.0012395	1	0.012877	2.40915e-06	0.286961	0.14114	0.371031	1	0.330015	0.64475	1	0.00635429	0.0249546	0.308206	0.0705567	0.00652738	1	0.0324864	2.56976e-05	0.477352	0.218215	0.494279	1	0.438099
Q15722	Q15722	>sp|Q15722|LT4R1_HUMAN Leukotriene B4 receptor 1 OS=Homo sapiens OX=9606 GN=LTB4R PE=1 SV=2	LTB4R	7	4	4	4	4	4	0.242594	0.268495	0.360915	0.317807	0.277578	0.251935	0.224342	0.220713	0.00158359	0.153492	0.0983348	0.0267237	0.123013	0.106854	1.42919e-11	0.0304752	0.212493	0.0108423	0.00209455	0.00410819	0.00480453	0.0750759	0.0200371	0.917111	0.088679	0.733312	0.632587	0.153705	0.975908	0.999992	0.0736268	0.336122	0.0400735	0.00893676	0.0127113	0.0175182	0.13183	0.0482001	1	0.157191
P55084	P55084	>sp|P55084|ECHB_HUMAN Trifunctional enzyme subunit beta, mitochondrial OS=Homo sapiens OX=9606 GN=HADHB PE=1 SV=3	HADHB	19	9	9	9	9	9	0.162896	0.171971	5.82105e-17	0.267925	0.243562	0.128413	0.0213377	0.0308009	1.44419e-17	0.239928	0.274907	0.248158	0.190432	0.20115	0.126701	0.0452247	0.000423633	1	0.00250002	3.24347e-06	0.227385	0.670834	0.594489	1	0.00162571	0.00101987	0.00845131	0.0105545	0.196581	0.196793	0.0975923	0.00275474	1	0.0101253	3.32832e-05	0.397271	0.74023	0.706646	1	0.00884501
P07237	P07237	>sp|P07237|PDIA1_HUMAN Protein disulfide-isomerase OS=Homo sapiens OX=9606 GN=P4HB PE=1 SV=3	P4HB	39	33	33	33	33	33	-0.0293608	-0.0360485	-9.75187e-17	0.0154993	0.0393712	4.28036e-15	0.0878116	0.0930542	0.0515791	0.0332034	0.0333702	1.14445e-16	0.0787411	0.0716297	0.0396378	0.582003	0.0224226	1	0.805896	0.831043	1	0.111423	0.0124628	0.234583	0.60172	0.402719	1	0.205507	0.313559	0.319189	0.677564	0.061968	1	0.850299	0.899464	1	0.180653	0.0328026	0.407796	0.688003
Q8NBS9	Q8NBS9	>sp|Q8NBS9|TXND5_HUMAN Thioredoxin domain-containing protein 5 OS=Homo sapiens OX=9606 GN=TXNDC5 PE=1 SV=2	TXNDC5	8	3	3	3	3	3	-0.0585169	-0.0479461	0	0.176044	0.146416	1.28471e-14	0.330239	0.383129	0.274149	0.185168	0.144218	0.0417569	0.338364	0.248171	0.185026	0.671813	0.955402	1	0.192251	0.283838	1	0.126962	0.018759	0.0593176	0.114325	0.285233	0.504263	0.0156589	0.0412478	0.0656737	0.751541	1	1	0.27617	0.394905	1	0.200631	0.0456676	0.130199	0.192948
Q13363	Q13363	>sp|Q13363|CTBP1_HUMAN C-terminal-binding protein 1 OS=Homo sapiens OX=9606 GN=CTBP1 PE=1 SV=2	CTBP1	5	2	2	2	2	2	0.0062577	0.0349497	1.99686e-13	0.112887	0.230343	0	0.176989	0.211231	3.59264e-16	0.00709138	0.103974	0	0.170299	0.242076	1.92902e-14	0.968644	0.579703	1	0.493548	0.0240666	1	0.264531	0.127878	1	0.962668	0.0397714	1	0.310224	0.0478637	1	0.983342	0.709648	1	0.586088	0.0554639	1	0.358607	0.215373	1	0.972139
Q6DD88	Q6DD88	>sp|Q6DD88|ATLA3_HUMAN Atlastin-3 OS=Homo sapiens OX=9606 GN=ATL3 PE=1 SV=1	ATL3	7	5	5	5	5	5	0.260135	0.185564	0.0704862	0.348777	0.270386	0.109475	0.177133	0.14195	0	0.124315	0.109291	0	0.428675	0.370086	0.309112	0.0823806	0.242379	0.367467	0.0300796	0.00326409	0.344944	0.15089	0.844318	1	0.317003	0.97222	1	0.00933201	0.101757	0.0157747	0.15387	0.36995	0.628026	0.0623673	0.0105282	0.553367	0.230796	0.91565	1	0.423828
Q9Y3Q8	Q9Y3Q8	>sp|Q9Y3Q8|T22D4_HUMAN TSC22 domain family protein 4 OS=Homo sapiens OX=9606 GN=TSC22D4 PE=1 SV=2	TSC22D4	4	2	2	2	2	2	0.122857	0.114371	1.8948e-05	0.155132	0.143496	0.010552	0.423057	0.40973	0.359364	-0.0842968	-0.0926569	-5.33974e-20	0.101787	0.0944758	9.46658e-18	0.429303	0.516075	0.996844	0.332196	0.31945	0.902074	0.0278329	0.00442482	0.164019	0.579702	0.836678	1	0.500721	0.615381	1	0.545774	0.653354	1	0.429735	0.431134	1	0.060222	0.0139213	0.304036	0.668168
P19971	P19971	>sp|P19971|TYPH_HUMAN Thymidine phosphorylase OS=Homo sapiens OX=9606 GN=TYMP PE=1 SV=2	TYMP	21	15	15	15	15	15	-0.154468	-0.162588	-0.1354	0.197396	0.216707	0.196008	0.25782	0.277577	0.274555	0.13797	0.133446	0.118871	0.0630485	0.0880598	0.0584005	0.0295946	0.000178257	0.00382886	0.0131424	0.000161074	0.000428589	0.00157028	5.06769e-06	1.27899e-05	0.0288363	0.0309788	0.00977006	0.251059	0.236794	0.210653	0.0727012	0.0013897	0.0181516	0.033019	0.000883127	0.00261892	0.00723279	4.75854e-05	0.000129604	0.0661602
Q66K74	Q66K74	>sp|Q66K74|MAP1S_HUMAN Microtubule-associated protein 1S OS=Homo sapiens OX=9606 GN=MAP1S PE=1 SV=2	MAP1S	10	7	7	7	7	7	-0.168658	-0.231594	-0.229445	-0.0270926	-0.0830723	-5.44008e-17	0.0523892	0.00136162	-7.54145e-18	-0.017547	-0.0865644	-0.0749841	-0.0565073	-0.115438	-0.0381055	0.0779016	0.120169	0.00969344	0.689959	0.811365	1	0.554978	0.27988	1	0.811405	0.957466	0.2765	0.49723	0.713064	0.549887	0.147437	0.219903	0.0369505	0.754827	0.882487	1	0.641046	0.39482	1	0.856484
P10155	P10155	>sp|P10155|RO60_HUMAN RNA-binding protein RO60 OS=Homo sapiens OX=9606 GN=RO60 PE=1 SV=2	RO60	5	4	4	4	4	4	-0.517387	-0.454803	-0.333535	-0.193693	-0.22367	-0.149151	-0.198738	-0.12245	-1.55871e-17	-0.228705	-0.284282	-1.67718e-16	-0.100615	-0.164488	-6.43696e-18	0.00205652	0.00278904	0.0353529	0.185295	0.135362	0.148507	0.277702	0.306254	1	0.141699	0.0416194	1	0.522456	0.263733	1	0.0120187	0.0123776	0.100185	0.268077	0.221983	0.27911	0.371563	0.424442	1	0.228911
O60831	O60831	>sp|O60831|PRAF2_HUMAN PRA1 family protein 2 OS=Homo sapiens OX=9606 GN=PRAF2 PE=1 SV=1	PRAF2	1	1	1	1	1	1	0.345703	0.338792	0.292899	0.2228	0.224087	0.183632	0.0867389	0.0838891	0	0.0671492	0.0651336	1.18678e-20	-0.0305219	-0.0234786	0	0.0463397	0.0875191	0.0590858	0.163401	0.229078	0.200506	0.575358	0.763212	1	0.608914	0.877411	1	0.854124	1	1	0.0990317	0.171098	0.152221	0.242165	0.332409	0.359344	0.659101	0.852363	1	0.694922
P49368	P49368	>sp|P49368|TCPG_HUMAN T-complex protein 1 subunit gamma OS=Homo sapiens OX=9606 GN=CCT3 PE=1 SV=4	CCT3	20	11	11	11	11	11	-0.123689	-0.113184	-0.077687	-0.000739588	0.0204658	8.35096e-18	0.00125215	0.0178042	1.92602e-16	0.128467	0.183106	0.16036	0.167896	0.162356	0.138247	0.0772442	0.0924186	0.164061	0.991383	0.361296	1	0.987981	0.53717	1	0.137609	0.252966	0.0207038	0.0251612	0.331913	0.0558675	0.146307	0.178241	0.340731	0.993425	0.473933	1	0.989966	0.654508	1	0.223259
P35998	P35998	>sp|P35998|PRS7_HUMAN 26S proteasome regulatory subunit 7 OS=Homo sapiens OX=9606 GN=PSMC2 PE=1 SV=3	PSMC2	18	8	8	8	8	8	-0.281813	-0.274339	-0.242738	-0.327178	-0.310494	-0.251527	-0.391876	-0.368244	-0.35811	-0.455389	-0.412392	-0.378239	-0.250809	-0.259572	-0.243848	0.00179902	0.000226513	0.00118486	0.00137831	0.000103335	0.00344098	0.000344227	8.32997e-06	7.02176e-07	4.18734e-05	4.39582e-06	2.1958e-05	0.0038941	0.00927785	0.00529342	0.0110207	0.00164442	0.00768199	0.00671753	0.000618994	0.0136294	0.00235819	7.15847e-05	1.09774e-05	0.000800416
O95479	O95479	>sp|O95479|G6PE_HUMAN GDH/6PGL endoplasmic bifunctional protein OS=Homo sapiens OX=9606 GN=H6PD PE=1 SV=2	H6PD	13	7	7	7	7	7	0.320245	0.351108	0.315028	0.396184	0.45363	0.274571	0.519804	0.475272	0.329975	0.154088	0.127297	5.6769e-17	0.34977	0.265286	2.75564e-16	0.017386	0.0107971	0.0249931	0.0159063	0.00197394	0.0552477	0.00332357	5.1566e-05	0.024489	0.229056	0.506666	1	0.0194709	0.00722578	1	0.0495115	0.0350204	0.0769409	0.0378885	0.0069878	0.12418	0.0124162	0.00032911	0.0613359	0.328071
Q6P2Q9	Q6P2Q9	>sp|Q6P2Q9|PRP8_HUMAN Pre-mRNA-processing-splicing factor 8 OS=Homo sapiens OX=9606 GN=PRPF8 PE=1 SV=2	PRPF8	21	5	5	5	5	5	0.197201	0.114373	1.2409e-17	0.14223	0.107877	3.06476e-18	0.0770505	0.131463	5.6166e-16	0.00959514	0.0592705	2.96406e-18	-0.12178	-0.0576615	5.77911e-19	0.241592	0.510024	1	0.258918	0.550945	1	0.569332	0.451101	1	0.92687	0.169819	1	0.323198	0.0601319	1	0.348902	0.649412	1	0.351782	0.661351	1	0.653428	0.573186	1	0.946296
P49916	P49916	>sp|P49916|DNLI3_HUMAN DNA ligase 3 OS=Homo sapiens OX=9606 GN=LIG3 PE=1 SV=2	LIG3	4	2	2	2	2	2	-0.676653	-0.726284	-0.731401	-0.644539	-0.686293	-0.655097	-0.337996	-0.277936	-0.222375	-0.168156	-0.232926	-0.131393	-0.401839	-0.415825	-0.427548	0.00732301	0.00140248	0.000205465	0.00988739	0.000647369	0.00319361	0.0667065	0.0451693	0.0819834	0.31084	0.320354	0.264942	0.0413824	0.0529373	0.0043756	0.0269643	0.00714907	0.00192188	0.0269575	0.00285735	0.0127745	0.120147	0.0922348	0.170268	0.417877
P31948	P31948	>sp|P31948|STIP1_HUMAN Stress-induced-phosphoprotein 1 OS=Homo sapiens OX=9606 GN=STIP1 PE=1 SV=1	STIP1	32	12	12	12	12	12	-0.0116653	-0.0302275	-1.09302e-17	0.152955	0.159662	0.093324	0.35458	0.35305	0.293097	0.226119	0.216678	0.137977	0.160563	0.19674	0.137655	0.860573	0.840885	1	0.0545108	0.00111446	0.117881	0.000723093	1.18749e-08	3.21807e-05	0.00580964	4.0721e-06	0.0301022	0.0453872	1.20973e-05	0.012711	0.901729	0.920772	1	0.0994836	0.0044396	0.231573	0.00402417	1.82861e-07	0.000281523	0.0206868
P28482	P28482	>sp|P28482|MK01_HUMAN Mitogen-activated protein kinase 1 OS=Homo sapiens OX=9606 GN=MAPK1 PE=1 SV=3	MAPK1	9	8	8	8	8	8	-0.0575751	-0.0766701	-1.57966e-15	-0.0503823	-0.0368528	0	-0.0475457	-0.041734	-8.25933e-17	-0.207064	-0.21621	-0.206418	-0.0422736	-0.0537701	-2.48681e-18	0.472961	0.466303	1	0.497117	0.185404	1	0.556812	0.485319	1	0.0159894	0.000559294	0.000697686	0.560863	0.247363	1	0.585961	0.607418	1	0.58803	0.28199	1	0.642394	0.605591	1	0.0433515
P14927	P14927	>sp|P14927|QCR7_HUMAN Cytochrome b-c1 complex subunit 7 OS=Homo sapiens OX=9606 GN=UQCRB PE=1 SV=2	UQCRB	3	1	1	1	1	1	0.87389	0.824608	0.356236	0.801235	0.764605	0.510338	0.928957	0.866753	0.65482	1.05398	1.00899	0.782838	0.942799	0.894647	0.677717	0.0230601	0.0176998	0.0781105	0.0452206	0.0310597	0.109823	0.0111558	0.0099999	0.001741	0.00842849	0.00635994	0.0129798	0.0117736	0.0099599	0.0216976	0.0614936	0.0512421	0.188457	0.086174	0.0684834	0.218927	0.0298799	0.0273563	0.00746198	0.02683
Q5TEJ8	Q5TEJ8	>sp|Q5TEJ8|THMS2_HUMAN Protein THEMIS2 OS=Homo sapiens OX=9606 GN=THEMIS2 PE=1 SV=1	THEMIS2	9	5	5	5	5	5	0.179864	0.102787	2.48325e-15	-0.146023	-0.217291	-0.0360631	-0.0329776	-0.0612265	-1.59258e-16	-0.0632247	-0.113322	-6.63151e-18	-0.0379319	-0.0859204	-2.62559e-17	0.0469218	0.62447	1	0.0990503	0.0286554	0.599808	0.692044	0.248187	1	0.56317	0.580671	1	0.702517	0.484139	1	0.0999245	0.746295	1	0.161889	0.0644681	0.885691	0.758473	0.357366	1	0.654698
Q49A26	Q49A26	>sp|Q49A26|GLYR1_HUMAN Cytokine-like nuclear factor N-PAC OS=Homo sapiens OX=9606 GN=GLYR1 PE=1 SV=4	GLYR1	8	5	5	5	5	5	0.170209	0.156031	0	0.0696583	0.242999	0.245778	0.524875	0.588098	0.662043	0.121937	0.121721	0.0635536	0.100308	0.116875	0.10754	0.0819124	0.037248	1	0.605016	0.700204	0.0764839	0.000114001	0.022535	0.000218098	0.150277	0.27252	0.269647	0.298628	0.46487	0.136706	0.153239	0.0904966	1	0.682151	0.791677	0.16374	0.00106635	0.0528497	0.00132936	0.237474
P11940	P11940	>sp|P11940|PABP1_HUMAN Polyadenylate-binding protein 1 OS=Homo sapiens OX=9606 GN=PABPC1 PE=1 SV=2	PABPC1	18	10	10	10	10	10	0.20867	0.226206	0.242427	0.281694	0.309751	0.322393	0.135474	0.101423	2.85664e-16	0.179742	0.207844	0.189499	0.182009	0.216636	0.220649	0.00569553	0.00679254	0.00040836	0.00216586	0.00227418	0.000545523	0.0223733	0.228556	1	0.00736359	0.00539028	0.000635266	0.00395545	0.0076117	0.000790313	0.0228299	0.0246559	0.00334387	0.00912891	0.00781187	0.00317654	0.0508523	0.336266	1	0.0242659
P22061	P22061	>sp|P22061|PIMT_HUMAN Protein-L-isoaspartate(D-aspartate) O-methyltransferase OS=Homo sapiens OX=9606 GN=PCMT1 PE=1 SV=4	PCMT1	10	6	6	6	6	6	-0.227532	-0.263772	-0.308829	0.0495213	0.0167769	-7.75146e-19	0.132857	0.113862	5.81403e-18	-0.00337572	-0.00494711	-6.14548e-18	0.00818545	0.0164609	0	0.0133664	0.215829	0.00324111	0.469221	0.347431	1	0.0754514	0.0421478	1	0.962435	0.746847	1	0.913142	0.529706	1	0.0407357	0.338498	0.0161441	0.562218	0.460716	1	0.132108	0.0874603	1	0.972139
P26447	P26447	>sp|P26447|S10A4_HUMAN Protein S100-A4 OS=Homo sapiens OX=9606 GN=S100A4 PE=1 SV=1	S100A4	8	7	7	7	7	7	0.0847995	0.0283156	2.18051e-17	0.363497	0.296317	0.226649	0.407234	0.363308	0.323698	0.169985	0.161944	0.0873065	0.246247	0.217882	0.171413	0.385698	0.576063	1	0.014686	0.00131793	0.0101292	0.00620076	0.00189867	0.00105217	0.0785729	0.196996	0.169531	0.0145454	0.0274278	0.0208515	0.499743	0.708494	1	0.0356183	0.00505545	0.031381	0.0195307	0.00679293	0.00495906	0.143676
Q9P107	Q9P107	>sp|Q9P107|GMIP_HUMAN GEM-interacting protein OS=Homo sapiens OX=9606 GN=GMIP PE=1 SV=2	GMIP	20	11	11	11	11	11	-0.0402674	0.0287493	0	0.0932352	0.0914373	0	-0.11647	-0.0392759	4.48811e-18	-0.175954	-0.148556	-6.60948e-17	-0.249976	-0.215391	-2.13686e-17	0.559928	0.706754	1	0.274624	0.250846	1	0.334793	0.303589	1	0.0148304	0.0172838	1	0.00955397	4.33082e-05	1	0.658803	0.811915	1	0.368793	0.357385	1	0.430802	0.42178	1	0.0410792
P14550	P14550	>sp|P14550|AK1A1_HUMAN Aldo-keto reductase family 1 member A1 OS=Homo sapiens OX=9606 GN=AKR1A1 PE=1 SV=3	AKR1A1	12	7	7	7	7	7	0.385113	0.322138	0.399911	0.600394	0.602753	0.783829	0.643832	0.588423	0.660405	0.447299	0.431533	0.415076	0.616154	0.61752	0.599484	0.00552707	0.242457	0.00512072	0.0012116	1.04469e-05	4.00738e-07	0.000431874	2.91069e-07	9.30672e-07	0.00422253	2.27929e-05	9.7258e-05	0.00116568	2.766e-08	2.00757e-07	0.0224542	0.36995	0.0226764	0.00616447	9.5335e-05	8.62474e-06	0.0027934	3.38699e-06	1.39716e-05	0.0165099
P38159	P38159	>sp|P38159|RBMX_HUMAN RNA-binding motif protein, X chromosome OS=Homo sapiens OX=9606 GN=RBMX PE=1 SV=3	RBMX	9	4	4	4	4	4	-0.153331	-0.106595	-5.70018e-17	-0.354872	-0.316519	-0.151757	-0.190115	-0.171687	-0.037165	-0.156335	-0.122987	0	-0.153624	-0.128556	-6.63416e-15	0.190364	0.115666	1	0.0132536	0.00285632	0.172014	0.140178	0.154865	0.564816	0.173581	0.521448	1	0.190591	0.234367	1	0.288631	0.213429	1	0.0331644	0.00942547	0.315489	0.217004	0.250104	0.846877	0.266005
Q8WXH0	Q8WXH0	>sp|Q8WXH0|SYNE2_HUMAN Nesprin-2 OS=Homo sapiens OX=9606 GN=SYNE2 PE=1 SV=3	SYNE2	5	1	1	1	1	1	-0.318767	-0.316701	-0.279517	-0.160678	-0.171264	-0.0425644	-0.240833	-0.242089	-0.27211	0.00391086	0.00510078	0	-0.252767	-0.254173	-0.177917	0.0679717	0.249118	0.0772713	0.361039	0.652033	0.625675	0.144114	0.358356	0.0677146	0.980742	1	1	0.152026	0.384016	0.220128	0.133205	0.378659	0.186994	0.458383	0.75404	0.92109	0.221826	0.482037	0.145232	0.985768
P23786	P23786	>sp|P23786|CPT2_HUMAN Carnitine O-palmitoyltransferase 2, mitochondrial OS=Homo sapiens OX=9606 GN=CPT2 PE=1 SV=2	CPT2	4	2	2	2	2	2	-0.554289	-0.528561	-0.51187	-0.69339	-0.656656	-0.612452	-0.347162	-0.34754	-0.316734	-0.25669	-0.250015	-0.244782	-0.548997	-0.49313	-0.455798	0.0026322	0.00298397	6.82202e-05	0.000570602	0.00068838	1.56819e-05	0.0199863	0.0178596	0.00559007	0.033588	0.0928249	0.0308235	0.00255525	0.00377753	0.000278207	0.0137802	0.013123	0.000793834	0.00357655	0.00302738	0.000195581	0.0468272	0.0440044	0.018882	0.0739239
P02533	P02533	>sp|P02533|K1C14_HUMAN Keratin, type I cytoskeletal 14 OS=Homo sapiens OX=9606 GN=KRT14 PE=1 SV=4	KRT14	32	18	18	18	18	18	0.662215	0.670838	0.427479	1.29043	1.2896	1.10497	1.04857	1.1608	0.565374	1.52507	1.48144	1.29837	1.35286	1.27653	1.17081	0.0471314	0	0.184465	0.00761534	0	0.0202093	0.0844869	0	0.284932	0.00659254	0	0.0142774	0.00107337	0	0.00228742	0.100195	0	0.370147	0.0222069	0	0.0564282	0.144699	0	0.479885	0.0224867
P42331	P42331	>sp|P42331|RHG25_HUMAN Rho GTPase-activating protein 25 OS=Homo sapiens OX=9606 GN=ARHGAP25 PE=1 SV=2	ARHGAP25	23	11	11	11	11	11	-0.264744	-0.286322	-0.297657	-0.39089	-0.408819	-0.424245	-0.114867	-0.112914	-0.119711	-0.142552	-0.163412	-0.133542	-0.252774	-0.253437	-0.275058	0.0179947	0.00336551	0.00187229	0.00331071	0.00323483	0.000129324	0.28429	0.639332	0.139726	0.210246	0.50151	0.107406	0.0205171	0.0860927	0.00366706	0.0508873	0.0144101	0.0106887	0.0121077	0.0104477	0.00106255	0.378639	0.747167	0.265499	0.306897
Q93045	Q93045	>sp|Q93045|STMN2_HUMAN Stathmin-2 OS=Homo sapiens OX=9606 GN=STMN2 PE=1 SV=3	STMN2	1	1	1	1	1	1	-0.296874	-0.278417	-0.184614	-0.0609606	-0.0458663	0	-0.0171156	-0.00272301	0	-0.25173	-0.233342	-0.09488	-0.0480328	-0.0375346	0	0.0912608	0.0670593	0.170919	0.721475	0.927251	1	0.920203	1	1	0.131228	0.120099	0.406585	0.780035	0.97835	1	0.166501	0.140472	0.347554	0.782966	0.973053	1	0.939124	1	1	0.215203
P20591	P20591	>sp|P20591|MX1_HUMAN Interferon-induced GTP-binding protein Mx1 OS=Homo sapiens OX=9606 GN=MX1 PE=1 SV=4	MX1	24	14	14	14	14	14	0.162428	0.164373	0.0726519	0.321105	0.332251	0.330413	0.228347	0.252665	0.294689	0.145297	0.0864873	0.0600589	0.230132	0.197439	0.170485	0.00585627	0.00155117	0.254999	0.00165397	0.00238214	9.36561e-05	0.00172818	0.0404494	0.000113018	0.0208465	0.207307	0.166796	0.00371177	0.0287876	0.00563859	0.02323	0.0077146	0.470529	0.00759988	0.00809129	0.000840486	0.00781216	0.0842956	0.00077644	0.0517334
Q03252	Q03252	>sp|Q03252|LMNB2_HUMAN Lamin-B2 OS=Homo sapiens OX=9606 GN=LMNB2 PE=1 SV=4	LMNB2	32	14	14	14	14	14	-0.355944	-0.330183	-0.323263	-0.492683	-0.505356	-0.492353	-1.00482	-1.00978	-1.00892	-0.297668	-0.318276	-0.31229	-0.283299	-0.279096	-0.269172	3.93818e-05	1.04933e-06	3.04886e-09	1.35679e-05	9.63674e-14	9.71532e-19	2.48641e-08	0	1.31167e-30	0.000344463	2.29205e-06	2.13268e-09	0.00020972	8.71009e-06	7.27908e-08	0.000855147	1.64643e-05	1.30084e-07	0.000311295	3.26258e-12	1.24356e-16	2.23961e-06	0	1.51904e-28	0.00312587
P15144	P15144	>sp|P15144|AMPN_HUMAN CD13-Aminopeptidase N OS=Homo sapiens OX=9606 GN=ANPEP PE=1 SV=4	ANPEP	31	11	11	11	11	11	0.433349	0.419551	0.396407	-0.953946	-0.91718	-0.8895	-1.82501	-1.78391	-1.78746	-0.540267	-0.548237	-0.530808	-0.384491	-0.392468	-0.388439	4.84278e-05	5.15054e-10	2.70647e-10	1.45048e-07	0	2.35867e-15	2.29242e-09	0	1.01217e-23	5.65003e-06	1.81942e-08	7.32668e-09	0.000100694	2.52091e-06	2.93737e-06	0.000934823	1.84208e-08	1.49594e-08	1.60344e-05	0	2.12455e-13	3.98226e-07	0	7.69253e-22	0.000263835
P46940	P46940	>sp|P46940|IQGA1_HUMAN Ras GTPase-activating-like protein IQGAP1 OS=Homo sapiens OX=9606 GN=IQGAP1 PE=1 SV=1	IQGAP1	79	47	47	47	47	47	0.155016	0.150538	0.187681	0.256245	0.243353	0.321459	0.127394	0.130878	0.167679	0.163781	0.149917	0.117878	0.263186	0.237479	0.242324	0.00272552	0.121401	0.000137294	0.000194812	0.00357817	1.61993e-07	0.00364708	0.0629224	0.000237549	0.00383739	0.000972709	0.0088256	0.000106005	0.000543478	1.9053e-05	0.0140453	0.221325	0.0014007	0.00164528	0.0113457	3.68194e-06	0.013199	0.120589	0.00142295	0.0155802
Q9Y265	Q9Y265	>sp|Q9Y265|RUVB1_HUMAN RuvB-like 1 OS=Homo sapiens OX=9606 GN=RUVBL1 PE=1 SV=1	RUVBL1	14	7	7	7	7	7	0.0269092	0.046833	0	0.400894	0.433852	0.46074	0.460869	0.40397	0.412956	0.428752	0.378164	0.345164	0.458683	0.412012	0.409817	0.668575	0.790733	1	0.000826286	0.00173018	1.8148e-05	0.000163638	0.00118227	1.40039e-05	0.00014988	6.29479e-05	2.14421e-05	0.00125041	7.43448e-05	2.35557e-05	0.748729	0.88133	1	0.0047283	0.00628029	0.000216352	0.00135363	0.00463008	0.00013901	0.0017868
Q9NYL9	Q9NYL9	>sp|Q9NYL9|TMOD3_HUMAN Tropomodulin-3 OS=Homo sapiens OX=9606 GN=TMOD3 PE=1 SV=1	TMOD3	14	9	9	9	9	9	0.0765457	0.00446067	8.54864e-18	0.0104659	0.0165795	0	0.0234831	0.0391966	4.42989e-17	-0.10487	-0.0671946	-7.33304e-17	-0.0616755	-0.06742	-1.86041e-17	0.555692	0.787639	1	0.93029	0.896114	1	0.84342	0.694469	1	0.443135	0.236511	1	0.652428	0.580753	1	0.655404	0.879168	1	0.951015	0.950435	1	0.882995	0.793425	1	0.548729
Q9H5X1	Q9H5X1	>sp|Q9H5X1|CIA2A_HUMAN Cytosolic iron-sulfur assembly component 2A OS=Homo sapiens OX=9606 GN=CIAO2A PE=1 SV=1	CIAO2A	2	1	1	1	1	1	0.152311	0.129136	0	0.327091	0.26027	0	0.5087	0.454735	0.233885	0.310446	0.264997	0	0.28897	0.228795	0	0.579211	0.676553	1	0.215421	0.258317	1	0.0765847	0.0499595	0.210189	0.243729	0.247618	1	0.265994	0.318797	1	0.675284	0.788422	1	0.301788	0.365887	1	0.133611	0.100664	0.373124	0.34428
Q92608	Q92608	>sp|Q92608|DOCK2_HUMAN Dedicator of cytokinesis protein 2 OS=Homo sapiens OX=9606 GN=DOCK2 PE=1 SV=2	DOCK2	43	18	18	18	18	18	-0.114962	-0.104949	-0.0427526	0.168901	0.194973	0.138361	0.144495	0.191805	0.177769	0.207214	0.199313	0.129418	0.0754535	0.0777515	0	0.0546863	0.12451	0.36539	0.0110789	0.00115495	0.0421109	0.0106151	0.0038496	0.00507037	0.00347449	1.54176e-05	0.0296506	0.13285	0.0110661	1	0.112805	0.226144	0.625355	0.0292551	0.0045672	0.100276	0.0287164	0.0124167	0.0173434	0.014322
O43809	O43809	>sp|O43809|CPSF5_HUMAN Cleavage and polyadenylation specificity factor subunit 5 OS=Homo sapiens OX=9606 GN=NUDT21 PE=1 SV=1	NUDT21	6	2	2	2	2	2	0.388566	0.356321	0.343345	0.311617	0.237101	0.251308	0.534634	0.488063	0.500955	0.561587	0.528037	0.551354	0.385972	0.37507	0.368451	0.00762796	0.00569222	0.000963239	0.0254419	0.349642	0.0483381	0.00191953	0.0256297	0.00221212	0.000598422	0.000576467	5.08793e-05	0.0100741	0.00622958	0.0185172	0.0277298	0.0214961	0.00648919	0.0544672	0.463142	0.111747	0.00842653	0.0586321	0.00905704	0.00445065
O75688	O75688	>sp|O75688|PPM1B_HUMAN Protein phosphatase 1B OS=Homo sapiens OX=9606 GN=PPM1B PE=1 SV=1	PPM1B	18	11	11	11	11	11	0.22929	0.191277	0.0857545	-0.011213	-0.018799	-8.90509e-17	0.174653	0.173396	1.7265e-05	0.104522	0.0730455	0	0.112206	0.0688456	0	0.0179698	0.0023307	0.229691	0.878952	0.117766	1	0.0292715	0.00254893	0.988411	0.170769	0.0572851	1	0.169986	0.0643433	1	0.0508761	0.010838	0.434715	0.912055	0.198618	1	0.0628316	0.00881793	1	0.262191
P02750	P02750	>sp|P02750|A2GL_HUMAN Leucine-rich alpha-2-glycoprotein OS=Homo sapiens OX=9606 GN=LRG1 PE=1 SV=2	LRG1	10	4	4	4	4	4	-0.570314	-0.558345	-5.31103e-16	-0.461625	-0.44931	-7.88817e-19	-0.482095	-0.48088	-1.85591e-15	-0.39333	-0.398206	-6.33158e-19	-0.377107	-0.383798	-2.57604e-16	6.36537e-05	1.41355e-05	1	0.000392791	0.000138546	1	0.000189885	6.90393e-05	1	0.00199867	0.000410431	1	0.00113723	0.000948201	1	0.00117277	0.000170185	1	0.00271383	0.000796558	1	0.00149935	0.000427236	1	0.0101266
Q13451	Q13451	>sp|Q13451|FKBP5_HUMAN Peptidyl-prolyl cis-trans isomerase FKBP5 OS=Homo sapiens OX=9606 GN=FKBP5 PE=1 SV=2	FKBP5	10	3	3	3	3	3	-0.202106	-0.170058	-0.125244	-0.0163032	-0.047282	-5.55525e-19	0.087838	0.106114	1.27865e-14	-0.0279154	-0.0312878	-3.90501e-16	-0.0819281	-0.185146	-0.0789419	0.108675	0.505049	0.211549	0.896837	0.693843	1	0.453456	0.280109	1	0.770497	0.915818	1	0.525192	0.899731	0.478493	0.189055	0.645444	0.41126	0.926554	0.785947	1	0.551954	0.394913	1	0.82367
Q8NDA8	Q8NDA8	>sp|Q8NDA8|MROH1_HUMAN Maestro heat-like repeat-containing protein family member 1 OS=Homo sapiens OX=9606 GN=MROH1 PE=2 SV=3	MROH1	6	3	3	3	3	3	-0.25092	-0.253944	-2.19436e-17	0.233157	0.176568	0	0.184516	0.165735	1.52281e-15	0.16514	0.103813	6.13827e-17	0.10811	0.10212	0	0.103707	0.328797	1	0.263703	0.0360038	1	0.174596	0.178769	1	0.463203	0.0920733	1	0.620851	0.168862	1	0.182632	0.469269	1	0.357683	0.0773843	1	0.259665	0.279952	1	0.56637
P52306	P52306	>sp|P52306|GDS1_HUMAN Rap1 GTPase-GDP dissociation stimulator 1 OS=Homo sapiens OX=9606 GN=RAP1GDS1 PE=1 SV=3	RAP1GDS1	4	2	2	2	2	2	-1.08961	-1.14255	-0.997164	-0.425656	-0.39982	-0.120174	-0.501164	-0.43985	-0.0750253	-0.7678	-0.780115	-0.6414	-0.393259	-0.397484	-0.100595	0.00313762	0.00019005	0.11845	0.172567	0.130149	0.43721	0.125655	0.0985434	0.599581	0.0367645	0.00582874	0.0624373	0.161234	0.144235	0.51393	0.0155728	0.00143988	0.264043	0.253738	0.214591	0.676396	0.198954	0.173288	0.891854	0.0795473
Q6ZS72	Q6ZS72	>sp|Q6ZS72|PEAK3_HUMAN Protein PEAK3 OS=Homo sapiens OX=9606 GN=PEAK3 PE=1 SV=1	PEAK3	5	4	4	4	4	4	-0.226711	-0.222173	-0.190058	-0.241742	-0.249309	-0.206877	-0.220836	-0.226203	-0.214187	-0.36031	-0.34722	-0.333655	-0.248472	-0.258778	-0.241421	0.029552	0.0360865	0.00278425	0.0208235	0.0116818	0.0049386	0.0331148	0.0340577	0.00403745	0.00296074	0.000970264	4.94633e-06	0.0148612	0.00890782	0.000203437	0.0726697	0.0884702	0.0144377	0.0468482	0.0305157	0.0178465	0.0689153	0.0730409	0.0143975	0.0128123
P60660	P60660	>sp|P60660|MYL6_HUMAN Myosin light polypeptide 6 OS=Homo sapiens OX=9606 GN=MYL6 PE=1 SV=2	MYL6	12	11	11	11	11	11	-0.34997	-0.339072	-0.326945	-0.631332	-0.580652	-0.546345	-0.451929	-0.429547	-0.415902	-0.450197	-0.379266	-0.345832	-0.32109	-0.342011	-0.327367	0.000502683	8.53059e-07	1.0844e-08	0.000315385	4.76019e-12	1.53495e-05	4.69652e-05	8.4721e-09	5.84642e-10	0.000493312	1.68952e-06	0.000783476	0.000721045	1.59451e-06	0.000583633	0.00466613	1.40178e-05	4.18613e-07	0.00226153	1.31554e-10	0.000192423	0.000573966	1.33793e-07	1.54549e-08	0.00394649
O75923	O75923	>sp|O75923|DYSF_HUMAN Dysferlin OS=Homo sapiens OX=9606 GN=DYSF PE=1 SV=1	DYSF	58	35	35	35	35	35	0.167903	0.175117	0.192879	-0.151636	-0.166058	-0.137216	-0.672231	-0.659955	-0.647587	-0.11164	-0.117228	-0.0987322	-0.0740266	-0.0697433	-1.48251e-17	0.00128833	0.00329227	2.48639e-05	0.011105	5.2135e-05	0.00680777	1.49463e-07	0	1.25031e-30	0.0311136	0.0218257	0.0267256	0.0815871	0.00829077	1	0.00877649	0.0141794	0.000347523	0.0292922	0.000367514	0.0228678	9.08734e-06	0	1.51904e-28	0.0701281
P14868	P14868	>sp|P14868|SYDC_HUMAN Aspartate--tRNA ligase, cytoplasmic OS=Homo sapiens OX=9606 GN=DARS1 PE=1 SV=2	DARS1	20	8	8	8	8	8	-0.135397	-0.118995	-0.0545119	-0.171554	-0.146754	-5.76773e-16	-0.227528	-0.205353	-0.160879	-0.191887	-0.169327	-0.0768458	-0.247903	-0.213747	-0.139366	0.0556204	0.03809	0.288693	0.0158346	0.00599809	1	0.00386237	0.000938547	0.00370454	0.0174536	0.00862477	0.183742	0.00278351	0.00123357	0.0399036	0.114344	0.0918996	0.518156	0.0377587	0.0172193	1	0.0138136	0.00376037	0.0134069	0.0458394
Q9H254	Q9H254	>sp|Q9H254|SPTN4_HUMAN Spectrin beta chain, non-erythrocytic 4 OS=Homo sapiens OX=9606 GN=SPTBN4 PE=1 SV=2	SPTBN4	1	1	1	1	1	1	0.669505	0.640013	0.481239	-0.640293	-0.6353	-0.438588	-1.02602	-1.04591	-0.935257	-0.885198	-0.955334	-1.05032	-1.26184	-1.2818	-1.14656	0.0286815	0.00785992	0.0598656	0.0601698	0.0168798	0.123417	0.00438608	0.000219998	0.0069339	0.00326831	0.00347997	0.000180092	0.00316912	0.000279997	0.00657908	0.0711043	0.0274251	0.153418	0.107222	0.0414246	0.240313	0.015109	0.00110544	0.022365	0.013728
Q16401	Q16401	>sp|Q16401|PSMD5_HUMAN 26S proteasome non-ATPase regulatory subunit 5 OS=Homo sapiens OX=9606 GN=PSMD5 PE=1 SV=3	PSMD5	9	5	5	5	5	5	0.352963	0.294621	0.250007	0.430493	0.467694	0.509934	0.600273	0.613765	0.637045	0.472229	0.448576	0.485389	0.493738	0.466375	0.53449	0.00457042	0.00186196	0.00237167	0.00245083	0.000780426	0.000219629	0.000326378	9.91747e-06	1.37105e-06	0.00103997	0.000214094	2.42931e-05	0.00108713	7.64827e-05	6.23271e-05	0.0195718	0.0089847	0.0126212	0.00999637	0.00337122	0.00158924	0.00226786	8.37475e-05	1.97302e-05	0.0065186
Q70J99	Q70J99	>sp|Q70J99|UN13D_HUMAN Protein unc-13 homolog D OS=Homo sapiens OX=9606 GN=UNC13D PE=1 SV=1	UNC13D	33	20	20	20	20	20	-0.104012	-0.117956	-0.0383395	-0.0397878	-0.0608023	0	-0.0537975	-0.0163008	0	-0.0864131	-0.0935884	0	0.00655011	-0.0249967	-8.76023e-17	0.106143	0.00764253	0.33459	0.490199	0.00208213	1	0.323112	0.150298	1	0.178266	0.0318825	1	0.909444	0.828032	1	0.185845	0.0269524	0.582062	0.58268	0.00729646	1	0.419769	0.244826	1	0.271437
P26641	P26641	>sp|P26641|EF1G_HUMAN Elongation factor 1-gamma OS=Homo sapiens OX=9606 GN=EEF1G PE=1 SV=3	EEF1G	13	9	9	9	9	9	0.187742	0.208284	0.225592	0.226725	0.223118	0.208047	0.355355	0.325912	0.294728	0.147442	0.129303	0.0986473	0.25149	0.227556	0.193778	0.0059652	0.234089	0.0215047	0.00344858	0.0511334	0.028334	0.000139607	0.000672563	0.00205717	0.0195849	0.808766	0.204925	0.00323534	0.0211151	0.0297296	0.0235509	0.360547	0.068717	0.012462	0.101932	0.0736201	0.00122572	0.002825	0.00852305	0.0495635
P50991	P50991	>sp|P50991|TCPD_HUMAN T-complex protein 1 subunit delta OS=Homo sapiens OX=9606 GN=CCT4 PE=1 SV=4	CCT4	19	12	12	12	12	12	-0.176983	-0.120167	-2.80833e-17	0.0198034	0.0243574	5.02682e-18	0.197215	0.183282	0.159038	-0.0549983	-0.0320563	-3.75605e-18	0.0439743	0.0583072	3.45171e-17	0.0243231	0.0114642	1	0.736913	0.541935	1	0.0054965	0.0514561	0.0235502	0.336142	0.348214	1	0.544783	0.879885	1	0.0637715	0.0367032	1	0.793348	0.654088	1	0.0178233	0.103337	0.0593514	0.444883
Q92530	Q92530	>sp|Q92530|PSMF1_HUMAN Proteasome inhibitor PI31 subunit OS=Homo sapiens OX=9606 GN=PSMF1 PE=1 SV=2	PSMF1	3	2	2	2	2	2	-0.122286	-0.0189166	0	-0.701022	-0.571879	-0.448193	-0.390327	-0.329298	-0.155997	-0.203038	-0.242907	-3.86912e-17	-0.474642	-0.359066	-0.089453	0.554045	0.790025	1	0.0136454	0.00102438	0.00568967	0.0578499	0.0525546	0.13	0.290114	0.238279	1	0.0589845	0.0343125	0.364256	0.654731	0.880945	1	0.0338283	0.0041591	0.0199075	0.107398	0.105109	0.250523	0.396044
O75608	O75608	>sp|O75608|LYPA1_HUMAN Acyl-protein thioesterase 1 OS=Homo sapiens OX=9606 GN=LYPLA1 PE=1 SV=1	LYPLA1	7	6	6	6	6	6	0.0340685	0.0244533	0	0.186063	0.213931	1.77264e-17	0.405851	0.38753	0.232974	-0.0505458	-0.0400315	-3.87775e-18	0.157155	0.136157	-5.54125e-18	0.612096	0.692122	1	0.019668	0.193869	1	0.000523662	0.000156542	0.0453645	0.587105	0.765745	1	0.0491721	0.0100111	1	0.704504	0.79964	1	0.0448649	0.292306	1	0.0032578	0.000833064	0.102629	0.675421
P29466	P29466	>sp|P29466|CASP1_HUMAN Caspase-1 OS=Homo sapiens OX=9606 GN=CASP1 PE=1 SV=1	CASP1	17	8	8	8	8	8	-0.171365	-0.149121	-0.170902	-0.0969503	-0.0864172	-1.82778e-16	0.0223778	0.0402338	0.0188377	-0.1442	-0.140803	-0.108805	-0.343819	-0.331589	-0.310085	0.0323683	0.451261	0.0257204	0.164329	0.127138	1	0.68432	0.600648	0.574359	0.0306934	0.160129	0.0914302	0.000259778	4.7046e-05	3.31727e-05	0.0766502	0.594832	0.0786817	0.243272	0.21077	1	0.751362	0.711532	0.859594	0.0695032
O95372	O95372	>sp|O95372|LYPA2_HUMAN Acyl-protein thioesterase 2 OS=Homo sapiens OX=9606 GN=LYPLA2 PE=1 SV=1	LYPLA2	3	2	2	2	2	2	-0.0963238	-0.0265124	0	0.161372	0.238523	0	0.08315	0.207208	2.92926e-19	0.249558	0.349636	0.0427171	0.280695	0.3373	0.137419	0.555662	0.297169	1	0.276154	0.0216151	1	0.611071	0.0306787	1	0.112444	0.0177503	0.630033	0.080502	0.0195505	0.316929	0.655404	0.4337	1	0.369697	0.0507412	1	0.689617	0.0672775	1	0.190302
Q8IZP0	Q8IZP0	>sp|Q8IZP0|ABI1_HUMAN Abl interactor 1 OS=Homo sapiens OX=9606 GN=ABI1 PE=1 SV=4	ABI1	6	3	3	3	3	3	-0.0933027	-0.194765	-0.0777104	-0.147322	-0.265418	-0.166988	0.0353636	-0.0853681	-1.43898e-16	0.0701683	-0.0542429	-1.44972e-17	-0.244997	-0.33473	-0.24399	0.452498	0.194835	0.327234	0.265387	0.100674	0.121537	0.777175	0.347629	1	0.572551	0.484088	1	0.065735	0.082288	0.0394802	0.566883	0.318655	0.572542	0.359276	0.175261	0.237564	0.828986	0.469425	1	0.663384
Q99685	Q99685	>sp|Q99685|MGLL_HUMAN Monoglyceride lipase OS=Homo sapiens OX=9606 GN=MGLL PE=1 SV=2	MGLL	3	1	1	1	1	1	0.15487	0.126168	0	0.0509202	0.0352698	0	-0.000577987	-0.00535126	0	-0.449877	-0.466492	-0.354918	-0.0150076	-0.0378993	0	0.44205	0.680613	1	0.82323	1	1	0.998104	1	1	0.0480248	0.126179	0.0793262	0.937951	1	1	0.556551	0.791752	1	0.864462	1	1	0.998104	1	1	0.0977375
Q7LDG7	Q7LDG7	>sp|Q7LDG7|GRP2_HUMAN RAS guanyl-releasing protein 2 OS=Homo sapiens OX=9606 GN=RASGRP2 PE=1 SV=1	RASGRP2	9	4	4	4	4	4	0.488108	0.517529	0.416547	0.458467	0.448734	0.426006	0.279774	0.284156	0.190787	0.148744	0.158509	6.15751e-17	0.342152	0.33036	0.245531	0.000951238	0.000302192	0.00346593	0.000920818	0.00158797	0.00259017	0.0394855	0.235792	0.122966	0.0801331	0.0361829	1	0.00413873	0.00183335	0.0327957	0.00732092	0.00208787	0.0168247	0.00504376	0.00585143	0.0109136	0.0795724	0.343999	0.239242	0.145653
Q9Y5P6	Q9Y5P6	>sp|Q9Y5P6|GMPPB_HUMAN Mannose-1-phosphate guanyltransferase beta OS=Homo sapiens OX=9606 GN=GMPPB PE=1 SV=2	GMPPB	8	6	6	6	6	6	0.101067	0.102678	0.000165261	0.213675	0.223805	0.0982399	0.313538	0.316778	0.295302	0.0835288	0.070012	0	0.140227	0.158172	1.22979e-16	0.215577	0.721933	0.968873	0.0555609	0.240443	0.312052	0.00236949	0.0063342	0.00340289	0.274205	0.709095	1	0.0823663	0.18481	1	0.317362	0.825454	1	0.101065	0.34601	0.508653	0.00957329	0.0186951	0.0125582	0.377828
Q05519	Q05519	>sp|Q05519|SRS11_HUMAN Serine/arginine-rich splicing factor 11 OS=Homo sapiens OX=9606 GN=SRSF11 PE=1 SV=1	SRSF11	4	4	4	4	4	4	-0.641547	-0.495778	-0.428266	-0.397675	-0.433008	-0.37119	-0.437452	-0.356452	-0.295622	-0.408997	-0.435462	-0.308142	-0.497488	-0.490865	-0.408705	0.00681503	0.0024404	0.0033718	0.0273756	0.00143946	0.00261976	0.046146	0.0173248	0.0158554	0.0335727	0.00145819	0.00245495	0.0138178	0.000982089	0.000535803	0.0256964	0.0111561	0.0165996	0.0576928	0.00544444	0.0110039	0.0894952	0.0428626	0.0435217	0.0739239
P12429	P12429	>sp|P12429|ANXA3_HUMAN Annexin A3 OS=Homo sapiens OX=9606 GN=ANXA3 PE=1 SV=3	ANXA3	35	27	27	27	27	27	-0.15763	-0.106512	0	0.158235	0.150731	0.220764	0.360403	0.378081	0.486775	0.125748	0.123307	0.167293	0.117299	0.111515	0.130774	0.00311801	7.19051e-05	1	0.00798689	0.46514	0.000549272	7.71256e-06	1.15491e-07	2.76675e-13	0.0165518	0.922076	0.00619853	0.0311671	0.979891	0.0247206	0.015539	0.000685777	1	0.0230965	0.581305	0.00318814	0.0001447	1.47828e-06	1.05137e-11	0.0443816
Q9NUN5	Q9NUN5	>sp|Q9NUN5|LMBD1_HUMAN Lysosomal cobalamin transport escort protein LMBD1 OS=Homo sapiens OX=9606 GN=LMBRD1 PE=1 SV=1	LMBRD1	1	1	1	1	1	1	0.00428318	0.00341923	0	-0.165796	-0.161386	-0.0166535	0.0630616	0.0439442	0	-0.383745	-0.382808	-0.329084	-0.563593	-0.558002	-0.535787	0.979184	1	1	0.348127	0.590674	0.771957	0.75886	1	1	0.0425734	0.166818	0.0604544	0.00666786	0.0673393	0.00881838	0.988069	1	1	0.445368	0.696211	1	0.814452	1	1	0.0887981
Q14258	Q14258	>sp|Q14258|TRI25_HUMAN E3 ubiquitin/ISG15 ligase TRIM25 OS=Homo sapiens OX=9606 GN=TRIM25 PE=1 SV=2	TRIM25	8	3	3	3	3	3	-0.528015	-0.389569	-0.29343	-0.418755	-0.358421	-0.295796	-0.137488	-0.31434	-0.21641	-0.299465	-0.353241	-0.182583	-0.197356	-0.144678	-0.00987978	0.00472879	0.0115126	0.0199368	0.0259389	0.0189204	0.0604073	0.449444	0.13397	0.157635	0.117734	0.0136553	0.290412	0.201547	0.256026	0.812902	0.0200007	0.0367032	0.0649949	0.0552877	0.0456493	0.134603	0.547344	0.2237	0.294445	0.197605
Q8N392	Q8N392	>sp|Q8N392|RHG18_HUMAN Rho GTPase-activating protein 18 OS=Homo sapiens OX=9606 GN=ARHGAP18 PE=1 SV=3	ARHGAP18	7	4	4	4	4	4	-0.238225	-0.21433	0	-0.518808	-0.484604	-0.312043	-0.117741	-0.0750849	-7.88707e-16	-0.177231	-0.140429	0	-0.675789	-0.612446	-0.304844	0.0360893	0.114417	1	0.000279788	0.00508037	0.0608454	0.258948	0.174622	1	0.14191	0.0350027	1	0.000163657	0.000812536	0.140909	0.0822579	0.211869	1	0.00207645	0.0150676	0.135015	0.353203	0.275587	1	0.229014
Q8TDF6	Q8TDF6	>sp|Q8TDF6|GRP4_HUMAN RAS guanyl-releasing protein 4 OS=Homo sapiens OX=9606 GN=RASGRP4 PE=1 SV=2	RASGRP4	10	4	4	4	4	4	0.286269	0.283152	0.24951	-0.145437	-0.148467	0	0.0575814	0.0488712	0.0723459	0.00314508	-0.0363181	7.02967e-19	-0.154356	-0.155562	0	0.00823378	0.0818385	0.0155786	0.125454	0.0768979	1	0.532394	0.512965	0.392367	0.96911	0.119224	1	0.118907	0.091891	1	0.0291577	0.162423	0.0532871	0.195706	0.141144	1	0.622791	0.629982	0.624092	0.977146
Q9UPN3	Q9UPN3	>sp|Q9UPN3|MACF1_HUMAN Microtubule-actin cross-linking factor 1, isoforms 1/2/3/4/5 OS=Homo sapiens OX=9606 GN=MACF1 PE=1 SV=4	MACF1	2	1	1	1	1	1	-0.83118	-0.851556	-0.688884	-1.33239	-1.25319	-1.07847	-0.838502	-0.693827	-0.147038	-1.61385	-1.48501	-1.343	-1.48892	-1.3544	-1.1423	0.0170858	0.0332797	0.0316533	0.00581155	0.00193998	0.0105636	0.0967451	0.0756192	0.468345	0.00338812	0.000559994	0.00518583	0.006798	0.00135999	0.0132163	0.0489431	0.0827568	0.0917532	0.0181434	0.0068776	0.0324851	0.161264	0.139007	0.725396	0.0141094
Q16775	Q16775	>sp|Q16775|GLO2_HUMAN Hydroxyacylglutathione hydrolase, mitochondrial OS=Homo sapiens OX=9606 GN=HAGH PE=1 SV=2	HAGH	7	2	2	2	2	2	-0.086226	-0.0687455	0	-0.150605	-0.137016	-0.0671975	0.046899	0.0536578	0	0.260513	0.259493	0.256486	0.184176	0.181161	0.144573	0.502152	0.494809	1	0.269188	0.314308	0.400315	0.721099	0.42632	1	0.047532	0.0161663	0.122131	0.164391	0.141649	0.148058	0.612455	0.634692	1	0.363098	0.426323	0.627297	0.785011	0.54684	1	0.0970594
Q6WKZ4	Q6WKZ4	>sp|Q6WKZ4|RFIP1_HUMAN Rab11 family-interacting protein 1 OS=Homo sapiens OX=9606 GN=RAB11FIP1 PE=1 SV=3	RAB11FIP1	18	5	5	5	5	5	0.183579	0.175454	0.170168	0.095772	0.0401547	3.822e-15	0.102022	0.0958888	0.0165123	-0.00729182	-0.0150803	5.19259e-18	-0.0764149	-0.0175119	1.38423e-16	0.0377454	0.727432	0.1038	0.295789	0.25458	1	0.21894	0.697268	0.732199	0.912217	0.0604563	1	0.310032	0.09929	1	0.0852339	0.830181	0.238153	0.389685	0.361646	1	0.309391	0.795708	1	0.935686
Q99732	Q99732	>sp|Q99732|LITAF_HUMAN Lipopolysaccharide-induced tumor necrosis factor-alpha factor OS=Homo sapiens OX=9606 GN=LITAF PE=1 SV=2	LITAF	1	1	1	1	1	1	0.958594	0.953887	0.947279	0.46889	0.471228	0.412647	-0.207511	-0.210097	0	0.467238	0.476042	0.349884	0.748873	0.759046	0.72772	0.000391091	0.000419996	0.000201429	0.0300809	0.0273597	0.0419467	0.33367	0.462155	1	0.0560203	0.0475995	0.0984908	0.00181264	0.00329997	0.00130622	0.00386639	0.00273842	0.00189691	0.0623673	0.0621858	0.100112	0.429957	0.58327	1	0.109784
Q9HC38	Q9HC38	>sp|Q9HC38|GLOD4_HUMAN Glyoxalase domain-containing protein 4 OS=Homo sapiens OX=9606 GN=GLOD4 PE=1 SV=1	GLOD4	12	7	7	7	7	7	0.45859	0.393172	1.424e-16	0.494727	0.466475	0.296685	0.548069	0.438945	0.268644	0.573641	0.513587	0.412799	0.59428	0.539364	0.429382	0.00055718	9.77053e-07	1	0.000959412	3.45087e-07	0.0344351	0.000996834	1.34343e-05	0.0391662	0.000207034	5.1681e-08	0.0010679	0.000419188	1.05588e-08	0.00105615	0.00492749	1.56328e-05	1	0.00516605	4.46411e-06	0.0860701	0.00512537	0.000111509	0.090466	0.00219872
Q9NPQ8	Q9NPQ8	>sp|Q9NPQ8|RIC8A_HUMAN Synembryn-A OS=Homo sapiens OX=9606 GN=RIC8A PE=1 SV=3	RIC8A	6	2	2	2	2	2	0.35749	0.453856	0.17806	0.307681	0.496582	0.160434	0.547784	0.655026	0.516193	0.644492	0.694045	0.59456	0.66436	0.701159	0.619888	0.123268	0.0526665	0.299943	0.106734	0.0299404	0.282751	0.0115136	0.00593434	0.00394881	0.00876871	0.00196692	0.00248409	0.0037556	0.00129853	0.000273664	0.208041	0.11623	0.533623	0.171451	0.0667416	0.471898	0.0305356	0.0177519	0.0141021	0.0276237
P42224	P42224	>sp|P42224|STAT1_HUMAN Signal transducer and activator of transcription 1-alpha/beta OS=Homo sapiens OX=9606 GN=STAT1 PE=1 SV=2	STAT1	29	15	15	15	15	15	-0.088288	-0.131533	-0.0793603	-0.256854	-0.227109	-0.131991	-0.123631	-0.13199	-0.037514	-0.218527	-0.221699	-0.183797	-0.248774	-0.237193	-0.152811	0.107158	0.0335348	0.202947	0.00716636	6.72232e-05	0.0791465	0.090435	0.0791274	0.439597	0.0120525	0.001911	0.0101875	0.00418947	2.04116e-06	0.0363338	0.186951	0.0832211	0.399326	0.0213586	0.000451621	0.168108	0.152333	0.144581	0.687525	0.0349783
Q8N2G8	Q8N2G8	>sp|Q8N2G8|GHDC_HUMAN GH3 domain-containing protein OS=Homo sapiens OX=9606 GN=GHDC PE=1 SV=2	GHDC	1	1	1	1	1	1	0.242907	0.242202	0.151633	0.789409	0.782183	0.739943	0.201993	0.19257	0.0409462	0.356667	0.345182	0.163697	0.775859	0.764644	0.736244	0.153021	0.220698	0.24978	0.00146675	0.00099999	0.00210329	0.230044	0.332677	0.669439	0.104488	0.124019	0.27584	0.00133246	0.00115999	0.00201307	0.245857	0.344725	0.463007	0.00700811	0.00409301	0.0093514	0.321533	0.453514	0.986115	0.179587
P49795	P49795	>sp|P49795|RGS19_HUMAN Regulator of G-protein signaling 19 OS=Homo sapiens OX=9606 GN=RGS19 PE=1 SV=1	RGS19	4	4	4	4	4	4	-0.33636	-0.27505	-0.0738525	-0.518323	-0.466353	-0.300371	-0.436463	-0.316494	-0.132931	-0.60352	-0.501398	-0.457003	-0.527842	-0.44196	-0.300305	0.031461	0.00438568	0.477365	0.00322746	1.4022e-05	0.0530542	0.0139973	0.000118691	0.286108	0.00124648	2.43973e-05	0.00459181	0.006003	6.64714e-05	0.125039	0.0754615	0.0176589	0.78602	0.0119369	0.000124914	0.119914	0.0357202	0.000653068	0.481533	0.00742998
P05164	P05164	>sp|P05164|PERM_HUMAN Myeloperoxidase OS=Homo sapiens OX=9606 GN=MPO PE=1 SV=1	MPO	63	54	54	54	54	54	0.10338	0.0770441	0.0221315	-0.688063	-0.680051	-0.701804	-0.997109	-0.998103	-1.08931	-0.667861	-0.679579	-0.786284	-0.678456	-0.677101	-0.778745	0.104569	0.0400242	0.469392	8.12965e-07	0	7.29902e-32	2.14544e-07	0	6.10976e-53	1.95225e-06	0	1.61753e-27	5.77651e-07	0	6.01702e-26	0.183752	0.0947797	0.7771	6.37784e-05	0	4.4378e-29	1.18584e-05	0	4.95298e-50	0.000148371
P06865	P06865	>sp|P06865|HEXA_HUMAN Beta-hexosaminidase subunit alpha OS=Homo sapiens OX=9606 GN=HEXA PE=1 SV=2	HEXA	13	6	6	6	6	6	-0.322341	-0.278793	-0.248911	-0.296854	-0.313215	-0.378166	-0.345681	-0.330792	-0.33803	-0.350944	-0.353288	-0.373994	-0.268491	-0.294501	-0.322697	0.00188747	0.00177793	0.000676008	0.0132799	0.0507877	0.000631057	0.000648792	0.00868729	0.00058452	0.000396276	0.00950869	0.000110861	0.00402375	0.0353242	0.000345252	0.0113342	0.00863057	0.00490762	0.033193	0.101409	0.00355262	0.00372137	0.0242566	0.0030571	0.00343448
Q10588	Q10588	>sp|Q10588|BST1_HUMAN ADP-ribosyl cyclase/cyclic ADP-ribose hydrolase 2 OS=Homo sapiens OX=9606 GN=BST1 PE=1 SV=2	BST1	17	13	13	13	13	13	0.114259	0.125885	0.00333709	-0.941323	-0.938404	-0.956267	-1.2919	-1.34192	-1.45503	-0.594773	-0.593977	-0.627607	-0.51958	-0.510718	-0.526896	0.267971	0.229251	0.856283	7.61404e-06	0	2.19859e-15	1.3405e-07	0	4.25507e-20	0.000314751	4.63684e-09	1.55642e-08	0.000210548	3.65364e-07	6.11005e-07	0.376709	0.354513	1	0.000222195	0	2.05653e-13	8.3592e-06	0	2.79685e-18	0.00291055
Q9GZT8	Q9GZT8	>sp|Q9GZT8|NIF3L_HUMAN NIF3-like protein 1 OS=Homo sapiens OX=9606 GN=NIF3L1 PE=1 SV=2	NIF3L1	2	1	1	1	1	1	-0.595702	-0.603343	-0.508761	-0.17433	-0.182256	-0.156734	0.106729	0.0702296	0	0.0367502	0.0368316	0	-0.656933	-0.657501	-0.670919	0.0123189	0.0506995	0.0113918	0.244203	0.493035	0.256302	0.578185	0.897371	1	0.77236	1	1	0.00286521	0.0237598	0.00230994	0.0384591	0.11281	0.0415987	0.335728	0.609899	0.437115	0.660919	0.958036	1	0.825298
P05107	P05107	>sp|P05107|ITB2_HUMAN CD18-Integrin beta-2 OS=Homo sapiens OX=9606 GN=ITGB2 PE=1 SV=2	ITGB2	44	25	25	25	25	25	-0.0276698	0.0330044	2.07741e-18	-1.21638	-1.11726	-1.17267	-2.02856	-1.93554	-2.0201	-1.02566	-0.993367	-1.05461	-0.83737	-0.849413	-0.84083	0.712461	0.0797544	1	2.86564e-05	0	1.51834e-10	4.4658e-07	0	2.23294e-24	1.58021e-06	0	1.95924e-27	4.86093e-06	0	1.56791e-16	0.783675	0.160432	1	0.000503757	0	5.68093e-09	1.84082e-05	0	1.81017e-22	0.000139835
P05109	P05109	>sp|P05109|S10A8_HUMAN Protein S100-A8 OS=Homo sapiens OX=9606 GN=S100A8 PE=1 SV=1	S100A8	15	11	11	11	11	11	0.0410968	-0.0314346	-2.10344e-17	0.212083	0.128773	2.60101e-15	0.280433	0.207408	3.84707e-17	-0.0592612	-0.0992769	-1.43343e-15	0.083714	-0.0126809	0	0.644912	0.573357	1	0.0771538	0.0156059	1	0.0463724	0.000546738	1	0.421429	0.000715387	1	0.454375	0.660295	1	0.73018	0.706385	1	0.132026	0.0387281	1	0.0897911	0.00236595	1	0.525868
P01857	P01857	>sp|P01857|IGHG1_HUMAN Immunoglobulin heavy constant gamma 1 OS=Homo sapiens OX=9606 GN=IGHG1 PE=1 SV=1	IGHG1	15	12	12	12	12	12	-0.170415	-0.127443	-4.03219e-15	0.283747	0.295689	0.362465	0.367634	0.359725	0.324268	1.15059	1.14234	1.1707	0.130515	0.128772	0.0560651	0.016664	0.0176921	1	0.00297071	0.0122205	0.00370787	0.000205922	5.83629e-07	0.00310994	1.05462e-08	0	1.91812e-15	0.0213596	0.0293492	0.394035	0.0482463	0.0512421	1	0.0113419	0.0317184	0.0144512	0.0016103	6.57123e-06	0.0117682	6.41212e-06
O43516	O43516	>sp|O43516|WIPF1_HUMAN WAS/WASL-interacting protein family member 1 OS=Homo sapiens OX=9606 GN=WIPF1 PE=1 SV=3	WIPF1	11	8	8	8	8	8	-0.0161836	-0.00458815	-3.22589e-17	-0.341876	-0.332707	-0.293799	-0.342823	-0.315367	-0.31532	-0.143305	-0.118606	-0.0780392	-0.184761	-0.154216	-8.60769e-18	0.829306	0.369117	1	0.000948992	8.30534e-06	0.000104849	0.00181422	0.000603782	3.27265e-05	0.0457825	0.024995	0.138132	0.0121398	0.00403529	1	0.875661	0.512674	1	0.00513556	7.70939e-05	0.000907167	0.00808002	0.00258521	0.000284253	0.0941192
Q14005	Q14005	>sp|Q14005|IL16_HUMAN Pro-interleukin-16 OS=Homo sapiens OX=9606 GN=IL16 PE=1 SV=4	IL16	17	9	9	9	9	9	0.254951	0.192651	0	0.333813	0.316096	0.305582	0.252111	0.195365	0.158136	0.274581	0.276163	0.284022	0.420234	0.388654	0.422189	0.00485813	0.000103524	1	0.000375845	3.45454e-05	0.000110587	0.00353207	0.0523498	0.0183014	0.000517537	0.00147172	2.75609e-05	0.000620524	0.000481286	1.41806e-06	0.0203356	0.000874202	1	0.00261907	0.000261727	0.000933848	0.0129367	0.104786	0.0486438	0.00406016
Q8TAQ2	Q8TAQ2	>sp|Q8TAQ2|SMRC2_HUMAN SWI/SNF complex subunit SMARCC2 OS=Homo sapiens OX=9606 GN=SMARCC2 PE=1 SV=1	SMARCC2	16	6	6	6	6	6	-0.0784354	-0.0828226	-7.53804e-17	0.00411328	0.0081606	0	0.148016	0.105291	0	0.0930231	0.0882147	5.98366e-18	-0.0110864	0.0145028	5.42886e-17	0.309587	0.327609	1	0.962645	0.727515	1	0.0507765	0.268545	1	0.193797	0.51702	1	0.920388	0.925153	1	0.420154	0.468363	1	0.972757	0.811986	1	0.0970059	0.382154	1	0.288326
P18669	P18669	>sp|P18669|PGAM1_HUMAN Phosphoglycerate mutase 1 OS=Homo sapiens OX=9606 GN=PGAM1 PE=1 SV=2	PGAM1	16	15	15	15	15	15	-0.0645901	0.00981942	0	0.0395058	0.128537	0.167071	0.162666	0.28539	0.320016	-0.20222	-0.10219	-1.1332e-16	-0.0861549	0.0176888	4.10153e-17	0.305754	0.159185	1	0.589409	0.959296	0.0280801	0.0532006	0.0202147	7.64927e-05	0.0136845	0.121119	1	0.247913	0.545938	1	0.416537	0.272633	1	0.669686	1	0.0730383	0.100065	0.0483404	0.000558649	0.0382099
P09211	P09211	>sp|P09211|GSTP1_HUMAN Glutathione S-transferase P OS=Homo sapiens OX=9606 GN=GSTP1 PE=1 SV=2	GSTP1	14	12	12	12	12	12	0.0124098	-0.000351541	0.00517289	0.133929	0.102453	4.35072e-16	0.403837	0.378862	0.325721	-0.0342432	-0.0584508	-3.6428e-15	0.0770527	0.0419138	4.22169e-18	0.826369	0.000872942	0.837384	0.0291408	0.0649016	1	7.30097e-05	6.56208e-06	0.00256851	0.649879	0.180284	1	0.229395	0.0184949	1	0.873416	0.00504274	1	0.0607808	0.123025	1	0.000790566	5.87985e-05	0.0101902	0.729016
Q5SSJ5	Q5SSJ5	>sp|Q5SSJ5|HP1B3_HUMAN Heterochromatin protein 1-binding protein 3 OS=Homo sapiens OX=9606 GN=HP1BP3 PE=1 SV=1	HP1BP3	23	13	13	13	13	13	0.503605	0.495922	0.459597	0.811788	0.790983	0.718087	0.711969	0.692776	0.673206	0.433306	0.525095	0.515707	0.702521	0.640538	0.620516	0.00017455	1.52345e-12	3.17364e-09	1.57476e-05	0	1.3409e-11	2.33325e-06	0	8.23713e-12	0.000718746	5.76672e-12	3.47386e-11	1.65309e-05	2.22045e-16	1.26876e-13	0.00227283	7.26476e-11	1.33074e-07	0.000327335	0	6.79391e-10	6.03667e-05	0	2.56829e-10	0.00499426
Q9BRG1	Q9BRG1	>sp|Q9BRG1|VPS25_HUMAN Vacuolar protein-sorting-associated protein 25 OS=Homo sapiens OX=9606 GN=VPS25 PE=1 SV=1	VPS25	3	1	1	1	1	1	0.747598	0.760265	0.565727	1.10709	1.1216	1.02261	-0.0140809	-0.00810758	0	0.667075	0.666878	0.511679	1.02934	1.01709	0.929508	0.0339741	0.0173198	0.0672504	0.00283696	0.00113999	0.00512337	0.958142	1	1	0.0364203	0.0359196	0.0684519	0.00177181	0.00327997	0.00263156	0.0790671	0.0503829	0.167575	0.0109864	0.00451539	0.018432	0.968093	1	1	0.0790775
Q9Y6N5	Q9Y6N5	>sp|Q9Y6N5|SQOR_HUMAN Sulfide:quinone oxidoreductase, mitochondrial OS=Homo sapiens OX=9606 GN=SQOR PE=1 SV=1	SQOR	21	15	15	15	15	15	0.060679	0.0834382	0.0512404	0.149611	0.160897	0.120465	0.105249	0.123164	0.110904	-0.00437026	-0.0188091	-3.03734e-17	-0.0211991	-0.0357609	0	0.259074	0.686181	0.189614	0.0100161	0.00154547	0.0365804	0.0466593	0.101463	0.016344	0.928024	0.414441	1	0.685744	0.616585	1	0.367387	0.794431	0.377674	0.0272277	0.0057383	0.089953	0.0901313	0.177908	0.044352	0.946312
Q9NQG5	Q9NQG5	>sp|Q9NQG5|RPR1B_HUMAN Regulation of nuclear pre-mRNA domain-containing protein 1B OS=Homo sapiens OX=9606 GN=RPRD1B PE=1 SV=1	RPRD1B	6	4	4	4	4	4	-0.381269	-0.351143	-0.228823	-0.444315	-0.348	-0.204347	-0.131034	-0.0979538	-5.96502e-16	-0.359	-0.281098	-0.106579	-0.432669	-0.332532	-0.100901	0.00250684	0.000936566	0.0497553	0.000693306	0.000625743	0.101022	0.276554	0.252912	1	0.00229184	0.00352986	0.313627	0.00107829	0.00103174	0.357741	0.0134901	0.00528475	0.132246	0.00417357	0.00279744	0.203888	0.370634	0.362881	1	0.0110832
Q9NV70	Q9NV70	>sp|Q9NV70|EXOC1_HUMAN Exocyst complex component 1 OS=Homo sapiens OX=9606 GN=EXOC1 PE=1 SV=4	EXOC1	7	2	2	2	2	2	0.0657462	-0.0465193	-5.37589e-17	-0.0469463	-0.137297	-6.78243e-16	0.133983	0.0514732	0	-0.16554	-0.192811	-8.3685e-18	-0.139008	-0.205703	-5.42732e-18	0.71947	0.658946	1	0.767427	0.214677	1	0.458521	0.824677	1	0.401333	0.375984	1	0.445337	0.289098	1	0.788886	0.772688	1	0.818948	0.316267	1	0.556985	0.899783	1	0.506871
P40227	P40227	>sp|P40227|TCPZ_HUMAN T-complex protein 1 subunit zeta OS=Homo sapiens OX=9606 GN=CCT6A PE=1 SV=3	CCT6A	15	11	11	11	11	11	-0.086479	-0.0679048	-1.93826e-16	-0.0229759	-0.0283755	-1.85748e-17	0.104806	0.117087	0.0803467	-0.0536602	-0.043433	0	-0.065831	-0.0618309	-4.87684e-17	0.121725	0.464305	1	0.710548	0.883173	1	0.0881198	0.0719856	0.068425	0.362165	0.28975	1	0.322543	0.214716	1	0.206204	0.606398	1	0.772141	0.93974	1	0.149343	0.133742	0.145845	0.470541
O00429	O00429	>sp|O00429|DNM1L_HUMAN Dynamin-1-like protein OS=Homo sapiens OX=9606 GN=DNM1L PE=1 SV=2	DNM1L	8	1	1	1	1	1	-0.240012	-0.237182	-0.116413	-0.218247	-0.223374	-0.125991	-0.267171	-0.268616	-0.153034	-0.374927	-0.373071	-0.295748	-0.428133	-0.401505	-0.22858	0.199268	0.248458	0.360737	0.214472	0.289497	0.342711	0.180542	0.210838	0.297212	0.0602487	0.0878991	0.0944273	0.0707667	0.0707793	0.179652	0.298411	0.378128	0.620009	0.300805	0.400715	0.550148	0.265786	0.317744	0.497278	0.116382
P63010	P63010	>sp|P63010|AP2B1_HUMAN AP-2 complex subunit beta OS=Homo sapiens OX=9606 GN=AP2B1 PE=1 SV=1	AP2B1	23	8	8	8	8	8	0.0388873	0.0970877	0.0959243	0.281781	0.297164	0.35288	0.360153	0.378916	0.367932	0.264446	0.246678	0.288626	0.367324	0.372899	0.45056	0.622232	0.802643	0.224249	0.0047733	0.0414095	0.000975559	0.000985718	8.61344e-05	2.39774e-05	0.0184773	0.253587	0.00466944	0.0021843	0.00516479	3.59265e-05	0.711122	0.890118	0.427409	0.0158156	0.0865189	0.00495315	0.00507895	0.000498759	0.000220882	0.0477036
O14964	O14964	>sp|O14964|HGS_HUMAN Hepatocyte growth factor-regulated tyrosine kinase substrate OS=Homo sapiens OX=9606 GN=HGS PE=1 SV=1	HGS	4	2	2	2	2	2	0.0126337	-0.0356958	-7.62427e-19	-0.524021	-0.329383	-0.368871	-0.364761	-0.331484	-0.24631	-0.454696	-0.472004	-0.448575	-0.332654	-0.354253	-0.302185	0.945215	0.862072	1	0.0259705	0.118937	0.0568255	0.0757054	0.0475472	0.0668459	0.0310023	0.0114473	0.0129241	0.0861972	0.0602337	0.0923073	0.967085	0.938478	1	0.0553067	0.200203	0.12749	0.132362	0.096282	0.143994	0.0700395
Q14764	Q14764	>sp|Q14764|MVP_HUMAN Major vault protein OS=Homo sapiens OX=9606 GN=MVP PE=1 SV=4	MVP	39	24	24	24	24	24	-0.202661	-0.208326	-0.186191	-0.157394	-0.166794	-0.15168	-0.825752	-0.818426	-0.814885	-0.202585	-0.153517	-0.108912	-0.141073	-0.116874	-0.0736579	0.0022399	8.84515e-07	6.61218e-05	0.0098348	0.00175453	0.00421727	7.74243e-08	0	1.49958e-31	0.00301308	7.6671e-05	0.0177737	0.0221838	0.0068927	0.0876465	0.0126098	1.44372e-05	0.000776851	0.0268956	0.0063309	0.0159014	5.70594e-06	0	1.91946e-29	0.0129314
Q86YP4	Q86YP4	>sp|Q86YP4|P66A_HUMAN Transcriptional repressor p66-alpha OS=Homo sapiens OX=9606 GN=GATAD2A PE=1 SV=1	GATAD2A	3	1	1	1	1	1	0.0281486	0.0362422	0	0.825012	0.866467	0.575545	0.8403	0.947734	0.650261	0.497468	0.599546	0.203419	0.951783	1.03971	1.10945	0.946427	1	1	0.0487101	0.0220398	0.104541	0.0307729	0.0288997	0.0572704	0.141347	0.189058	0.349698	0.0134419	0.0098399	0.00155034	0.967512	1	1	0.0914773	0.0516883	0.2096	0.0651345	0.0642451	0.126047	0.228562
P25786	P25786	>sp|P25786|PSA1_HUMAN Proteasome subunit alpha type-1 OS=Homo sapiens OX=9606 GN=PSMA1 PE=1 SV=1	PSMA1	15	9	9	9	9	9	-0.304305	-0.216246	-1.41394e-16	-0.354666	-0.33906	-0.0242693	-0.158336	-0.14629	-0.0456985	-0.25895	-0.229934	-0.138412	-0.164159	-0.178776	-0.0452122	0.00210099	1.47845e-05	1	0.00634102	1.69406e-06	0.665903	0.077775	0.0140118	0.409487	0.00447853	0.000199637	0.0490593	0.0588757	0.00099501	0.422496	0.0121475	0.000175394	1	0.0193736	1.90738e-05	0.974414	0.1353	0.0360219	0.647091	0.0172611
Q8TDX7	Q8TDX7	>sp|Q8TDX7|NEK7_HUMAN Serine/threonine-protein kinase Nek7 OS=Homo sapiens OX=9606 GN=NEK7 PE=1 SV=1	NEK7	3	2	2	2	2	2	-0.307465	-0.309246	-0.278636	-0.0892265	-0.0628881	-1.35211e-16	0.146094	0.155998	0.0140837	0.0513629	0.0369361	2.54832e-18	-0.0738456	-0.0361933	-1.58496e-18	0.0177577	0.0775056	0.0212472	0.505868	0.886201	1	0.202281	0.0649798	0.74671	0.623208	0.669201	1	0.672398	0.795327	1	0.0504519	0.157016	0.0681704	0.595773	0.941976	1	0.290749	0.123849	1	0.706922
P61978	P61978	>sp|P61978|HNRPK_HUMAN Heterogeneous nuclear ribonucleoprotein K OS=Homo sapiens OX=9606 GN=HNRNPK PE=1 SV=1	HNRNPK	23	15	15	15	15	15	0.139713	0.135331	0.074403	-0.0159586	0.0271857	0	0.206185	0.20228	0.18315	0.00309621	0.0327747	0	-0.0466693	0.0104252	5.4848e-16	0.00760465	0.00628164	0.164857	0.776373	0.680684	1	0.00105667	2.74718e-05	0.00268981	0.956219	0.354086	1	0.416338	0.319107	1	0.0276864	0.0233236	0.342093	0.825596	0.775374	1	0.00529508	0.000193656	0.010534	0.968161
O14569	O14569	>sp|O14569|C56D2_HUMAN Transmembrane reductase CYB561D2 OS=Homo sapiens OX=9606 GN=CYB561D2 PE=1 SV=1	CYB561D2	1	1	1	1	1	1	0.6681	0.698987	0.731131	-0.341654	-0.335999	-0.138873	-0.334896	-0.548956	0	0.510068	0.513091	0.422649	-0.430777	-0.404316	0	0.00717663	0.0325797	0.00204427	0.149052	0.313997	0.36296	0.458734	0.853011	1	0.0314616	0.104599	0.0510942	0.116674	0.230518	1	0.0266061	0.0812654	0.0113768	0.223486	0.426139	0.578144	0.556985	0.922011	1	0.0703907
P26640	P26640	>sp|P26640|SYVC_HUMAN Valine--tRNA ligase OS=Homo sapiens OX=9606 GN=VARS1 PE=1 SV=4	VARS1	14	8	8	8	8	8	-0.304183	-0.274786	-0.230842	-0.0857769	-0.071958	-3.19777e-16	-0.110921	-0.110033	-0.0315427	-0.207688	-0.183987	-0.151446	-0.175671	-0.150655	-0.0931635	0.00826054	0.00219709	0.0127621	0.273726	0.177661	1	0.228804	0.0706595	0.503954	0.0205857	0.0289433	0.0191526	0.0415428	0.0320993	0.118618	0.0291577	0.0104566	0.0455093	0.367994	0.273144	1	0.320198	0.131985	0.768411	0.0512429
P62937	P62937	>sp|P62937|PPIA_HUMAN Peptidyl-prolyl cis-trans isomerase A OS=Homo sapiens OX=9606 GN=PPIA PE=1 SV=2	PPIA	15	13	13	13	13	13	0.18331	0.215507	0.244839	0.735693	0.757876	0.783244	0.830963	0.849478	0.798195	0.640127	0.645572	0.515442	0.686759	0.694298	0.628536	0.0671765	0.264741	0.00357566	1.6739e-06	4.44089e-16	5.06922e-10	4.38762e-06	1.95372e-07	2.6654e-08	4.03364e-05	2.22045e-16	3.88729e-06	4.91637e-05	0	3.84565e-07	0.131965	0.39646	0.0172128	9.46725e-05	2.00005e-14	1.76119e-08	9.61324e-05	2.4119e-06	5.49344e-07	0.000791114
Q9H4B7	Q9H4B7	>sp|Q9H4B7|TBB1_HUMAN Tubulin beta-1 chain OS=Homo sapiens OX=9606 GN=TUBB1 PE=1 SV=1	TUBB1	13	6	6	6	6	6	0.228302	0.164541	1.78767e-16	-0.0286429	-0.0599523	-8.07475e-16	0.191743	0.234862	0.176857	-0.288738	-0.272703	-0.15866	-0.10388	-0.167536	-2.09882e-13	0.00627944	0.00250623	1	0.66898	0.519135	1	0.0207906	0.0215531	0.0711776	0.00119553	0.0264219	0.136101	0.212554	0.684059	0.999999	0.0244013	0.0114141	1	0.736485	0.631584	1	0.0481092	0.0507917	0.151051	0.00717907
Q8WVM8	Q8WVM8	>sp|Q8WVM8|SCFD1_HUMAN Sec1 family domain-containing protein 1 OS=Homo sapiens OX=9606 GN=SCFD1 PE=1 SV=4	SCFD1	4	1	1	1	1	1	-0.678479	-0.662911	-0.562605	-0.603605	-0.594905	-0.317059	-0.697774	-0.699238	-0.439627	-1.15319	-1.16476	-1.01433	-1.02051	-0.993875	-0.684672	0.0378901	0.0471795	0.0134715	0.0733194	0.0800992	0.193906	0.0489451	0.0489595	0.111274	0.00710139	0.00577994	0.0128882	0.0375173	0.0128199	0.0940016	0.0854019	0.107682	0.0473448	0.126373	0.146028	0.349836	0.0938759	0.0988129	0.220553	0.0237887
P28676	P28676	>sp|P28676|GRAN_HUMAN Grancalcin OS=Homo sapiens OX=9606 GN=GCA PE=1 SV=2	GCA	15	10	10	10	10	10	0.0219502	0.0269832	2.24138e-17	0.171356	0.196585	0.124091	-0.411432	-0.416706	-0.345577	0.330111	0.341939	0.288513	0.399269	0.447388	0.377784	0.724396	0.327196	1	0.0333645	0.0983013	0.172612	0.000813464	1.76542e-06	0.00278022	0.00065695	4.29957e-06	0.0169077	0.000248617	7.62237e-05	0.00072005	0.792858	0.468358	1	0.0678068	0.171868	0.316346	0.00438657	1.85866e-05	0.0108011	0.00474096
P02671	P02671	>sp|P02671|FIBA_HUMAN Fibrinogen alpha chain OS=Homo sapiens OX=9606 GN=FGA PE=1 SV=2	FGA	44	28	28	28	28	28	1.31711	1.31174	1.22523	0.93966	0.939896	0.92726	1.25869	1.27176	1.21334	0.508543	0.521013	0.538637	0.516042	0.531234	0.549693	6.55058e-10	0	7.58338e-37	7.26042e-08	0	1.49528e-25	8.31676e-09	0	1.28943e-36	1.12173e-05	0	3.24103e-18	6.1028e-07	0	6.97538e-17	1.5931e-07	0	3.0738e-34	1.06664e-05	0	4.04059e-23	1.01132e-06	0	2.85081e-34	0.000372735
P30626	P30626	>sp|P30626|SORCN_HUMAN Sorcin OS=Homo sapiens OX=9606 GN=SRI PE=1 SV=1	SRI	9	3	3	3	3	3	0.258485	0.270799	0.153871	0.463989	0.513081	0.508698	0.543012	0.574211	0.537232	0.427971	0.402922	0.189936	0.462402	0.442872	0.377211	0.0250233	0.00864441	0.177713	0.003586	0.00525872	0.00218409	0.000750365	0.000528212	0.000875978	0.00419748	0.0012702	0.219071	0.00361281	0.00286389	0.0257217	0.0647979	0.0295399	0.358076	0.0128429	0.0154678	0.0096673	0.00411939	0.0023063	0.00426929	0.0164384
P21462	P21462	>sp|P21462|FPR1_HUMAN fMet-Leu-Phe receptor OS=Homo sapiens OX=9606 GN=FPR1 PE=1 SV=3	FPR1	3	2	2	2	2	2	1.00668	0.895307	0.790524	0.853116	0.800932	0.591952	0.303317	0.148999	9.04091e-16	0.438407	0.27344	0.0765818	0.832771	0.714869	0.603082	0.000267445	0.00953398	0.00784944	0.000784415	0.898145	0.0469015	0.0975505	0.373496	1	0.0241841	0.763675	0.510718	0.000916736	0.122178	0.0236926	0.00295648	0.0317191	0.0311925	0.00457481	0.951447	0.109048	0.162191	0.49609	1	0.0580037
O43149	O43149	>sp|O43149|ZZEF1_HUMAN Zinc finger ZZ-type and EF-hand domain-containing protein 1 OS=Homo sapiens OX=9606 GN=ZZEF1 PE=1 SV=6	ZZEF1	3	1	1	1	1	1	-0.729963	-0.708861	-0.490784	-0.122715	-0.100078	0	-0.219593	-0.20207	0	-0.198541	-0.18991	0	-0.180064	-0.167618	0	0.0514189	0.0504195	0.112733	0.707448	0.923111	1	0.517187	0.643194	1	0.546808	0.708633	1	0.602346	0.770032	1	0.107802	0.112496	0.253761	0.770683	0.970603	1	0.608772	0.751017	1	0.639345
P56192	P56192	>sp|P56192|SYMC_HUMAN Methionine--tRNA ligase, cytoplasmic OS=Homo sapiens OX=9606 GN=MARS1 PE=1 SV=2	MARS1	6	3	3	3	3	3	0.19497	0.224177	8.01107e-18	0.0849884	0.204753	4.63423e-17	0.306406	0.28415	0.138349	0.102758	0.152332	1.86724e-17	0.367506	0.360528	0.238766	0.249969	0.255203	1	0.581453	0.275128	1	0.0871767	0.117112	0.204243	0.554001	0.366958	1	0.0628336	0.133592	0.0685812	0.357814	0.386195	1	0.662887	0.384989	1	0.148427	0.200687	0.365234	0.646671
Q9BSJ8	Q9BSJ8	>sp|Q9BSJ8|ESYT1_HUMAN Extended synaptotagmin-1 OS=Homo sapiens OX=9606 GN=ESYT1 PE=1 SV=1	ESYT1	15	3	3	3	3	3	-0.533885	-0.510574	-0.431669	-0.582625	-0.453906	-0.423354	-0.560725	-0.539565	-0.458	-0.689657	-0.614605	-0.607514	-0.558998	-0.61897	-0.550766	0.00106193	0.00240113	0.00295703	0.00469191	0.00184669	0.00281604	0.00507452	0.00212217	0.00359245	0.00265894	9.3781e-05	3.26576e-05	0.000380937	0.00177383	0.000980218	0.00780614	0.011018	0.0149437	0.0156097	0.00662411	0.0116275	0.0168366	0.00747989	0.0131184	0.0120867
P04843	P04843	>sp|P04843|RPN1_HUMAN Dolichyl-diphosphooligosaccharide--protein glycosyltransferase subunit 1 OS=Homo sapiens OX=9606 GN=RPN1 PE=1 SV=1	RPN1	26	16	16	16	16	16	-0.0530717	-0.0611247	-0.0196045	-0.0856417	-0.0797225	-0.0243512	-0.246591	-0.236503	-0.200234	-0.0741441	-0.071969	-0.0311401	-0.128667	-0.114275	-0.102774	0.404466	0.324322	0.50752	0.289088	0.632464	0.521053	0.00435874	0.0086243	0.00248663	0.376955	0.415727	0.42074	0.0783925	0.251414	0.0734257	0.518809	0.464791	0.825059	0.382515	0.735958	0.785617	0.0150361	0.0241361	0.00989767	0.483776
P40939	P40939	>sp|P40939|ECHA_HUMAN Trifunctional enzyme subunit alpha, mitochondrial OS=Homo sapiens OX=9606 GN=HADHA PE=1 SV=2	HADHA	34	18	18	18	18	18	0.0707503	0.064838	2.26345e-17	0.213374	0.159906	0.174097	0.0625197	0.070579	0.0647027	0.194777	0.154223	0.126113	0.0880049	0.0628421	0.0351306	0.155518	0.257528	1	0.0055748	0.0523862	0.0274197	0.164151	0.952138	0.246264	0.0124796	0.248246	0.106589	0.161721	0.59452	0.473847	0.248339	0.388571	1	0.0176681	0.104088	0.0715501	0.247346	1	0.423261	0.0357906
P23368	P23368	>sp|P23368|MAOM_HUMAN NAD-dependent malic enzyme, mitochondrial OS=Homo sapiens OX=9606 GN=ME2 PE=1 SV=1	ME2	16	8	8	8	8	8	-0.101616	-0.0734345	-0.0839847	-0.11168	-0.119388	-0.0889139	-0.0312034	-0.0374075	-6.15059e-17	-0.278784	-0.261451	-0.247714	-0.237008	-0.240218	-0.262521	0.321125	0.220537	0.28066	0.258838	0.608519	0.260166	0.768969	0.500497	1	0.0188312	0.155164	0.00454878	0.031215	0.649033	0.0108713	0.43124	0.344696	0.506729	0.351782	0.714247	0.442465	0.822036	0.620392	1	0.0482587
Q92556	Q92556	>sp|Q92556|ELMO1_HUMAN Engulfment and cell motility protein 1 OS=Homo sapiens OX=9606 GN=ELMO1 PE=1 SV=2	ELMO1	27	15	15	15	15	15	-0.15948	-0.153825	-0.0802049	-0.0933229	-0.0910667	-2.74293e-16	-0.037549	-0.0380433	-3.52079e-17	-0.144318	-0.150893	-0.095513	-0.161638	-0.168113	-0.0805444	0.00849644	0.00342387	0.111303	0.145849	0.25015	1	0.449018	0.748649	1	0.0119159	0.00359042	0.0909068	0.00915277	0.0059734	0.177894	0.0296887	0.0146085	0.250995	0.220041	0.356635	1	0.5471	0.840272	1	0.034623
P68371	P68371	>sp|P68371|TBB4B_HUMAN Tubulin beta-4B chain OS=Homo sapiens OX=9606 GN=TUBB4B PE=1 SV=1	TUBB4B	30	24	24	24	24	24	-0.531546	-0.492681	-0.442822	-0.630343	-0.623254	-0.547631	-0.330573	-0.295487	-0.212551	-0.349476	-0.360585	-0.312685	-0.347298	-0.288623	-0.141535	3.77136e-06	0	3.23013e-11	1.02609e-06	0	6.22204e-11	0.000146526	5.55112e-14	0.000718617	2.1642e-05	3.33067e-15	2.74562e-05	3.33898e-05	1.00051e-11	0.0353523	0.000208453	0	2.12315e-09	7.56199e-05	0	2.75391e-09	0.00125919	1.51689e-12	0.00360211	0.000526333
P62249	P62249	>sp|P62249|RS16_HUMAN 40S ribosomal protein S16 OS=Homo sapiens OX=9606 GN=RPS16 PE=1 SV=2	RPS16	7	2	2	2	2	2	1.03178	0.939746	0.938198	1.31536	1.25554	1.23626	0.28919	0.353498	0.193241	0.872841	0.804381	0.792317	0.957288	0.855923	0.791159	4.01218e-05	1.46188e-05	2.66779e-05	3.82668e-05	1.39176e-07	1.10783e-05	0.0672896	0.073315	0.184231	0.000136431	0.00013516	0.000124328	6.7985e-05	0.000156498	1.63067e-05	0.000855932	0.000175137	0.000368641	0.00059277	1.9794e-06	0.000145634	0.120863	0.135488	0.335116	0.00168426
O14976	O14976	>sp|O14976|GAK_HUMAN Cyclin-G-associated kinase OS=Homo sapiens OX=9606 GN=GAK PE=1 SV=2	GAK	9	3	3	3	3	3	-0.0894527	-0.0103234	-5.89515e-19	-0.329827	-0.221791	-0.0745563	-0.105815	0.0294536	4.13406e-20	-0.139373	-0.193868	-4.91812e-16	-0.0440647	0.101944	2.41691e-18	0.605764	0.976486	1	0.058757	0.295231	0.413449	0.533338	0.975266	1	0.265826	0.181453	1	0.778845	0.704155	1	0.69887	1	1	0.105304	0.406109	0.644969	0.623595	1	1	0.369001
Q92974	Q92974	>sp|Q92974|ARHG2_HUMAN Rho guanine nucleotide exchange factor 2 OS=Homo sapiens OX=9606 GN=ARHGEF2 PE=1 SV=4	ARHGEF2	13	6	6	6	6	6	0.0891118	0.0783415	7.49058e-16	-0.0598609	-0.0379857	-1.31345e-16	0.0204034	0.0420698	1.1393e-14	-0.0814577	-0.05086	-1.88768e-17	0.0218369	0.0452863	4.89347e-17	0.33456	0.405638	1	0.533779	0.700195	1	0.829276	0.972552	1	0.381377	0.686055	1	0.83433	0.390292	1	0.445104	0.548063	1	0.619642	0.791677	1	0.870389	1	1	0.487587
Q9UL46	Q9UL46	>sp|Q9UL46|PSME2_HUMAN Proteasome activator complex subunit 2 OS=Homo sapiens OX=9606 GN=PSME2 PE=1 SV=4	PSME2	14	7	7	7	7	7	-0.136064	-0.105007	-0.00823173	-0.0287829	0.0427408	0	0.338242	0.380667	0.36607	0.115918	0.177086	0.0979864	0.00866947	0.1033	5.28752e-17	0.184972	0.0932107	0.737896	0.82557	0.830708	1	0.0251321	0.00252092	0.0018662	0.373202	0.340993	0.255932	0.94592	0.295521	1	0.282748	0.179342	1	0.866546	0.899464	1	0.0557676	0.00873343	0.00785224	0.481244
Q99497	Q99497	>sp|Q99497|PARK7_HUMAN Parkinson disease protein 7 OS=Homo sapiens OX=9606 GN=PARK7 PE=1 SV=2	PARK7	13	10	10	10	10	10	0.217561	0.230103	0.225058	0.541805	0.537182	0.526883	0.696129	0.668907	0.695227	0.400146	0.392005	0.392976	0.481493	0.489562	0.491646	0.00779741	0.0019192	0.000228869	8.63259e-05	6.4418e-10	2.55183e-09	0.000291807	2.13163e-14	4.1131e-08	0.00126144	1.53188e-06	1.34896e-05	0.000104276	7.43896e-10	1.25296e-09	0.028143	0.00922431	0.00207453	0.00100088	1.43729e-08	8.27472e-08	0.00209083	6.09896e-13	8.17071e-07	0.00745061
P16435	P16435	>sp|P16435|NCPR_HUMAN NADPH--cytochrome P450 reductase OS=Homo sapiens OX=9606 GN=POR PE=1 SV=2	POR	12	5	5	5	5	5	-0.00271368	-0.0178792	0	0.242411	0.212375	0.206621	0.357307	0.26855	0.214879	0.293462	0.25115	0.192061	0.269814	0.267357	0.199996	0.970539	0.834456	1	0.0219224	0.0550512	0.0108846	0.00216205	0.00131719	0.0051603	0.00316448	0.000708881	0.0088533	0.00624803	0.000656238	0.00835226	0.9843	0.916206	1	0.0487342	0.108409	0.0332556	0.0090474	0.00501317	0.0176125	0.0134311
P06727	P06727	>sp|P06727|APOA4_HUMAN Apolipoprotein A-IV OS=Homo sapiens OX=9606 GN=APOA4 PE=1 SV=4	APOA4	34	9	9	9	9	9	1.7959	1.74355	1.69444	1.79539	1.77984	1.75189	2.56886	2.55145	2.51663	-0.631571	-0.623506	-0.578672	-1.60721	-1.60449	-1.55673	1.40032e-09	0	5.62819e-24	9.02555e-10	0	3.03781e-29	2.88349e-10	0	1.86682e-32	4.1765e-06	3.49306e-10	5.80728e-09	4.80275e-09	0	4.66092e-19	2.43255e-07	0	1.05291e-21	3.22715e-07	0	1.23133e-26	1.05779e-07	0	2.67065e-30	0.000226928
Q9NX46	Q9NX46	>sp|Q9NX46|ADPRS_HUMAN ADP-ribosylhydrolase ARH3 OS=Homo sapiens OX=9606 GN=ADPRS PE=1 SV=1	ADPRS	6	3	3	3	3	3	-0.791628	-0.75808	-0.767576	-0.639147	-0.573058	-0.57807	-0.46576	-0.493582	-0.480601	-0.670315	-0.698397	-0.69063	-0.738015	-0.678704	-0.652013	8.05093e-05	2.56717e-05	1.37656e-07	0.000795756	0.00108495	0.000253743	0.00694058	0.00240145	0.000317398	0.00152295	0.000166275	5.00901e-05	0.000292041	0.000356231	6.12458e-05	0.00134538	0.000275038	4.03348e-06	0.00461684	0.00435989	0.00176599	0.0210994	0.00834331	0.00182868	0.00839864
P25325	P25325	>sp|P25325|THTM_HUMAN 3-mercaptopyruvate sulfurtransferase OS=Homo sapiens OX=9606 GN=MPST PE=1 SV=3	MPST	11	3	3	3	3	3	0.154107	0.221567	0.268046	0.180814	0.271941	0.24575	0.236245	0.295885	0.21063	0.0434769	0.0634255	2.10091e-19	0.0371963	0.0955746	0.0389399	0.162049	0.867955	0.106872	0.116337	0.425752	0.0852613	0.0350072	0.453211	0.139333	0.651178	0.796039	1	0.722461	0.577082	0.608086	0.256744	0.94193	0.243645	0.18432	0.541826	0.178755	0.0719675	0.574666	0.265147	0.729464
Q16531	Q16531	>sp|Q16531|DDB1_HUMAN DNA damage-binding protein 1 OS=Homo sapiens OX=9606 GN=DDB1 PE=1 SV=1	DDB1	20	8	8	8	8	8	-0.129796	-0.115631	-1.37477e-16	-0.169088	-0.174023	-0.127725	-0.0249966	0.0145408	8.56464e-17	-0.231025	-0.211682	-0.177528	-0.219027	-0.210947	-0.203978	0.148931	0.078675	1	0.0144279	0.0227251	0.0517398	0.629405	0.382581	1	0.00238902	0.0231104	0.0105007	0.0186221	0.00583987	0.0126434	0.240505	0.158704	1	0.0352296	0.0527362	0.117837	0.708007	0.50485	1	0.011437
Q8WU76	Q8WU76	>sp|Q8WU76|SCFD2_HUMAN Sec1 family domain-containing protein 2 OS=Homo sapiens OX=9606 GN=SCFD2 PE=1 SV=2	SCFD2	2	1	1	1	1	1	-0.0690062	-0.0699743	0	-0.328481	-0.329105	-0.280975	0.162834	0.151488	0	-0.190792	-0.187628	-0.115719	-0.38899	-0.38937	-0.395742	0.648652	0.932431	1	0.0603291	0.216998	0.0743067	0.343056	0.551334	1	0.194634	0.468215	0.33092	0.020753	0.138579	0.0165691	0.733731	0.994157	1	0.10733	0.319019	0.15971	0.43888	0.667752	1	0.289261
P63092;Q5JWF2	P63092;Q5JWF2	>sp|P63092|GNAS2_HUMAN Guanine nucleotide-binding protein G(s) subunit alpha isoforms short OS=Homo sapiens OX=9606 GN=GNAS PE=1 SV=1;>sp|Q5JWF2|GNAS1_HUMAN Guanine nucleotide-binding protein G(s) subunit alpha isoforms XLas OS=Homo sapiens OX=9606 GN=GNAS PE=1 SV=2	GNAS	9	7	7	7	7	7	0.133514	0.102285	0	-0.488061	-0.474476	-0.446059	-0.513789	-0.521974	-0.537083	0.0157502	-0.059145	-0.00832487	0.110974	0.050305	0	0.0580557	0.0132653	1	0.000254843	6.92215e-07	2.79616e-06	4.87759e-05	2.76859e-07	4.34413e-09	0.798511	0.948004	0.729107	0.157039	0.0439713	1	0.117941	0.0409405	1	0.00194899	8.41733e-06	4.66855e-05	0.000589276	3.25276e-06	1.02572e-07	0.84581
P43243	P43243	>sp|P43243|MATR3_HUMAN Matrin-3 OS=Homo sapiens OX=9606 GN=MATR3 PE=1 SV=2	MATR3	7	3	3	3	3	3	-0.505813	-0.527287	-0.491835	-0.438093	-0.445678	-0.411916	-0.414516	-0.388009	-0.387246	-0.300928	-0.313432	-0.26712	-0.321342	-0.309542	-0.31847	0.0025072	0.000679234	0.000918068	0.00739702	0.00108639	0.00953104	0.00404088	0.00147612	0.00052276	0.0312882	0.0201462	0.0354715	0.0134185	0.014082	0.00922172	0.0134901	0.00412974	0.00625418	0.0218585	0.00435989	0.029832	0.0142095	0.00550603	0.00277588	0.0701406
O00186	O00186	>sp|O00186|STXB3_HUMAN Syntaxin-binding protein 3 OS=Homo sapiens OX=9606 GN=STXBP3 PE=1 SV=2	STXBP3	5	2	2	2	2	2	0.261393	0.272649	0.128391	0.360307	0.337278	0.184174	0.225675	0.179247	0.0242643	0.196839	0.109028	3.60844e-15	0.346161	0.264713	0.147371	0.0806793	0.177006	0.168298	0.0323656	0.0713499	0.151578	0.13935	0.397606	0.692143	0.110526	0.892443	1	0.0275328	0.348355	0.26925	0.151507	0.294445	0.346293	0.0663126	0.133274	0.283786	0.216135	0.518487	1	0.187447
Q13177	Q13177	>sp|Q13177|PAK2_HUMAN Serine/threonine-protein kinase PAK 2 OS=Homo sapiens OX=9606 GN=PAK2 PE=1 SV=3	PAK2	25	11	11	11	11	11	-0.457671	-0.456835	-0.385382	-0.458926	-0.416028	-0.379396	-0.360254	-0.364689	-0.364412	-0.438158	-0.403774	-0.361259	-0.477382	-0.414318	-0.327383	3.7006e-05	5.2938e-08	2.69945e-05	0.000101878	3.67034e-07	4.51372e-06	0.00107229	2.10952e-07	2.66449e-06	0.000121944	2.22768e-08	8.06385e-07	0.000167321	3.75498e-09	7.72642e-05	0.000847176	1.22615e-06	0.000370907	0.00110119	4.67344e-06	6.9477e-05	0.00531123	2.57806e-06	3.42859e-05	0.00154462
Q92882	Q92882	>sp|Q92882|OSTF1_HUMAN Osteoclast-stimulating factor 1 OS=Homo sapiens OX=9606 GN=OSTF1 PE=1 SV=2	OSTF1	13	8	8	8	8	8	0.0218518	0.0811247	0.121088	0.231197	0.242388	0.319243	0.277619	0.249471	0.300594	0.220043	0.211434	0.264146	0.22631	0.247338	0.315508	0.708312	0.504579	0.0695828	0.0116561	0.354368	0.00107986	0.00313345	0.106114	0.00147836	0.00716139	0.176304	0.00119742	0.00628295	0.0982675	0.000224414	0.78137	0.645181	0.172503	0.0303833	0.466859	0.00535963	0.0119193	0.184335	0.00652451	0.0238373
P09917	P09917	>sp|P09917|LOX5_HUMAN Polyunsaturated fatty acid 5-lipoxygenase OS=Homo sapiens OX=9606 GN=ALOX5 PE=1 SV=2	ALOX5	26	16	16	16	16	16	-0.291567	-0.286805	-0.272425	-0.195692	-0.190876	-0.126631	-0.179875	-0.191961	-0.148758	-0.135607	-0.134611	-0.0864727	-0.0734	-0.071087	-3.06687e-14	0.000766178	4.89372e-07	5.55208e-07	0.0147833	1.67082e-05	0.0277306	0.0398989	0.00170743	0.0139023	0.0320332	0.0492748	0.104583	0.221059	0.0713684	1	0.00619051	8.81594e-06	1.31094e-05	0.0358098	0.000146167	0.0722839	0.0801934	0.0062256	0.0393602	0.0714037
O14656	O14656	>sp|O14656|TOR1A_HUMAN Torsin-1A OS=Homo sapiens OX=9606 GN=TOR1A PE=1 SV=1	TOR1A	6	3	3	3	3	3	-0.270413	-0.289623	-0.211569	-0.185715	-0.188052	-0.173862	-0.249847	-0.206262	-0.242955	-0.246264	-0.249538	-0.225684	-0.103742	-0.116959	-0.0684644	0.0788972	0.038015	0.379809	0.0637763	0.122233	0.0131266	0.0150434	0.126723	0.000388811	0.0336644	0.0386794	0.0209708	0.283384	0.367911	0.254471	0.148943	0.0918098	0.646521	0.112313	0.204809	0.0386956	0.0375235	0.213873	0.00217377	0.0739895
P57053	P57053	>sp|P57053|H2BFS_HUMAN Histone H2B type F-S OS=Homo sapiens OX=9606 GN=H2BC12L PE=1 SV=2	H2BC12L	13	9	9	9	9	9	0.509496	0.516912	0.503662	0.837208	0.848127	0.859665	0.923679	0.927151	0.84147	0.212156	0.13906	3.64331e-18	0.346019	0.260221	9.09264e-17	0.000161169	1.25707e-07	0.000262891	2.40606e-06	7.11585e-10	1.69383e-05	3.95091e-07	4.44089e-16	8.35678e-08	0.0210618	0.344578	1	0.00647642	2.31706e-05	1	0.00215364	2.70548e-06	0.00231648	0.000121229	1.57325e-08	0.000204463	1.7644e-05	1.42109e-14	1.55143e-06	0.0521082
P04899	P04899	>sp|P04899|GNAI2_HUMAN Guanine nucleotide-binding protein G(i) subunit alpha-2 OS=Homo sapiens OX=9606 GN=GNAI2 PE=1 SV=3	GNAI2	27	20	20	20	20	20	-0.534423	-0.49151	-0.483508	-1.04377	-0.979449	-0.943176	-1.06228	-1.05725	-1.07101	-0.985973	-0.956657	-0.915343	-0.84063	-0.796775	-0.776234	5.06473e-05	2.22045e-15	1.05192e-12	1.50955e-05	0	1.47652e-13	2.36404e-07	0	8.73682e-34	2.09113e-07	0	5.31298e-24	3.53747e-06	0	3.38545e-18	0.000962299	1.42109e-13	8.52755e-11	0.000320997	0	9.44976e-12	1.22327e-05	0	1.51771e-31	4.06979e-05
Q16543	Q16543	>sp|Q16543|CDC37_HUMAN Hsp90 co-chaperone Cdc37 OS=Homo sapiens OX=9606 GN=CDC37 PE=1 SV=1	CDC37	15	9	9	9	9	9	-0.249153	-0.264325	-0.145625	-0.0927881	-0.0955134	-3.78626e-17	-0.0744592	-0.167398	-4.48153e-17	-0.177328	-0.154312	-2.66626e-14	-0.158944	-0.115515	-4.2906e-17	0.0120994	0.000282797	0.0720264	0.201297	0.174478	1	0.303004	0.0717832	1	0.0247454	0.0023068	1	0.0486719	0.0446745	1	0.0379688	0.00198775	0.177363	0.286456	0.269245	1	0.398327	0.133498	1	0.0587703
Q9Y383	Q9Y383	>sp|Q9Y383|LC7L2_HUMAN Putative RNA-binding protein Luc7-like 2 OS=Homo sapiens OX=9606 GN=LUC7L2 PE=1 SV=2	LUC7L2	8	3	3	3	3	3	-0.428185	-0.418601	-0.279704	-0.105243	-0.0876639	-1.184e-15	0.184202	0.134061	7.00394e-18	0.236736	0.236351	0.186392	0.0827587	0.0821004	9.93649e-17	0.0128626	0.0154926	0.0285954	0.367994	0.611079	1	0.252204	0.257851	1	0.0427579	0.0684512	0.0447095	0.50143	0.590915	1	0.0395972	0.0462481	0.0849132	0.465398	0.71656	1	0.346507	0.369096	1	0.0891064
P20073	P20073	>sp|P20073|ANXA7_HUMAN Annexin A7 OS=Homo sapiens OX=9606 GN=ANXA7 PE=1 SV=3	ANXA7	22	15	15	15	15	15	-0.0237	-0.0118619	-8.00652e-18	-0.103569	-0.129172	-0.0438363	-0.188314	-0.181191	-0.182846	-0.156211	-0.11241	-0.0852405	-0.166092	-0.104201	-0.00601137	0.646453	0.983616	1	0.120128	0.172592	0.391169	0.00701649	0.0181067	0.00379591	0.0207543	0.0924422	0.129742	0.0247874	0.34221	0.768441	0.731584	1	1	0.188363	0.266842	0.616072	0.0212505	0.0444449	0.013616	0.0515571
Q13303	Q13303	>sp|Q13303|KCAB2_HUMAN Voltage-gated potassium channel subunit beta-2 OS=Homo sapiens OX=9606 GN=KCNAB2 PE=1 SV=2	KCNAB2	15	6	6	6	6	6	-0.0916031	-0.0805038	0	-0.0497882	-0.113315	-1.77972e-17	-0.228896	-0.290957	-7.04759e-10	0.0674758	0.0176018	4.59039e-17	-0.109066	-0.172725	-4.81192e-17	0.402593	0.416117	1	0.601234	0.366146	1	0.0399496	2.04865e-05	0.99995	0.521379	0.00506119	1	0.360357	0.000577578	1	0.516684	0.560042	1	0.679145	0.479204	1	0.0802291	0.000148283	1	0.619169
P55265	P55265	>sp|P55265|DSRAD_HUMAN Double-stranded RNA-specific adenosine deaminase OS=Homo sapiens OX=9606 GN=ADAR PE=1 SV=4	ADAR	17	5	5	5	5	5	0.0116036	0.0301181	2.19883e-16	-0.215379	-0.109242	-7.17955e-18	0.0397623	0.100073	0	-0.0569544	0.0227871	0	-0.123459	-0.103311	-1.03159e-16	0.874844	0.820738	1	0.0322295	0.166821	1	0.660485	0.911239	1	0.493655	0.370093	1	0.12668	0.0662387	1	0.914712	0.90441	1	0.0661452	0.260403	1	0.732466	0.969437	1	0.592289
P11142	P11142	>sp|P11142|HSP7C_HUMAN Heat shock cognate 71 kDa protein OS=Homo sapiens OX=9606 GN=HSPA8 PE=1 SV=1	HSPA8	43	35	35	35	35	35	-0.16207	-0.153368	-0.140788	-0.0453074	-0.0279275	8.30967e-18	0.0913271	0.0812358	0.045935	-0.000902973	0.0139209	2.62888e-16	-0.0972574	-0.105406	-0.0707443	0.00254924	1.12251e-05	9.43788e-05	0.368185	0.0357446	1	0.0216638	0.0116641	0.101698	0.982389	0.6875	1	0.0468337	0.000389936	0.0529651	0.0135662	0.000137183	0.00103859	0.465398	0.076998	1	0.0497509	0.0310361	0.204067	0.986038
P54819	P54819	>sp|P54819|KAD2_HUMAN Adenylate kinase 2, mitochondrial OS=Homo sapiens OX=9606 GN=AK2 PE=1 SV=2	AK2	15	10	10	10	10	10	0.24227	0.235691	0.257582	0.241899	0.268796	0.277219	0.372849	0.382905	0.389502	0.27425	0.247343	0.118903	0.14453	0.129943	5.23385e-17	0.00113462	0.314625	0.0382626	0.00339358	0.294595	0.0584769	7.48338e-05	0.000156231	0.000519308	0.0016472	0.264685	0.200714	0.0211683	0.478936	1	0.00809684	0.454646	0.106568	0.0123366	0.405464	0.130833	0.000801743	0.000833064	0.00276964	0.00887889
P49189	P49189	>sp|P49189|AL9A1_HUMAN 4-trimethylaminobutyraldehyde dehydrogenase OS=Homo sapiens OX=9606 GN=ALDH9A1 PE=1 SV=3	ALDH9A1	15	5	5	5	5	5	-0.393848	-0.429157	-0.369282	-0.0912928	-0.0680667	0	-0.0794034	-0.0956994	-2.99188e-17	0.0141433	-0.00396275	-3.24257e-18	0.0225701	0.045938	0	0.00222364	0.000143286	0.00461882	0.292524	0.130288	1	0.477507	0.129551	1	0.868935	0.613169	1	0.816002	0.546731	1	0.0125672	0.00116546	0.020918	0.386641	0.214676	1	0.574615	0.21789	1	0.90542
Q9H9B4	Q9H9B4	>sp|Q9H9B4|SFXN1_HUMAN Sideroflexin-1 OS=Homo sapiens OX=9606 GN=SFXN1 PE=1 SV=4	SFXN1	9	2	2	2	2	2	0.172298	0.129056	2.9939e-16	-0.360628	-0.39703	-0.371208	-0.976168	-1.00648	-0.946916	-0.0806952	-0.129066	0	-0.0586252	-0.0946383	0	0.237036	0.466627	1	0.0157604	0.123484	0.0121388	8.38254e-05	9.55203e-05	6.09533e-05	0.468065	0.62318	1	0.650449	0.612384	1	0.343956	0.60743	1	0.0376691	0.206488	0.0360898	0.000882962	0.00054789	0.000479736	0.570594
P61006	P61006	>sp|P61006|RAB8A_HUMAN Ras-related protein Rab-8A OS=Homo sapiens OX=9606 GN=RAB8A PE=1 SV=1	RAB8A	7	5	5	5	5	5	-0.0453551	-0.0385558	-2.51872e-18	-0.0906899	-0.0992699	-0.0649673	-0.127705	-0.0939032	-0.00104857	-0.145024	-0.0641107	-1.49173e-18	0.0505386	0.0224147	-1.11265e-19	0.487523	0.578026	1	0.276641	0.593873	0.281329	0.186818	0.556251	0.91455	0.0841991	0.813556	1	0.545321	0.387975	1	0.598816	0.709589	1	0.370072	0.699418	0.470558	0.272714	0.672367	1	0.151459
P22307	P22307	>sp|P22307|SCP2_HUMAN Sterol carrier protein 2 OS=Homo sapiens OX=9606 GN=SCP2 PE=1 SV=2	SCP2	8	5	5	5	5	5	-0.117468	-0.0725706	-8.54792e-15	-0.292943	-0.271233	-0.241446	-0.214069	-0.165327	-0.118262	-0.245242	-0.251084	-0.198378	-0.195365	-0.177168	-0.0466635	0.192321	0.783527	1	0.00422515	0.00600411	0.00607976	0.0337105	0.0288028	0.0614151	0.00992811	0.00199708	0.0181639	0.0323195	0.00628112	0.445236	0.290692	0.876512	1	0.0146637	0.0172193	0.0209137	0.0699522	0.0640883	0.134115	0.0300313
P62266	P62266	>sp|P62266|RS23_HUMAN 40S ribosomal protein S23 OS=Homo sapiens OX=9606 GN=RPS23 PE=1 SV=3	RPS23	2	1	1	1	1	1	-0.513756	-0.511172	-0.501833	-0.259022	-0.265953	-0.218095	-0.3816	-0.380213	-0.366883	-0.207226	-0.206475	-0.180325	-0.14678	-0.142488	-0.0974134	0.00558925	0.00663993	0.00532208	0.1277	0.126799	0.154084	0.0260894	0.0262997	0.0266287	0.140029	0.163398	0.169228	0.300745	0.334397	0.417097	0.0225798	0.0242104	0.0232375	0.1987	0.210638	0.287592	0.0573166	0.0594433	0.0658095	0.226731
P13010	P13010	>sp|P13010|XRCC5_HUMAN X-ray repair cross-complementing protein 5 OS=Homo sapiens OX=9606 GN=XRCC5 PE=1 SV=3	XRCC5	28	17	17	17	17	17	-0.235972	-0.227201	-0.169514	-0.112574	-0.0853511	-1.87501e-16	0.0136883	0.0025946	7.33657e-17	-0.029699	0.00678958	-5.30178e-17	-0.132793	-0.0788637	-1.62777e-16	0.00106564	0.0201478	0.0462068	0.0360647	0.236526	1	0.789478	0.662358	1	0.547079	0.370627	1	0.0319628	0.919596	1	0.00780614	0.0569438	0.124446	0.0721294	0.341789	1	0.839347	0.764525	1	0.639354
P01008	P01008	>sp|P01008|ANT3_HUMAN Antithrombin-III OS=Homo sapiens OX=9606 GN=SERPINC1 PE=1 SV=1	SERPINC1	10	2	2	2	2	2	-0.00529777	-0.348966	-1.19618e-16	0.762655	0.326457	0.489156	0.881174	0.465299	0.630092	1.63002	1.19114	1.47239	0.724578	0.358712	0.44676	0.981765	0.106429	1	0.0086666	0.429799	0.0743385	0.00422505	0.051158	0.0257752	0.000101724	2.25155e-05	0.000280364	0.0116646	0.130022	0.0648875	0.989085	0.200804	1	0.0244046	0.546119	0.15971	0.0146581	0.102823	0.0640953	0.00140564
O75643	O75643	>sp|O75643|U520_HUMAN U5 small nuclear ribonucleoprotein 200 kDa helicase OS=Homo sapiens OX=9606 GN=SNRNP200 PE=1 SV=2	SNRNP200	16	5	5	5	5	5	-0.194516	-0.177924	-3.19036e-19	-0.295331	-0.248705	-1.15872e-17	-0.0162308	-0.0119577	9.34989e-20	-0.0941318	-0.0290354	0	-0.144794	-0.166113	-2.71497e-18	0.197964	0.0481342	1	0.0597096	0.00569483	1	0.898587	0.245464	1	0.523442	0.251417	1	0.319544	0.0446579	1	0.297006	0.109135	1	0.106618	0.0164487	1	0.923263	0.354283	1	0.621284
Q96B97	Q96B97	>sp|Q96B97|SH3K1_HUMAN SH3 domain-containing kinase-binding protein 1 OS=Homo sapiens OX=9606 GN=SH3KBP1 PE=1 SV=2	SH3KBP1	13	7	7	7	7	7	0.0926862	0.146092	0.177237	0.177168	0.149079	0.141331	0.329062	0.381889	0.398353	0.177724	0.151042	0.143775	0.228757	0.183663	0.185484	0.240912	0.706591	0.0343214	0.0356107	0.178838	0.034726	0.00196634	0.000539766	6.572e-07	0.0290026	0.21117	0.0231632	0.0102184	0.142619	0.00433823	0.348334	0.811915	0.0977397	0.0713387	0.274233	0.0864563	0.00857567	0.00234094	1.05152e-05	0.0664792
P11234	P11234	>sp|P11234|RALB_HUMAN Ras-related protein Ral-B OS=Homo sapiens OX=9606 GN=RALB PE=1 SV=1	RALB	8	5	5	5	5	5	0.459613	0.474652	0.4978	-0.110528	-0.187717	-0.143467	-0.520186	-0.520899	-0.467363	0.0444017	-0.00110965	7.81763e-18	0.0496342	-0.00670733	-4.9142e-17	8.72999e-05	0.000166038	0.000202015	0.139785	0.0151803	0.140735	0.00014914	7.91275e-06	0.00046108	0.618919	0.202842	1	0.520554	0.493866	1	0.00141542	0.00131105	0.00189691	0.213274	0.0379039	0.266978	0.00126415	6.87279e-05	0.00250301	0.70337
Q13724	Q13724	>sp|Q13724|MOGS_HUMAN Mannosyl-oligosaccharide glucosidase OS=Homo sapiens OX=9606 GN=MOGS PE=1 SV=5	MOGS	9	4	4	4	4	4	0.461538	0.471533	0.462526	0.395664	0.258583	0.373596	0.0261325	-0.0504665	1.50287e-12	0.665226	0.607445	0.62883	0.715617	0.580761	0.666546	0.00333743	0.000510902	0.000335035	0.00535671	0.515127	0.0126261	0.825693	0.0659039	0.999999	9.47853e-05	0.000346868	8.92892e-06	9.63082e-05	0.00269293	5.9989e-05	0.0162658	0.00322731	0.00281939	0.0172542	0.62891	0.0373108	0.868549	0.12512	1	0.00138761
O00233	O00233	>sp|O00233|PSMD9_HUMAN 26S proteasome non-ATPase regulatory subunit 9 OS=Homo sapiens OX=9606 GN=PSMD9 PE=1 SV=3	PSMD9	9	7	7	7	7	7	-0.207088	-0.197963	-0.0865398	-0.234949	-0.181313	-2.75722e-17	0.101357	0.0995355	0.0233164	-0.0444307	-0.0703126	-3.63824e-17	-0.137586	-0.11818	-3.33781e-16	0.00802037	0.0258285	0.259309	0.00610924	0.014569	1	0.153469	0.849097	0.598235	0.421828	0.853637	1	0.139053	0.389651	1	0.0286005	0.0687252	0.477035	0.018831	0.0365654	1	0.234151	0.918571	0.890396	0.526096
O75695	O75695	>sp|O75695|XRP2_HUMAN Protein XRP2 OS=Homo sapiens OX=9606 GN=RP2 PE=1 SV=4	RP2	8	5	5	5	5	5	0.445956	0.415663	0.326916	-0.0460826	-0.138612	-0.00319405	-0.0999285	-0.274987	-0.0178546	0.145422	0.0208635	1.84016e-18	-0.0109964	-0.117617	-3.07709e-16	0.00340421	4.54817e-05	0.00998068	0.775992	0.0365791	0.896227	0.491607	0.00139845	0.737457	0.375184	0.0353535	1	0.947698	0.0441234	1	0.0163941	0.000451475	0.0377854	0.825596	0.0783102	1	0.586648	0.00527054	1	0.482521
P27361	P27361	>sp|P27361|MK03_HUMAN Mitogen-activated protein kinase 3 OS=Homo sapiens OX=9606 GN=MAPK3 PE=1 SV=4	MAPK3	16	10	10	10	10	10	-0.247125	-0.241014	-0.193429	-0.160204	-0.120325	-0.0503312	-0.211365	-0.145793	-0.0452383	-0.306546	-0.300181	-0.218404	-0.146851	-0.128016	-0.0141975	0.0080883	0.0010663	0.00766532	0.0761611	0.200673	0.368175	0.0160558	0.00390433	0.393206	0.00868566	3.46093e-06	0.00892593	0.110779	0.00694485	0.692555	0.0287584	0.00582749	0.0307118	0.130531	0.299409	0.584848	0.0396827	0.0125434	0.625018	0.0274688
Q96RF0	Q96RF0	>sp|Q96RF0|SNX18_HUMAN Sorting nexin-18 OS=Homo sapiens OX=9606 GN=SNX18 PE=1 SV=2	SNX18	6	1	1	1	1	1	0.231549	0.241045	0.12543	-0.101707	-0.0991319	0	-0.225218	-0.210361	-0.0304252	0.0687613	0.0796475	0	0.0674802	0.0627164	0	0.210469	0.201158	0.337881	0.569471	0.753352	1	0.221202	0.261057	0.69122	0.668133	0.809792	1	0.743842	0.924071	1	0.31192	0.324414	0.586528	0.652049	0.832419	1	0.31201	0.373117	1	0.741964
P52566	P52566	>sp|P52566|GDIR2_HUMAN Rho GDP-dissociation inhibitor 2 OS=Homo sapiens OX=9606 GN=ARHGDIB PE=1 SV=3	ARHGDIB	16	12	12	12	12	12	0.139515	0.166524	0.141131	0.11327	0.12644	0.08609	0.252722	0.242856	0.149358	0.25099	0.263849	0.275863	0.305721	0.32637	0.322789	0.0426986	0.00138712	0.0213948	0.102001	0.197293	0.169412	0.00339716	4.65926e-06	0.0679248	0.00243207	0.000806177	0.000852962	0.00120686	0.000254226	0.00105012	0.0932164	0.00708713	0.0684632	0.165488	0.295763	0.31142	0.0125947	4.4308e-05	0.145289	0.011485
P50225	P50225	>sp|P50225|ST1A1_HUMAN Sulfotransferase 1A1 OS=Homo sapiens OX=9606 GN=SULT1A1 PE=1 SV=3	SULT1A1	13	11	11	11	11	11	0.121232	0.107867	6.91855e-17	0.139757	0.11256	4.41291e-17	0.260416	0.24922	0.199179	0.177556	0.155828	0.0128229	0.169486	0.0861196	3.03976e-17	0.0938842	0.00305833	1	0.0888573	0.0376433	1	0.00309692	0.00010272	0.00315224	0.0389787	0.000103345	0.665805	0.0321489	0.00907241	1	0.169633	0.0133952	1	0.148217	0.0800249	1	0.011861	0.000575603	0.0118944	0.083128
Q6JBY9	Q6JBY9	>sp|Q6JBY9|CPZIP_HUMAN CapZ-interacting protein OS=Homo sapiens OX=9606 GN=RCSD1 PE=1 SV=1	RCSD1	13	8	8	8	8	8	0.359011	0.316172	0.134785	0.324055	0.255077	1.14256e-15	0.352789	0.313742	3.45542e-17	0.385739	0.294272	1.63311e-17	0.367944	0.257817	0.0116053	0.00426013	2.25666e-06	0.252126	0.0122201	1.04665e-05	1	0.00333282	3.37088e-05	1	0.000790018	8.90306e-05	1	0.0053627	9.17116e-05	0.787109	0.0186245	3.28634e-05	0.46629	0.0313962	9.5335e-05	1	0.0124262	0.000232237	1	0.00535389
Q07020	Q07020	>sp|Q07020|RL18_HUMAN 60S ribosomal protein L18 OS=Homo sapiens OX=9606 GN=RPL18 PE=1 SV=2	RPL18	5	3	3	3	3	3	1.10089	1.10151	1.08593	0.879198	0.909512	0.796845	-0.494822	-0.446822	-0.388993	0.145885	0.195268	0.0881705	0.247771	0.308431	0.279127	1.42042e-06	1.44944e-07	2.91887e-07	0.000196866	7.12231e-05	0.00108454	0.00185358	0.00449705	0.00506912	0.42269	0.736412	0.468845	0.0462899	0.18465	0.0340265	0.000101076	3.03883e-06	7.63301e-06	0.00164528	0.000474561	0.00537189	0.00819349	0.0140757	0.0173434	0.5269
Q92841	Q92841	>sp|Q92841|DDX17_HUMAN Probable ATP-dependent RNA helicase DDX17 OS=Homo sapiens OX=9606 GN=DDX17 PE=1 SV=2	DDX17	25	13	13	13	13	13	0.284583	0.264374	0.239133	0.51977	0.481067	0.446202	0.40472	0.419259	0.379175	0.550427	0.507752	0.449002	0.437342	0.438749	0.4253	0.00868302	5.3197e-06	0.00918002	0.000708674	4.71401e-12	8.64952e-09	0.00322258	1.71385e-10	5.01331e-05	0.00023661	1.0121e-10	4.05573e-08	0.00404123	1.83152e-09	2.77866e-05	0.0301673	7.1875e-05	0.0352142	0.00422425	1.31554e-10	2.59677e-07	0.0121541	3.36136e-09	0.000411905	0.00239765
O00743	O00743	>sp|O00743|PPP6_HUMAN Serine/threonine-protein phosphatase 6 catalytic subunit OS=Homo sapiens OX=9606 GN=PPP6C PE=1 SV=1	PPP6C	6	4	4	4	4	4	-0.379359	-0.325856	-0.176838	-0.340323	-0.290493	-0.162736	-0.0321303	0.0185871	4.45784e-17	-0.321868	-0.275035	-2.20189e-14	-0.254482	-0.192835	0	0.0139902	0.000702269	0.0991686	0.023044	0.00147053	0.111767	0.799292	0.514887	1	0.0306825	0.00156701	1	0.0630041	0.0089246	1	0.0421276	0.00422536	0.229475	0.0507637	0.00552754	0.222255	0.847006	0.631788	1	0.0695032
P02787	P02787	>sp|P02787|TRFE_HUMAN Serotransferrin OS=Homo sapiens OX=9606 GN=TF PE=1 SV=3	TF	48	26	26	26	26	26	-0.731382	-0.735617	-0.638605	0.267403	0.270659	0.341724	0.216465	0.240754	0.269241	1.22825	1.23785	1.29038	0.327205	0.356788	0.372605	1.03648e-06	0	1.11722e-17	0.00478557	0.00095852	2.2658e-07	0.0297786	0.000579928	0.0021598	2.46099e-08	0	1.12009e-45	0.000107068	7.36922e-12	5.424e-10	7.87724e-05	0	1.59828e-15	0.0158347	0.00397033	5.05543e-06	0.0637208	0.00249625	0.00887267	9.97522e-06
P17174	P17174	>sp|P17174|AATC_HUMAN Aspartate aminotransferase, cytoplasmic OS=Homo sapiens OX=9606 GN=GOT1 PE=1 SV=3	GOT1	19	13	13	13	13	13	0.0144188	0.024471	1.82177e-17	0.206969	0.228284	0.248644	0.325467	0.331167	0.336721	-0.00113072	0.0295617	7.3835e-18	0.123092	0.134218	0.131075	0.787999	0.709281	1	0.00164685	0.036007	0.000263749	0.00010288	1.99163e-05	4.6857e-07	0.978182	0.360983	1	0.0382901	0.385981	0.0309916	0.84275	0.812899	1	0.0075855	0.0773843	0.0018171	0.000996826	0.000145627	7.64807e-06	0.984887
Q53EL6	Q53EL6	>sp|Q53EL6|PDCD4_HUMAN Programmed cell death protein 4 OS=Homo sapiens OX=9606 GN=PDCD4 PE=1 SV=2	PDCD4	4	2	2	2	2	2	-0.134234	-0.143129	-5.89432e-12	0.00884549	0.0195237	0	-0.0513372	-0.0508809	-4.77859e-16	-0.120196	-0.117859	-0.0496223	-0.321608	-0.261046	-0.259782	0.40662	0.693661	0.999996	0.938413	0.778294	1	0.65408	0.901484	1	0.255289	0.469435	0.458218	0.016296	0.429231	0.0586828	0.521022	0.801037	1	0.954904	0.853771	1	0.727686	0.962005	1	0.357229
P07384	P07384	>sp|P07384|CAN1_HUMAN Calpain-1 catalytic subunit OS=Homo sapiens OX=9606 GN=CAPN1 PE=1 SV=1	CAPN1	31	16	16	16	16	16	0.266357	0.262887	0.210005	0.442442	0.39806	0.287684	0.180655	0.170652	0.10428	0.143522	0.138634	0.113081	0.319484	0.315128	0.300252	0.000681723	0.00136956	0.00732582	5.71787e-05	3.14415e-13	0.00342644	0.00314156	1.93562e-05	0.0598723	0.0131492	0.0492178	0.0343412	0.0004774	7.03112e-06	0.000108345	0.00573685	0.00705883	0.0295463	0.000795617	9.8033e-12	0.0136071	0.0119193	0.000145627	0.131127	0.0371333
P08779	P08779	>sp|P08779|K1C16_HUMAN Keratin, type I cytoskeletal 16 OS=Homo sapiens OX=9606 GN=KRT16 PE=1 SV=4	KRT16	19	8	8	8	8	8	0.683793	0.6994	0.245129	1.25514	1.26194	1.01497	1.16824	1.26308	0.844565	1.28079	1.42919	0.908728	1.19598	1.18018	0.991725	0.0997238	3.95934e-08	0.439946	0.0124693	0	0.0332333	0.0338592	0	0.10228	0.0390004	0	0.125027	0.010848	0	0.029107	0.177157	9.53379e-07	0.734855	0.0317753	0	0.0834951	0.0702009	0	0.204897	0.083128
Q8IUI8	Q8IUI8	>sp|Q8IUI8|CRLF3_HUMAN Cytokine receptor-like factor 3 OS=Homo sapiens OX=9606 GN=CRLF3 PE=1 SV=2	CRLF3	14	8	8	8	8	8	0.26175	0.217422	1.96819e-15	0.0788548	0.0980966	2.50297e-16	0.0269858	0.0398431	8.3497e-16	0.210421	0.139436	0	0.239241	0.198476	4.14581e-15	0.00417028	0.16177	1	0.335444	0.536308	1	0.774351	0.996004	1	0.0635298	0.161869	1	0.0298849	0.119888	1	0.0184067	0.275967	1	0.432982	0.648583	1	0.8267	1	1	0.121561
P09467	P09467	>sp|P09467|F16P1_HUMAN Fructose-1,6-bisphosphatase 1 OS=Homo sapiens OX=9606 GN=FBP1 PE=1 SV=5	FBP1	6	4	4	4	4	4	0.0528727	0.0860623	-2.7879e-19	0.214471	0.224878	1.00025e-17	0.358499	0.41267	0.0163473	0.111957	0.169871	8.99397e-17	-0.206996	-0.100562	-1.48394e-12	0.566097	0.0494955	1	0.0510491	0.00705451	1	0.017925	0.00162973	0.757121	0.281148	0.0047509	1	0.0489678	0.498738	0.999998	0.664262	0.111045	1	0.0946276	0.0198342	1	0.0432047	0.00597813	1	0.386082
P10321	P10321	>sp|P10321|HLAC_HUMAN HLA class I histocompatibility antigen, C alpha chain OS=Homo sapiens OX=9606 GN=HLA-C PE=1 SV=3	HLA-C	10	6	6	6	6	6	-0.372605	-0.360208	-0.307095	-1.01234	-0.989264	-0.94574	-1.37186	-1.32932	-1.31663	-0.798316	-0.759963	-0.762528	-0.652053	-0.582253	-0.547862	0.00524959	2.39935e-05	0.00202679	9.8939e-06	8.92197e-12	1.05287e-11	2.05635e-06	1.11022e-15	2.27952e-14	2.14313e-05	1.52714e-09	2.33013e-10	0.000123278	7.62145e-09	4.19415e-06	0.021639	0.000259344	0.0113054	0.000261543	2.33314e-10	5.56647e-10	5.61914e-05	3.33341e-14	1.00796e-12	0.000526333
P47914	P47914	>sp|P47914|RL29_HUMAN 60S ribosomal protein L29 OS=Homo sapiens OX=9606 GN=RPL29 PE=1 SV=2	RPL29	2	1	1	1	1	1	0.00757568	0.0470705	0	0.487051	0.486106	0.215695	0.979047	1.04042	1.05317	0.511865	0.567401	0.469061	0.311207	0.372668	0.0843827	0.974534	1	1	0.137148	0.0504795	0.326855	0.00241255	0.000419996	0.000283231	0.0476192	0.0285997	0.0345913	0.185549	0.181658	0.500144	0.985863	1	1	0.21004	0.100876	0.529236	0.00971409	0.00190921	0.0016598	0.097156
P30049	P30049	>sp|P30049|ATPD_HUMAN ATP synthase subunit delta, mitochondrial OS=Homo sapiens OX=9606 GN=ATP5F1D PE=1 SV=2	ATP5F1D	3	3	3	3	3	3	-0.128428	-0.176392	-0.136037	-0.268084	-0.305724	-0.278004	-0.308789	-0.349893	-0.326499	-0.076608	-0.0588075	-4.2017e-18	-0.10666	-0.0883776	0	0.204699	0.152442	0.0945184	0.0491923	0.0567023	0.00929832	0.00920178	0.0188635	0.000403651	0.546206	0.609712	1	0.384351	0.840854	1	0.304296	0.264248	0.221028	0.0920273	0.110797	0.0293301	0.0261434	0.0457844	0.00224128	0.638948
O00764	O00764	>sp|O00764|PDXK_HUMAN Pyridoxal kinase OS=Homo sapiens OX=9606 GN=PDXK PE=1 SV=1	PDXK	13	10	10	10	10	10	0.000363602	0.101086	0.0533503	-0.0413148	-0.0271698	2.33583e-14	0.125301	0.178726	0.079493	-0.0360155	-0.019575	-1.50517e-16	-0.0840734	-0.0681514	-1.68501e-17	0.996855	0.424034	0.364408	0.725073	0.898633	1	0.252329	0.309999	0.377164	0.693302	0.590894	1	0.330398	0.490472	1	0.998497	0.568182	0.624113	0.784341	0.951447	1	0.346507	0.428796	0.603462	0.761263
Q9Y2Q5	Q9Y2Q5	>sp|Q9Y2Q5|LTOR2_HUMAN Ragulator complex protein LAMTOR2 OS=Homo sapiens OX=9606 GN=LAMTOR2 PE=1 SV=1	LAMTOR2	6	3	3	3	3	3	0.583037	0.665367	0.541569	0.824445	0.892431	0.897362	1.19821	1.21404	1.14007	1.21753	1.25104	1.203	1.30101	1.34116	1.30284	0.0039366	0.000950036	0.0185494	8.26669e-05	0.00517283	0.00250057	6.84079e-06	2.48374e-06	0.000225884	6.85221e-06	3.46385e-06	1.13816e-05	3.16305e-06	2.79416e-07	7.59765e-06	0.017752	0.0053237	0.0617129	0.000971236	0.0153232	0.0106504	0.000134168	2.54872e-05	0.00136315	0.000277693
Q99426	Q99426	>sp|Q99426|TBCB_HUMAN Tubulin-folding cofactor B OS=Homo sapiens OX=9606 GN=TBCB PE=1 SV=2	TBCB	9	5	5	5	5	5	0.285173	0.334234	0.226371	0.457752	0.457501	0.31591	0.239796	0.197268	0.0714108	0.401492	0.357754	0.194349	0.261704	0.188969	0.00941089	0.00364868	0.00242816	0.0612278	0.00261633	0.00318028	0.0180012	0.0523106	0.232874	0.40629	0.00198855	0.00803172	0.098484	0.0137855	0.323496	0.796028	0.0168379	0.0111211	0.15625	0.010431	0.0103264	0.0510244	0.0991577	0.340763	0.643292	0.0100964
P42229	P42229	>sp|P42229|STA5A_HUMAN Signal transducer and activator of transcription 5A OS=Homo sapiens OX=9606 GN=STAT5A PE=1 SV=1	STAT5A	3	2	2	2	2	2	0.138808	0.127312	0	0.000561526	-0.0155584	-2.26087e-19	0.00894715	0.0234837	-5.39984e-19	0.0373483	0.0174793	-9.00993e-17	-0.0430484	0.0303224	0	0.24437	0.616336	1	0.996225	1	1	0.945534	0.822169	1	0.725932	0.845082	1	0.778086	0.891229	1	0.351594	0.738752	1	0.996225	1	1	0.956945	0.897851	1	0.78535
P51149	P51149	>sp|P51149|RAB7A_HUMAN Ras-related protein Rab-7a OS=Homo sapiens OX=9606 GN=RAB7A PE=1 SV=1	RAB7A	16	14	14	14	14	14	0.0379902	0.0400446	2.47585e-17	0.181502	0.159869	0.030066	0.224666	0.259761	0.31703	0.191398	0.15545	0.0881118	0.15721	0.124399	5.80531e-15	0.462381	0.168218	1	0.00509895	7.03124e-09	0.547458	0.0117153	0.610801	0.000158606	0.00301486	0.000360525	0.166041	0.0389198	0.000142228	1	0.576673	0.283511	1	0.0166228	1.25735e-07	0.819838	0.0309355	0.721802	0.00102315	0.0129314
Q8WVJ2	Q8WVJ2	>sp|Q8WVJ2|NUDC2_HUMAN NudC domain-containing protein 2 OS=Homo sapiens OX=9606 GN=NUDCD2 PE=1 SV=1	NUDCD2	3	3	3	3	3	3	-0.285638	-0.252947	-3.22354e-14	-0.210907	-0.174894	0	0.220917	0.208514	2.18513e-14	-0.400333	-0.340396	-3.26214e-17	-0.312057	-0.268899	-1.63027e-17	0.0205109	0.0138178	1	0.0772502	0.0373621	1	0.0526832	0.00458517	1	0.00173591	0.00447348	1	0.0134297	0.0116001	1	0.0560478	0.0422702	1	0.132026	0.0796035	1	0.0993655	0.0143147	1	0.00919769
Q9NY33	Q9NY33	>sp|Q9NY33|DPP3_HUMAN Dipeptidyl peptidase 3 OS=Homo sapiens OX=9606 GN=DPP3 PE=1 SV=2	DPP3	23	9	9	9	9	9	-0.152955	-0.108959	-0.0187226	-0.0124413	0.00734248	-3.28436e-17	0.270889	0.256677	0.173872	-0.0422949	-0.00928709	-1.10061e-16	-0.0193079	0.000992345	0	0.145429	0.368978	0.634675	0.891287	0.397106	1	0.010125	0.000290436	0.0363542	0.69924	0.673065	1	0.844446	0.246781	1	0.235947	0.512674	1	0.923173	0.512069	1	0.0277924	0.00141551	0.085341	0.764639
Q15027	Q15027	>sp|Q15027|ACAP1_HUMAN Arf-GAP with coiled-coil, ANK repeat and PH domain-containing protein 1 OS=Homo sapiens OX=9606 GN=ACAP1 PE=1 SV=1	ACAP1	20	8	8	8	8	8	-0.0186261	0.0477223	6.33128e-17	0.340997	0.30067	0.232247	0.314399	0.32466	0.302084	0.222626	0.187369	0.111853	0.227542	0.253213	0.212378	0.80111	0.946076	1	0.000404545	6.30703e-05	0.00287748	0.0030326	0.00074045	0.000124595	0.00626427	0.00414141	0.0696385	0.00827648	0.00106884	0.00110683	0.85302	1	1	0.00276364	0.000426075	0.011841	0.0116329	0.00306254	0.000839311	0.0217018
O14745	O14745	>sp|O14745|NHRF1_HUMAN Na(+)/H(+) exchange regulatory cofactor NHE-RF1 OS=Homo sapiens OX=9606 GN=SLC9A3R1 PE=1 SV=4	SLC9A3R1	16	12	12	12	12	12	0.0299309	0.039161	9.12424e-16	0.156173	0.196802	0.224932	0.271389	0.299281	0.35968	0.277907	0.276202	0.318005	0.228785	0.249799	0.31725	0.587759	0.576828	1	0.0242541	0.148894	0.0031623	0.000209595	0.0012114	5.70443e-06	0.000290158	0.00576974	3.92574e-05	0.00193093	0.0293245	0.000288968	0.680681	0.708866	1	0.052656	0.237912	0.0126909	0.00162854	0.00470628	6.63788e-05	0.0027419
P35754	P35754	>sp|P35754|GLRX1_HUMAN Glutaredoxin-1 OS=Homo sapiens OX=9606 GN=GLRX PE=1 SV=2	GLRX	6	4	4	4	4	4	1.01859	0.985148	0.875182	1.90242	2.09698	1.5917	1.28418	1.558	1.25159	1.32775	1.41225	0.978647	1.66386	1.65603	1.35842	5.99563e-06	1.55159e-08	1.66395e-07	1.2002e-07	4.45773e-10	3.01215e-06	9.0322e-06	3.97836e-06	4.59844e-05	5.29313e-07	3.88156e-09	0.00027993	2.50997e-07	4.45773e-10	2.58474e-06	0.000291628	4.14666e-07	4.76087e-06	1.45944e-05	1.02276e-08	4.98336e-05	0.00016516	3.90136e-05	0.000383539	6.43645e-05
P35908	P35908	>sp|P35908|K22E_HUMAN Keratin, type II cytoskeletal 2 epidermal OS=Homo sapiens OX=9606 GN=KRT2 PE=1 SV=2	KRT2	54	39	39	39	39	39	-0.0947339	0.066093	3.74807e-18	0.593198	0.698593	0.344557	0.271922	0.457078	3.46968e-16	0.958348	1.07009	0.8216	1.01995	1.10335	0.965399	0.740431	0.199924	1	0.108454	0	0.307171	0.582814	1.19578e-11	1	0.0259881	0	0.0550446	0.00493411	0	0.00535578	0.803188	0.323497	1	0.173641	0	0.502044	0.664823	2.61994e-10	1	0.0608893
O94874	O94874	>sp|O94874|UFL1_HUMAN E3 UFM1-protein ligase 1 OS=Homo sapiens OX=9606 GN=UFL1 PE=1 SV=2	UFL1	9	7	7	7	7	7	-0.47732	-0.471826	-0.39291	-0.561801	-0.570129	-0.55907	-0.0657738	-0.0602336	0	-0.391766	-0.329485	-0.250078	-0.425967	-0.430698	-0.391085	0.00674366	0.000257026	0.00878282	0.00195469	0.000126129	0.000383374	0.639675	0.916196	1	0.018035	0.000713422	0.0614415	0.00847427	0.000465872	0.0157805	0.025548	0.00182241	0.0340667	0.00854752	0.00073209	0.00243562	0.716248	0.973008	1	0.0468103
P30084	P30084	>sp|P30084|ECHM_HUMAN Enoyl-CoA hydratase, mitochondrial OS=Homo sapiens OX=9606 GN=ECHS1 PE=1 SV=4	ECHS1	5	1	1	1	1	1	0.635643	0.614116	0.533009	0.893923	0.877236	0.834142	0.642325	0.753696	0.42205	0.720544	0.690788	0.59829	0.89455	0.862795	0.7517	0.0079905	0.00501995	0.0112458	0.00173031	0.000499995	0.00268296	0.0679651	0.0334797	0.137189	0.00300135	0.00265997	0.0033919	0.000825232	0.000479995	0.000650782	0.0285358	0.0195336	0.0413138	0.00783632	0.00232502	0.011192	0.121986	0.0720554	0.261476	0.0129191
P38646	P38646	>sp|P38646|GRP75_HUMAN Stress-70 protein, mitochondrial OS=Homo sapiens OX=9606 GN=HSPA9 PE=1 SV=2	HSPA9	19	10	10	10	10	10	-0.22436	-0.213705	-0.191246	-0.0794783	-0.117908	-0.103297	0.136782	0.0842068	1.89289e-19	-0.104444	-0.108401	-0.041513	-0.189711	-0.155597	-0.102438	0.00287753	0.0248878	0.00786724	0.175864	0.353729	0.0735979	0.0197736	0.0427932	1	0.0458947	0.135801	0.348291	0.00496651	0.0306635	0.0808251	0.0145795	0.0668069	0.0312123	0.257341	0.466523	0.158539	0.0464631	0.0885728	1	0.094218
Q13867	Q13867	>sp|Q13867|BLMH_HUMAN Bleomycin hydrolase OS=Homo sapiens OX=9606 GN=BLMH PE=1 SV=1	BLMH	6	2	2	2	2	2	0.111625	0.0288791	1.27492e-17	0.325535	0.248632	0.234544	0.189419	0.121038	0.120468	0.0738651	0.0450192	6.41391e-15	0.0851871	0.0607312	1.20935e-16	0.368964	0.477125	1	0.0136001	0.992716	0.118858	0.125892	0.770417	0.228594	0.573282	0.63834	1	0.418485	0.633533	1	0.482343	0.617545	1	0.0337961	1	0.233304	0.199069	0.857116	0.400245	0.663916
Q8IV04	Q8IV04	>sp|Q8IV04|TB10C_HUMAN Carabin OS=Homo sapiens OX=9606 GN=TBC1D10C PE=1 SV=1	TBC1D10C	4	3	3	3	3	3	-0.31094	-0.365445	-0.437815	-0.183557	-0.193635	-5.25929e-18	-0.0756961	-0.110419	-0.109034	-0.134938	-0.208505	-0.219819	-0.160233	-0.243837	-0.266906	0.00661091	0.306714	0.00605059	0.142215	0.525869	1	0.481168	0.318233	0.502796	0.148418	0.966024	0.154637	0.113127	0.795694	0.126598	0.0252002	0.445597	0.0255469	0.216166	0.63818	1	0.577591	0.43626	0.767608	0.235762
P54578	P54578	>sp|P54578|UBP14_HUMAN Ubiquitin carboxyl-terminal hydrolase 14 OS=Homo sapiens OX=9606 GN=USP14 PE=1 SV=3	USP14	9	5	5	5	5	5	0.194869	0.145885	0.0240516	0.378352	0.319353	0.263661	0.440274	0.399521	0.273407	0.279822	0.151163	1.5288e-07	0.250971	0.158315	0.0429264	0.122536	0.17312	0.556238	0.0212282	0.000432849	0.000813382	0.0173261	0.00123543	0.028845	0.062101	0.0960585	0.99899	0.109866	0.132255	0.422578	0.207237	0.289565	0.896468	0.047495	0.00204803	0.00432675	0.0420949	0.00476914	0.0706456	0.119297
Q969Q5	Q969Q5	>sp|Q969Q5|RAB24_HUMAN Ras-related protein Rab-24 OS=Homo sapiens OX=9606 GN=RAB24 PE=1 SV=1	RAB24	5	3	3	3	3	3	-0.390012	-0.441143	-0.472525	-0.460484	-0.489576	-0.583354	-0.151397	-0.216355	-0.227145	-0.524895	-0.540828	-0.549379	-0.420751	-0.458521	-0.452587	0.00343162	0.00530423	0.000191394	0.00116909	0.0170315	0.00128562	0.125818	0.360406	0.0297952	0.000797668	0.00153321	0.000164696	0.00222555	0.002152	0.000139371	0.0164083	0.0204256	0.0018398	0.00601923	0.0417126	0.00624077	0.199069	0.484526	0.0722209	0.00537376
O14974	O14974	>sp|O14974|MYPT1_HUMAN Protein phosphatase 1 regulatory subunit 12A OS=Homo sapiens OX=9606 GN=PPP1R12A PE=1 SV=1	PPP1R12A	25	10	10	10	10	10	-0.0466389	-0.00609949	5.51601e-22	-0.0349083	-0.0238739	-4.32602e-17	0.0688841	0.0741626	1.84724e-17	-0.102251	-0.0929062	-0.106396	0.0426739	0.00833325	-1.24337e-16	0.559824	0.997017	1	0.612079	0.43703	1	0.421582	0.14026	1	0.133031	0.508315	0.262642	0.530937	0.0528003	1	0.658803	1	1	0.688836	0.552995	1	0.520356	0.231419	1	0.217574
Q9NUV9	Q9NUV9	>sp|Q9NUV9|GIMA4_HUMAN GTPase IMAP family member 4 OS=Homo sapiens OX=9606 GN=GIMAP4 PE=1 SV=1	GIMAP4	10	3	3	3	3	3	-0.235876	-0.26907	-0.202883	-0.112641	-0.13437	-4.90916e-16	-0.0799325	-0.0788102	-1.467e-17	-0.0855419	-0.0859387	0	-0.121608	-0.119098	-2.84553e-16	0.0495531	0.0348128	0.0352251	0.277188	0.156238	1	0.496419	0.222961	1	0.39357	0.288176	1	0.278276	0.308963	1	0.10425	0.0858669	0.0999619	0.370397	0.247376	1	0.591809	0.331372	1	0.500346
P32456	P32456	>sp|P32456|GBP2_HUMAN Guanylate-binding protein 2 OS=Homo sapiens OX=9606 GN=GBP2 PE=1 SV=3	GBP2	10	2	2	2	2	2	-0.35232	-0.254441	-0.0937844	-0.0454685	-0.0592698	0	-0.0249035	-0.0529159	0	0.046277	0.0620218	0	-0.132653	-0.169385	0	0.0650409	0.645253	0.47211	0.724346	0.195013	1	0.845038	0.224203	1	0.720092	0.112155	1	0.338495	0.0658291	1	0.128601	0.762958	0.778949	0.784332	0.293667	1	0.883695	0.332397	1	0.780769
P20592	P20592	>sp|P20592|MX2_HUMAN Interferon-induced GTP-binding protein Mx2 OS=Homo sapiens OX=9606 GN=MX2 PE=1 SV=1	MX2	17	7	7	7	7	7	-0.12561	-0.0914265	-1.78759e-14	0.132518	0.145723	4.68094e-13	0.0724741	0.0714248	0	0.0101748	0.0317844	-4.01008e-20	0.128935	0.146658	0.049631	0.0883164	0.113111	1	0.0846611	0.0066514	0.999998	0.328255	0.151127	1	0.860813	0.598868	1	0.106769	0.0306999	0.318747	0.162102	0.21041	1	0.142304	0.0188534	1	0.424637	0.245847	1	0.898883
P84095	P84095	>sp|P84095|RHOG_HUMAN Rho-related GTP-binding protein RhoG OS=Homo sapiens OX=9606 GN=RHOG PE=1 SV=1	RHOG	11	10	10	10	10	10	0.428495	0.419135	0.463878	0.199565	0.158497	0.105411	0.0164392	0.0381989	1.75078e-17	0.0379137	0.0583557	0.0722617	-0.0944765	-0.0809814	-6.22702e-18	4.07511e-05	1.89794e-06	5.72497e-07	0.0124906	0.125275	0.199244	0.748731	0.808129	1	0.539637	0.776322	0.258502	0.127638	0.105559	1	0.000861797	2.83178e-05	1.33876e-05	0.0317753	0.208798	0.358138	0.807143	0.8877	1	0.634929
O43566	O43566	>sp|O43566|RGS14_HUMAN Regulator of G-protein signaling 14 OS=Homo sapiens OX=9606 GN=RGS14 PE=1 SV=4	RGS14	11	7	7	7	7	7	0.188774	0.203932	0.257848	0.154134	0.21421	0.171455	0.261548	0.341064	0.451027	0.0838667	0.156242	0.172466	0.0951818	0.10943	2.03354e-16	0.073309	0.413716	0.0636787	0.118471	0.301106	0.163159	0.0506542	0.864543	0.00608604	0.370491	0.193548	0.169061	0.307765	0.104793	1	0.140716	0.557737	0.160984	0.186727	0.413023	0.302211	0.0968483	0.931298	0.0202203	0.478764
Q99952	Q99952	>sp|Q99952|PTN18_HUMAN Tyrosine-protein phosphatase non-receptor type 18 OS=Homo sapiens OX=9606 GN=PTPN18 PE=1 SV=2	PTPN18	5	4	4	4	4	4	-0.0102841	0.00785625	-1.00683e-17	-0.0620186	-0.0375284	-8.95222e-18	-0.243522	-0.288122	-0.247501	-0.10499	-0.124532	-0.0408599	-0.217656	-0.210033	-0.167735	0.906302	0.342591	1	0.523519	0.516605	1	0.138838	0.299089	0.0614324	0.285518	0.934796	0.527449	0.0322336	0.432492	0.153445	0.938326	0.485254	1	0.61182	0.629583	1	0.215644	0.417079	0.134115	0.39098
P35236	P35236	>sp|P35236|PTN7_HUMAN Tyrosine-protein phosphatase non-receptor type 7 OS=Homo sapiens OX=9606 GN=PTPN7 PE=1 SV=3	PTPN7	6	3	3	3	3	3	-0.424259	-0.495164	-0.474268	-0.763779	-0.676552	-0.626896	-0.228196	-0.29208	-0.269045	-0.329999	-0.371853	-0.32049	-0.397596	-0.350373	-0.310279	0.0169965	0.0492843	0.00198287	1.96432e-05	0.00265397	5.30561e-05	0.0448508	0.130998	0.0102193	0.0312506	0.0239977	0.00120862	0.00131961	0.0274234	0.0030213	0.0488022	0.110673	0.0111628	0.00037322	0.00882962	0.000514347	0.0875903	0.220019	0.0308355	0.0701406
P49588	P49588	>sp|P49588|SYAC_HUMAN Alanine--tRNA ligase, cytoplasmic OS=Homo sapiens OX=9606 GN=AARS1 PE=1 SV=2	AARS1	13	4	4	4	4	4	-0.178288	-0.202253	-7.13733e-15	-0.188774	-0.260064	-0.0452067	-0.0354351	-0.0810317	-1.84456e-16	-0.231815	-0.255903	-0.0628918	-0.599549	-0.615595	-0.561463	0.171534	0.0217207	1	0.0808052	0.0360194	0.572126	0.735373	0.299045	1	0.0409281	0.027878	0.473493	0.000560139	0.000594001	0.000867939	0.267417	0.060579	1	0.136947	0.0773843	0.851536	0.796272	0.417079	1	0.0864038
Q12904	Q12904	>sp|Q12904|AIMP1_HUMAN Aminoacyl tRNA synthase complex-interacting multifunctional protein 1 OS=Homo sapiens OX=9606 GN=AIMP1 PE=1 SV=2	AIMP1	5	2	2	2	2	2	-0.0992741	-0.160263	-8.42329e-15	-0.164312	-0.177394	-0.0941062	-0.0145739	-0.0927217	0	-0.0971555	-0.101445	-3.1237e-14	0.0637142	-0.000189724	-2.68908e-19	0.630036	0.894982	1	0.448341	0.688147	0.352021	0.944713	1	1	0.630963	1	1	0.760082	1	1	0.717009	0.964365	1	0.543552	0.78124	0.563234	0.956512	1	1	0.712727
P49773	P49773	>sp|P49773|HINT1_HUMAN Adenosine 5'-monophosphoramidase HINT1 OS=Homo sapiens OX=9606 GN=HINT1 PE=1 SV=2	HINT1	5	2	2	2	2	2	-0.127784	-0.138077	0	0.521411	0.444061	0.445951	0.773449	0.682299	0.681831	0.413554	0.316972	0.336358	0.441321	0.371807	0.385265	0.328342	0.298075	1	0.00205859	0.383883	0.0232318	0.000536429	0.0962325	0.00624234	0.00596577	0.819278	0.0456481	0.00450848	0.344582	0.0183297	0.438993	0.434604	1	0.00882978	0.497922	0.0630579	0.00327514	0.169715	0.0205431	0.0210272
P40121	P40121	>sp|P40121|CAPG_HUMAN Macrophage-capping protein OS=Homo sapiens OX=9606 GN=CAPG PE=1 SV=2	CAPG	17	13	13	13	13	13	0.194946	0.18392	0.125076	0.337945	0.31906	0.271458	0.290233	0.244665	0.185146	0.0871608	0.0759617	1.09018e-17	0.178288	0.133589	7.50212e-14	0.00220263	0.401381	0.119941	0.000348777	0.00249408	0.0101999	0.000741781	2.77666e-05	0.0101021	0.130634	0.462777	1	0.0112453	0.294898	0.999999	0.0125672	0.545035	0.266876	0.00245862	0.00842444	0.0315601	0.00410936	0.000195169	0.0305577	0.214374
Q96LJ8	Q96LJ8	>sp|Q96LJ8|UBX10_HUMAN UBX domain-containing protein 10 OS=Homo sapiens OX=9606 GN=UBXN10 PE=1 SV=1	UBXN10	1	1	1	1	1	1	0.194578	0.150349	0	0.00610416	0.0095884	0	-0.401031	-0.422403	0	-0.418939	-0.466124	-0.0617211	0.240603	0.181183	0	0.567375	0.782812	1	0.989766	1	1	0.321725	0.367736	1	0.210008	0.346597	0.634025	0.441104	0.659113	1	0.665312	0.876116	1	0.992255	1	1	0.41819	0.492094	1	0.306881
P36543	P36543	>sp|P36543|VATE1_HUMAN V-type proton ATPase subunit E 1 OS=Homo sapiens OX=9606 GN=ATP6V1E1 PE=1 SV=1	ATP6V1E1	8	7	7	7	7	7	-0.307978	-0.37773	-0.403712	-0.353013	-0.335264	-0.296191	-0.119606	-0.106618	-0.0701427	-0.203643	-0.298372	-0.306951	-0.379071	-0.358306	-0.344838	0.00173099	0.000249327	8.54009e-07	0.00740693	0.000201705	0.013836	0.184978	0.137686	0.240428	0.0171618	0.00312526	1.30557e-05	0.000985606	6.11188e-05	2.67485e-07	0.0107119	0.00179213	1.82953e-05	0.0218612	0.00107106	0.0405378	0.270678	0.228622	0.415579	0.0454162
O43813	O43813	>sp|O43813|LANC1_HUMAN Glutathione S-transferase LANCL1 OS=Homo sapiens OX=9606 GN=LANCL1 PE=1 SV=1	LANCL1	6	4	4	4	4	4	-0.0754373	-0.0645863	-4.22985e-16	-0.0446061	-0.0334092	-9.57677e-17	0.0174375	0.0623404	1.29037e-14	-0.0847268	-0.112277	-1.96246e-14	-0.0208235	-0.0219949	-3.00557e-17	0.532236	0.552034	1	0.67393	0.739306	1	0.880041	0.802584	1	0.457699	0.298607	1	0.832606	0.739696	1	0.635755	0.68778	1	0.739286	0.821751	1	0.909201	0.884005	1	0.5619
Q7Z4V5	Q7Z4V5	>sp|Q7Z4V5|HDGR2_HUMAN Hepatoma-derived growth factor-related protein 2 OS=Homo sapiens OX=9606 GN=HDGFL2 PE=1 SV=1	HDGFL2	1	1	1	1	1	1	-0.301047	-0.311493	-0.240035	-0.677276	-0.67689	-0.671857	-0.200027	-0.150146	0	-0.717996	-0.715789	-0.711746	-0.420752	-0.417666	-0.402595	0.0763813	0.241518	0.102886	0.00140217	0.0205798	0.00166224	0.367115	0.567634	1	0.000413042	0.0169198	0.000553664	0.0266925	0.111259	0.0203921	0.145125	0.369416	0.236501	0.00682017	0.0488291	0.00772956	0.462937	0.681804	1	0.00345715
Q00688	Q00688	>sp|Q00688|FKBP3_HUMAN Peptidyl-prolyl cis-trans isomerase FKBP3 OS=Homo sapiens OX=9606 GN=FKBP3 PE=1 SV=1	FKBP3	6	3	3	3	3	3	0.464753	0.503494	0.237968	0.684048	0.714608	0.495168	0.926831	0.966101	0.768993	0.540167	0.575342	0.503522	0.727134	0.744707	0.592268	0.0712272	0.0283023	0.211931	0.0166099	0.000538045	0.0785794	0.00423813	2.02062e-05	0.0129529	0.0336786	0.0130279	0.0656038	0.0158688	0.000123512	0.048516	0.137934	0.0734591	0.411674	0.0392951	0.00246855	0.167342	0.0146814	0.000146691	0.0372798	0.0739895
Q9HBI1	Q9HBI1	>sp|Q9HBI1|PARVB_HUMAN Beta-parvin OS=Homo sapiens OX=9606 GN=PARVB PE=1 SV=1	PARVB	8	5	5	5	5	5	-0.295381	-0.23207	-0.179222	-0.0492701	-0.229368	-0.205934	0.191453	0.093041	5.5376e-17	-0.459702	-0.52699	-0.513424	-0.471442	-0.608945	-0.674884	0.11351	0.883234	0.210706	0.65064	0.288365	0.219871	0.129662	0.0227823	1	0.00251825	0.00307445	0.00040073	0.0020252	0.0114293	0.000730021	0.195507	0.954783	0.410391	0.721549	0.3996	0.387483	0.203575	0.0532652	1	0.0117567
P11216	P11216	>sp|P11216|PYGB_HUMAN Glycogen phosphorylase, brain form OS=Homo sapiens OX=9606 GN=PYGB PE=1 SV=5	PYGB	15	2	2	2	2	2	0.153677	0.016433	1.6214e-17	-0.191522	-0.294083	-5.26029e-18	-0.5821	-0.658564	-0.485898	0.0047235	-0.150198	-1.18956e-18	-0.0526975	-0.227084	0	0.614512	0.685482	1	0.538291	0.23876	1	0.0783282	0.00333816	0.0931653	0.987143	0.412501	1	0.851234	0.163024	1	0.706282	0.794431	1	0.623987	0.3442	1	0.136067	0.0110907	0.189923	0.990401
Q96KG9	Q96KG9	>sp|Q96KG9|SCYL1_HUMAN N-terminal kinase-like protein OS=Homo sapiens OX=9606 GN=SCYL1 PE=1 SV=1	SCYL1	1	1	1	1	1	1	0.346268	0.342573	0.224881	0.502613	0.686712	0.0651709	0.522697	0.526037	0.485859	0.679604	0.672503	0.626569	-0.402304	-0.405014	-0.313103	0.080895	0.134259	0.148775	0.204919	0.163198	0.654794	0.0172228	0.0274197	0.00867449	0.00629492	0.0105799	0.00961639	0.0617064	0.154678	0.0991947	0.151686	0.240617	0.316001	0.29093	0.255465	0.96047	0.0420118	0.061688	0.0267381	0.021777
P00505	P00505	>sp|P00505|AATM_HUMAN Aspartate aminotransferase, mitochondrial OS=Homo sapiens OX=9606 GN=GOT2 PE=1 SV=3	GOT2	11	5	5	5	5	5	0.168182	0.140455	1.0239e-19	0.453304	0.400581	0.21287	0.552473	0.527387	0.213657	0.382078	0.339526	4.7572e-15	0.187205	0.176145	1.42804e-17	0.0587576	0.0497582	1	0.000212187	8.70439e-05	0.0940273	0.000120286	1.36959e-05	0.145718	0.00157803	0.00020792	1	0.0253066	0.0405087	1	0.118983	0.111429	1	0.0017093	0.000544192	0.193628	0.00110809	0.000112529	0.275145	0.00864362
P28062	P28062	>sp|P28062|PSB8_HUMAN Proteasome subunit beta type-8 OS=Homo sapiens OX=9606 GN=PSMB8 PE=1 SV=3	PSMB8	10	7	7	7	7	7	0.194377	0.202872	0.0780358	0.103177	0.148935	0.00853452	0.0831232	0.0704545	0	0.082099	0.032544	-1.54576e-17	0.134141	0.121313	1.1759e-17	0.0234716	0.00683116	0.299076	0.269163	0.271	0.792966	0.208213	0.576083	1	0.321412	0.442553	1	0.076092	0.284228	1	0.0623857	0.0247591	0.532469	0.363098	0.380307	1	0.297517	0.689825	1	0.428783
P17050	P17050	>sp|P17050|NAGAB_HUMAN Alpha-N-acetylgalactosaminidase OS=Homo sapiens OX=9606 GN=NAGA PE=1 SV=2	NAGA	1	1	1	1	1	1	-0.188272	-0.339142	0	-0.402733	-0.394837	0	0.31223	0.0224427	0	-0.142204	-0.413978	0	-0.372117	-0.555752	0	0.665731	1	1	0.47448	0.372796	1	0.446932	1	1	0.72204	1	1	0.389541	0.643214	1	0.747226	1	1	0.566766	0.486134	1	0.545578	1	1	0.782183
Q9H4G4	Q9H4G4	>sp|Q9H4G4|GAPR1_HUMAN Golgi-associated plant pathogenesis-related protein 1 OS=Homo sapiens OX=9606 GN=GLIPR2 PE=1 SV=3	GLIPR2	8	3	3	3	3	3	1.15603	1.12933	1.01158	0.636077	0.636757	0.274205	-0.452103	-0.59947	-0.727004	0.370438	0.290894	4.96078e-16	0.51901	0.478221	0.154279	2.83965e-06	7.15513e-09	7.57279e-07	0.000237204	2.32891e-05	0.161707	0.00371801	0.00156116	0.000318063	0.00414711	0.0031897	1	0.000723269	0.000213284	0.230914	0.00016844	2.00015e-07	1.65919e-05	0.00184898	0.000183893	0.299978	0.013376	0.00576135	0.00182868	0.0163465
O95425	O95425	>sp|O95425|SVIL_HUMAN Supervillin OS=Homo sapiens OX=9606 GN=SVIL PE=1 SV=2	SVIL	16	7	7	7	7	7	-0.00355659	0.0904344	0	0.156299	0.116838	0.0610718	0.0840591	0.0903726	0.0501811	-0.0873728	-0.0381091	0	0.0605384	0.0711824	0.0201842	0.964412	0.0561916	1	0.0362136	0.177153	0.284426	0.20313	0.694214	0.341536	0.205294	0.667025	1	0.401594	0.956464	0.60433	0.980949	0.122673	1	0.0723677	0.272681	0.474108	0.291798	0.793425	0.55634	0.301729
Q9NSD9	Q9NSD9	>sp|Q9NSD9|SYFB_HUMAN Phenylalanine--tRNA ligase beta subunit OS=Homo sapiens OX=9606 GN=FARSB PE=1 SV=3	FARSB	8	3	3	3	3	3	-0.22154	-0.212302	-0.170311	-0.128638	-0.0883785	-1.79288e-17	-0.0193988	-0.0198189	-1.0371e-16	-0.118852	-0.0784578	0	-0.406112	-0.373576	-0.372043	0.0693606	0.248873	0.0220911	0.285015	0.29317	1	0.863035	1	1	0.312974	0.524235	1	0.0031877	0.119554	0.00933741	0.13509	0.378524	0.0701377	0.378155	0.404188	1	0.896966	1	1	0.420295
Q9Y2W1	Q9Y2W1	>sp|Q9Y2W1|TR150_HUMAN Thyroid hormone receptor-associated protein 3 OS=Homo sapiens OX=9606 GN=THRAP3 PE=1 SV=2	THRAP3	5	3	3	3	3	3	-0.514742	-0.491143	-0.411613	-0.439241	-0.434807	-0.38979	-0.322903	-0.238934	-0.181696	-0.317415	-0.366033	-0.39557	-0.251925	-0.336945	-0.292831	0.00362027	0.00112009	0.00434952	0.00103493	0.00445985	0.000469609	0.00902674	0.0229259	0.0467451	0.0100821	0.140032	0.00366365	0.0196889	0.243551	0.0243484	0.0167806	0.00601338	0.0200722	0.00545978	0.013541	0.00281303	0.0258271	0.0535084	0.105057	0.030346
Q9Y5L0	Q9Y5L0	>sp|Q9Y5L0|TNPO3_HUMAN Transportin-3 OS=Homo sapiens OX=9606 GN=TNPO3 PE=1 SV=3	TNPO3	4	2	2	2	2	2	-0.270488	-0.299145	-0.194759	-0.408789	-0.433422	-0.402462	-0.0854278	-0.128566	0	-0.214103	-0.251637	-0.108072	-0.294058	-0.326714	-0.238372	0.0905591	0.0725383	0.125406	0.00778031	0.00534838	0.00226599	0.566161	0.261928	1	0.0985361	0.0482629	0.310711	0.0418491	0.0578205	0.0688284	0.165594	0.149714	0.277261	0.0226066	0.0155776	0.00994746	0.650711	0.373907	1	0.170562
P51159	P51159	>sp|P51159|RB27A_HUMAN Ras-related protein Rab-27A OS=Homo sapiens OX=9606 GN=RAB27A PE=1 SV=3	RAB27A	13	9	9	9	9	9	0.665048	0.655026	0.568482	0.544839	0.536624	0.486473	0.202102	0.221538	0.185496	0.462334	0.413116	0.321074	0.617607	0.582609	0.457369	5.12108e-06	6.3247e-11	2.58308e-07	5.04516e-05	5.22999e-11	4.23661e-07	0.0062614	0.0234494	0.00815409	0.000107868	1.01595e-06	0.000829496	2.25304e-06	1.36027e-09	1.2672e-05	0.000254173	2.56361e-09	7.05849e-06	0.000721755	1.32493e-09	8.95951e-06	0.0195981	0.054417	0.0255263	0.00142574
P16949	P16949	>sp|P16949|STMN1_HUMAN Stathmin OS=Homo sapiens OX=9606 GN=STMN1 PE=1 SV=3	STMN1	14	8	8	8	8	8	-0.0688024	-0.113631	-0.0410588	-0.193802	-0.227245	-0.240385	-0.115615	-0.114999	-0.0857557	-0.284682	-0.279101	-0.259673	-0.242296	-0.222632	-0.21555	0.50561	0.368434	0.473294	0.0446659	0.0138298	0.000965668	0.108897	0.190549	0.09275	0.00256488	2.09697e-05	9.62707e-05	0.00569904	0.000501714	4.91156e-05	0.615129	0.512603	0.780374	0.0854661	0.0350719	0.00492405	0.177267	0.293301	0.189394	0.011814
O75884	O75884	>sp|O75884|RBBP9_HUMAN Serine hydrolase RBBP9 OS=Homo sapiens OX=9606 GN=RBBP9 PE=1 SV=2	RBBP9	2	1	1	1	1	1	0.25274	0.252838	0.23711	0.17622	0.142309	0	0.109536	0.10713	0	0.44295	0.442217	0.442231	0.112442	0.208701	0	0.176319	0.353176	0.10019	0.411402	0.672853	1	0.522237	0.800032	1	0.0060726	0.0805392	0.00675358	0.681597	0.833312	1	0.272086	0.496629	0.231179	0.506341	0.769405	1	0.612382	0.882394	1	0.0212804
Q08380	Q08380	>sp|Q08380|LG3BP_HUMAN Galectin-3-binding protein OS=Homo sapiens OX=9606 GN=LGALS3BP PE=1 SV=1	LGALS3BP	13	7	7	7	7	7	-0.104345	-0.103405	-3.79636e-14	-0.32937	-0.273464	-0.263178	-0.557161	-0.493687	-0.51601	-0.462913	-0.391398	-0.413617	-0.403946	-0.344039	-0.348589	0.191344	0.787709	0.999999	0.00436748	0.00982195	0.00320253	0.000411735	4.10433e-06	3.13467e-06	0.000199568	0.00827113	0.000329898	0.000787348	0.00605396	0.000711561	0.289646	0.879168	1	0.0149181	0.0261345	0.0127891	0.00269827	4.00872e-05	3.97058e-05	0.00212872
P18124	P18124	>sp|P18124|RL7_HUMAN 60S ribosomal protein L7 OS=Homo sapiens OX=9606 GN=RPL7 PE=1 SV=1	RPL7	12	4	4	4	4	4	1.30916	1.43644	1.1287	0.954983	1.02772	0.718936	0.080467	0.0698945	0	1.10775	1.14519	0.832237	1.02999	1.11787	0.793779	0.000104915	1.41401e-07	0.000182888	0.000772602	1.30732e-07	0.00561573	0.668353	0.181679	1	0.000277995	6.41997e-08	0.00140773	0.000408209	1.30849e-07	0.00223476	0.00162189	2.99032e-06	0.00177204	0.00451675	1.87024e-06	0.0196793	0.737828	0.283233	1	0.00268287
Q9NZ08	Q9NZ08	>sp|Q9NZ08|ERAP1_HUMAN Endoplasmic reticulum aminopeptidase 1 OS=Homo sapiens OX=9606 GN=ERAP1 PE=1 SV=3	ERAP1	21	7	7	7	7	7	-0.215781	-0.196727	-0.198067	-0.131674	-0.179081	-0.153607	-0.0591236	-0.0368574	-2.84795e-18	-0.173106	-0.190551	-0.181352	-0.227143	-0.267829	-0.259012	0.00547531	0.0489522	0.00470605	0.0883981	0.129195	0.0478006	0.373495	0.617022	1	0.0761087	0.082488	0.0130745	0.0177782	0.00818218	0.00134033	0.0223048	0.110438	0.0211946	0.147737	0.213453	0.110715	0.469426	0.727739	1	0.140014
Q99816	Q99816	>sp|Q99816|TS101_HUMAN Tumor susceptibility gene 101 protein OS=Homo sapiens OX=9606 GN=TSG101 PE=1 SV=2	TSG101	7	3	3	3	3	3	0.937917	0.738509	2.87821e-14	0.955094	0.873297	0.214012	0.716326	0.502183	2.74322e-16	0.594413	0.443098	0.145534	0.785856	0.701609	0.337765	0.000409338	9.85018e-05	1	0.000291835	1.91149e-05	0.363004	0.00495229	0.00134861	1	0.00560356	0.337812	0.345455	0.000756729	0.000170137	0.129375	0.00396617	0.00084949	1	0.00213136	0.00016126	0.578144	0.016476	0.00511673	1	0.0202085
Q9NXH8	Q9NXH8	>sp|Q9NXH8|TOR4A_HUMAN Torsin-4A OS=Homo sapiens OX=9606 GN=TOR4A PE=1 SV=2	TOR4A	4	2	2	2	2	2	0.228884	0.219739	0	0.318357	0.232288	2.36649e-16	-0.0848527	-0.0236063	0	0.305039	0.273676	0.0624005	0.34862	0.24181	1.20967e-17	0.314537	0.0354265	1	0.118994	0.654647	1	0.736302	0.819006	1	0.128924	0.949121	0.5789	0.140082	0.694456	1	0.425301	0.0871155	1	0.187431	0.756343	1	0.796568	0.896007	1	0.211997
P13489	P13489	>sp|P13489|RINI_HUMAN Ribonuclease inhibitor OS=Homo sapiens OX=9606 GN=RNH1 PE=1 SV=2	RNH1	16	14	14	14	14	14	-0.253359	-0.252931	-0.262367	-0.511357	-0.347274	-0.38617	-0.462303	-0.367889	-0.382951	-0.893851	-0.828358	-0.732369	-0.650613	-0.590664	-0.615622	0.000964524	0.000887115	9.41287e-05	0.00829998	0.0017404	0.000102714	0.0136821	0.00693009	0.0030128	1.17585e-05	0	3.0688e-10	0.000757139	6.01047e-10	2.38783e-08	0.00739976	0.00511247	0.00103859	0.0236365	0.00630798	0.000900726	0.0350262	0.0202816	0.0115079	0.000372735
P42226	P42226	>sp|P42226|STAT6_HUMAN Signal transducer and activator of transcription 6 OS=Homo sapiens OX=9606 GN=STAT6 PE=1 SV=1	STAT6	8	3	3	3	3	3	-0.256219	-0.209884	-4.73036e-16	-0.0758052	-0.13186	-3.83073e-19	0.075881	0.0459098	0	0.0133078	-0.108675	-1.28386e-11	9.91987e-06	-0.0509129	0	0.201436	0.341824	1	0.655157	0.491995	1	0.624901	0.614184	1	0.926945	0.660285	0.999994	0.999944	0.711158	1	0.300363	0.484732	1	0.725738	0.608922	1	0.703593	0.72513	1	0.946296
Q92673	Q92673	>sp|Q92673|SORL_HUMAN Sortilin-related receptor OS=Homo sapiens OX=9606 GN=SORL1 PE=1 SV=2	SORL1	16	7	7	7	7	7	-0.208537	-0.159309	-0.0515062	-0.514746	-0.488474	-0.424422	-0.866897	-0.863983	-0.856542	-0.582152	-0.566934	-0.555686	-0.686487	-0.660832	-0.587595	0.0204284	0.010751	0.364275	0.000107237	1.3719e-05	0.000259338	8.53049e-07	1.6017e-10	2.07452e-11	1.48486e-05	1.58726e-06	5.01715e-08	7.35245e-06	4.16179e-07	2.0126e-05	0.055948	0.0349551	0.624113	0.00113391	0.000123117	0.0017969	3.09644e-05	3.19289e-09	6.22869e-10	0.000451396
Q8N386	Q8N386	>sp|Q8N386|LRC25_HUMAN Leucine-rich repeat-containing protein 25 OS=Homo sapiens OX=9606 GN=LRRC25 PE=1 SV=2	LRRC25	4	4	4	4	4	4	0.679586	0.40746	0.244496	0.478824	0.164032	2.63977e-18	-0.00924272	-0.240849	-1.79519e-16	0.0486278	-0.160076	-4.41052e-19	0.357099	0.0687766	2.71268e-18	0.102562	0.00565157	0.25416	0.210254	0.209896	1	0.979495	0.244909	1	0.889718	0.771126	1	0.335136	0.540065	1	0.181009	0.0214091	0.469338	0.296427	0.310315	1	0.982728	0.353693	1	0.922334
G9CGD6;Q8WWN9	G9CGD6;Q8WWN9	>sp|G9CGD6|CNIPF_HUMAN CNK3/IPCEF1 fusion protein OS=Homo sapiens OX=9606 GN=CNK3/IPCEF1 PE=1 SV=1;>sp|Q8WWN9|ICEF1_HUMAN Interactor protein for cytohesin exchange factors 1 OS=Homo sapiens OX=9606 GN=IPCEF1 PE=1 SV=1	CNK3/IPCEF1;IPCEF1	3	1	1	1	1	1	0.0585344	-0.219758	0	0.544533	0.258445	0	-0.679657	-0.736424	0	0.190445	-0.118812	0	0.274562	-0.026971	0	0.899249	1	1	0.26618	0.507995	1	0.254232	0.162838	1	0.687285	1	1	0.559773	1	1	0.933408	1	1	0.360039	0.622875	1	0.348531	0.260028	1	0.757279
P29590	P29590	>sp|P29590|PML_HUMAN Protein PML OS=Homo sapiens OX=9606 GN=PML PE=1 SV=3	PML	22	4	4	4	4	4	-0.0981729	-0.120495	-0.072548	-0.427152	-0.334823	-0.2863	0.0103411	-0.0413338	-4.75093e-18	0.00502153	-0.00613114	-3.11677e-18	-0.0295618	-0.0309279	-1.73708e-19	0.264847	0.287436	0.225539	0.00699775	0.0278308	0.00615446	0.909373	0.986232	1	0.950706	0.589571	1	0.727884	0.746971	1	0.372747	0.424178	0.42953	0.0209846	0.0629623	0.0210812	0.932376	1	1	0.96499
Q9H3U1	Q9H3U1	>sp|Q9H3U1|UN45A_HUMAN Protein unc-45 homolog A OS=Homo sapiens OX=9606 GN=UNC45A PE=1 SV=1	UNC45A	14	4	4	4	4	4	0.235566	0.230523	0.0995534	0.356924	0.372292	0.18672	0.333944	0.322944	0.255485	0.539976	0.508884	0.32519	0.400519	0.406029	0.107444	0.0136275	0.139307	0.282157	0.00253745	0.0127829	0.169104	0.00198616	0.0353095	0.0420185	0.000120989	9.90695e-05	0.0630187	0.00184925	0.00246923	0.388738	0.0413759	0.247336	0.508301	0.0101665	0.0327932	0.311325	0.00863075	0.0752609	0.0964046	0.00154055
P98171	P98171	>sp|P98171|RHG04_HUMAN Rho GTPase-activating protein 4 OS=Homo sapiens OX=9606 GN=ARHGAP4 PE=1 SV=2	ARHGAP4	25	15	15	15	15	15	-0.31449	-0.336024	-0.347702	-0.075544	-0.0769052	-7.45655e-17	-0.00309386	-0.0237098	-1.05833e-17	0.0183711	-0.0293177	-0.00989361	-0.0375124	-0.0646724	-0.0489185	0.0013677	7.43823e-05	2.62232e-08	0.272718	0.272687	1	0.966083	0.302127	1	0.745233	0.304567	0.688465	0.546236	0.999021	0.332778	0.00918851	0.000701154	9.37866e-07	0.367045	0.38236	1	0.971652	0.420111	1	0.803709
O15143	O15143	>sp|O15143|ARC1B_HUMAN Actin-related protein 2/3 complex subunit 1B OS=Homo sapiens OX=9606 GN=ARPC1B PE=1 SV=3	ARPC1B	22	17	17	17	17	17	0.205145	0.194277	0.170688	0.311711	0.276892	0.276088	0.087678	0.0885561	0.0557385	0.174132	0.131656	0.119529	0.348988	0.314964	0.261331	0.00405678	4.22359e-05	0.00158955	0.0015604	7.72965e-06	0.000453838	0.198241	0.0947526	0.24981	0.0624447	0.0869449	0.0693576	0.000601038	7.5648e-07	0.000305592	0.0181029	0.000422706	0.00960943	0.00731191	7.23019e-05	0.00273879	0.285448	0.167836	0.428788	0.119768
Q08945	Q08945	>sp|Q08945|SSRP1_HUMAN FACT complex subunit SSRP1 OS=Homo sapiens OX=9606 GN=SSRP1 PE=1 SV=1	SSRP1	4	2	2	2	2	2	-0.207933	-0.19536	-0.12728	0.245526	0.182162	0	0.448352	0.388524	0.324478	0.292627	0.242182	0.132163	0.291909	0.223464	0	0.134011	0.286382	0.205708	0.0773581	0.470641	1	0.00999464	0.0094895	0.00706238	0.0371865	0.105067	0.134634	0.0728722	0.259265	1	0.221409	0.422878	0.402827	0.132117	0.586565	1	0.0275589	0.0261068	0.0226892	0.0802464
P10909	P10909	>sp|P10909|CLUS_HUMAN Clusterin OS=Homo sapiens OX=9606 GN=CLU PE=1 SV=1	CLU	21	13	13	13	13	13	2.26167	2.26982	2.31522	1.6252	1.67357	1.77666	2.1579	2.22607	2.30586	-0.0940173	-0.0564679	-4.63584e-17	-0.575415	-0.540544	-0.421977	3.10193e-11	0	1.62862e-42	6.31763e-10	0	2.94672e-28	1.16225e-10	0	5.14268e-36	0.198417	0.0494175	1	9.00162e-05	2.73057e-11	6.1838e-05	1.88597e-08	0	9.902e-40	3.22715e-07	0	1.02377e-25	1.05779e-07	0	1.04225e-33	0.293523
P13804	P13804	>sp|P13804|ETFA_HUMAN Electron transfer flavoprotein subunit alpha, mitochondrial OS=Homo sapiens OX=9606 GN=ETFA PE=1 SV=1	ETFA	11	7	7	7	7	7	-0.0562091	-0.0802658	0	-0.0107894	0.000702967	-1.58566e-18	0.298322	0.275227	0.234943	0.0904648	0.0944853	0.00578998	0.0884471	0.119749	0.0340322	0.383808	0.102563	1	0.866129	0.426847	1	0.00106032	0.0285013	0.00812054	0.151357	0.897511	0.780126	0.15534	0.672825	0.487882	0.49809	0.194869	1	0.901338	0.542934	1	0.00529508	0.0634754	0.0254828	0.238871
P12270	P12270	>sp|P12270|TPR_HUMAN Nucleoprotein TPR OS=Homo sapiens OX=9606 GN=TPR PE=1 SV=3	TPR	25	10	10	10	10	10	-0.244641	-0.246778	-0.254845	-0.220454	-0.239769	-0.225275	-0.0782927	-0.0852821	-0.0633459	-0.147248	-0.126134	-0.0819647	-0.234705	-0.247052	-0.256416	0.00190825	0.0015977	1.86429e-05	0.00590021	0.00927983	0.000793903	0.175126	0.247183	0.121871	0.0212963	0.464253	0.208509	0.0014692	0.00917703	3.28833e-05	0.0114037	0.00789282	0.00027313	0.018373	0.0250192	0.0042528	0.259857	0.356131	0.237302	0.0525009
Q92621	Q92621	>sp|Q92621|NU205_HUMAN Nuclear pore complex protein Nup205 OS=Homo sapiens OX=9606 GN=NUP205 PE=1 SV=3	NUP205	10	2	2	2	2	2	-0.669879	-0.667605	-0.533205	-0.657555	-0.706312	-0.579872	-0.44264	-0.461936	-0.29816	-0.687099	-0.759744	-0.596311	-0.395269	-0.373381	-0.0493607	0.0246067	0.00492304	0.0638557	0.00628076	0.00902484	0.0117183	0.0525556	0.0154902	0.235298	0.0107759	0.00503817	0.0169246	0.0701618	0.862743	0.650664	0.0643742	0.0193103	0.161264	0.019236	0.024496	0.0351404	0.0993655	0.0386381	0.408454	0.0320772
P05771	P05771	>sp|P05771|KPCB_HUMAN Protein kinase C beta type OS=Homo sapiens OX=9606 GN=PRKCB PE=1 SV=4	PRKCB	14	5	5	5	5	5	0.122186	0.0938832	1.49525e-19	-0.200074	-0.147561	0	0.242207	0.236241	0.102067	-0.0345056	-0.0203469	0	-0.00848534	0.0106943	-1.78447e-18	0.107409	0.0682038	1	0.0266829	0.094404	1	0.00863428	0.00652519	0.218452	0.663529	0.425217	1	0.92185	0.198346	1	0.187254	0.142013	1	0.0565762	0.166491	1	0.0248798	0.019189	0.38592	0.739891
Q13561	Q13561	>sp|Q13561|DCTN2_HUMAN Dynactin subunit 2 OS=Homo sapiens OX=9606 GN=DCTN2 PE=1 SV=4	DCTN2	17	11	11	11	11	11	-0.0608363	-0.0797871	-0.0409494	-0.142081	-0.0878001	-1.83968e-17	-0.00279818	-0.0270046	0	-0.0938866	-0.0743959	0	-0.0378226	-0.00789021	0	0.399226	0.292899	0.468323	0.0609866	0.400404	1	0.967035	0.604705	1	0.152387	0.0879336	1	0.583225	0.948438	1	0.513441	0.428341	0.775897	0.108104	0.515044	1	0.97183	0.715641	1	0.239874
Q07065	Q07065	>sp|Q07065|CKAP4_HUMAN Cytoskeleton-associated protein 4 OS=Homo sapiens OX=9606 GN=CKAP4 PE=1 SV=2	CKAP4	23	12	12	12	12	12	-0.333143	-0.301363	-0.27392	-0.594098	-0.579791	-0.543977	-0.762999	-0.74883	-0.735797	-0.313285	-0.27936	-0.255446	-0.227594	-0.187943	-0.141491	0.000202425	0.000544896	5.80286e-05	3.03993e-05	4.61504e-11	1.29705e-10	3.14405e-07	2.22045e-16	4.84245e-18	0.0001906	0.000323605	0.000236524	0.00293219	0.00659452	0.0259065	0.00251172	0.00342425	0.000688418	0.000503757	1.18145e-09	5.17118e-09	1.56048e-05	7.39743e-15	2.80401e-16	0.00205833
P41218	P41218	>sp|P41218|MNDA_HUMAN Myeloid cell nuclear differentiation antigen OS=Homo sapiens OX=9606 GN=MNDA PE=1 SV=1	MNDA	42	33	33	33	33	33	0.195191	0.19139	0.261093	0.224414	0.233707	0.321369	-0.0423438	-0.0373735	4.86595e-17	0.00364014	0.0469261	0.0661042	0.138657	0.179727	0.275551	0.00131926	0.709264	5.55384e-05	0.00201787	0.00011063	8.05093e-05	0.421819	5.46015e-05	1	0.921835	0.643408	0.199867	0.00446827	0.244457	9.53413e-05	0.00892211	0.812899	0.00066866	0.00873005	0.000654631	0.000747323	0.520356	0.00034581	1	0.943164
P29692	P29692	>sp|P29692|EF1D_HUMAN Elongation factor 1-delta OS=Homo sapiens OX=9606 GN=EEF1D PE=1 SV=5	EEF1D	11	8	8	8	8	8	-0.185815	-0.173423	-0.148892	0.0699989	0.05488	0	0.150565	0.148428	0.0847412	0.225585	0.193813	0.130273	0.252524	0.22965	0.207706	0.015156	0.0054611	0.00402993	0.305056	0.031229	1	0.0192269	0.0256711	0.134168	0.00408408	0.00032697	0.035993	0.00144848	0.000370803	0.00118026	0.0450053	0.0209156	0.0188777	0.398655	0.068732	1	0.0456193	0.0586321	0.256926	0.0162024
P32119	P32119	>sp|P32119|PRDX2_HUMAN Peroxiredoxin-2 OS=Homo sapiens OX=9606 GN=PRDX2 PE=1 SV=5	PRDX2	12	6	6	6	6	6	-1.47318	-1.47903	-1.3748	-0.0802981	-0.0933066	-4.12371e-17	-0.175488	-0.167274	-0.0403827	0.064463	0.0442103	3.73593e-19	-0.118892	-0.109574	-0.0202836	4.72309e-07	0	4.76947e-14	0.233982	0.00302313	1	0.113182	0.0870343	0.502563	0.39636	0.271402	1	0.0912973	0.709635	0.629215	4.25428e-05	0	4.83306e-12	0.324242	0.00989537	1	0.182654	0.155982	0.767608	0.502573
Q9NTJ5	Q9NTJ5	>sp|Q9NTJ5|SAC1_HUMAN Phosphatidylinositol-3-phosphatase SAC1 OS=Homo sapiens OX=9606 GN=SACM1L PE=1 SV=2	SACM1L	16	8	8	8	8	8	0.319911	0.375069	0.329515	0.146873	0.177148	0.109796	0.066701	0.0603675	6.06854e-16	0.100495	0.153119	0.0797017	0.188822	0.203149	0.118279	0.000537105	1.3836e-05	0.000301049	0.0684337	0.000621292	0.234421	0.312345	0.658619	1	0.137411	0.00883128	0.30251	0.00613744	6.96256e-05	0.154138	0.00480235	0.000167409	0.0025871	0.118794	0.00278266	0.407222	0.40796	0.761656	1	0.223087
P48735	P48735	>sp|P48735|IDHP_HUMAN Isocitrate dehydrogenase [NADP], mitochondrial OS=Homo sapiens OX=9606 GN=IDH2 PE=1 SV=2	IDH2	20	16	16	16	16	16	-0.0644128	-0.0574568	0	-0.0277222	-0.0210986	6.33404e-17	0.126306	0.144251	0.104576	-0.0489206	-0.0683506	-0.0196122	-0.0889376	-0.0745892	-5.11287e-17	0.217788	0.205236	1	0.513064	0.838725	1	0.0394917	0.0520142	0.106854	0.248115	0.702605	0.621168	0.0528384	0.512719	1	0.320229	0.329243	1	0.602498	0.904959	1	0.0795724	0.104286	0.213008	0.349401
O75874	O75874	>sp|O75874|IDHC_HUMAN Isocitrate dehydrogenase [NADP] cytoplasmic OS=Homo sapiens OX=9606 GN=IDH1 PE=1 SV=2	IDH1	24	19	19	19	19	19	0.00582201	-0.0397613	-0.0875246	0.11686	0.0842213	6.78005e-17	0.021841	0.0523612	5.82716e-17	0.0598153	0.0826303	1.48573e-17	-0.0536805	-0.0305583	-2.264e-17	0.899195	0.170101	0.14723	0.0298084	0.358007	1	0.643854	0.894427	1	0.169702	0.148057	1	0.345126	0.618179	1	0.933408	0.286066	0.314091	0.0620669	0.470889	1	0.720246	0.955732	1	0.261047
Q15052	Q15052	>sp|Q15052|ARHG6_HUMAN Rho guanine nucleotide exchange factor 6 OS=Homo sapiens OX=9606 GN=ARHGEF6 PE=1 SV=2	ARHGEF6	13	7	7	7	7	7	-0.339265	-0.273467	-0.128489	-0.0334099	-0.102037	0	-0.015019	-0.0656304	-4.55497e-16	-0.0396339	-0.112121	-0.0775037	0.0978296	-0.0163552	0	0.00125015	0.000170339	0.145466	0.774358	0.101673	1	0.865381	0.528937	1	0.679804	0.366174	0.183702	0.355622	0.714685	1	0.00861296	0.00134041	0.312245	0.824535	0.176747	1	0.89787	0.64642	1	0.751834
Q99436	Q99436	>sp|Q99436|PSB7_HUMAN Proteasome subunit beta type-7 OS=Homo sapiens OX=9606 GN=PSMB7 PE=1 SV=1	PSMB7	3	1	1	1	1	1	-0.527953	-0.522948	-0.492673	-0.867675	-0.864647	-0.834237	-0.363348	-0.368733	-0.279875	-0.42366	-0.423639	-0.38088	-0.467451	-0.468131	-0.409765	0.00953366	0.0259797	0.0077393	0.00149708	0.000259997	0.00228117	0.0814177	0.0740193	0.118675	0.0219677	0.0561594	0.0222453	0.017035	0.0443996	0.0225946	0.0321082	0.0690522	0.0308557	0.00709727	0.00132561	0.0099601	0.140133	0.136478	0.231821	0.053787
P31942	P31942	>sp|P31942|HNRH3_HUMAN Heterogeneous nuclear ribonucleoprotein H3 OS=Homo sapiens OX=9606 GN=HNRNPH3 PE=1 SV=2	HNRNPH3	7	3	3	3	3	3	-0.217771	-0.15439	-6.54956e-18	-0.365518	-0.362806	0	-0.492504	-0.493539	-0.0343916	-0.381688	-0.353613	-1.0479e-16	-0.148051	-0.146425	-7.77059e-18	0.061284	0.0285711	1	0.00528665	0.000749523	1	0.00658805	0.00028689	0.687476	0.00381173	0.000814466	1	0.147489	0.00596393	1	0.122871	0.0738415	1	0.0171657	0.00324927	1	0.0203327	0.00140104	1	0.0155019
P55795	P55795	>sp|P55795|HNRH2_HUMAN Heterogeneous nuclear ribonucleoprotein H2 OS=Homo sapiens OX=9606 GN=HNRNPH2 PE=1 SV=1	HNRNPH2	10	3	3	3	3	3	-0.109061	-0.0810981	0	-0.0487302	0.062406	1.04979e-17	0.230073	0.23044	0.136864	0.0621541	0.0869844	0.247258	-0.0234487	-0.0189875	0	0.276904	0.0677647	1	0.788889	0.386858	1	0.0419977	0.277264	0.209677	0.473085	0.434264	0.192051	0.798883	0.304176	1	0.385258	0.14122	1	0.835618	0.500979	1	0.0833102	0.392267	0.37276	0.5743
P52597	P52597	>sp|P52597|HNRPF_HUMAN Heterogeneous nuclear ribonucleoprotein F OS=Homo sapiens OX=9606 GN=HNRNPF PE=1 SV=3	HNRNPF	13	7	7	7	7	7	-0.352513	-0.390909	-0.424571	-0.423234	-0.367638	-0.356469	-0.18869	-0.148476	-0.10012	-0.301842	-0.240027	-0.24892	-0.299889	-0.299463	-0.305644	0.00246969	0.00229347	1.45261e-05	0.00155501	0.00530688	0.00096136	0.0599405	0.244036	0.156722	0.00618565	0.044136	0.000975581	0.00533547	0.00102095	0.000138885	0.0134369	0.0107058	0.000222186	0.00730074	0.0154938	0.00492217	0.110269	0.352642	0.292965	0.0215607
Q92835	Q92835	>sp|Q92835|SHIP1_HUMAN Phosphatidylinositol 3,4,5-trisphosphate 5-phosphatase 1 OS=Homo sapiens OX=9606 GN=INPP5D PE=1 SV=2	INPP5D	35	16	16	16	16	16	0.00118352	0.02103	3.5089e-17	-0.0585192	-0.0444796	-5.43006e-16	0.116161	0.0792574	1.94977e-17	0.0685108	0.0511297	0	0.228111	0.180519	0.140031	0.980952	0.767225	1	0.301001	0.400684	1	0.0236868	0.00899776	1	0.128472	0.259684	1	0.00199402	1.78743e-05	0.010257	0.989085	0.863839	1	0.395176	0.515044	1	0.0533391	0.0249801	1	0.211585
P15880	P15880	>sp|P15880|RS2_HUMAN 40S ribosomal protein S2 OS=Homo sapiens OX=9606 GN=RPS2 PE=1 SV=2	RPS2	6	5	5	5	5	5	0.347695	0.338363	0.354059	0.363295	0.389339	0.43042	0.0838005	0.0831725	9.1967e-17	0.380802	0.358827	0.353261	0.434162	0.454948	0.508992	0.00123204	0.0269935	0.00181267	0.00184051	0.00905768	0.000118966	0.305766	0.303675	1	0.00138306	0.000645217	0.000619464	0.00149224	0.000718434	5.77682e-06	0.00858548	0.0711248	0.0104218	0.008198	0.0245577	0.000987455	0.4014	0.42178	1	0.00787726
Q9UBF2	Q9UBF2	>sp|Q9UBF2|COPG2_HUMAN Coatomer subunit gamma-2 OS=Homo sapiens OX=9606 GN=COPG2 PE=1 SV=1	COPG2	10	6	6	6	6	6	-0.0581972	-0.0173678	-1.21252e-18	-0.127394	-0.0590419	-1.35392e-17	0.258464	0.31076	0.265782	-0.0428654	-0.00260198	0	0.105985	0.0956101	1.90854e-18	0.55216	0.586855	1	0.121825	0.23765	1	0.0166602	0.027129	0.00235343	0.528366	0.494611	1	0.163439	0.141048	1	0.653415	0.716482	1	0.190656	0.342803	1	0.0407622	0.0612039	0.00950725	0.624993
P04259	P04259	>sp|P04259|K2C6B_HUMAN Keratin, type II cytoskeletal 6B OS=Homo sapiens OX=9606 GN=KRT6B PE=1 SV=5	KRT6B	4	2	2	2	2	2	0.687644	0.556638	6.55931e-12	1.42189	1.38851	1.12093	1.58396	1.66251	1.38236	1.16402	1.23195	0.601859	1.46466	1.46863	1.22392	0.212826	0.0150625	0.999997	0.0156556	2.65596e-07	0.102697	0.00433007	2.4929e-08	0.0227358	0.087636	1.19603e-05	0.332329	0.0103587	7.19999e-08	0.053892	0.314646	0.0452806	1	0.0375117	3.52967e-06	0.206413	0.0149584	3.52484e-07	0.0576256	0.15614
Q9HA64	Q9HA64	>sp|Q9HA64|KT3K_HUMAN Ketosamine-3-kinase OS=Homo sapiens OX=9606 GN=FN3KRP PE=1 SV=2	FN3KRP	10	3	3	3	3	3	0.014343	-0.0103586	6.20212e-18	0.0797113	0.0705164	1.08122e-19	0.40701	0.278279	0.226974	0.0593612	-0.0100287	0	-0.0301149	-0.0514326	0	0.926562	0.234639	1	0.561995	0.731147	1	0.0250886	0.180769	0.183839	0.686833	0.573526	1	0.86899	0.819457	1	0.954021	0.360937	1	0.645617	0.814917	1	0.0557676	0.282539	0.334904	0.757198
P0C0S5;Q71UI9	P0C0S5;Q71UI9	>sp|P0C0S5|H2AZ_HUMAN Histone H2A.Z OS=Homo sapiens OX=9606 GN=H2AZ1 PE=1 SV=2;>sp|Q71UI9|H2AV_HUMAN Histone H2A.V OS=Homo sapiens OX=9606 GN=H2AZ2 PE=1 SV=3	H2AZ1;H2AZ2	3	3	3	3	3	3	0.971458	0.919585	0.844595	2.12639	2.02674	1.32246	0.682385	0.67013	0.664942	1.65018	1.58869	1.36821	1.84244	1.77207	1.13759	6.57651e-06	2.564e-05	1.12614e-05	1.55099e-08	8.4501e-07	0.00022022	0.000188582	0.000102799	3.69851e-05	1.18445e-07	3.49164e-09	2.20725e-07	4.77651e-08	8.4501e-07	0.000728514	0.000307578	0.000275038	0.000177843	3.14334e-06	1.01736e-05	0.00158924	0.00149392	0.000575603	0.000315606	3.20064e-05
Q13637	Q13637	>sp|Q13637|RAB32_HUMAN Ras-related protein Rab-32 OS=Homo sapiens OX=9606 GN=RAB32 PE=1 SV=3	RAB32	9	6	6	6	6	6	0.0840371	0.0568075	6.37009e-18	0.11565	0.0772033	0	0.214934	0.191294	0.136462	0.0404828	0.0135507	-2.88515e-18	0.0326078	0.0541173	-4.45133e-17	0.240725	0.142027	1	0.134932	0.135156	1	0.0106995	0.0039675	0.0421991	0.632705	0.0319814	1	0.70274	0.0344538	1	0.348271	0.251025	1	0.2073	0.221794	1	0.0288492	0.0127295	0.0966368	0.714363
Q99832	Q99832	>sp|Q99832|TCPH_HUMAN T-complex protein 1 subunit eta OS=Homo sapiens OX=9606 GN=CCT7 PE=1 SV=2	CCT7	15	5	5	5	5	5	-0.431806	-0.402459	-0.419974	-0.0445639	-0.139769	-0.104226	-0.38431	-0.393478	-0.306033	-0.221855	-0.188518	-0.0832167	-0.0118751	-0.054417	0	0.00249283	0.00049763	0.000449918	0.641608	0.0904848	0.291676	0.0167963	0.0259354	0.0162325	0.0411216	0.00645175	0.259897	0.897388	0.332415	1	0.0134901	0.00315989	0.00357582	0.716111	0.160627	0.482883	0.0410126	0.0588937	0.0442315	0.0866092
O75015	O75015	>sp|O75015|FCG3B_HUMAN Low affinity immunoglobulin gamma Fc region receptor III-B OS=Homo sapiens OX=9606 GN=FCGR3B PE=1 SV=2	FCGR3B	9	7	7	7	7	7	-0.289537	-0.264414	-0.179914	-1.43236	-1.41069	-1.21672	-2.27713	-2.23502	-2.11094	-1.37414	-1.34186	-1.28402	-1.44877	-1.40335	-1.32431	0.00323857	0.000250544	0.0157072	6.14414e-07	2.35367e-14	7.15029e-11	9.43399e-09	0	3.42959e-16	1.01572e-07	3.55271e-15	5.38317e-15	5.0424e-08	0	6.42697e-15	0.0158795	0.00179213	0.0535014	5.33663e-05	8.94396e-13	3.10527e-09	1.04289e-06	0	1.7022e-14	3.0878e-05
Q9NVI7	Q9NVI7	>sp|Q9NVI7|ATD3A_HUMAN ATPase family AAA domain-containing protein 3A OS=Homo sapiens OX=9606 GN=ATAD3A PE=1 SV=2	ATAD3A	4	1	1	1	1	1	-0.479796	-0.470054	-0.365836	-0.465759	-0.397458	-0.144666	-0.554422	-0.551808	-0.505327	-0.590856	-0.598758	-0.562323	-0.67464	-0.668158	-0.640723	0.0382294	0.0451795	0.0647042	0.108447	0.101119	0.366979	0.0146623	0.00831992	0.0189935	0.00492327	0.0155798	0.00678077	0.0037446	0.00881991	0.00549547	0.0860074	0.104148	0.162563	0.173641	0.175909	0.584092	0.0369138	0.023392	0.0501544	0.0185068
Q15172	Q15172	>sp|Q15172|2A5A_HUMAN Serine/threonine-protein phosphatase 2A 56 kDa regulatory subunit alpha isoform OS=Homo sapiens OX=9606 GN=PPP2R5A PE=1 SV=1	PPP2R5A	10	7	7	7	7	7	-0.250602	-0.262071	-0.226427	-0.115034	-0.106759	-0.0499539	-0.0547329	-0.00524459	8.88785e-18	-0.114938	-0.16038	-0.100553	-0.21419	-0.0937195	-5.93448e-18	0.0182697	0.00348858	0.0028966	0.20486	0.112551	0.341397	0.560887	0.616893	1	0.141752	0.179752	0.149075	0.179774	0.240325	1	0.0513072	0.0147738	0.0147684	0.29093	0.191282	0.548762	0.645869	0.727739	1	0.228911
A6NI73	A6NI73	>sp|A6NI73|LIRA5_HUMAN Leukocyte immunoglobulin-like receptor subfamily A member 5 OS=Homo sapiens OX=9606 GN=LILRA5 PE=1 SV=1	LILRA5	1	1	1	1	1	1	0.117007	0.129891	0	-0.237424	-0.243657	0	-0.161905	-0.159012	0	-0.279873	-0.276124	-0.0267128	-0.0225011	-0.00635192	0	0.586096	0.610674	1	0.351714	0.443576	1	0.478541	0.486715	1	0.19822	0.263557	0.705169	0.913749	1	1	0.679402	0.73563	1	0.448541	0.559531	1	0.57529	0.605836	1	0.293523
P40306	P40306	>sp|P40306|PSB10_HUMAN Proteasome subunit beta type-10 OS=Homo sapiens OX=9606 GN=PSMB10 PE=1 SV=1	PSMB10	4	2	2	2	2	2	0.324937	0.55447	9.42669e-12	0.395662	0.738754	1.4107e-17	0.235054	0.200183	4.04866e-18	0.167132	0.288108	0	0.232336	0.425075	0	0.0255028	0.00367924	0.999996	0.0153769	0.00256357	1	0.145662	0.137923	1	0.178595	0.00980875	1	0.0718357	0.0468534	1	0.0654939	0.0154808	1	0.0369898	0.00856403	1	0.223643	0.22865	1	0.271464
P61626	P61626	>sp|P61626|LYSC_HUMAN Lysozyme C OS=Homo sapiens OX=9606 GN=LYZ PE=1 SV=1	LYZ	12	11	11	11	11	11	-0.310972	-0.341809	-0.302079	-1.56822	-1.60789	-1.53581	-2.03205	-2.12124	-2.14595	-0.961898	-0.936365	-0.898647	-0.792631	-0.801891	-0.78047	0.0026605	3.65086e-07	0.000104829	4.73497e-06	0	2.75193e-14	1.27055e-07	0	1.44038e-25	4.04785e-06	2.22045e-16	9.75525e-12	2.42919e-06	1.21236e-13	2.81787e-12	0.0138255	6.99126e-06	0.0010989	0.000178308	0	1.96844e-12	8.35131e-06	0	1.45958e-23	0.000226928
P14324	P14324	>sp|P14324|FPPS_HUMAN Farnesyl pyrophosphate synthase OS=Homo sapiens OX=9606 GN=FDPS PE=1 SV=4	FDPS	9	6	6	6	6	6	0.0697468	0.01325	1.65982e-16	0.060042	0.00114081	-3.97902e-18	0.174085	0.118974	0.0499319	0.171255	0.128327	0	0.0139587	-0.0616192	-5.95399e-17	0.467547	0.94855	1	0.553962	0.713168	1	0.0877317	0.178233	0.371006	0.136801	0.129113	1	0.892023	0.127754	1	0.58014	1	1	0.637896	0.800735	1	0.148997	0.279834	0.595569	0.222535
P60842	P60842	>sp|P60842|IF4A1_HUMAN Eukaryotic initiation factor 4A-I OS=Homo sapiens OX=9606 GN=EIF4A1 PE=1 SV=1	EIF4A1	15	12	12	12	12	12	-0.215098	-0.199578	-0.234995	-0.26026	-0.256039	-0.188899	-0.112895	-0.114775	-0.0846092	-0.0641419	-0.0693435	-0.0729086	-0.200098	-0.205707	-0.157766	0.00783422	0.131497	0.000883071	0.00597936	2.17303e-06	0.0288339	0.0593499	0.42026	0.249832	0.180511	0.699405	0.175894	0.00617406	0.0847527	0.021908	0.028143	0.236889	0.00610122	0.0185957	2.3488e-05	0.0746	0.109514	0.540208	0.428788	0.273197
Q9ULH1	Q9ULH1	>sp|Q9ULH1|ASAP1_HUMAN Arf-GAP with SH3 domain, ANK repeat and PH domain-containing protein 1 OS=Homo sapiens OX=9606 GN=ASAP1 PE=1 SV=4	ASAP1	15	7	7	7	7	7	-0.0664432	-0.0359424	1.45456e-18	0.13185	0.230709	0.268486	0.280085	0.269783	0.207706	0.151277	0.153551	0.157543	0.269478	0.277366	0.272249	0.360133	0.342473	1	0.0535424	0.0861628	0.00303789	0.00166717	0.00331971	0.0106002	0.051208	0.211843	0.0124258	0.00175427	0.0142317	8.89775e-05	0.472408	0.485254	1	0.0984242	0.154306	0.0123341	0.00760704	0.0110445	0.0317092	0.102754
P51692	P51692	>sp|P51692|STA5B_HUMAN Signal transducer and activator of transcription 5B OS=Homo sapiens OX=9606 GN=STAT5B PE=1 SV=2	STAT5B	21	15	15	15	15	15	-0.241396	-0.218509	-0.116425	-0.103193	-0.0758421	-1.67887e-17	-0.00623578	0.00999409	8.59493e-18	-0.189698	-0.112795	-5.68784e-17	-0.165116	-0.0862	-9.34301e-16	0.000306897	7.11956e-07	0.0442763	0.0604926	0.0806183	1	0.897236	0.587423	1	0.00639803	0.0057447	1	0.021133	0.000903111	1	0.00323105	1.19412e-05	0.120179	0.107542	0.146645	1	0.922264	0.699615	1	0.0220085
P51659	P51659	>sp|P51659|DHB4_HUMAN Peroxisomal multifunctional enzyme type 2 OS=Homo sapiens OX=9606 GN=HSD17B4 PE=1 SV=3	HSD17B4	18	11	11	11	11	11	0.191327	0.2364	0.241318	-0.0106398	-0.00245112	0	-0.218661	-0.232418	-0.212141	-0.119709	-0.119463	-3.61547e-17	-0.103048	-0.0694295	-9.99571e-17	0.00457274	0.0557934	0.00172275	0.9034	0.198057	1	0.00936854	0.000408311	0.0139669	0.0422327	0.00239131	1	0.0778449	0.0430965	1	0.0195718	0.122133	0.0100827	0.930173	0.296232	1	0.0263402	0.00186657	0.0394971	0.0882389
Q9BT78	Q9BT78	>sp|Q9BT78|CSN4_HUMAN COP9 signalosome complex subunit 4 OS=Homo sapiens OX=9606 GN=COPS4 PE=1 SV=1	COPS4	11	3	3	3	3	3	-0.133232	-0.140458	-0.115556	-0.0889267	-0.0848864	-1.81398e-18	0.0449945	0.0760909	0	-0.0517586	-0.0368384	-3.13627e-18	-0.114879	-0.116124	-0.0439766	0.197526	0.257868	0.0977442	0.345912	0.651475	1	0.646232	0.484949	1	0.591656	0.639958	1	0.22859	0.554079	0.421556	0.296716	0.3888	0.22726	0.443534	0.753752	1	0.721593	0.605472	1	0.67873
Q13492	Q13492	>sp|Q13492|PICAL_HUMAN Phosphatidylinositol-binding clathrin assembly protein OS=Homo sapiens OX=9606 GN=PICALM PE=1 SV=2	PICALM	14	8	8	8	8	8	-0.0092355	0.00765814	-2.2978e-17	0.0254733	0.107839	2.38346e-16	0.108617	0.13433	8.06972e-14	-0.00302299	0.0137406	0	0.0387641	0.0836781	2.40247e-18	0.922694	0.363764	1	0.817669	0.435238	1	0.337171	0.371522	0.999999	0.977863	0.727934	1	0.748335	0.266533	1	0.95165	0.50785	1	0.860853	0.551301	1	0.433404	0.494279	1	0.984887
Q5HYW2	Q5HYW2	>sp|Q5HYW2|NHSL2_HUMAN NHS-like protein 2 OS=Homo sapiens OX=9606 GN=NHSL2 PE=1 SV=2	NHSL2	3	1	1	1	1	1	-0.142713	-0.164879	0	-0.186507	-0.196395	0	-0.340076	-0.339977	-0.164731	-0.283931	-0.300432	-0.160491	0.604927	0.445521	9.46037e-20	0.454813	0.751812	1	0.398158	0.589354	1	0.161829	0.159678	0.321915	0.155079	0.323317	0.280997	0.132818	0.142359	1	0.569119	0.851395	1	0.493299	0.695106	1	0.2443	0.25616	0.530731	0.242697
P50552	P50552	>sp|P50552|VASP_HUMAN Vasodilator-stimulated phosphoprotein OS=Homo sapiens OX=9606 GN=VASP PE=1 SV=3	VASP	22	20	20	20	20	20	-0.0869008	-0.0505312	0	0.0372076	0.0205073	0.0268944	0.215574	0.185425	0.209554	0.153794	0.124523	0.0875198	0.129033	0.118041	0.0707859	0.0666589	0.853214	1	0.53223	0.0221705	0.590136	0.00201796	0.296784	0.00741806	0.0133621	3.3981e-05	0.196915	0.0680296	0.0110431	0.329378	0.131055	0.930467	1	0.618434	0.0518947	0.87353	0.00870156	0.415055	0.0236686	0.0375685
P61981	P61981	>sp|P61981|1433G_HUMAN 14-3-3 protein gamma OS=Homo sapiens OX=9606 GN=YWHAG PE=1 SV=2	YWHAG	12	10	10	10	10	10	-0.401755	-0.372841	-0.380961	-0.105344	-0.0951441	-4.46721e-07	0.134481	0.12952	0.132929	-0.0869995	-0.0938173	-0.0575767	-0.12688	-0.163634	-0.127469	0.000138319	6.93e-06	5.52216e-07	0.11247	0.144002	0.99793	0.0331258	0.187017	0.0142944	0.179381	0.107538	0.176326	0.0918233	0.0119643	0.0440451	0.0019922	8.91733e-05	1.31094e-05	0.179261	0.232362	1	0.0689153	0.289145	0.0403275	0.271873
Q9H0R4	Q9H0R4	>sp|Q9H0R4|HDHD2_HUMAN Haloacid dehalogenase-like hydrolase domain-containing protein 2 OS=Homo sapiens OX=9606 GN=HDHD2 PE=1 SV=1	HDHD2	9	4	4	4	4	4	0.197564	0.052169	0.0480438	0.284181	0.0892526	0.108279	0.281739	0.206661	0.256594	0.0844501	-0.0268709	3.36653e-18	0.165345	0.0293104	1.07238e-16	0.107145	0.237513	0.505866	0.0654657	0.250173	0.367521	0.0415483	0.661177	0.0385794	0.468678	0.124586	1	0.226462	0.251915	1	0.186951	0.364207	0.82292	0.114541	0.356635	0.584494	0.0826859	0.763887	0.089699	0.570659
O94979	O94979	>sp|O94979|SC31A_HUMAN Protein transport protein Sec31A OS=Homo sapiens OX=9606 GN=SEC31A PE=1 SV=3	SEC31A	17	5	5	5	5	5	-0.266636	-0.24784	-6.74148e-15	-0.318802	-0.199103	0	0.114234	0.163268	0.111988	0.100539	0.0737824	0.0904183	0.0121435	0.015568	3.28451e-16	0.0590093	0.0340675	1	0.0180197	0.0776375	1	0.280231	0.646625	0.307394	0.570889	0.415225	0.402274	0.942963	0.139093	1	0.119294	0.0843532	1	0.0418166	0.142394	1	0.374052	0.753879	0.510992	0.661775
P04217	P04217	>sp|P04217|A1BG_HUMAN Alpha-1B-glycoprotein OS=Homo sapiens OX=9606 GN=A1BG PE=1 SV=4	A1BG	8	2	2	2	2	2	-0.0522987	-0.0570338	0	0.529075	0.511833	0.476236	0.711015	0.685399	0.649265	1.42434	1.3912	1.41057	0.513756	0.482156	0.480345	0.665805	0.612707	1	0.00343343	0.000213337	0.00102048	0.000413373	1.65251e-05	2.15229e-05	1.937e-06	4.80304e-08	5.28864e-08	0.00225543	0.00365113	0.00124003	0.747226	0.736778	1	0.0124257	0.00112302	0.0051383	0.00269827	0.000132637	0.000202883	0.000148371
Q01459	Q01459	>sp|Q01459|DIAC_HUMAN Di-N-acetylchitobiase OS=Homo sapiens OX=9606 GN=CTBS PE=1 SV=1	CTBS	9	5	5	5	5	5	-0.244357	-0.300052	-0.209777	-0.180309	-0.182335	-9.07799e-17	-0.0265415	0.0208844	0	-0.393162	-0.347919	-0.0452531	-0.288088	-0.282667	0	0.0154456	0.00137287	0.0285021	0.0806504	0.0133466	1	0.760033	0.797403	1	0.000408039	0.000508317	0.537313	0.00478162	0.00109746	1	0.0458094	0.00705883	0.0847396	0.136875	0.0340242	1	0.81535	0.881493	1	0.00344566
O00487	O00487	>sp|O00487|PSDE_HUMAN 26S proteasome non-ATPase regulatory subunit 14 OS=Homo sapiens OX=9606 GN=PSMD14 PE=1 SV=1	PSMD14	4	2	2	2	2	2	0.0160318	0.0526957	0	0.324688	0.361552	0.254303	-0.33357	-0.241459	-2.28869e-16	-0.169109	-0.172703	-0.0994749	-0.2246	0.00373711	-3.31991e-17	0.908741	0.597527	1	0.0364293	0.0324793	0.0415329	0.278119	0.284233	1	0.20892	0.456095	0.289976	0.175528	0.246025	1	0.940051	0.724781	1	0.0725603	0.0708427	0.0993196	0.371845	0.399569	1	0.305711
P68366	P68366	>sp|P68366|TBA4A_HUMAN Tubulin alpha-4A chain OS=Homo sapiens OX=9606 GN=TUBA4A PE=1 SV=1	TUBA4A	27	23	23	23	23	23	-0.131172	-0.128601	-0.066345	-0.132194	-0.138549	-0.146259	0.0538962	0.0655545	3.5489e-11	-0.229038	-0.270865	-0.187782	-0.0565731	-0.0740623	-0.0481237	0.0150686	0.00422101	0.187942	0.030053	0.0580758	0.0192799	0.279622	0.306289	0.99998	0.00222858	9.14691e-12	0.00721974	0.375345	0.441204	0.337809	0.0449103	0.0171964	0.374651	0.0623673	0.112812	0.0543954	0.373649	0.424442	1	0.0109493
P25705	P25705	>sp|P25705|ATPA_HUMAN ATP synthase subunit alpha, mitochondrial OS=Homo sapiens OX=9606 GN=ATP5F1A PE=1 SV=1	ATP5F1A	35	21	21	21	21	21	-0.142226	-0.155844	-1.83472e-17	-0.231059	-0.154069	4.79749e-17	-0.296961	-0.277128	-0.142085	0.00541653	0.0249157	1.52384e-16	-0.0703843	-0.028618	9.33632e-15	0.0126154	2.85197e-06	1	0.00129891	0.000956662	1	0.000108515	4.28612e-10	0.0317089	0.890157	0.821653	1	0.138635	0.312498	1	0.0389844	4.08e-05	1	0.00645986	0.00397031	1	0.00102688	8.0805e-09	0.0763524	0.922396
Q14152	Q14152	>sp|Q14152|EIF3A_HUMAN Eukaryotic translation initiation factor 3 subunit A OS=Homo sapiens OX=9606 GN=EIF3A PE=1 SV=1	EIF3A	18	8	8	8	8	8	-0.484452	-0.469961	-0.451848	-0.526847	-0.550413	-0.57892	-0.352445	-0.308817	-0.355012	-0.335434	-0.333576	-0.337519	-0.270075	-0.306457	-0.339948	0.000820738	3.90641e-07	6.97343e-06	0.00168374	3.65925e-06	1.15122e-06	0.00665196	0.155465	0.0011237	0.00416989	0.0179231	0.00156319	0.012675	0.0280641	0.000378946	0.00658757	7.36463e-06	0.000117774	0.00770816	3.73921e-05	2.13723e-05	0.0205039	0.250724	0.00516605	0.0163751
P51148	P51148	>sp|P51148|RAB5C_HUMAN Ras-related protein Rab-5C OS=Homo sapiens OX=9606 GN=RAB5C PE=1 SV=2	RAB5C	8	7	7	7	7	7	0.378158	0.410015	0.130724	0.551625	0.599815	0.351713	0.227761	0.244823	0.149579	0.182038	0.266233	0.152131	0.322118	0.378321	0.28124	0.000860155	8.53349e-06	0.261488	9.93179e-05	6.3895e-09	0.0433225	0.0219609	0.333717	0.194769	0.0717531	0.929172	0.172916	0.00531743	6.17578e-07	0.0747632	0.00682444	0.000108091	0.479647	0.00108314	1.15965e-07	0.102491	0.0503383	0.454423	0.350613	0.134234
P29401	P29401	>sp|P29401|TKT_HUMAN Transketolase OS=Homo sapiens OX=9606 GN=TKT PE=1 SV=3	TKT	40	32	32	32	32	32	0.358188	0.356738	0.323266	0.341408	0.341107	0.345941	0.457931	0.46659	0.456478	0.191144	0.183587	0.0238729	0.0898144	0.0673844	1.79706e-17	5.81588e-05	2.76625e-09	2.02905e-07	7.36383e-05	3.17057e-08	4.43648e-07	1.21157e-05	0	6.35758e-11	0.00567479	0.000284015	0.563672	0.067482	0.0391676	1	0.00107971	8.852e-08	5.67202e-06	0.000899942	5.14056e-07	9.30131e-06	0.000200445	0	1.81902e-09	0.0203031
P25788	P25788	>sp|P25788|PSA3_HUMAN Proteasome subunit alpha type-3 OS=Homo sapiens OX=9606 GN=PSMA3 PE=1 SV=2	PSMA3	12	8	8	8	8	8	0.207628	0.17547	0.0939018	0.179704	0.18574	7.31419e-17	-0.145499	-0.18346	-4.51132e-17	0.0739625	0.0853155	6.52412e-16	0.0599671	0.100973	0.0189434	0.0849196	0.0163511	0.213158	0.040486	0.00083077	1	0.172654	0.00550209	1	0.417509	0.426041	1	0.573783	0.593302	0.648824	0.157053	0.0480449	0.412739	0.078959	0.00353222	1	0.257446	0.0166847	1	0.521779
O00194	O00194	>sp|O00194|RB27B_HUMAN Ras-related protein Rab-27B OS=Homo sapiens OX=9606 GN=RAB27B PE=1 SV=4	RAB27B	6	3	3	3	3	3	0.396451	0.343958	0.170925	-0.0997973	-0.109607	-2.61201e-17	-0.258629	-0.324501	-0.248249	-0.623128	-0.630775	-0.57845	-0.746244	-0.751591	-0.661532	0.00675323	0.00766715	0.228582	0.36663	0.0386478	1	0.051912	0.0356656	0.065012	0.000293683	0.000231112	0.000662496	9.53392e-05	5.2604e-05	0.000788305	0.025548	0.0269848	0.433632	0.464156	0.0818741	1	0.0986328	0.0759534	0.140541	0.00275768
O75843	O75843	>sp|O75843|AP1G2_HUMAN AP-1 complex subunit gamma-like 2 OS=Homo sapiens OX=9606 GN=AP1G2 PE=1 SV=1	AP1G2	8	2	2	2	2	2	0.1699	0.146033	0.0970587	0.0371268	0.0352785	0	0.376389	0.370588	0.34133	-0.0272772	-0.031674	0	-0.101318	-0.102806	-4.71554e-16	0.16462	0.283424	0.270054	0.768757	0.934643	1	0.0104362	0.038662	0.0110689	0.7977	0.753225	1	0.36615	0.380075	1	0.259527	0.419786	0.491595	0.819648	0.979341	1	0.0282952	0.0809173	0.0328687	0.845319
O43747	O43747	>sp|O43747|AP1G1_HUMAN AP-1 complex subunit gamma-1 OS=Homo sapiens OX=9606 GN=AP1G1 PE=1 SV=5	AP1G1	11	2	2	2	2	2	0.701345	0.697255	0.535384	0.893309	0.691282	0.643015	1.01805	0.661437	0.512212	0.896998	0.747112	0.669847	0.554692	0.630293	0.318662	0.013129	0.0054282	0.00614506	0.00369957	0.00039888	0.00235632	0.0021094	0.043209	0.0291196	0.00393468	0.000586592	0.000152769	0.081694	0.0122214	0.170634	0.0402419	0.0208224	0.025856	0.0131733	0.00192251	0.0102332	0.00888246	0.0890545	0.0711033	0.0158903
Q9BVJ7	Q9BVJ7	>sp|Q9BVJ7|DUS23_HUMAN Dual specificity protein phosphatase 23 OS=Homo sapiens OX=9606 GN=DUSP23 PE=1 SV=1	DUSP23	8	4	4	4	4	4	0.90815	0.881966	0.843544	0.926965	0.930075	0.927846	1.11088	1.10526	1.07594	0.86868	0.862487	0.839282	0.969688	0.956331	0.945365	4.54023e-05	2.27495e-07	5.5742e-06	1.66852e-05	1.55318e-08	1.72145e-07	1.91301e-06	1.22882e-10	1.35463e-09	4.53731e-05	1.78875e-07	4.05002e-07	1.66321e-05	3.85241e-09	2.6345e-07	0.000905068	4.6493e-06	9.68318e-05	0.000338153	2.64149e-07	3.87645e-06	5.47345e-05	2.53261e-09	3.3617e-08	0.000848826
Q71U36	Q71U36	>sp|Q71U36|TBA1A_HUMAN Tubulin alpha-1A chain OS=Homo sapiens OX=9606 GN=TUBA1A PE=1 SV=1	TUBA1A	10	6	6	6	6	6	-0.170049	-0.201167	-0.144572	-0.485599	-0.495443	-0.439049	0.0205084	-0.0203311	-2.43281e-18	-0.619981	-0.562009	-0.519359	-0.470981	-0.461995	-0.409221	0.0792552	0.0239425	0.0662892	0.000537921	0.000510448	0.000207489	0.788519	0.977017	1	0.00276118	6.03856e-06	0.000146524	0.00498191	0.000467257	0.0034174	0.149302	0.0648421	0.165519	0.00341573	0.00236459	0.00153378	0.83888	1	1	0.0122764
Q9NWV8	Q9NWV8	>sp|Q9NWV8|BABA1_HUMAN BRISC and BRCA1-A complex member 1 OS=Homo sapiens OX=9606 GN=BABAM1 PE=1 SV=1	BABAM1	2	1	1	1	1	1	0.517746	0.446984	0.0747621	0.390165	0.366994	0	0.849702	0.789033	0.584995	0.644939	0.587344	0.254154	0.260283	0.186359	0	0.11991	0.154118	0.555574	0.33972	0.318997	1	0.0320598	0.0178598	0.0678384	0.0713041	0.0719793	0.234186	0.409069	0.629934	1	0.203504	0.266394	0.895993	0.436681	0.430761	1	0.067273	0.0440044	0.145232	0.133805
O14980	O14980	>sp|O14980|XPO1_HUMAN Exportin-1 OS=Homo sapiens OX=9606 GN=XPO1 PE=1 SV=1	XPO1	16	9	9	9	9	9	-0.0383044	-0.0958096	0	0.100988	0.0662352	3.12054e-16	0.105933	0.119677	0.138891	-0.0284696	0.0140241	3.38457e-17	0.0829851	0.0627575	0	0.725024	0.290308	1	0.258538	0.898422	1	0.226228	0.556751	0.0962221	0.721932	0.524332	1	0.424278	0.707385	1	0.792989	0.426346	1	0.351657	0.951447	1	0.317111	0.672638	0.194524	0.782183
Q16555	Q16555	>sp|Q16555|DPYL2_HUMAN Dihydropyrimidinase-related protein 2 OS=Homo sapiens OX=9606 GN=DPYSL2 PE=1 SV=1	DPYSL2	16	10	10	10	10	10	0.268231	0.329848	0.342023	-0.351413	-0.270269	-0.133412	-0.447819	-0.39664	-0.315064	-0.248258	-0.212756	-0.108676	-0.317991	-0.256858	-0.122664	0.00715412	0.000892258	0.000228618	0.002303	0.00119433	0.116794	0.000394812	1.24274e-07	0.00115341	0.00719157	0.0024271	0.146434	0.00193483	0.000373312	0.139231	0.0265948	0.00511397	0.00207453	0.00958661	0.00469191	0.229808	0.00262345	1.57414e-06	0.00527273	0.0238933
Q13596	Q13596	>sp|Q13596|SNX1_HUMAN Sorting nexin-1 OS=Homo sapiens OX=9606 GN=SNX1 PE=1 SV=3	SNX1	10	2	2	2	2	2	0.749265	0.517553	0.386147	1.04665	0.932079	0.839586	1.55404	1.75905	1.34876	0.775333	0.422809	0.516197	0.222317	0.108478	3.14181e-15	0.00295544	0.0163574	0.00441211	7.72094e-05	0.944244	0.0414001	2.97393e-06	0.968867	0.0122767	0.0018016	0.553972	0.0400598	0.512209	0.606196	1	0.0148198	0.0480449	0.0202169	0.000926357	0.987367	0.0991006	7.10534e-05	1	0.0357209	0.0094161
P14780	P14780	>sp|P14780|MMP9_HUMAN Matrix metalloproteinase-9 OS=Homo sapiens OX=9606 GN=MMP9 PE=1 SV=3	MMP9	37	25	25	25	25	25	-1.45273	-1.45071	-1.44867	-1.806	-1.79729	-1.7841	-1.97076	-1.97095	-1.98049	-1.77502	-1.79518	-1.80407	-1.75524	-1.76637	-1.77502	4.90478e-10	0	1.28829e-48	1.93006e-09	0	1.78489e-47	2.31832e-10	0	5.78096e-52	4.20369e-10	0	9.77172e-52	2.35738e-10	0	3.47368e-53	1.32538e-07	0	1.56656e-45	5.21546e-07	0	2.17042e-44	1.05779e-07	0	2.88632e-49	1.02234e-06
Q01081	Q01081	>sp|Q01081|U2AF1_HUMAN Splicing factor U2AF 35 kDa subunit OS=Homo sapiens OX=9606 GN=U2AF1 PE=1 SV=3	U2AF1	3	2	2	2	2	2	-0.641175	-0.590762	-0.633333	-0.41623	-0.423402	-0.435253	-0.346779	-0.356796	-0.256996	-0.224305	-0.259713	-0.225677	-0.150577	-0.184752	-0.148681	0.000311158	0.00120465	1.05868e-05	0.00515031	0.00799898	0.00029755	0.0195966	0.0243735	0.014784	0.0799451	0.113288	0.0177852	0.261145	0.267276	0.249299	0.00325584	0.00636891	0.000169389	0.0167678	0.0221063	0.00198803	0.0462144	0.0561791	0.0413833	0.145529
Q08752	Q08752	>sp|Q08752|PPID_HUMAN Peptidyl-prolyl cis-trans isomerase D OS=Homo sapiens OX=9606 GN=PPID PE=1 SV=3	PPID	4	2	2	2	2	2	0.271902	0.278878	0.149241	0.241847	0.339481	8.78264e-10	0.527404	0.564844	0.456519	-0.140351	0.190893	-6.1303e-17	-0.146042	0.0401416	0	0.102701	0.127096	0.215622	0.26535	0.0442432	0.999948	0.0392438	0.00751706	0.0466606	0.34942	0.0281009	1	0.299879	0.0314021	1	0.181123	0.229983	0.416184	0.359276	0.0913409	1	0.079204	0.0216605	0.104975	0.458602
Q7Z4W1	Q7Z4W1	>sp|Q7Z4W1|DCXR_HUMAN L-xylulose reductase OS=Homo sapiens OX=9606 GN=DCXR PE=1 SV=2	DCXR	8	4	4	4	4	4	-0.113377	-0.103452	-0.0857579	-0.18396	-0.162235	-0.15651	0.237975	0.236767	0.19084	0.0842267	0.0878023	2.50111e-18	-0.182426	-0.178244	-0.167863	0.166165	0.232958	0.136523	0.0437903	0.0877384	0.0216705	0.0188365	0.0571751	0.0174528	0.28244	0.441924	1	0.067866	0.182286	0.0312528	0.260887	0.359489	0.296979	0.0840552	0.156666	0.0596648	0.0449508	0.112047	0.0465955	0.387201
Q5EBM0	Q5EBM0	>sp|Q5EBM0|CMPK2_HUMAN UMP-CMP kinase 2, mitochondrial OS=Homo sapiens OX=9606 GN=CMPK2 PE=1 SV=3	CMPK2	8	2	2	2	2	2	-0.0549524	-0.046192	-2.61527e-18	-0.108224	-0.10136	-0.0420051	-0.0910716	-0.0839932	-6.60124e-19	-0.170452	-0.165472	-0.149815	-0.190852	-0.133742	-3.70706e-18	0.626955	0.59575	1	0.376733	0.506247	0.493202	0.426456	0.690574	1	0.121229	0.179691	0.0824189	0.23646	0.471424	1	0.714957	0.723347	1	0.473251	0.621815	0.750605	0.524869	0.790714	1	0.202214
O75689	O75689	>sp|O75689|ADAP1_HUMAN Arf-GAP with dual PH domain-containing protein 1 OS=Homo sapiens OX=9606 GN=ADAP1 PE=1 SV=2	ADAP1	2	1	1	1	1	1	0.619921	0.626211	0.595319	0.317351	0.31476	0.185668	0.573599	0.575837	0.520075	0.368336	0.379745	0.416048	0.3015	0.312354	0.249793	0.00411004	0.00273997	0.00474046	0.143506	0.107899	0.259499	0.0143023	0.00761992	0.0189677	0.032368	0.0514995	0.0118982	0.0864842	0.106479	0.113386	0.0182473	0.0122718	0.0213101	0.217314	0.184926	0.441638	0.0363459	0.021905	0.0501407	0.071693
Q9NZL9	Q9NZL9	>sp|Q9NZL9|MAT2B_HUMAN Methionine adenosyltransferase 2 subunit beta OS=Homo sapiens OX=9606 GN=MAT2B PE=1 SV=1	MAT2B	7	3	3	3	3	3	0.613953	0.537652	0.461318	0.804551	0.745016	0.719313	0.515068	0.551341	0.552749	0.491775	0.51117	0.496287	0.65911	0.659363	0.680929	0.000522065	0.00094707	0.00227808	3.03077e-05	2.0025e-05	1.61503e-05	0.000420816	0.000697868	3.41547e-05	0.000488898	0.00190846	8.25658e-05	8.50243e-05	0.000244335	5.88614e-05	0.00473755	0.00531934	0.0122033	0.000503757	0.00016126	0.000200395	0.00273643	0.00291117	0.000293513	0.00392409
P23528	P23528	>sp|P23528|COF1_HUMAN Cofilin-1 OS=Homo sapiens OX=9606 GN=CFL1 PE=1 SV=3	CFL1	17	11	11	11	11	11	0.293307	0.299963	0.318912	0.904593	0.953792	0.820729	1.08091	1.18084	0.999534	0.878149	0.9267	0.808577	0.78899	0.757866	0.762368	0.00253672	0.206446	0.00357273	1.66592e-05	1.9984e-15	1.38292e-06	1.12704e-05	2.22045e-16	6.0005e-08	2.87518e-06	4.21885e-15	3.77791e-07	7.30118e-06	0.00171212	2.97313e-06	0.0135662	0.330656	0.0172128	0.000338153	8.3795e-14	2.5099e-05	0.000191676	7.39743e-15	1.14907e-06	0.000179594
P06744	P06744	>sp|P06744|G6PI_HUMAN Glucose-6-phosphate isomerase OS=Homo sapiens OX=9606 GN=GPI PE=1 SV=4	GPI	34	27	27	27	27	27	0.125524	0.110559	0.0357663	0.186467	0.192703	0.107897	0.24144	0.231773	0.205917	0.184715	0.141936	0.0384039	0.127734	0.12145	0.00277397	0.00528752	0.000328952	0.304596	0.00192323	1.50737e-07	0.0420139	0.000183716	1.36746e-09	3.35356e-05	0.0011194	4.37457e-06	0.352145	0.00792465	2.60025e-06	0.824421	0.0217217	0.00222845	0.539531	0.00851968	2.10686e-06	0.100174	0.00146491	2.44535e-08	0.000289215	0.0068574
P23258;Q9NRH3	P23258;Q9NRH3	>sp|P23258|TBG1_HUMAN Tubulin gamma-1 chain OS=Homo sapiens OX=9606 GN=TUBG1 PE=1 SV=2;>sp|Q9NRH3|TBG2_HUMAN Tubulin gamma-2 chain OS=Homo sapiens OX=9606 GN=TUBG2 PE=2 SV=1	TUBG1;TUBG2	1	1	1	1	1	1	-0.573271	-0.5749	-0.546116	-0.6412	-0.638734	-0.598331	-0.580519	-0.581864	-0.531639	-0.651152	-0.649356	-0.626438	-0.552962	-0.550176	-0.510584	0.00569809	0.00531995	0.00643159	0.00321219	0.00255997	0.00367165	0.00544959	0.00521995	0.00662283	0.00275877	0.00349997	0.00384748	0.00546158	0.00599994	0.00573345	0.0228299	0.0204394	0.0267378	0.0119086	0.00856403	0.014333	0.0176948	0.0159484	0.0216198	0.0122764
Q9Y394	Q9Y394	>sp|Q9Y394|DHRS7_HUMAN Dehydrogenase/reductase SDR family member 7 OS=Homo sapiens OX=9606 GN=DHRS7 PE=1 SV=1	DHRS7	10	6	6	6	6	6	-0.259736	-0.265034	-0.239197	-0.308517	-0.298816	-0.276457	-0.227783	-0.164878	-0.00865477	-0.175398	-0.159677	-0.0660286	-0.167522	-0.178062	-0.166003	0.00221929	0.00105011	0.00045294	0.00938315	0.000376631	0.00119901	0.0279006	0.0279316	0.761958	0.0250614	0.0184677	0.245749	0.0325663	0.0429427	0.00978849	0.0125672	0.00579109	0.00358811	0.02605	0.00183929	0.00584366	0.060315	0.0624352	1	0.0591953
Q96HE7	Q96HE7	>sp|Q96HE7|ERO1A_HUMAN ERO1-like protein alpha OS=Homo sapiens OX=9606 GN=ERO1A PE=1 SV=2	ERO1A	15	9	9	9	9	9	-0.00914814	-0.00227082	4.98769e-17	-0.00542275	0.0263382	6.32564e-17	0.114193	0.0704949	2.06899e-16	0.123589	0.0905678	0	0.0360391	0.0470316	1.07537e-16	0.901676	0.31665	1	0.937785	0.181789	1	0.200256	0.583125	1	0.137152	0.423059	1	0.665601	0.760029	1	0.935527	0.456487	1	0.954904	0.278407	1	0.288178	0.695842	1	0.222815
P01009	P01009	>sp|P01009|A1AT_HUMAN Alpha-1-antitrypsin OS=Homo sapiens OX=9606 GN=SERPINA1 PE=1 SV=3	SERPINA1	21	14	14	14	14	14	-0.467698	-0.496927	-0.518321	-0.00359997	-0.00148437	-6.84786e-17	0.278091	0.267282	0.22569	0.356076	0.362075	0.359729	-0.147253	-0.156657	-0.0747702	0.000146504	1.48908e-09	1.43777e-08	0.947662	0.500966	1	0.00068615	1.53755e-05	0.00178641	0.0026168	9.84176e-08	7.43696e-05	0.0362856	0.238193	0.262939	0.00207652	5.02977e-08	5.37948e-07	0.961099	0.616885	1	0.00387174	0.000124644	0.00760866	0.0119625
Q9NY65	Q9NY65	>sp|Q9NY65|TBA8_HUMAN Tubulin alpha-8 chain OS=Homo sapiens OX=9606 GN=TUBA8 PE=1 SV=1	TUBA8	1	1	1	1	1	1	-0.195515	-0.189442	-0.126859	-0.5224	-0.524146	-0.508674	-0.538449	-0.538896	-0.503992	-0.524787	-0.523721	-0.505386	-0.496674	-0.499964	-0.484507	0.219925	0.391576	0.308515	0.00761458	0.0455995	0.0087411	0.00809425	0.0147399	0.00950613	0.00444699	0.0417796	0.00570433	0.00700526	0.0511995	0.0079276	0.322787	0.536201	0.544491	0.0222069	0.0934923	0.0278981	0.0237744	0.037341	0.0289348	0.0171941
O60749	O60749	>sp|O60749|SNX2_HUMAN Sorting nexin-2 OS=Homo sapiens OX=9606 GN=SNX2 PE=1 SV=2	SNX2	13	2	2	2	2	2	0.311804	0.378322	0.181569	0.0778462	0.134938	6.02166e-13	0.142954	0.133674	6.25951e-18	0.232263	0.256851	0.12411	0.329247	0.378208	0.244293	0.0720857	0.0135495	0.223465	0.622227	0.154094	0.999999	0.3999	0.484438	1	0.156245	0.163174	0.333716	0.0575752	0.0390635	0.0997909	0.139027	0.0416066	0.42676	0.698641	0.244459	1	0.497471	0.605423	1	0.244052
P16284	P16284	>sp|P16284|PECA1_HUMAN CD31-Platelet endothelial cell adhesion molecule OS=Homo sapiens OX=9606 GN=PECAM1 PE=1 SV=2	PECAM1	10	2	2	2	2	2	0.229676	0.385886	0.018283	-0.470634	-0.528772	-0.558792	-0.836049	-0.849192	-0.698583	-0.310487	-0.358118	-0.365942	-0.46751	-0.439706	-0.447979	0.0807374	0.0135495	0.753454	0.00562008	0.0039329	4.51255e-05	0.000569119	0.00256357	0.0168712	0.0229964	0.0486854	0.00141994	0.00500195	0.00380528	0.00106175	0.151507	0.0416066	1	0.0177277	0.0122626	0.000457272	0.00339239	0.00884342	0.0454383	0.0559272
P43490	P43490	>sp|P43490|NAMPT_HUMAN Nicotinamide phosphoribosyltransferase OS=Homo sapiens OX=9606 GN=NAMPT PE=1 SV=1	NAMPT	27	22	22	22	22	22	-0.111898	-0.0948804	-0.00474164	0.0319814	0.0182339	0	0.123953	0.130929	0.13044	-0.00949606	-0.0129615	0	0.106494	0.120756	0.1002	0.0210132	0.00274652	0.774208	0.436193	0.662715	1	0.00925122	0.0709779	0.0150795	0.804726	0.748333	1	0.0153708	0.0156436	0.100204	0.0572915	0.0122786	1	0.531473	0.763127	1	0.0261774	0.132376	0.041936	0.85128
Q13200	Q13200	>sp|Q13200|PSMD2_HUMAN 26S proteasome non-ATPase regulatory subunit 2 OS=Homo sapiens OX=9606 GN=PSMD2 PE=1 SV=3	PSMD2	14	8	8	8	8	8	0.301422	0.269787	0.228779	0.307174	0.24672	0.143597	0.197533	0.16148	0.0200628	0.296046	0.222805	0.162779	0.119787	0.0886164	3.61605e-16	0.00249855	0.107954	0.0222131	0.00751296	0.00802113	0.198814	0.0620403	0.123867	0.690416	0.0075203	0.47612	0.132561	0.123333	0.558759	1	0.0134901	0.202893	0.0703416	0.0220671	0.0221423	0.35763	0.11319	0.209634	1	0.024682
P00488	P00488	>sp|P00488|F13A_HUMAN Coagulation factor XIII A chain OS=Homo sapiens OX=9606 GN=F13A1 PE=1 SV=5	F13A1	20	9	9	9	9	9	0.0319272	0.076842	2.99591e-17	-0.122042	-0.105122	-0.0779026	0.276429	0.28541	0.204966	-0.190119	-0.152507	-0.128254	-0.22425	-0.243133	-0.227443	0.729707	0.201393	1	0.0935455	0.950221	0.285082	0.0118127	0.000745342	0.0211005	0.0523803	0.233713	0.0629879	0.0350094	0.0473805	0.0148585	0.79521	0.324577	1	0.154344	0.991393	0.474875	0.0311274	0.00307232	0.0542458	0.104353
P41252	P41252	>sp|P41252|SYIC_HUMAN Isoleucine--tRNA ligase, cytoplasmic OS=Homo sapiens OX=9606 GN=IARS1 PE=1 SV=2	IARS1	14	7	7	7	7	7	-0.146519	-0.135949	-1.97896e-17	0.0083607	0.00801613	4.31566e-20	0.0540667	0.0683633	2.38076e-18	0.0430816	0.0270193	0	0.0527046	0.0621584	3.30762e-18	0.114811	0.0979753	1	0.915521	0.36042	1	0.519615	0.694369	1	0.464909	0.391622	1	0.522306	0.255261	1	0.196912	0.187915	1	0.940662	0.473038	1	0.610607	0.793425	1	0.567884
Q8WUM4	Q8WUM4	>sp|Q8WUM4|PDC6I_HUMAN Programmed cell death 6-interacting protein OS=Homo sapiens OX=9606 GN=PDCD6IP PE=1 SV=1	PDCD6IP	48	29	29	29	29	29	-0.126998	-0.124862	-0.137505	0.0184679	0.0216277	3.45139e-17	-0.0202921	-0.0175241	-3.87627e-17	0.0782825	0.070179	0.0398616	0.0748834	0.0518394	2.19975e-17	0.0162036	0.10343	0.00137231	0.685199	0.998788	1	0.661602	0.638768	1	0.133523	0.118206	0.222106	0.101186	0.0372525	1	0.0473642	0.19615	0.0086239	0.750294	1	1	0.733037	0.746867	1	0.218231
O43242	O43242	>sp|O43242|PSMD3_HUMAN 26S proteasome non-ATPase regulatory subunit 3 OS=Homo sapiens OX=9606 GN=PSMD3 PE=1 SV=2	PSMD3	15	6	6	6	6	6	0.00928056	-0.00605112	0	0.10246	0.0472153	2.06034e-17	0.0303234	0.0435279	4.17827e-17	0.068347	0.0127662	0	0.132965	0.111978	4.36458e-16	0.924268	0.65388	1	0.443943	0.87725	1	0.774927	0.463734	1	0.583339	0.758917	1	0.289466	0.666562	1	0.952466	0.769718	1	0.539295	0.935323	1	0.826951	0.584656	1	0.672042
Q7L5N7	Q7L5N7	>sp|Q7L5N7|PCAT2_HUMAN Lysophosphatidylcholine acyltransferase 2 OS=Homo sapiens OX=9606 GN=LPCAT2 PE=1 SV=1	LPCAT2	13	8	8	8	8	8	0.171673	0.122642	7.39452e-17	0.224605	0.205831	4.21161e-17	0.216046	0.20202	0	0.209505	0.199629	0.0779972	0.167124	0.148872	3.66067e-17	0.0253545	0.0162339	1	0.00732346	0.000514658	1	0.0275796	0.000236199	1	0.00615658	0.00025972	0.200609	0.0291308	0.000942514	1	0.0652508	0.0479137	1	0.0217203	0.00237956	1	0.0597272	0.00118197	1	0.0215436
P00918	P00918	>sp|P00918|CAH2_HUMAN Carbonic anhydrase 2 OS=Homo sapiens OX=9606 GN=CA2 PE=1 SV=2	CA2	8	4	4	4	4	4	-0.392912	-0.34198	-0.250768	0.340727	0.258677	0.218625	0.635528	0.543119	0.491794	0.0761731	0.0199195	1.23487e-16	-0.244268	-0.376921	-1.2002e-16	0.00671583	0.488477	0.187044	0.0232758	0.712986	0.138632	0.00210816	0.000119698	0.0150499	0.448663	0.0756673	1	0.115818	0.0103544	1	0.0255201	0.628226	0.374173	0.051043	0.800735	0.264434	0.00888246	0.000655641	0.0419258	0.553321
Q15057	Q15057	>sp|Q15057|ACAP2_HUMAN Arf-GAP with coiled-coil, ANK repeat and PH domain-containing protein 2 OS=Homo sapiens OX=9606 GN=ACAP2 PE=1 SV=3	ACAP2	20	8	8	8	8	8	0.0349423	0.0455871	6.45908e-17	0.0323496	0.060966	0.042404	0.224443	0.227321	0.209385	0.112498	0.112802	0.078943	0.141638	0.148554	0.124206	0.628642	0.550703	1	0.641615	0.740645	0.42334	0.00952499	0.0842612	0.0103161	0.0684861	0.740977	0.227271	0.046059	0.215301	0.0537367	0.716093	0.686474	1	0.716111	0.822113	0.658288	0.0267183	0.151908	0.0310504	0.129718
P08246	P08246	>sp|P08246|ELNE_HUMAN Neutrophil elastase OS=Homo sapiens OX=9606 GN=ELANE PE=1 SV=1	ELANE	13	10	10	10	10	10	0.07283	0.0965788	1.17075e-16	-1.11967	-1.10685	-1.20087	-1.64218	-1.69372	-1.84791	-1.54067	-1.54882	-1.53672	-1.28901	-1.25306	-1.33053	0.435153	0.195522	1	0.000471603	4.44089e-16	3.525e-10	1.18928e-06	0	2.34791e-18	3.48683e-07	0	1.805e-16	5.76737e-06	0	1.41339e-13	0.549788	0.319291	1	0.00312517	2.00005e-14	1.27952e-08	4.01713e-05	0	1.39271e-16	5.22327e-05
Q969V3	Q969V3	>sp|Q969V3|NCLN_HUMAN Nicalin OS=Homo sapiens OX=9606 GN=NCLN PE=1 SV=2	NCLN	4	2	2	2	2	2	0.162525	-0.0550527	-4.677e-18	0.0636434	-0.0927076	8.81263e-19	0.0680573	-0.121707	-2.91557e-19	-0.0751182	-0.150721	0	0.11596	-0.0858528	-1.60432e-16	0.481649	0.475432	1	0.701881	0.329623	1	0.746836	0.219704	1	0.591205	0.420665	1	0.598606	0.355869	1	0.593399	0.61601	1	0.766146	0.442164	1	0.806172	0.327402	1	0.678533
Q04917	Q04917	>sp|Q04917|1433F_HUMAN 14-3-3 protein eta OS=Homo sapiens OX=9606 GN=YWHAH PE=1 SV=4	YWHAH	15	10	10	10	10	10	-0.037126	-0.0740934	-1.93176e-17	0.131413	0.11227	0.0953416	0.193536	0.205088	0.206127	0.146156	0.108171	0.121783	0.0933049	0.0851656	0.105572	0.566207	0.0151184	1	0.0519098	0.866025	0.184054	0.00958593	0.0183569	0.000826319	0.0340854	0.808355	0.0888936	0.173943	0.707605	0.14004	0.664262	0.0453366	1	0.0959306	0.927135	0.334044	0.0267324	0.0448792	0.00406803	0.0746315
P27348	P27348	>sp|P27348|1433T_HUMAN 14-3-3 protein theta OS=Homo sapiens OX=9606 GN=YWHAQ PE=1 SV=1	YWHAQ	9	5	5	5	5	5	-0.733774	-0.692295	-0.739716	-0.798961	-0.758717	-0.715937	-0.342395	-0.398732	-0.466316	-0.44672	-0.395144	-0.369569	-0.500965	-0.475529	-0.437984	7.4259e-05	2.02563e-06	7.06076e-07	7.67448e-06	4.6031e-07	2.67289e-06	0.00253757	0.00736955	0.000400864	0.000716083	0.00111297	0.000144151	0.00013597	2.57955e-05	2.92104e-05	0.00131823	3.00386e-05	1.58998e-05	0.000222195	5.77049e-06	4.51422e-05	0.0101503	0.0212859	0.0022309	0.00499001
P31946	P31946	>sp|P31946|1433B_HUMAN 14-3-3 protein beta/alpha OS=Homo sapiens OX=9606 GN=YWHAB PE=1 SV=3	YWHAB	8	6	6	6	6	6	-0.122007	-0.142013	-4.07391e-16	0.266582	0.234838	0.236358	0.205341	0.212886	0.126488	0.313897	0.266923	0.302968	0.343463	0.268185	0.251817	0.146784	0.236277	1	0.00709941	0.182007	0.101489	0.0524358	0.261121	0.337185	0.0042998	0.984881	0.043649	0.00173386	0.374198	0.0670113	0.237677	0.363007	1	0.021211	0.278424	0.204491	0.0993176	0.373117	0.551098	0.0167582
Q99961	Q99961	>sp|Q99961|SH3G1_HUMAN Endophilin-A2 OS=Homo sapiens OX=9606 GN=SH3GL1 PE=1 SV=1	SH3GL1	9	5	5	5	5	5	0.128213	0.0555904	0	0.313009	0.257741	0.0566163	0.268227	0.30692	0.32624	0.117634	0.0582076	0	0.149668	0.0870999	-2.87384e-19	0.213945	0.728339	1	0.0137586	0.0967368	0.532066	0.0298566	0.420007	0.0252221	0.290519	0.683233	1	0.223836	0.306726	1	0.315725	0.830826	1	0.0339915	0.169743	0.801229	0.063806	0.540168	0.0629775	0.396044
P08637	P08637	>sp|P08637|FCG3A_HUMAN CD16-Low affinity immunoglobulin gamma Fc region receptor III-A OS=Homo sapiens OX=9606 GN=FCGR3A PE=1 SV=2	FCGR3A	2	2	2	2	2	2	-0.319146	-0.323583	-0.316186	-1.49755	-1.49839	-1.48752	-2.04147	-2.0455	-2.04694	-1.4612	-1.46848	-1.48147	-1.4355	-1.44328	-1.44857	0.025047	0.00443895	0.00360199	1.73593e-06	1.24431e-08	0.00664243	6.05868e-07	1.62475e-09	0.000327951	2.2623e-06	9.36114e-09	0.000266339	3.22756e-06	1.83795e-08	0.000259275	0.0647979	0.0178438	0.0172388	9.51293e-05	2.16154e-07	0.0224367	2.37657e-05	2.76322e-08	0.00186786	0.000161821
P23246	P23246	>sp|P23246|SFPQ_HUMAN Splicing factor, proline- and glutamine-rich OS=Homo sapiens OX=9606 GN=SFPQ PE=1 SV=2	SFPQ	24	10	10	10	10	10	-0.0494945	-0.0524604	-0.00722804	-0.40865	-0.363148	-0.238136	-0.646386	-0.611915	-0.614602	-0.0472489	-0.0445128	0	-0.00506633	0.00496808	0	0.37542	0.870788	0.745491	5.75015e-05	2.73306e-08	0.019773	7.73271e-06	0.0442769	7.04234e-05	0.479241	0.0978162	1	0.935529	0.0725349	1	0.489031	0.944162	1	0.000795617	4.49108e-07	0.0554649	0.0001447	0.0907938	0.000526984	0.578993
P21281	P21281	>sp|P21281|VATB2_HUMAN V-type proton ATPase subunit B, brain isoform OS=Homo sapiens OX=9606 GN=ATP6V1B2 PE=1 SV=3	ATP6V1B2	21	11	11	11	11	11	-0.157206	-0.141507	-0.0516787	-0.00592927	-0.0213113	2.9621e-16	0.0971959	0.105852	0.0442851	-0.0754418	-0.0654719	0	0.0229316	0.0553298	0.0526436	0.0252941	0.00110034	0.272428	0.939418	0.193023	1	0.113856	0.376744	0.399808	0.223973	0.050475	1	0.735502	0.481965	0.372858	0.0651646	0.0059762	0.494437	0.955527	0.291211	1	0.183498	0.498499	0.634682	0.323074
A6NDG6	A6NDG6	>sp|A6NDG6|PGP_HUMAN Glycerol-3-phosphate phosphatase OS=Homo sapiens OX=9606 GN=PGP PE=1 SV=1	PGP	6	2	2	2	2	2	0.372368	0.182964	0.105455	0.766027	0.512894	0.635284	-0.0173996	-0.0556266	-1.85371e-17	0.523859	0.278564	0.336514	0.597646	0.365053	0.438347	0.046558	0.997501	0.38015	0.000823467	0.504383	0.0255614	0.905393	0.689819	1	0.00857444	0.527252	0.133211	0.00343669	0.864869	0.0732109	0.0994109	1	0.646521	0.00472328	0.619838	0.0680146	0.928687	0.790594	1	0.0271878
Q8TCT8	Q8TCT8	>sp|Q8TCT8|SPP2A_HUMAN Signal peptide peptidase-like 2A OS=Homo sapiens OX=9606 GN=SPPL2A PE=1 SV=2	SPPL2A	2	1	1	1	1	1	-0.289317	-0.296253	-0.15841	-0.810235	-0.80623	-0.745952	-1.89095	-1.8318	-1.70184	-0.74437	-0.750667	-0.697062	-0.361322	-0.377849	-0.296882	0.164179	0.209918	0.290986	0.00533649	0.00443996	0.00861405	0.000254846	7.99992e-05	0.000262072	0.00374949	0.00697993	0.00575185	0.062167	0.125699	0.0889389	0.259107	0.334393	0.521415	0.0172542	0.0134975	0.0276742	0.00188959	0.000466566	0.00154858	0.0152999
Q10567	Q10567	>sp|Q10567|AP1B1_HUMAN AP-1 complex subunit beta-1 OS=Homo sapiens OX=9606 GN=AP1B1 PE=1 SV=3	AP1B1	11	5	5	5	5	5	0.289971	0.277608	0.0852397	0.334831	0.274019	0.0588717	0.256818	0.273074	0.056379	0.196937	0.168535	1.67293e-14	0.188488	0.149337	2.15063e-17	0.00263187	0.000752542	0.317038	0.00145458	0.00014941	0.435147	0.00860985	6.6209e-05	0.501921	0.0232407	0.00300418	1	0.0177564	0.00112325	1	0.0137802	0.004453	0.556704	0.00696366	0.000845035	0.674491	0.0248389	0.000410766	0.767235	0.0564649
Q00722	Q00722	>sp|Q00722|PLCB2_HUMAN 1-phosphatidylinositol 4,5-bisphosphate phosphodiesterase beta-2 OS=Homo sapiens OX=9606 GN=PLCB2 PE=1 SV=2	PLCB2	12	5	5	5	5	5	0.221052	0.208147	0.194874	0.207626	0.272009	0.254998	0.208647	0.261422	0.220568	0.134331	0.127063	0.0929275	0.211118	0.203883	0.171483	0.0280492	0.0136495	0.00432431	0.0992984	0.0364543	0.00424767	0.0585824	0.0150549	0.0118706	0.158631	0.160895	0.0995488	0.0440941	0.00959192	0.0150699	0.0698932	0.0418607	0.0199938	0.162185	0.0781807	0.0159912	0.108427	0.0378941	0.0349085	0.247143
O75915	O75915	>sp|O75915|PRAF3_HUMAN PRA1 family protein 3 OS=Homo sapiens OX=9606 GN=ARL6IP5 PE=1 SV=1	ARL6IP5	4	3	3	3	3	3	0.81381	0.76458	0.637833	0.314457	0.330265	0.29459	0.332011	0.281271	0.256893	0.534775	0.525205	0.523385	0.714637	0.692069	0.695414	1.17463e-05	3.3242e-05	0.000251371	0.00603505	0.00430019	0.00037965	0.00780744	0.0379445	0.0044446	0.000182379	5.86839e-05	8.0033e-07	3.64641e-05	3.4088e-07	2.24271e-07	0.000432834	0.000346973	0.00224756	0.0186733	0.013188	0.00242338	0.0230773	0.0798278	0.0156429	0.001989
Q8IZ83	Q8IZ83	>sp|Q8IZ83|A16A1_HUMAN Aldehyde dehydrogenase family 16 member A1 OS=Homo sapiens OX=9606 GN=ALDH16A1 PE=1 SV=2	ALDH16A1	16	10	10	10	10	10	-0.209252	-0.173393	-0.116251	-0.163357	-0.165203	-0.12932	-0.32938	-0.328459	-0.308194	-0.213787	-0.220583	-0.187492	-0.0650113	-0.126832	-0.0639996	0.0033194	0.0668788	0.163389	0.00814405	0.486724	0.13211	0.000638711	0.000131142	0.0013611	0.00329302	0.0875365	0.0232223	0.331323	0.404132	0.332046	0.0162104	0.140215	0.339916	0.0233016	0.603936	0.254186	0.00368965	0.000708923	0.00605948	0.013808
Q96AE4	Q96AE4	>sp|Q96AE4|FUBP1_HUMAN Far upstream element-binding protein 1 OS=Homo sapiens OX=9606 GN=FUBP1 PE=1 SV=3	FUBP1	22	11	11	11	11	11	-0.23353	-0.214609	-0.155124	-0.377865	-0.334106	-0.299098	-0.167572	-0.197345	-0.0840028	-0.0909411	-0.0797442	-4.16897e-17	-0.0335707	-0.0217914	3.67625e-18	0.0036117	0.0011126	0.0109021	0.00074777	9.2715e-07	2.56425e-05	0.0229607	2.39877e-05	0.198827	0.0921779	0.0172627	1	0.564419	0.331164	1	0.0167806	0.00599495	0.0402337	0.0043927	1.10531e-05	0.000295557	0.051997	0.000172089	0.356598	0.161711
P53621	P53621	>sp|P53621|COPA_HUMAN Coatomer subunit alpha OS=Homo sapiens OX=9606 GN=COPA PE=1 SV=2	COPA	33	17	17	17	17	17	0.00325283	0.0155546	0	0.0173227	0.0275679	6.9677e-18	-0.182568	-0.166003	-0.139827	0.00453982	-0.00587787	-9.21071e-18	0.09976	0.0668079	8.88163e-17	0.958892	0.564774	1	0.755766	0.135719	1	0.0113862	0.00813478	0.0234016	0.922585	0.589851	1	0.0490423	0.251448	1	0.977427	0.697578	1	0.808989	0.222269	1	0.0303795	0.0229777	0.0590995	0.943535
Q9NUQ9	Q9NUQ9	>sp|Q9NUQ9|CYRIB_HUMAN CYFIP-related Rac1 interactor B OS=Homo sapiens OX=9606 GN=CYRIB PE=1 SV=1	CYRIB	17	14	14	14	14	14	-0.146235	-0.136738	-0.108655	0.0325672	-0.00213027	-3.30848e-15	-0.0518563	-0.0633273	-0.000865108	-0.013781	-0.00331239	-5.51275e-17	0.0113563	0.0253145	-2.07067e-16	0.0278495	0.286326	0.13276	0.626984	0.0755358	1	0.231691	0.804947	0.916814	0.78082	0.36543	1	0.836165	0.0265982	1	0.0696095	0.422878	0.290352	0.702685	0.139275	1	0.323093	0.885405	1	0.832875
P07359	P07359	>sp|P07359|GP1BA_HUMAN Platelet glycoprotein Ib alpha chain OS=Homo sapiens OX=9606 GN=GP1BA PE=1 SV=2	GP1BA	6	4	4	4	4	4	-0.0850874	-0.088299	-4.52705e-18	-0.305661	-0.350272	-0.303912	-0.258144	-0.256818	-0.182162	-0.556965	-0.603633	-0.607816	-0.377512	-0.443815	-0.454359	0.46456	0.26372	1	0.0207693	0.0265516	0.0123209	0.0721821	0.0626269	0.0807979	0.00281288	0.00363419	0.000370698	0.00912552	0.0376233	0.0021808	0.578797	0.395792	1	0.0467694	0.0607465	0.036542	0.127578	0.120117	0.168237	0.0123482
Q12906	Q12906	>sp|Q12906|ILF3_HUMAN Interleukin enhancer-binding factor 3 OS=Homo sapiens OX=9606 GN=ILF3 PE=1 SV=3	ILF3	12	8	8	8	8	8	0.249327	0.241784	0.236754	0.418468	0.468195	0.425497	0.568412	0.524086	0.499648	0.584466	0.528951	0.431014	0.365418	0.351119	0.247062	0.0076609	0.00904072	0.000824755	0.000406477	1.05427e-06	5.72676e-07	6.25635e-05	3.29591e-07	7.0647e-07	2.42766e-05	3.05123e-09	2.77377e-06	0.000591927	6.92002e-06	0.00398686	0.0277665	0.0306328	0.00583083	0.00276905	1.24465e-05	1.16062e-05	0.000707695	3.79889e-06	1.09774e-05	0.000556456
O75390	O75390	>sp|O75390|CISY_HUMAN Citrate synthase, mitochondrial OS=Homo sapiens OX=9606 GN=CS PE=1 SV=2	CS	15	9	9	9	9	9	-0.129168	-0.0379981	6.5971e-17	-0.0231874	0.0157215	7.824e-18	0.152126	0.143579	2.80857e-17	0.0613876	0.051669	5.87062e-17	-0.184657	-0.141517	-5.14362e-17	0.0851425	0.0122337	1	0.754762	0.00521709	1	0.0443699	0.452018	1	0.27649	0.232824	1	0.0153741	5.37372e-05	1	0.157226	0.0386088	1	0.80827	0.0154355	1	0.0869521	0.573452	1	0.380545
Q02880	Q02880	>sp|Q02880|TOP2B_HUMAN DNA topoisomerase 2-beta OS=Homo sapiens OX=9606 GN=TOP2B PE=1 SV=3	TOP2B	13	4	4	4	4	4	-0.185634	-0.144361	-0.0872197	0.0689859	0.0616335	8.70953e-17	-0.257877	-0.237295	-0.221249	0.15841	0.148698	0.125465	0.0700498	0.103116	1.82459e-18	0.0728942	0.0928049	0.167809	0.396548	0.628274	1	0.0244201	0.0123698	0.00438734	0.0837976	0.153864	0.0769827	0.402503	0.913655	1	0.140252	0.178844	0.34615	0.491792	0.732133	1	0.0544859	0.0326284	0.0154862	0.151072
Q9NUU6	Q9NUU6	>sp|Q9NUU6|OTULL_HUMAN Inactive ubiquitin thioesterase OTULINL OS=Homo sapiens OX=9606 GN=OTULINL PE=1 SV=1	OTULINL	8	3	3	3	3	3	0.0530613	0.0794975	1.12962e-16	0.235965	0.231244	0.15129	0.306019	0.305913	0.256885	-0.0599838	-0.0485324	0	0.0846053	0.149313	3.07045e-14	0.697098	0.588114	1	0.0379854	0.0312168	0.139138	0.015611	0.0455772	0.0450591	0.610472	0.673154	1	0.511854	0.222549	1	0.772718	0.717223	1	0.0751495	0.068732	0.264984	0.0387409	0.0929118	0.102128	0.696046
Q9Y2U5	Q9Y2U5	>sp|Q9Y2U5|M3K2_HUMAN Mitogen-activated protein kinase kinase kinase 2 OS=Homo sapiens OX=9606 GN=MAP3K2 PE=1 SV=2	MAP3K2	1	1	1	1	1	1	-0.00212382	-0.00232353	0	-0.146597	0.138367	0	0.190655	0.190152	0.0560354	-0.586029	-0.530929	-0.340503	-0.264889	-0.332423	0	0.989856	1	1	0.735265	1	1	0.277315	0.303917	0.563244	0.0431666	0.0240198	0.103819	0.33721	0.408316	1	0.994353	1	1	0.791924	1	1	0.371382	0.421876	0.84504	0.0898042
O14602;P47813	O14602;P47813	>sp|O14602|IF1AY_HUMAN Eukaryotic translation initiation factor 1A, Y-chromosomal OS=Homo sapiens OX=9606 GN=EIF1AY PE=1 SV=4;>sp|P47813|IF1AX_HUMAN Eukaryotic translation initiation factor 1A, X-chromosomal OS=Homo sapiens OX=9606 GN=EIF1AX PE=1 SV=2	EIF1AY;EIF1AX	3	2	2	2	2	2	-0.646845	-0.772585	-0.669416	-0.135001	-0.375875	0	-0.0941028	-0.223845	-0.158701	-0.000761042	-0.0835968	-1.13088e-14	0.157462	-0.00159063	-1.66903e-18	0.0354392	0.0017218	0.00149054	0.596188	0.0536778	1	0.657587	0.213484	0.125343	0.997221	0.584045	1	0.496701	0.990303	1	0.0812328	0.00844238	0.00917723	0.674386	0.106306	1	0.730586	0.320291	0.24321	0.998042
Q14966	Q14966	>sp|Q14966|ZN638_HUMAN Zinc finger protein 638 OS=Homo sapiens OX=9606 GN=ZNF638 PE=1 SV=2	ZNF638	1	1	1	1	1	1	0.42875	0.421875	0.342148	-0.144193	-0.142794	-0.091595	0.168935	0.167213	0.106385	-0.0382006	-0.0376657	0	-0.241345	-0.239599	-0.19712	0.0252482	0.0131999	0.0388212	0.352664	0.341977	0.443978	0.26997	0.228718	0.389395	0.78775	0.96947	1	0.136347	0.120039	0.167891	0.0651152	0.0409405	0.107532	0.449281	0.45522	0.685558	0.364823	0.336301	0.620583	0.83875
P07108	P07108	>sp|P07108|ACBP_HUMAN Acyl-CoA-binding protein OS=Homo sapiens OX=9606 GN=DBI PE=1 SV=2	DBI	4	3	3	3	3	3	-0.208966	-0.297491	-0.290222	-0.0463768	-0.121068	-0.0778304	0.206599	0.161747	0	-0.129066	-0.188774	-0.208783	-0.17829	-0.246593	-0.264219	0.0524544	0.100965	0.00280098	0.631171	0.665663	0.28742	0.0647223	0.0210316	1	0.24997	0.656622	0.047527	0.161659	0.340826	0.017645	0.109033	0.192517	0.0144936	0.706076	0.765072	0.477789	0.117379	0.0499502	1	0.3512
O15145	O15145	>sp|O15145|ARPC3_HUMAN Actin-related protein 2/3 complex subunit 3 OS=Homo sapiens OX=9606 GN=ARPC3 PE=1 SV=3	ARPC3	14	13	13	13	13	13	0.206928	0.173846	0.109123	0.25289	0.26272	0.218587	-0.051296	-0.0635632	-2.90879e-17	0.337756	0.296375	0.214583	0.277564	0.242751	0.143449	0.0217747	0.000288655	0.0873095	0.00317317	5.87596e-06	0.00941783	0.424837	0.658509	1	0.00110712	1.7099e-07	0.00512729	0.0153644	1.12424e-06	0.0631409	0.05884	0.00202308	0.206553	0.0118019	5.72169e-05	0.0295538	0.523183	0.761656	1	0.00683379
O14773	O14773	>sp|O14773|TPP1_HUMAN Tripeptidyl-peptidase 1 OS=Homo sapiens OX=9606 GN=TPP1 PE=1 SV=2	TPP1	4	4	4	4	4	4	0.697885	0.660961	0.635404	0.489994	0.411415	0.358403	-0.139758	-0.177634	-6.19584e-11	0.126085	0.127783	2.5114e-18	-0.0944335	-0.133661	0	0.000182895	0.000461392	0.000175118	0.00231326	0.326646	0.0357447	0.159706	0.651329	0.999992	0.270057	0.0963195	1	0.414639	0.0430931	1	0.0023288	0.0029607	0.00170355	0.00960044	0.43914	0.0884629	0.241998	0.756992	1	0.37317
O43451	O43451	>sp|O43451|MGA_HUMAN Maltase-glucoamylase OS=Homo sapiens OX=9606 GN=MGAM PE=1 SV=6	MGAM	28	9	9	9	9	9	0.111623	0.0904051	0	-0.685604	-0.67463	-0.693224	-1.18145	-1.16502	-1.19796	-0.462668	-0.488739	-0.508825	-0.349802	-0.382702	-0.394193	0.095809	0.0806678	1	3.40467e-06	3.87371e-10	9.40152e-11	1.14923e-07	0	1.65633e-17	8.61923e-05	7.51884e-05	1.22578e-06	0.000524058	0.000271402	2.74674e-05	0.172088	0.161203	1	0.00014786	9.05852e-09	3.81075e-09	7.76366e-06	0	9.15499e-16	0.00130199
P52907	P52907	>sp|P52907|CAZA1_HUMAN F-actin-capping protein subunit alpha-1 OS=Homo sapiens OX=9606 GN=CAPZA1 PE=1 SV=3	CAPZA1	18	11	11	11	11	11	-0.0758795	-0.0966625	-0.025096	0.565338	0.50859	0.331254	0.603242	0.587313	0.457283	0.309275	0.297752	0.143565	0.433981	0.414778	0.275775	0.142175	0.222492	0.494706	1.25259e-05	1.85176e-06	0.00595564	3.33975e-05	5.95191e-12	7.03282e-05	0.00028838	0.00532885	0.154605	6.52536e-05	7.34421e-05	0.0194703	0.231438	0.346415	0.808009	0.000295757	2.05639e-05	0.020574	0.000446279	1.32798e-10	0.000526984	0.00273961
Q1KMD3	Q1KMD3	>sp|Q1KMD3|HNRL2_HUMAN Heterogeneous nuclear ribonucleoprotein U-like protein 2 OS=Homo sapiens OX=9606 GN=HNRNPUL2 PE=1 SV=1	HNRNPUL2	19	8	8	8	8	8	-0.448832	-0.400198	-0.329309	-0.0890522	-0.11454	-0.0922904	-0.389396	-0.379206	-0.337257	-0.389884	-0.338398	-0.247797	-0.175497	-0.151397	-0.069803	0.00257942	2.54078e-06	0.00851546	0.401023	0.841902	0.329472	0.00329018	0.00014104	0.0140573	0.00273574	0.000389682	0.0576728	0.0541675	0.106498	0.421972	0.013667	3.67808e-05	0.0332417	0.495825	0.906778	0.533117	0.0123315	0.000758868	0.0397066	0.0122755
Q96AT9	Q96AT9	>sp|Q96AT9|RPE_HUMAN Ribulose-phosphate 3-epimerase OS=Homo sapiens OX=9606 GN=RPE PE=1 SV=1	RPE	6	6	6	6	6	6	0.225713	0.20785	0.159761	0.397493	0.353578	0.261673	0.239075	0.178957	0.180476	0.356786	0.318858	0.292556	0.555326	0.509618	0.525057	0.00952051	0.629735	0.165583	0.00202351	0.070885	0.0326098	0.0604362	0.737674	0.127211	0.00134392	0.610958	0.0207928	0.000216253	0.0134417	0.000802814	0.0321082	0.750938	0.343306	0.00873005	0.132508	0.0824398	0.110929	0.830182	0.24632	0.00774165
Q9P1F3	Q9P1F3	>sp|Q9P1F3|ABRAL_HUMAN Costars family protein ABRACL OS=Homo sapiens OX=9606 GN=ABRACL PE=1 SV=1	ABRACL	3	2	2	2	2	2	-0.181997	-0.314285	-1.56542e-10	-0.503279	-0.734731	-0.330862	-0.989554	-1.13696	-1.00098	-0.0652209	-0.233576	-7.35191e-16	0.0835431	-0.0346142	2.91774e-10	0.190212	0.0256437	0.999976	0.0145369	0.00528525	0.150039	8.38669e-05	2.28892e-05	6.53335e-05	0.638428	0.0184434	1	0.545621	0.0251275	0.999983	0.288581	0.0683083	1	0.0353536	0.0154678	0.281337	0.000882962	0.000165183	0.000501234	0.718324
P61160	P61160	>sp|P61160|ARP2_HUMAN Actin-related protein 2 OS=Homo sapiens OX=9606 GN=ACTR2 PE=1 SV=1	ACTR2	23	20	20	20	20	20	-0.482826	-0.49348	-0.491037	-0.558182	-0.542753	-0.497494	-0.392647	-0.37057	-0.366902	-0.439638	-0.362851	-0.310126	-0.381211	-0.376623	-0.363656	8.43691e-06	4.44089e-16	2.84387e-09	2.54222e-06	1.59628e-12	5.29695e-07	1.18716e-05	1.18225e-05	1.42412e-05	0.000171775	7.29905e-12	2.42468e-05	0.000399047	3.09071e-09	2.37026e-05	0.000353768	2.91899e-14	1.25751e-07	0.000121229	4.67729e-11	1.08254e-05	0.000197752	9.84671e-05	0.000140221	0.00192515
Q9NZV6	Q9NZV6	>sp|Q9NZV6|MSRB1_HUMAN Methionine-R-sulfoxide reductase B1 OS=Homo sapiens OX=9606 GN=MSRB1 PE=1 SV=3	MSRB1	2	1	1	1	1	1	-0.275891	-0.267642	-0.156397	-0.204237	-0.184798	-1.21145e-19	-0.337021	-0.347856	-0.212193	-0.513171	-0.50759	-0.459823	-0.0768282	-0.0713107	0	0.150677	0.125939	0.269374	0.354202	0.351556	1	0.127968	0.0921791	0.217466	0.0149852	0.0111399	0.0219092	0.713001	0.867531	1	0.242841	0.228399	0.490725	0.45081	0.464414	1	0.201697	0.163635	0.384918	0.0412603
Q15942	Q15942	>sp|Q15942|ZYX_HUMAN Zyxin OS=Homo sapiens OX=9606 GN=ZYX PE=1 SV=1	ZYX	17	15	15	15	15	15	0.182315	0.163949	0.130682	-0.124711	-0.101054	-0.0651479	-0.0560371	-0.0655558	-4.94028e-17	0.150834	0.152531	0.0898376	0.137525	0.131344	0.0542035	0.00586481	0.00140907	0.0175273	0.02795	0.561662	0.215962	0.299717	0.486478	1	0.00750305	0.000210893	0.172747	0.0201752	0.00660119	0.306547	0.02323	0.00714907	0.0589578	0.0588013	0.670247	0.382534	0.394646	0.605836	1	0.0246587
Q04446	Q04446	>sp|Q04446|GLGB_HUMAN 1,4-alpha-glucan-branching enzyme OS=Homo sapiens OX=9606 GN=GBE1 PE=1 SV=3	GBE1	28	16	16	16	16	16	-0.0676284	-0.0436658	1.6447e-17	0.0447512	0.0826747	0.14901	0.211601	0.234058	0.224579	-0.0264126	-0.019609	2.8884e-16	0.0182746	0.059499	0.0603568	0.248996	0.00447375	1	0.466813	0.182724	0.0728864	0.00540896	0.00105286	0.00106577	0.638576	0.0103238	1	0.72585	0.206397	0.326172	0.35663	0.0179245	1	0.560637	0.279312	0.157145	0.0176572	0.00419765	0.00497495	0.718324
[truncated: 3,249 more rows]
[truncated: 42 more columns]

## Sheet: LPS-statistics
LPS vs control
[truncated: 4,524 more rows]
[truncated: 42 more columns]

## Sheet: Polyic-statistics
Poly(I:C) vs control
[truncated: 3,881 more rows]
[truncated: 42 more columns]

## Sheet: PMA-statistics
PMA vs control
[truncated: 4,780 more rows]
[truncated: 42 more columns]
